# Supplementary material for: A mouse embryonic stem cell bank for inducible overexpression of human chromosome 21 genes
Source: Genome Biol. 2010 Jun 22;11(6):R64. doi: 10.1186/gb-2010-11-6-r64 (PMC2911112; doi:10.1186/gb-2010-11-6-r64)
Supplement: Additional file 6 — Complete list of differentially expressed genes following the overexpression of Aire, one of the effective genes. [file gb-2010-11-6-r64-S6.XLS]

## Sheet: Sheet1
Probe Set ID	Representative Public ID	UniGene ID	Gene Title	Gene Symbol	Ensembl	Entrez Gene	AIRE_A5_t0.CEL	AIRE_C1_t0.CEL	AIRE_C2_t0.CEL	AIRE_A5_t48.CEL	AIRE_C1_t48.CEL	AIRE_C2_t48.CEL	ratio(t48/t0)	p val	fdr
1437880_at	AV273001	Mm.36349	ladybird homeobox 1 homolog (Drosophila) corepressor 1	'Lbxcor1'	ENSMUSG00000022245	207667	6.48029	6.95143	6.60099	4.42169	4.90674	4.31386	0.229102	1.7739e-10	7.99976e-06
1417065_at	NM_007913	Mm.181959	early growth response 1	'Egr1'	ENSMUSG00000038418	13653	8.66579	8.86111	9.39074	6.67763	6.82634	7.08552	0.232813	4.56792e-10	1.03e-05
1415897_a_at	BI150149	Mm.14796	microsomal glutathione S-transferase 1	'Mgst1'	ENSMUSG00000008540	56615	5.68829	5.57818	5.99783	7.24402	7.25823	7.85884	3.25894	8.6256e-09	0.000129663
1431979_at	AK015383	Mm.159571	RIKEN cDNA 4930444M15 gene	'4930444M15Rik'	---	75789	9.43887	10.0857	8.78473	8.40338	9.0014	7.80039	0.488311	3.98557e-08	0.000449343
1450629_at	AV114522	Mm.33207	LIM domain and actin binding 1	'Lima1'	ENSMUSG00000023022	65970	8.93222	8.58109	8.83594	10.0024	9.52992	10.0758	2.1306	6.82819e-08	0.000513218
1456424_s_at	AI591480	Mm.6105	phospholipid transfer protein	'Pltp'	ENSMUSG00000017754	18830	10.4965	10.3627	10.5858	11.6654	11.1898	11.6457	2.03576	5.71724e-08	0.000515661
1433668_at	BI410130	Mm.27769	proline-rich nuclear receptor coactivator 1	'Pnrc1'	ENSMUSG00000040128	108767	9.55388	9.32063	9.50977	10.3581	10.0203	10.1623	1.64745	4.74715e-07	0.0009731
1430700_a_at	AK005158	Mm.9277	phospholipase A2, group VII (platelet-activating factor acetylhydrolase, plasma)	'Pla2g7'	ENSMUSG00000023913	27226	6.41183	7.51541	6.66662	5.47272	6.03539	5.51624	0.443513	3.55842e-07	0.00100296
1443858_at	BI653857	Mm.458594	Predicted gene, EG667823	'EG667823'	---	667823	5.54987	5.13831	6.05021	6.44457	6.09967	7.19544	2.00606	4.73182e-07	0.00101615
1450531_at	NM_008199	Mm.441651	histocompatibility 2, blastocyst	'H2-Bl'	ENSMUSG00000073406	14963	7.03576	7.84283	8.26486	6.27032	6.93477	7.45597	0.564	6.55058e-07	0.00101866
1436227_at	AV214969	Mm.87078	Left-right determination factor 2	'Lefty2'	ENSMUSG00000066652	320202	7.54402	8.08391	8.57398	8.95001	8.96125	9.58069	2.16543	7.70353e-07	0.00102178
1421821_at	AF425607	Mm.3213	low density lipoprotein receptor	'Ldlr'	ENSMUSG00000032193	16835	9.16304	9.30721	9.35775	9.78533	10.0731	10.219	1.68542	8.63622e-07	0.00102492
1424470_a_at	BC020532	Mm.24028	Rap guanine nucleotide exchange factor (GEF) 3	'Rapgef3'	ENSMUSG00000022469	223864	5.91276	6.9305	6.42647	4.97677	6.19911	5.49889	0.550249	9.10666e-07	0.00102671
1418788_at	NM_013690	Mm.14313	endothelial-specific receptor tyrosine kinase	'Tek'	ENSMUSG00000006386	21687	7.06076	5.72907	5.47093	7.93124	6.8213	6.79523	2.15481	8.88776e-07	0.00102772
1428083_at	AK018202	---	RIKEN cDNA 2310043N10 gene	'2310043N10Rik'	---	66961	8.17912	7.90442	7.4032	9.14018	8.61154	8.45459	1.88394	7.56708e-07	0.0010341
1445897_s_at	AW986054	Mm.45558	interferon-induced protein 35	'Ifi35'	ENSMUSG00000010358	70110	6.30403	6.59213	7.61182	7.62923	7.56847	8.62528	2.16396	4.13134e-07	0.00103506
1419665_a_at	NM_019738	Mm.18742	nuclear protein 1	'Nupr1'	ENSMUSG00000030717	56312	9.56103	9.64432	9.98417	8.70652	8.8194	9.30127	0.58016	5.75027e-07	0.00103728
1454159_a_at	AK011784	Mm.141936	insulin-like growth factor binding protein 2	'Igfbp2'	ENSMUSG00000039323	16008	11.7122	11.8347	12.1339	12.2294	12.3696	12.6192	1.42662	6.4477e-07	0.00103847
1416749_at	NM_019564	Mm.30156	HtrA serine peptidase 1	'Htra1'	ENSMUSG00000006205	56213	8.75401	9.26028	9.20846	7.99856	8.37105	8.09655	0.531648	8.55104e-07	0.00104223
1418110_a_at	U39203	Mm.15105	inositol polyphosphate-5-phosphatase D	'Inpp5d'	---	16331	9.77768	9.6761	9.50389	10.3936	10.3039	10.268	1.59204	8.32324e-07	0.00104265
1435386_at	BB667216	Mm.22339	Von Willebrand factor homolog	'Vwf'	---	22371	5.42398	4.96338	5.21722	6.26032	6.00657	6.41936	2.04904	8.13479e-07	0.00104816
1452670_at	AK007972	Mm.271770	myosin, light polypeptide 9, regulatory	'Myl9'	ENSMUSG00000067818	98932	8.09699	7.41641	7.36529	6.93941	6.07967	6.4392	0.45682	7.44658e-07	0.00104943
1417963_at	NM_011125	Mm.6105	phospholipid transfer protein	'Pltp'	ENSMUSG00000017754	18830	9.06785	8.97515	9.04668	10.2098	9.74989	10.1928	2.04358	4.65535e-07	0.00104971
1435308_at	AU067636	Mm.39101	fucosyltransferase 9	'Fut9'	ENSMUSG00000055373	14348	6.87732	6.26046	6.25161	7.8061	7.26926	7.54249	2.1209	1.0748e-06	0.0010537
1454838_s_at	BB323985	Mm.311974	expressed sequence AW548124 /// similar to Expressed sequence AW548124	'AW548124 /// LOC100048505'	ENSMUSG00000024247	100048505 /// 106522	5.68885	6.91461	6.82151	4.64128	5.21609	5.10936	0.365696	3.97908e-07	0.00105556
1460021_at	BB825323	Mm.381721	predicted gene, EG626231	'EG626231'	---	626231	5.69921	5.74462	5.54943	4.64463	4.70091	4.7404	0.512426	3.51851e-07	0.00105783
1458379_at	BB079733	Mm.132789	RIKEN cDNA 9330159F19 gene	'9330159F19Rik'	ENSMUSG00000004360	212448	4.80509	5.11867	4.97371	3.76774	4.25943	3.97676	0.513173	4.47447e-07	0.00106203
1460444_at	AK004614	Mm.260193	arrestin, beta 1	'Arrb1'	ENSMUSG00000018909	109689	5.24542	4.95941	5.42211	6.22442	5.98561	6.37503	1.98118	5.65262e-07	0.00106215
1452021_a_at	AF247040	Mm.280029	hairy and enhancer of split 6 (Drosophila)	'Hes6'	ENSMUSG00000067071	55927	7.96718	7.39813	6.59119	8.75899	8.29397	7.71963	1.92605	9.66003e-07	0.00106253
1433506_at	BB315861	Mm.23837	leucine rich repeat containing 8D	'Lrrc8d'	ENSMUSG00000046079	231549	9.1893	9.22149	9.11831	8.49355	8.51989	8.29431	0.59905	9.93393e-07	0.00106664
1448733_at	M64279	Mm.289584	Bmi1 polycomb ring finger oncogene	'Bmi1'	ENSMUSG00000026739	12151	5.70299	6.24077	5.71156	4.75832	5.25811	4.72381	0.509952	6.39002e-07	0.0010673
1452141_a_at	BC001991	Mm.392203	selenoprotein P, plasma, 1	'Sepp1'	---	20363	8.40771	8.06205	8.42471	9.15487	9.05485	9.55146	1.95073	1.1126e-06	0.00106755
1436050_x_at	AI326893	Mm.280029	hairy and enhancer of split 6 (Drosophila)	'Hes6'	ENSMUSG00000067071	55927	7.99589	7.30183	6.50316	8.88224	8.47586	8.02901	2.32816	1.01878e-06	0.00106847
1449065_at	NM_012006	Mm.1978	acyl-CoA thioesterase 1 /// similar to acyl-CoA thioesterase	'Acot1 /// LOC100044830'	ENSMUSG00000072949	100044830 /// 26897	6.68652	7.25408	7.48829	7.90698	8.06285	8.73996	2.15436	1.07335e-06	0.00107567
1451382_at	BC025169	Mm.35083	ChaC, cation transport regulator-like 1 (E. coli)	'Chac1'	ENSMUSG00000027313	69065	10.2836	10.1929	10.1608	8.66584	9.11516	9.21599	0.439709	1.14992e-06	0.00108037
1436349_at	BI408855	Mm.259293	RIKEN cDNA 2700094K13 gene	'2700094K13Rik'	ENSMUSG00000076437	72657	12.3067	12.2203	12.107	11.7232	11.7681	11.3782	0.667234	7.43582e-07	0.00108172
1421375_a_at	NM_011313	Mm.100144	S100 calcium binding protein A6 (calcyclin)	'S100a6'	ENSMUSG00000001025	20200	9.58826	10.6745	10.1367	8.71471	9.46148	9.37052	0.52171	6.24023e-07	0.00108237
1455516_at	BG065199	Mm.460457	Transcribed locus	'---'	---	---	4.47511	4.80705	4.82743	5.41887	5.61824	5.90243	1.9283	5.53486e-07	0.00108524
1416521_at	NM_009156	Mm.42829	selenoprotein W, muscle 1	'Sepw1'	ENSMUSG00000041571	20364	10.0699	10.1186	9.81339	9.44414	9.46628	9.0549	0.625147	7.2726e-07	0.00109324
1435727_s_at	C81400	Mm.33207	LIM domain and actin binding 1	'Lima1'	---	65970	7.84627	7.67358	7.81589	9.00315	8.46976	8.75439	1.96092	1.07273e-06	0.00109947
1426083_a_at	L16846	Mm.272183	B-cell translocation gene 1, anti-proliferative /// similar to myocardial vascular inhibition factor	'Btg1 /// LOC100047353'	ENSMUSG00000036478	100047353 /// 12226	9.57997	9.58522	9.69804	10.455	10.2255	10.5599	1.7367	1.23292e-06	0.00111202
1438385_s_at	BB068040	Mm.200423	glutamic pyruvate transaminase (alanine aminotransferase) 2	'Gpt2'	ENSMUSG00000031700	108682	10.1438	9.80943	9.82705	9.34923	9.24226	9.08605	0.616594	1.21538e-06	0.00111857
1460180_at	NM_010422	Mm.27816	hexosaminidase B	'Hexb'	ENSMUSG00000021665	15212	9.73728	10.0251	9.82318	10.4753	10.5823	10.5308	1.5908	1.28079e-06	0.00113254
1459902_at	AI510297	Mm.381231	RIKEN cDNA 2700007P21 gene	'2700007P21Rik'	ENSMUSG00000027122	212772	8.93339	8.9935	9.34479	8.05832	8.22169	8.33986	0.543068	3.51642e-07	0.00113271
1418835_at	NM_009344	Mm.3117	pleckstrin homology-like domain, family A, member 1	'Phlda1'	ENSMUSG00000020205	21664	7.25275	8.1431	7.93053	6.30845	7.15543	6.81521	0.495186	2.02548e-07	0.00114179
1460671_at	BI219063	Mm.1090	glutathione peroxidase 1	'Gpx1'	---	14775	13.1955	13.1869	13.0768	12.5636	12.6785	12.2607	0.638762	3.32404e-07	0.00115311
1416617_at	NM_080575	Mm.7044	acyl-CoA synthetase short-chain family member 1	'Acss1'	ENSMUSG00000027452	68738	5.73358	5.5377	5.96719	6.60962	6.48257	7.12919	1.99934	1.35357e-06	0.00117389
1416805_at	NM_133187	Mm.427274	RIKEN cDNA 1110032E23 gene	'1110032E23Rik'	ENSMUSG00000027955	68659	6.31033	5.54587	5.46781	7.32498	6.82369	6.93744	2.40487	1.82727e-07	0.0011772
1416666_at	NM_009255	Mm.3093	serine (or cysteine) peptidase inhibitor, clade E, member 2	'Serpine2'	ENSMUSG00000026249	20720	8.68195	8.11926	7.25873	9.8651	9.37378	9.12133	2.76441	3.14611e-07	0.00118234
1422470_at	NM_009760	Mm.378890	BCL2/adenovirus E1B interacting protein 1, NIP3	'Bnip3'	---	12176	10.6573	10.9152	10.9966	11.5895	11.5713	11.9983	1.82877	2.66465e-07	0.00120168
1417638_at	NM_010094	Mm.378911	left right determination factor 1	'Lefty1'	ENSMUSG00000038793	13590	10.8811	9.90728	9.68298	12.1654	11.7115	12.0196	3.65972	2.41316e-07	0.00120918
1435176_a_at	BF019883	Mm.34871	inhibitor of DNA binding 2	'Id2'	ENSMUSG00000020644	15902	8.93705	7.98812	7.72869	9.65625	8.93411	8.70993	1.84898	3.14172e-07	0.00128802
1419271_at	BC011272	Mm.3608	paired box gene 6	'Pax6'	ENSMUSG00000027168	18508	6.71815	6.20327	6.4225	6.04134	5.36361	5.51623	0.572629	1.57704e-06	0.00134188
1425837_a_at	AF199491	Mm.86541	CCR4 carbon catabolite repression 4-like (S. cerevisiae) /// similar to carbon catabolite repression 4 protein homolog	'Ccrn4l /// LOC100047134'	ENSMUSG00000023087	100047134 /// 12457	11.5206	11.8484	11.6719	10.9494	11.346	10.9106	0.656312	1.99884e-06	0.00140847
1425658_at	AY083458	Mm.32955	CD109 antigen	'Cd109'	ENSMUSG00000046186	235505	5.2548	4.30193	4.70418	6.20689	5.1028	5.46411	1.79008	1.94283e-06	0.00141316
1422499_at	AV114522	Mm.33207	LIM domain and actin binding 1	'Lima1'	---	65970	7.15073	6.89698	7.14373	7.97169	7.66085	7.85492	1.70059	1.97743e-06	0.00141549
1416926_at	AW495711	Mm.393018	transformation related protein 53 inducible nuclear protein 1	'Trp53inp1'	ENSMUSG00000028211	60599	11.4642	11.1604	10.8426	12.2237	11.6406	11.6101	1.59676	1.9209e-06	0.00142011
1433505_a_at	BB315861	Mm.23837	leucine rich repeat containing 8D	'Lrrc8d'	ENSMUSG00000046079	231549	9.93448	9.91266	9.85345	9.1504	9.26397	9.15936	0.612227	1.91569e-06	0.00143987
1433523_at	BB521978	Mm.33766	RIKEN cDNA D930005D10 gene	'D930005D10Rik'	ENSMUSG00000029576	231858	6.24538	6.22112	6.94752	7.23214	7.03321	7.73233	1.82011	1.73769e-06	0.00145119
1456225_x_at	BB508622	Mm.276018	tribbles homolog 3 (Drosophila)	'Trib3'	---	228775	9.66599	9.64024	9.64435	8.6646	8.891	8.99372	0.577145	1.81011e-06	0.00145769
1417785_at	NM_134102	Mm.279805	phospholipase A1 member A	'Pla1a'	ENSMUSG00000002847	85031	7.4097	7.20707	7.84161	8.16845	8.10211	8.58283	1.74109	1.84633e-06	0.00146077
1434301_at	BE303700	---	RIKEN cDNA D330050I23 gene	'D330050I23Rik'	---	399603	6.98707	6.82201	7.16231	6.00196	6.03572	6.26513	0.54065	1.91568e-06	0.00146426
1436574_at	BQ033755	Mm.458096	RIKEN cDNA 1700029I01 gene	'1700029I01Rik'	---	70005	9.6001	9.9245	10.1938	8.79728	9.321	9.59017	0.62982	1.80093e-06	0.00147666
1434094_at	AV332097	Mm.23639	transmembrane protein 125	'Tmem125'	ENSMUSG00000050854	230678	7.76473	7.66949	7.68674	6.90905	6.93314	6.96052	0.585784	1.89981e-06	0.00147717
1448201_at	NM_009144	Mm.19155	secreted frizzled-related protein 2	'Sfrp2'	ENSMUSG00000027996	20319	7.28511	6.88031	6.71644	8.3116	7.70417	7.54481	1.86096	2.21831e-06	0.00153907
1448737_at	AF052492	Mm.18590	tetraspanin 7	'Tspan7'	ENSMUSG00000058254	21912	6.55304	6.21841	6.63313	7.35554	6.87492	7.53787	1.73086	2.48362e-06	0.0016717
1449289_a_at	BF715219	Mm.163	beta-2 microglobulin	'B2m'	ENSMUSG00000060802	12010	6.97448	6.89241	6.83707	7.73961	7.58805	7.59735	1.67098	2.47751e-06	0.00169285
1460409_at	AI987925	Mm.18522	carnitine palmitoyltransferase 1a, liver	'Cpt1a'	ENSMUSG00000024900	12894	8.25843	8.4437	8.30948	8.79774	9.13788	9.04791	1.57986	2.67121e-06	0.00177152
1421088_at	BC006622	Mm.1528	glypican 4	'Gpc4'	ENSMUSG00000031119	14735	9.40632	9.37952	9.27228	8.76044	8.72772	8.37848	0.604595	2.76625e-06	0.00180797
1417493_at	M64279	Mm.289584	Bmi1 polycomb ring finger oncogene	'Bmi1'	ENSMUSG00000026739	12151	7.13179	7.57558	7.09747	6.27599	6.70629	6.45044	0.579522	2.94763e-06	0.00184624
1422293_a_at	NM_134112	Mm.329299	potassium channel tetramerisation domain containing 1	'Kctd1'	ENSMUSG00000036225	106931	6.36907	6.26114	5.9563	5.49982	5.55353	5.12422	0.573828	2.87465e-06	0.00185197
1432227_at	AK010638	Mm.445039	suppressor of variegation 3-9 homolog 1 (Drosophila)	'Suv39h1'	---	20937	7.29519	7.70803	7.83506	6.58737	6.8506	7.18613	0.600646	2.94595e-06	0.00187118
1425396_a_at	BC011474	Mm.293753	lymphocyte protein tyrosine kinase	'Lck'	ENSMUSG00000000409	16818	9.72703	10.4175	10.3248	9.12184	9.41037	9.23463	0.541541	3.07197e-06	0.00189776
1456480_at	BB527078	Mm.216590	furry homolog (Drosophila)	'Fry'	ENSMUSG00000056602	320365	6.3688	6.52705	6.21371	7.14604	7.31402	7.3485	1.87839	3.1522e-06	0.00192101
1450995_at	BG245669	Mm.2135	folate receptor 1 (adult)	'Folr1'	ENSMUSG00000001827	14275	10.6227	10.6343	10.6257	10.0323	10.1494	9.87486	0.657644	3.19719e-06	0.00192245
1438251_x_at	BB559067	Mm.30156	HtrA serine peptidase 1	'Htra1'	ENSMUSG00000006205	56213	8.61742	8.87517	8.69652	7.87769	8.3062	7.76706	0.599335	3.27361e-06	0.0019425
1447173_at	BB704012	Mm.229153	RIKEN cDNA E230002P03 gene	'E230002P03Rik'	---	320352	4.70471	5.09289	4.9202	5.88684	5.98796	6.65421	2.4851	3.49344e-06	0.00204602
1427115_at	M74753	Mm.340090	myosin, heavy polypeptide 3, skeletal muscle, embryonic	'Myh3'	---	17883	5.22124	5.26832	5.52146	5.94989	6.26533	6.6868	1.96527	3.66274e-06	0.00206473
1448548_at	NM_054040	Mm.28251	tubby like protein 4	'Tulp4'	ENSMUSG00000034377	68842	7.38008	7.16269	7.44374	8.19317	7.8431	8.20183	1.68361	3.57264e-06	0.00206558
1428651_at	AK004187	Mm.392450	kelch-like 24 (Drosophila)	'Klhl24'	---	75785	7.56173	7.5547	7.30665	8.35159	8.17443	8.18591	1.70164	3.64948e-06	0.0020833
1426690_a_at	AI326423	Mm.278701	sterol regulatory element binding factor 1	'Srebf1'	ENSMUSG00000020538	20787	8.97131	9.05594	9.09075	9.54964	9.61154	9.74764	1.51319	3.93253e-06	0.00208642
1424784_at	AV047635	Mm.458096	RIKEN cDNA 1700029I01 gene /// novel KRAB box containing protein /// predicted gene, OTTMUSG00000010657	'1700029I01Rik /// OTTMUSG00000010657 /// RP24-320O9.1'	ENSMUSG00000067916	433791 /// 666532 /// 70005	9.37911	9.90693	10.3976	8.86157	9.1904	9.5854	0.625539	3.89146e-06	0.00208921
1436562_at	BG063981	Mm.86382	DEAD (Asp-Glu-Ala-Asp) box polypeptide 58	'Ddx58'	ENSMUSG00000040296	230073	9.21382	9.72338	9.57952	8.67864	9.0712	8.8509	0.643291	3.88563e-06	0.00211121
1459840_s_at	AV365721	Mm.383215	coiled coil domain containing 28B	'Ccdc28b'	ENSMUSG00000028795	66264	7.57187	8.18189	7.82474	6.8296	7.09759	7.09383	0.557314	3.79664e-06	0.00211379
1437874_s_at	AV225808	Mm.27816	hexosaminidase B	'Hexb'	ENSMUSG00000021665	15212	10.3775	10.7488	10.6864	11.1206	11.1881	11.285	1.5146	3.851e-06	0.00211791
1422631_at	BE989096	Mm.341377	aryl-hydrocarbon receptor	'Ahr'	---	11622	6.69284	6.00375	6.34628	7.33483	6.90387	7.29807	1.78699	4.24055e-06	0.00212485
1422433_s_at	NM_010497	Mm.9925	isocitrate dehydrogenase 1 (NADP+), soluble	'Idh1'	ENSMUSG00000025950	15926	10.2642	10.1844	10.0989	10.8791	10.663	10.692	1.47777	4.09965e-06	0.00212508
1428732_at	AK005774	---	RIKEN cDNA 1700008J07 gene	'1700008J07Rik'	---	629159	6.54054	6.5566	6.33109	5.87057	5.92272	5.66418	0.634272	4.29613e-06	0.00212904
1444559_at	BB710932	Mm.86410	Putative homeodomain transcription factor 2	'Phtf2'	---	68770	5.68859	5.52873	6.05134	4.79498	4.77528	5.31769	0.577611	4.0688e-06	0.00213361
1419254_at	BG076333	Mm.443	methylenetetrahydrofolate dehydrogenase (NAD+ dependent), methenyltetrahydrofolate cyclohydrolase	'Mthfd2'	ENSMUSG00000005667	17768	10.2148	10.3685	10.3823	9.71961	9.80911	9.82351	0.688988	4.23275e-06	0.00214477
1427127_x_at	M12573	Mm.372314	heat shock protein 1B	'Hspa1b'	---	15511	8.54857	8.66317	8.50848	7.9338	7.95275	7.78507	0.623281	4.21275e-06	0.00215889
1435554_at	BB771888	Mm.23047	transmembrane and coiled coil domains 3	'Tmcc3'	ENSMUSG00000020023	319880	5.41727	6.14823	6.39557	4.5298	5.04369	5.70627	0.541922	4.49096e-06	0.00217773
1419666_x_at	NM_019738	Mm.18742	nuclear protein 1	'Nupr1'	ENSMUSG00000030717	56312	9.51232	9.53454	9.93849	8.73948	8.84149	9.20629	0.601934	4.86069e-06	0.00219202
1448619_at	NM_007856	Mm.249342	7-dehydrocholesterol reductase	'Dhcr7'	ENSMUSG00000058454	13360	8.16457	8.30107	8.66804	8.7667	9.01506	9.5358	1.66104	4.47914e-06	0.00219561
1435014_at	AV162168	Mm.45148	RAB39B, member RAS oncogene family	'Rab39b'	ENSMUSG00000031202	67790	6.213	5.36623	5.49581	5.1152	4.59817	4.68893	0.542017	4.96653e-06	0.00219584
1435659_a_at	AA153477	Mm.439915	triosephosphate isomerase 1	'Tpi1'	ENSMUSG00000023456	21991	11.7142	11.7527	12.0392	12.1669	12.2036	12.3902	1.33701	4.93519e-06	0.00220359
1416344_at	NM_010685	Mm.486	lysosomal-associated membrane protein 2	'Lamp2'	ENSMUSG00000016534	16784	6.94332	6.94815	6.76928	7.60481	7.55267	7.66533	1.65438	5.04011e-06	0.00220674
1452318_a_at	M12573	Mm.372314	heat shock protein 1B	'Hspa1b'	---	15511	9.04163	9.03765	9.07703	8.44384	8.30251	8.27281	0.6114	4.8485e-06	0.00220862
1429628_at	AK012378	Mm.390264	RIKEN cDNA 6330407J23 gene	'6330407J23Rik'	ENSMUSG00000038916	67412	7.46321	8.04708	7.22486	6.13006	7.30763	6.29828	0.507324	4.80474e-06	0.00221101
1449036_at	AK004847	Mm.27764	ring finger protein 128	'Rnf128'	ENSMUSG00000031438	66889	7.22747	7.22189	6.92384	6.24228	6.32339	6.22213	0.552149	4.78574e-06	0.00222497
1419156_at	AI428101	Mm.240627	SRY-box containing gene 4	'Sox4'	ENSMUSG00000076431	20677	7.76658	7.12608	7.07013	8.40712	7.74448	7.75588	1.56754	4.77776e-06	0.0022444
1436520_at	BB378317	Mm.394208	AHNAK nucleoprotein 2	'Ahnak2'	---	382643	6.69806	5.92637	5.95239	7.30268	6.69008	6.61041	1.59878	5.20351e-06	0.00225637
1423978_at	BC025837	Mm.29660	SH3-binding kinase 1	'Sbk1'	ENSMUSG00000042978	104175	8.42112	8.18306	7.93221	9.0197	8.84786	8.86239	1.66836	5.25825e-06	0.00225839
1423786_at	BC024401	Mm.246241	RIKEN cDNA 8430410A17 gene	'8430410A17Rik'	ENSMUSG00000030060	232210	11.8552	12.0603	11.7365	11.4257	11.6312	11.1068	0.710509	4.76973e-06	0.00226421
1438390_s_at	AV105428	Mm.6856	pituitary tumor-transforming 1	'Pttg1'	ENSMUSG00000020415	30939	11.8433	12.1267	12.3066	12.2556	12.5521	12.843	1.3747	4.7246e-06	0.00226665
1424802_a_at	AW536179	Mm.30927	RIKEN cDNA 3300001P08 gene	'3300001P08Rik'	ENSMUSG00000020863	67684	11.7257	11.7965	11.723	11.2965	11.0911	10.8332	0.63187	5.9672e-06	0.00228053
1452526_a_at	AF443223	Mm.3608	paired box gene 6	'Pax6'	ENSMUSG00000027168	18508	5.0843	4.79492	4.70095	4.21894	4.0748	4.04639	0.597075	6.0371e-06	0.00228786
1419853_a_at	AI552982	Mm.42026	purinergic receptor P2X, ligand-gated ion channel, 7	'P2rx7'	---	18439	3.64465	3.32161	4.04028	4.35389	4.11712	4.75726	1.67146	5.78401e-06	0.00228808
1416473_a_at	NM_020043	Mm.209041	neighbor of Punc E11	'Nope'	ENSMUSG00000032816	56741	8.52783	8.14818	7.52328	9.18011	8.67022	8.09225	1.49704	6.29396e-06	0.00228902
1419503_at	AF031035	Mm.32506	stanniocalcin 2	'Stc2'	ENSMUSG00000020303	20856	7.63364	7.97841	8.07128	7.06712	7.14797	7.2348	0.599203	6.34715e-06	0.0022899
1422651_at	NM_009605	Mm.3969	adiponectin, C1Q and collagen domain containing	'Adipoq'	ENSMUSG00000022878	11450	4.831	5.62824	5.2242	4.13104	4.49367	4.41073	0.54669	6.45192e-06	0.00229104
1449590_a_at	AB004879	Mm.2045	muscle and microspikes RAS	'Mras'	ENSMUSG00000032470	17532	8.92561	9.34935	8.53188	8.25778	8.80072	7.80284	0.638811	6.09655e-06	0.00229113
1416687_at	BC021352	Mm.79983	procollagen lysine, 2-oxoglutarate 5-dioxygenase 2	'Plod2'	ENSMUSG00000032374	26432	8.94753	9.12537	8.29748	9.6681	9.65696	9.18013	1.6457	5.94505e-06	0.00229149
1448211_at	NM_133764	Mm.458098	ATPase, H+ transporting, lysosomal V0 subunit E2	'Atp6v0e2'	ENSMUSG00000039347	76252	7.92762	7.89139	7.58901	7.28516	7.1655	6.87292	0.617997	5.84364e-06	0.00229157
1416488_at	U95826	Mm.3527	cyclin G2	'Ccng2'	---	12452	7.01625	7.33321	7.45815	7.87467	7.96492	8.57398	1.84322	6.41533e-06	0.00229613
1433571_at	BQ175260	Mm.297970	serine incorporator 5	'Serinc5'	---	218442	4.77817	4.38	4.61609	6.12966	5.13102	6.20523	2.41448	5.76032e-06	0.00229888
1428853_at	BG071079	Mm.228798	patched homolog 1	'Ptch1'	---	19206	10.8362	10.0499	10.1738	11.5989	10.5788	10.6878	1.52251	6.17628e-06	0.00230191
1456287_at	BB398201	---	expressed sequence BB236558	'BB236558'	---	102836	6.54167	6.62459	6.40998	5.9149	5.99456	5.61421	0.623274	5.92716e-06	0.00230429
1448315_a_at	NM_133705	Mm.274180	pyrroline-5-carboxylate reductase family, member 2	'Pycr2'	ENSMUSG00000026520	69051	10.3301	10.4228	10.4685	10.8624	10.9123	11.1729	1.49326	5.41893e-06	0.00230545
1428685_at	AK016694	Mm.46102	synaptonemal complex central element protein 1	'Syce1'	ENSMUSG00000025480	74075	8.04632	8.74217	8.74645	7.50573	7.9454	7.90867	0.607543	6.54503e-06	0.00230595
1436536_at	AW108488	Mm.40228	exocyst complex component 3-like	'Exoc3l'	ENSMUSG00000043251	277978	8.22908	8.82799	7.79497	7.08871	8.14328	7.03363	0.55524	6.29285e-06	0.00230723
1438519_at	BM124262	---	hypothetical protein LOC100042938 /// hypothetical protein LOC100046372	'LOC100042938 /// LOC100046372'	---	100042938 /// 100046372	4.08652	4.26781	4.22983	4.90567	4.93195	5.06119	1.70945	5.68792e-06	0.00231088
1455029_at	BB342219	Mm.41379	kinesin family member 21A	'Kif21a'	---	16564	6.34624	5.97177	5.75225	7.0831	6.78508	6.97639	1.91998	6.26102e-06	0.00231437
1430238_at	AK006984	Mm.272794	glutamic-oxaloacetic transaminase 1-like 1	'Got1l1'	ENSMUSG00000039720	76615	6.40773	6.43114	6.10246	7.34605	7.10424	7.43879	2.01196	5.74882e-06	0.00231477
1417273_at	NM_013743	Mm.235547	pyruvate dehydrogenase kinase, isoenzyme 4	'Pdk4'	ENSMUSG00000019577	27273	5.69053	5.91462	5.97829	6.40791	6.66513	7.05632	1.81258	6.62845e-06	0.00231723
1453354_at	AK017924	Mm.392955	NADH dehydrogenase (ubiquinone) Fe-S protein 1	'Ndufs1'	---	227197	4.32152	4.88338	5.07288	3.5925	4.2027	4.18293	0.588939	5.67387e-06	0.00232613
1426243_at	BC019483	Mm.28301	cystathionase (cystathionine gamma-lyase)	'Cth'	---	107869	12.5353	12.5609	12.4443	12.0633	12.2093	11.9149	0.732515	5.52533e-06	0.00232875
1447851_x_at	BB487289	Mm.135129	ATPase, class V, type 10A	'Atp10a'	ENSMUSG00000025324	11982	6.09615	5.36034	5.47876	6.77305	6.09084	6.40616	1.71992	5.58232e-06	0.00233098
1450771_at	NM_010243	Mm.39101	fucosyltransferase 9	'Fut9'	ENSMUSG00000055373	14348	4.66093	4.21595	4.884	5.91924	5.06903	5.6688	1.97379	6.72561e-06	0.00233311
1427708_a_at	L22989	Mm.297109	neurofibromatosis 2	'Nf2'	ENSMUSG00000009073	18016	7.64066	7.5546	7.4314	7.05017	6.87672	6.62487	0.620317	5.66514e-06	0.00234386
1418677_at	NM_013456	Mm.5316	actinin alpha 3	'Actn3'	ENSMUSG00000006457	11474	9.43625	9.20954	8.91719	10.02	9.76645	9.61165	1.52939	6.84286e-06	0.00235567
1452016_at	BC026209	Mm.19844	arachidonate 5-lipoxygenase activating protein	'Alox5ap'	ENSMUSG00000060063	11690	8.25544	8.24945	8.5542	8.86365	8.74924	9.32585	1.54854	7.01338e-06	0.00239608
1423054_at	AK004644	Mm.2654	WD repeat domain 1	'Wdr1'	ENSMUSG00000005103	22388	10.136	10.2275	10.0515	9.64952	9.6441	9.34459	0.664597	7.32228e-06	0.00244602
1452937_s_at	BQ031123	Mm.383215	coiled coil domain containing 28B	'Ccdc28b'	ENSMUSG00000028795	66264	7.26011	7.79388	7.37252	6.6381	6.81995	6.60869	0.582602	7.30232e-06	0.00245756
1448562_at	NM_009477	Mm.4610	uridine phosphorylase 1	'Upp1'	ENSMUSG00000020407	22271	12.3549	12.192	12.3566	12.6349	12.6337	12.8146	1.31536	7.29235e-06	0.00247265
1448200_at	NM_015749	Mm.20948	transcobalamin 2	'Tcn2'	ENSMUSG00000020432	21452	7.12314	7.24419	7.5157	8.01102	7.86534	8.12589	1.63834	7.65444e-06	0.0024834
1433783_at	BB479063	Mm.29733	LIM domain binding 3	'Ldb3'	ENSMUSG00000021798	24131	5.0866	5.22091	5.04878	6.08639	5.86589	6.18702	1.92152	7.73071e-06	0.00249023
1415789_a_at	BF158817	Mm.338784	ubiquitin-like domain containing CTD phosphatase 1 /// similar to ubiquitin-like domain containing CTD phosphatase 1	'LOC100045709 /// LOC665689 /// Ublcp1'	ENSMUSG00000041231 /// ENSMUSG00000048149	100045709 /// 665689 /// 79560	8.84514	8.7634	8.91571	9.37157	9.34344	9.52335	1.48634	7.79062e-06	0.00249173
1448148_at	M86736	Mm.1568	granulin	'Grn'	ENSMUSG00000034708	14824	8.92407	9.20774	9.0564	9.573	9.68511	9.68815	1.50321	7.851e-06	0.00249336
1451385_at	BC010826	Mm.212991	RIKEN cDNA 2310056P07 gene	'2310056P07Rik'	ENSMUSG00000003955	70186	11.9395	11.9142	11.638	12.359	12.2438	12.1239	1.33151	7.6502e-06	0.00250001
1450851_at	AK004644	Mm.2654	WD repeat domain 1	'Wdr1'	ENSMUSG00000005103	22388	11.2381	11.3204	11.132	10.7878	10.8649	10.6079	0.718848	7.6123e-06	0.00250578
1417850_at	NM_009029	Mm.273862	retinoblastoma 1	'Rb1'	ENSMUSG00000022105	19645	8.93531	8.3945	6.8295	9.72296	9.02121	8.05757	1.87095	7.57146e-06	0.00251066
1450646_at	NM_020010	Mm.140158	cytochrome P450, family 51	'Cyp51'	ENSMUSG00000001467	13121	7.834	8.08137	8.53277	8.36572	8.72257	9.30626	1.57156	8.04163e-06	0.00253604
1457825_x_at	BB515151	Mm.20948	transcobalamin 2	'Tcn2'	ENSMUSG00000020432	21452	6.91522	7.08693	7.24402	8.02364	7.70382	8.1074	1.83632	8.39168e-06	0.00260993
1430735_at	AK015195	Mm.150462	RIKEN cDNA 4930424G05 gene	'4930424G05Rik'	ENSMUSG00000027233	67578	6.16826	6.44381	6.65229	7.00835	7.01383	7.59945	1.73426	8.35545e-06	0.00261671
1422144_at	BC010404	Mm.3510	inhibin beta E	'Inhbe'	ENSMUSG00000047492	16326	5.93022	5.94413	6.00646	5.15595	5.22557	5.14023	0.580322	8.56091e-06	0.00264433
1416564_at	NM_011446	Mm.42162	SRY-box containing gene 7	'Sox7'	ENSMUSG00000063060	20680	6.06542	6.52235	5.82857	5.28401	5.87827	5.15676	0.616473	8.94646e-06	0.00267191
1433575_at	BG083485	Mm.455819	SRY-box containing gene 4	'Sox4'	ENSMUSG00000076431	20677	9.89524	9.10669	9.0627	10.418	9.72269	9.52993	1.45058	8.92576e-06	0.0026835
1421965_s_at	NM_008716	Mm.439741	Notch gene homolog 3 (Drosophila)	'Notch3'	ENSMUSG00000038146	18131	8.15051	8.03394	7.75931	8.82727	8.51103	8.51669	1.5603	8.81015e-06	0.00268453
1430955_at	AK020778	---	RIKEN cDNA 2810403A07 gene	'2810403A07Rik'	---	74200	6.0064	5.91372	6.02434	5.07096	5.10893	5.46728	0.591672	9.05156e-06	0.00268551
1425654_a_at	AF307845	Mm.33207	LIM domain and actin binding 1	'Lima1'	ENSMUSG00000023022	65970	7.75657	7.57521	7.77582	8.49716	8.18081	8.45573	1.59817	8.8735e-06	0.00268569
1448513_a_at	BC007190	Mm.282556	Niemann Pick type C2	'Npc2'	ENSMUSG00000021242	67963	10.7607	11.0375	10.9991	11.3255	11.3755	11.5207	1.3929	8.7588e-06	0.00268704
1451461_a_at	BC008184	Mm.7729	aldolase 3, C isoform	'Aldoc'	ENSMUSG00000017390	11676	8.00441	8.55961	8.66668	9.01012	9.04932	9.58201	1.76603	9.30969e-06	0.00272623
1422997_s_at	NM_134188	Mm.371675	acyl-CoA thioesterase 1 /// acyl-CoA thioesterase 2 /// similar to acyl-CoA thioesterase	'Acot1 /// Acot2 /// LOC100044830'	ENSMUSG00000021226 /// ENSMUSG00000072949	100044830 /// 171210 /// 26897	6.90388	7.30395	7.3591	7.86794	7.90513	8.21251	1.75817	9.278e-06	0.00273471
1434340_at	BF681728	Mm.269736	RIKEN cDNA 1110020P15 gene	'1110020P15Rik'	---	66152	9.00396	9.05959	9.19355	8.4921	8.59148	8.63218	0.70063	9.46187e-06	0.00273527
1416151_at	NM_013663	Mm.6787	splicing factor, arginine/serine-rich 3 (SRp20)	'Sfrs3'	ENSMUSG00000071172	20383	10.4324	10.6754	10.5334	9.9363	10.0746	9.91425	0.673137	9.40717e-06	0.002737
1422692_at	BE989104	Mm.41746	SUB1 homolog (S. cerevisiae)	'Sub1'	ENSMUSG00000022205	20024	8.84188	8.77921	8.94615	8.0776	8.32335	8.23309	0.642616	9.56211e-06	0.00274664
1415918_a_at	NM_009415	Mm.4222	triosephosphate isomerase 1	'Tpi1'	ENSMUSG00000023456	21991	12.4189	12.4321	12.6019	12.7411	12.813	12.9848	1.28548	9.63277e-06	0.00274943
1453133_at	AK006599	Mm.78691	solute carrier family 25 (mitochondrial carrier; adenine nucleotide translocator), member 31	'Slc25a31'	ENSMUSG00000069041	73333	5.78076	6.10376	6.92994	4.85467	5.52668	6.01544	0.57571	1.00904e-05	0.00282637
1436859_at	AV342631	Mm.381231	RIKEN cDNA 2700007P21 gene	'2700007P21Rik'	ENSMUSG00000027122	212772	9.8196	9.91159	9.66355	9.1966	9.14808	9.13711	0.644215	1.00709e-05	0.00283855
1449315_at	NM_011857	Mm.42191	odd Oz/ten-m homolog 3 (Drosophila)	'Odz3'	---	23965	7.43954	7.65674	7.21728	8.24844	8.13239	7.93011	1.59381	1.0013e-05	0.00283999
1430798_x_at	AV306676	Mm.182927	mitochondrial ribosomal protein L15	'Mrpl15'	---	27395	8.18098	8.54462	8.93026	7.67924	7.71338	8.09864	0.610066	1.06296e-05	0.00292295
1431688_at	AK014661	---	hypothetical LOC73899	'LOC73899'	---	73899	6.90279	7.34804	7.02897	6.23278	6.40138	6.19776	0.569797	1.07697e-05	0.00292578
1428327_at	BB010301	Mm.305318	trafficking protein, kinesin binding 1	'Trak1'	ENSMUSG00000032536	67095	7.63364	7.71666	7.69827	8.3395	8.29423	8.25567	1.53169	1.05817e-05	0.00292762
1431181_a_at	AK017655	Mm.440216	Luc7 homolog (S. cerevisiae)-like	'Luc7l'	ENSMUSG00000024188	66978	9.83955	9.83856	9.70601	9.18013	9.32598	8.85088	0.628973	1.0734e-05	0.00293376
1426642_at	BC004724	Mm.193099	fibronectin 1	'Fn1'	ENSMUSG00000026193	14268	10.8661	10.6194	10.8864	11.2957	11.0379	11.4109	1.37395	1.05626e-05	0.00294039
1455980_a_at	BB770972	Mm.11982	growth arrest-specific 2 like 3 /// similar to growth arrest-specific 2 like 3	'Gas2l3 /// LOC100047967'	---	100047967 /// 237436	8.50736	8.28219	8.37687	8.96706	8.85766	9.04091	1.48331	1.10018e-05	0.00297096
1419700_a_at	NM_008935	Mm.6250	prominin 1	'Prom1'	ENSMUSG00000029086	19126	5.90492	5.82764	6.03539	6.72278	6.42016	6.89743	1.6961	1.11576e-05	0.00299508
1438967_x_at	AV259665	Mm.60331	anti-Mullerian hormone type 2 receptor	'Amhr2'	ENSMUSG00000023047	110542	7.55159	7.78149	7.89611	8.25699	8.27034	8.66033	1.57746	1.12439e-05	0.0030004
1429351_at	AK018314	Mm.392914	kelch-like 24 (Drosophila)	'Klhl24'	ENSMUSG00000062901	75785	8.30714	7.79218	8.15477	8.83915	8.59505	8.74394	1.56496	1.17418e-05	0.00311482
1448690_at	NM_008430	Mm.10800	potassium channel, subfamily K, member 1	'Kcnk1'	ENSMUSG00000033998	16525	7.98754	7.65441	8.07197	8.60916	8.18353	8.83914	1.56119	1.18174e-05	0.00311656
1450699_at	NM_009150	Mm.196558	selenium binding protein 1 /// hypothetical protein LOC100044204	'LOC100044204 /// Selenbp1'	ENSMUSG00000068874	100044204 /// 20341	5.14411	5.23723	5.56727	5.74647	5.97991	6.47076	1.68736	1.20043e-05	0.00312924
1451458_at	BC019745	Mm.329776	transmembrane protein 2	'Tmem2'	ENSMUSG00000024754	83921	10.2479	9.85992	9.60375	10.7825	10.3299	10.1464	1.43006	1.1936e-05	0.00312952
1437783_x_at	BM570679	Mm.44220	transmembrane protein 4	'Tmem4'	ENSMUSG00000025381	56530	11.5992	11.5068	11.6076	11.0233	11.1673	11.0328	0.710848	1.30222e-05	0.00333672
1423608_at	BI966443	Mm.193	integral membrane protein 2A	'Itm2a'	ENSMUSG00000031239	16431	8.81993	8.03486	8.08368	9.28837	8.8194	9.04282	1.68343	1.3003e-05	0.00335085
1439148_a_at	BE914497	Mm.269649	phosphofructokinase, liver, B-type	'Pfkl'	ENSMUSG00000020277	18641	11.2443	11.1408	11.0737	11.6707	11.5203	11.5703	1.35186	1.2993e-05	0.0033675
1427087_at	BG070818	Mm.276133	LUC7-like 2 (S. cerevisiae)	'Luc7l2'	---	192196	9.08568	9.20729	9.10396	8.62045	8.68707	8.50805	0.694416	1.33137e-05	0.00339214
1424373_at	AK004598	Mm.67949	armadillo repeat containing, X-linked 3	'Armcx3'	ENSMUSG00000049047	71703	5.6669	5.88026	5.80716	6.34899	6.38948	6.73333	1.64265	1.35683e-05	0.00343759
1456398_at	BB648848	---	taurine upregulated gene 1	'Tug1'	---	544752	8.25355	8.23142	8.13592	7.74103	7.70849	7.53498	0.685427	1.3825e-05	0.00348304
1457810_at	BB769947	Mm.296127	zinc finger and BTB domain containing 37	'Zbtb37'	ENSMUSG00000043467	240869	4.45965	4.20148	4.08205	3.65649	3.54306	3.40082	0.610099	1.39832e-05	0.00348398
1437455_a_at	AW322026	Mm.272183	B-cell translocation gene 1, anti-proliferative /// similar to myocardial vascular inhibition factor	'Btg1 /// LOC100047353'	ENSMUSG00000036478	100047353 /// 12226	9.76075	9.76072	10.0561	10.6124	10.2424	10.6042	1.55438	1.39406e-05	0.00349267
1435626_a_at	AI835088	Mm.29151	homocysteine-inducible, endoplasmic reticulum stress-inducible, ubiquitin-like domain member 1	'Herpud1'	ENSMUSG00000031770	64209	8.65257	8.56314	8.72346	7.73982	8.02748	8.14002	0.629461	1.45623e-05	0.00360833
1433640_at	BG070740	Mm.278922	far upstream element (FUSE) binding protein 1	'Fubp1'	---	51886	9.16947	9.47219	9.43667	8.66447	8.85444	8.769	0.661956	1.47368e-05	0.00363161
1419033_at	AW556821	Mm.391246	RIKEN cDNA 2610018G03 gene	'2610018G03Rik'	ENSMUSG00000031112	70415	7.65289	7.71937	8.22154	8.32425	8.19684	9.00307	1.56794	1.51972e-05	0.00366495
1436959_x_at	BB311061	Mm.42956	nasal embryonic LHRH factor	'Nelf'	ENSMUSG00000006476	56876	5.81141	6.16475	6.28247	6.95649	6.73025	7.37845	1.94303	1.51675e-05	0.00367746
1457302_at	BG144370	Mm.451883	Mus musculus, clone IMAGE:5367487, mRNA	'---'	---	---	6.55281	6.78811	6.85858	6.05003	6.03151	6.14114	0.63527	1.50478e-05	0.0036881
1416927_at	AW495711	Mm.393018	transformation related protein 53 inducible nuclear protein 1	'Trp53inp1'	ENSMUSG00000028211	60599	7.24418	7.14599	6.68756	8.41655	7.7468	7.54497	1.86072	1.51532e-05	0.00369385
1423401_at	BB068442	Mm.269995	ets variant gene 6 (TEL oncogene)	'Etv6'	ENSMUSG00000030199	14011	6.7656	6.76332	6.56869	6.0291	6.19369	5.92099	0.637426	1.54348e-05	0.00370247
1433443_a_at	BB705380	Mm.61526	3-hydroxy-3-methylglutaryl-Coenzyme A synthase 1 /// similar to Hmgcs1 protein	'Hmgcs1 /// LOC100040592'	ENSMUSG00000075461	100040592 /// 208715	11.522	11.497	11.6742	11.8507	11.941	12.1307	1.32948	1.56405e-05	0.00373196
1438307_at	AV317732	Mm.279998	high mobility group box 2	'Hmgb2'	---	97165	8.08195	8.21355	7.98204	7.39472	7.62221	7.43299	0.656081	1.58598e-05	0.00376436
1436479_a_at	BB746075	Mm.21440	dipeptidylpeptidase 7	'Dpp7'	ENSMUSG00000026958	83768	7.51185	7.20097	7.34792	8.03997	7.89881	8.2713	1.65356	1.59599e-05	0.00376829
1417279_at	NM_010585	Mm.227912	inositol 1,4,5-triphosphate receptor 1	'Itpr1'	ENSMUSG00000030102	16438	7.3738	7.11633	7.32451	7.97588	7.75575	8.03208	1.56955	1.66648e-05	0.00385402
1422231_a_at	AF329969	Mm.101198	tumor necrosis factor receptor superfamily, member 25	'Tnfrsf25'	ENSMUSG00000024793	85030	6.73486	6.88572	6.64102	5.92511	6.37958	6.00839	0.63986	1.65992e-05	0.00385864
1418318_at	AK004847	Mm.27764	ring finger protein 128	'Rnf128'	ENSMUSG00000031438	66889	7.93501	7.89266	7.6625	7.08518	7.25039	7.11542	0.626654	1.65316e-05	0.00386283
1428255_at	AV309996	Mm.440216	Luc7 homolog (S. cerevisiae)-like	'Luc7l'	ENSMUSG00000024188	66978	10.4755	10.5495	10.3401	9.95677	10.0501	9.5244	0.657845	1.64876e-05	0.00387262
1435551_at	BG066491	Mm.329322	formin homology 2 domain containing 3	'Fhod3'	ENSMUSG00000034295	225288	7.19604	7.2418	7.22798	7.71487	8.07947	8.07274	1.67198	1.70566e-05	0.0039245
1449957_at	NM_007955	Mm.439765	protein tyrosine phosphatase, receptor type, V	'Ptprv'	---	13924	7.94638	7.47416	7.21252	8.45775	8.12792	7.96583	1.56144	1.72694e-05	0.00393332
1420334_at	NM_134251	Mm.35253	solute carrier family 12 (potassium/chloride transporters), member 8	'Slc12a8'	ENSMUSG00000035506	171286	5.8983	6.15156	5.97041	6.78419	6.69182	6.8298	1.70547	1.77581e-05	0.00394501
1423685_at	BC026611	Mm.24174	alanyl-tRNA synthetase	'Aars'	ENSMUSG00000031960	234734	12.143	12.1888	12.1406	11.724	11.9134	11.7416	0.777493	1.75851e-05	0.00394544
1431899_at	AK018683	Mm.290028	NK6 transcription factor related, locus 3 (Drosophila)	'Nkx6-3'	ENSMUSG00000063672	74561	7.80374	8.4662	6.56732	7.26606	7.6268	5.91179	0.627532	1.72619e-05	0.00395157
1422747_at	NM_016681	Mm.279308	CHK2 checkpoint homolog (S. pombe)	'Chek2'	ENSMUSG00000029521	50883	8.89129	8.71197	8.68691	9.46869	9.24361	9.60891	1.61082	1.77008e-05	0.00395175
1424167_a_at	BC006809	Mm.18939	phosphomannomutase 1	'Pmm1'	ENSMUSG00000022474	29858	11.4953	11.2996	10.9949	11.9611	11.6439	11.6117	1.39468	1.74526e-05	0.00395508
1440929_at	BB134815	---	---	'---'	ENSMUSG00000020530	---	7.05082	6.85734	7.59258	6.2932	6.24328	6.62377	0.585251	1.75496e-05	0.00395718
1426850_a_at	BB261602	Mm.14487	mitogen activated protein kinase kinase 6	'Map2k6'	ENSMUSG00000020623	26399	6.8633	7.08769	7.21541	7.52277	7.8593	7.8025	1.59629	1.80998e-05	0.00396237
1448711_at	NM_019434	Mm.30098	minichromosome maintenance deficient 3 (S. cerevisiae) associated protein	'Mcm3ap'	ENSMUSG00000001150	54387	10.179	9.7529	9.55824	10.5838	10.4323	10.3575	1.55518	1.82355e-05	0.00397278
1429891_at	AK006467	Mm.82143	calcyphosine-like	'Capsl'	ENSMUSG00000039676	75568	6.77126	6.65847	7.40949	7.28623	7.42561	8.09938	1.58134	1.79814e-05	0.00397503
1449288_at	NM_008108	Mm.299742	growth differentiation factor 3	'Gdf3'	ENSMUSG00000030117	14562	11.1182	10.9635	10.6588	10.6439	10.5967	10.1246	0.728605	1.80997e-05	0.00398167
1449484_at	AF031035	Mm.32506	stanniocalcin 2	'Stc2'	ENSMUSG00000020303	20856	8.00979	8.17815	8.053	7.32749	7.43998	7.62631	0.655546	1.84655e-05	0.00400354
1419147_at	NM_020002	Mm.23149	REC8 homolog (yeast)	'Rec8'	ENSMUSG00000002324	56739	5.962	6.08689	6.33746	7.08495	6.87357	6.87481	1.78477	1.85602e-05	0.00400482
1437244_at	BB770972	Mm.11982	growth arrest-specific 2 like 3 /// similar to growth arrest-specific 2 like 3	'Gas2l3 /// LOC100047967'	---	100047967 /// 237436	8.42851	8.35346	8.44874	8.95503	8.78877	9.02761	1.42878	1.88218e-05	0.00402278
1442141_at	BF662057	Mm.439158	cDNA sequence BC028454	'BC028454'	---	407833	6.83399	6.84317	6.99563	7.43354	7.36118	7.68522	1.52002	1.92042e-05	0.00402814
1459615_at	BB297163	Mm.447717	RIKEN cDNA B130052P14 gene	'B130052P14Rik'	---	105442	4.42522	4.30642	4.70892	3.69066	3.77986	3.85498	0.616161	1.91449e-05	0.00403448
1448372_a_at	NM_019953	Mm.44220	transmembrane protein 4	'Tmem4'	ENSMUSG00000025381	56530	11.3493	11.3757	11.3254	10.8635	11.0506	10.8322	0.740934	1.88165e-05	0.0040408
1451491_at	BC016225	Mm.32826	BCDIN3 domain containing	'Bcdin3d'	ENSMUSG00000037525	75284	8.55012	8.64184	8.65388	8.01206	8.1298	7.83661	0.652481	1.91119e-05	0.00404642
1460508_at	AK017938	Mm.295499	mitochondrial ribosomal protein L1	'Mrpl1'	---	94061	5.40761	5.15974	4.90749	4.69283	4.64784	4.21938	0.643754	1.9089e-05	0.00406065
1442856_at	BB705319	Mm.210541	adrenomedullin 2	'Adm2'	ENSMUSG00000054136	223780	8.56943	8.64337	8.5466	7.9927	8.15105	8.05393	0.697357	1.95106e-05	0.00407346
1423232_at	X63190	Mm.5025	ets variant gene 4 (E1A enhancer binding protein, E1AF)	'Etv4'	ENSMUSG00000017724	18612	9.83239	10.3565	9.8432	9.29736	9.8751	9.44635	0.721986	1.97559e-05	0.00410568
1453651_a_at	AV223468	Mm.288510	brain protein 44-like /// similar to brain protein 44-like protein	'Brp44l /// LOC100041649 /// LOC100047509'	ENSMUSG00000023861	100041649 /// 100047509 /// 55951	10.3037	10.5383	10.5843	9.59312	10.1453	10.0518	0.687981	1.99562e-05	0.00412827
1434542_at	BI648645	Mm.200423	glutamic pyruvate transaminase (alanine aminotransferase) 2	'Gpt2'	ENSMUSG00000031700	108682	8.95367	8.77593	8.61668	8.38462	8.31875	8.03316	0.689935	2.02817e-05	0.00417646
1415907_at	NM_007632	Mm.246520	cyclin D3	'Ccnd3'	ENSMUSG00000034165	12445	11.0639	11.7167	11.4281	10.7289	11.2356	11.037	0.757265	2.05625e-05	0.00419597
1416427_at	NM_017367	Mm.250419	cyclin I	'Ccni'	ENSMUSG00000063015	12453	11.4989	11.6778	11.5326	11.9922	11.9797	12.0427	1.35485	2.05529e-05	0.00421307
1419253_at	BG076333	Mm.443	methylenetetrahydrofolate dehydrogenase (NAD+ dependent), methenyltetrahydrofolate cyclohydrolase	'Mthfd2'	ENSMUSG00000005667	17768	9.62739	9.81198	9.79808	9.17912	9.24042	9.17345	0.684799	2.10555e-05	0.00425802
1434465_x_at	AV333363	Mm.4141	very low density lipoprotein receptor	'Vldlr'	ENSMUSG00000024924	22359	6.7198	6.8804	6.78696	6.08854	5.80686	6.11433	0.58271	2.09922e-05	0.00426435
1433654_at	AV299787	Mm.122725	meningioma expressed antigen 5 (hyaluronidase)	'Mgea5'	ENSMUSG00000025220	76055	10.3705	10.3785	10.5294	10.8572	10.7925	10.9792	1.36645	2.21771e-05	0.00444499
1422438_at	NM_010145	Mm.9075	epoxide hydrolase 1, microsomal	'Ephx1'	ENSMUSG00000038776	13849	7.41955	7.38812	6.83353	8.53548	8.09731	8.59495	2.39752	2.21244e-05	0.00445422
1416152_a_at	NM_013663	Mm.6787	splicing factor, arginine/serine-rich 3 (SRp20)	'Sfrs3'	ENSMUSG00000071172	20383	11.3345	11.4876	11.5175	10.9622	11.0862	11.1546	0.76908	2.23234e-05	0.00445452
1427143_at	BC019446	Mm.28995	jumonji, AT rich interactive domain 1B (Rbp2 like)	'Jarid1b'	ENSMUSG00000042207	75605	10.7457	10.5597	10.5715	11.1446	10.9805	10.9344	1.31436	2.25942e-05	0.00448869
1448499_a_at	NM_007940	Mm.15295	epoxide hydrolase 2, cytoplasmic	'Ephx2'	ENSMUSG00000022040	13850	8.38839	8.49555	8.82377	8.90465	8.99055	9.30025	1.41031	2.29359e-05	0.00453658
1424649_a_at	BC025461	Mm.22270	tetraspanin 8	'Tspan8'	ENSMUSG00000034127	216350	3.9502	4.84736	5.97551	3.24178	3.99785	5.44863	0.62034	2.32797e-05	0.00458447
1430216_at	AK017652	Mm.38193	zinc finger protein 292	'Zfp292'	ENSMUSG00000039967	30046	6.06386	6.10556	6.31945	6.67972	6.6027	6.94559	1.49577	2.36217e-05	0.00459167
1434210_s_at	AV174595	Mm.245210	leucine-rich repeats and immunoglobulin-like domains 1	'Lrig1'	ENSMUSG00000030029	16206	6.90048	6.80566	6.77836	7.52284	7.3741	7.27086	1.4764	2.36151e-05	0.00461027
1417928_at	NM_019417	Mm.21830	PDZ and LIM domain 4	'Pdlim4'	ENSMUSG00000020388	30794	5.25046	5.07806	5.74831	6.44336	5.6095	6.98063	2.02698	2.35196e-05	0.00461158
1449122_at	NM_026534	Mm.427021	RIKEN cDNA 3110003A22 gene	'3110003A22Rik'	ENSMUSG00000028243	68053	7.88972	7.91063	7.90843	7.40873	7.23447	7.11302	0.639499	2.45194e-05	0.00464602
1457409_at	BB484070	Mm.39101	fucosyltransferase 9	'Fut9'	ENSMUSG00000055373	14348	5.45049	5.35118	5.43	6.53537	5.85614	6.38142	1.82468	2.434e-05	0.0046511
1417580_s_at	NM_019414	Mm.196558	selenium binding protein 1 /// hypothetical protein LOC100044204	'LOC100044204 /// Selenbp1'	ENSMUSG00000068874	100044204 /// 20341	5.23636	5.06897	5.35707	5.89698	5.68438	6.02118	1.56578	2.46581e-05	0.00465275
1455251_at	AV071536	Mm.317280	integrin alpha 1	'Itga1'	---	109700	5.65404	5.53998	6.46875	4.95759	4.73952	5.19715	0.535152	2.43053e-05	0.00466424
1419469_at	BI713933	Mm.139192	guanine nucleotide binding protein, beta 4	'Gnb4'	ENSMUSG00000027669	14696	7.59375	7.48802	7.57068	8.1616	8.08794	8.33786	1.56663	2.45135e-05	0.0046645
1452927_x_at	AW537828	Mm.4222	triosephosphate isomerase 1	'Tpi1'	ENSMUSG00000023456	21991	12.4421	12.4445	12.5724	12.753	12.7597	12.9217	1.25288	2.42212e-05	0.00466797
1426065_a_at	BC012955	Mm.276018	tribbles homolog 3 (Drosophila)	'Trib3'	---	228775	9.74321	9.65062	9.63467	8.7401	8.97674	9.06471	0.599792	2.41692e-05	0.00467792
1453375_at	BB071620	Mm.460743	RIKEN cDNA 4930422N03 gene	'4930422N03Rik'	---	76871	7.10431	7.13139	7.32828	6.31553	6.64343	6.51925	0.620876	2.50303e-05	0.00470331
1443210_at	BB354985	Mm.208794	predicted gene, ENSMUSG00000058736	'ENSMUSG00000058736'	---	791327	5.53172	5.3825	4.91931	4.65167	4.63186	4.43564	0.617615	2.51779e-05	0.00471141
1435680_a_at	BG067113	Mm.21440	dipeptidylpeptidase 7	'Dpp7'	ENSMUSG00000026958	83768	6.6244	6.23863	6.29551	7.11007	6.95202	7.03013	1.56795	2.54817e-05	0.004729
1433983_at	AV351864	Mm.37984	Cnksr family member 3	'Cnksr3'	ENSMUSG00000015202	215748	7.43222	7.29079	7.39451	7.93912	7.8299	8.1116	1.50598	2.54359e-05	0.00474001
1448957_at	NM_009035	Mm.209292	recombination signal binding protein for immunoglobulin kappa J region	'Rbpj'	ENSMUSG00000039191	19664	11.0582	11.2415	11.1221	10.6352	10.8582	10.63	0.741195	2.59554e-05	0.00479718
1422537_a_at	NM_010496	Mm.34871	inhibitor of DNA binding 2	'Id2'	ENSMUSG00000020644	15902	8.16496	7.46938	7.04846	8.63235	8.23355	7.87297	1.61731	2.70651e-05	0.00480533
1417732_at	NM_013473	Mm.3267	annexin A8	'Anxa8'	ENSMUSG00000021950	11752	5.47339	5.76616	5.67782	6.26038	6.20869	6.35002	1.55931	2.69682e-05	0.00480706
1433504_at	AW547988	Mm.222584	brain glycogen phosphorylase	'Pygb'	ENSMUSG00000033059	110078	6.95465	7.11091	6.9783	7.7319	7.60716	7.92858	1.68555	2.71872e-05	0.00480808
1428989_at	AK002941	Mm.392588	RIKEN cDNA 0710001D07 gene	'0710001D07Rik'	---	67679	6.53826	6.48311	6.24458	5.81821	5.99097	5.52196	0.641348	2.66023e-05	0.00481801
1448508_at	NM_134000	Mm.436686	Traf3 interacting protein 2	'Traf3ip2'	ENSMUSG00000019842	103213	7.85513	8.11109	7.7643	8.50973	8.55287	8.36411	1.48266	2.65057e-05	0.00481988
1448130_at	NM_010191	Mm.455783	farnesyl diphosphate farnesyl transferase 1	'Fdft1'	ENSMUSG00000021273	14137	10.2126	10.4415	10.6545	10.6014	10.8361	11.2186	1.36747	2.69374e-05	0.00482062
1452142_at	M92378	Mm.5260	solute carrier family 6 (neurotransmitter transporter, GABA), member 1	'Slc6a1'	ENSMUSG00000030310	232333	7.25115	8.01638	7.59451	5.43054	7.28777	6.48877	0.450416	2.64416e-05	0.00482769
1420712_a_at	NM_008281	Mm.19182	hepsin	'Hpn'	ENSMUSG00000001249	15451	6.2183	6.32653	6.65472	6.71813	6.77313	7.27695	1.43871	2.74483e-05	0.0048353
1449933_a_at	NM_025677	Mm.379120	RIKEN cDNA 5730449L18 gene	'5730449L18Rik'	ENSMUSG00000014980	66637	9.53416	9.43136	9.59394	8.87981	9.01901	8.99939	0.683005	2.69157e-05	0.00483592
1453589_a_at	BI737178	Mm.440442	RIKEN cDNA 6820431F20 gene	'6820431F20Rik'	ENSMUSG00000071796	381598	8.27968	8.11036	8.41803	7.70299	7.59086	7.78072	0.670341	2.68574e-05	0.00484475
1427689_a_at	AJ242777	Mm.259671	TNFAIP3 interacting protein 1	'Tnip1'	ENSMUSG00000020400	57783	9.70884	9.63559	9.64528	10.1679	10.0885	10.2043	1.40558	2.64314e-05	0.00484544
1433770_at	BQ174209	Mm.458010	dihydropyrimidinase-like 2	'Dpysl2'	ENSMUSG00000022048	12934	8.307	8.21203	8.27011	9.00632	8.69686	8.72761	1.46544	2.63322e-05	0.00484695
1425116_a_at	AY032655	Mm.459123	spectrin beta 4	'Spnb4'	ENSMUSG00000011751	80297	9.04849	9.20723	8.91791	8.58967	8.70636	8.36192	0.704819	2.76926e-05	0.00485935
1437921_x_at	AW744723	Mm.326526	zinc finger protein 516	'Zfp516'	---	329003	7.94059	8.62594	8.4507	7.42728	7.86173	7.87564	0.653548	2.78797e-05	0.00487322
1423416_at	BI558117	Mm.85410	SWI/SNF related, matrix associated, actin dependent regulator of chromatin, subfamily c, member 1	'Smarcc1'	ENSMUSG00000032481	20588	10.6225	10.313	10.4722	10.9775	10.7295	10.9976	1.35103	2.88422e-05	0.00492689
1428663_at	AK017223	Mm.394321	RIKEN cDNA 5133401H06 gene	'5133401H06Rik'	---	71305	5.91751	6.14454	6.068	5.46062	5.02467	5.05418	0.561307	2.876e-05	0.00493153
1417316_at	NM_025790	Mm.2125	thioesterase superfamily member 2	'Them2'	ENSMUSG00000006717	66834	8.71988	8.50295	8.44084	9.20674	8.95667	9.00729	1.41728	2.95977e-05	0.00494359
1433858_at	BB667092	Mm.31247	leucine rich repeat containing 28	'Lrrc28'	ENSMUSG00000030556	67867	8.67766	8.08667	7.50054	9.07609	8.6517	8.17433	1.46425	2.9059e-05	0.00494519
1421694_a_at	NM_019389	Mm.158700	versican	'Vcan'	ENSMUSG00000021614	13003	6.20794	5.74391	5.67502	6.96489	6.34286	6.30236	1.58308	2.91693e-05	0.00494528
1425202_a_at	BC021657	Mm.235960	ankyrin 3, epithelial	'Ank3'	ENSMUSG00000069601	11735	6.79034	6.54498	6.61417	7.23269	7.12419	7.22797	1.46104	2.93979e-05	0.00494685
1438992_x_at	AV314773	Mm.641	activating transcription factor 4	'Atf4'	ENSMUSG00000042406	11911	11.6284	11.6172	11.9	11.1198	11.2931	11.2626	0.714868	2.87425e-05	0.00494733
1455584_at	BG064675	Mm.293517	stromal cell derived factor 4	'Sdf4'	ENSMUSG00000029076	20318	5.66911	5.73091	5.33079	6.30801	6.29426	5.9093	1.50938	2.95419e-05	0.00495261
1428671_at	AK008617	Mm.441142	RIKEN cDNA 2200002D01 gene	'2200002D01Rik'	---	72275	7.51071	7.80435	7.37245	6.97341	7.17101	6.89274	0.68362	2.93502e-05	0.00495733
1424490_at	BC024802	Mm.181332	zinc finger protein 428	'Zfp428'	ENSMUSG00000064264	232969	11.0436	11.1198	10.9255	10.5377	10.8373	10.3689	0.735434	2.85076e-05	0.00496373
1449519_at	NM_007836	Mm.389750	growth arrest and DNA-damage-inducible 45 alpha	'Gadd45a'	ENSMUSG00000036390	13197	9.54557	9.90966	10.0039	9.08961	9.40247	9.53981	0.719186	2.86214e-05	0.00496438
1423758_at	BG069656	Mm.290530	GTPase activating protein (SH3 domain) binding protein 2	'G3bp2'	ENSMUSG00000029405	23881	12.5667	12.6955	12.6842	12.306	12.4275	12.3314	0.816082	2.87371e-05	0.00496535
1416474_at	NM_020043	Mm.209041	neighbor of Punc E11	'Nope'	ENSMUSG00000032816	56741	7.17948	6.75542	5.98188	7.77145	7.41846	6.944	1.67963	3.01902e-05	0.00500546
1451149_at	BC008527	Mm.217764	phosphoglucomutase 2	'Pgm2'	ENSMUSG00000025791	72157	8.58318	8.81746	8.57042	9.154	9.28667	9.33401	1.52248	3.01145e-05	0.00501135
1456711_at	AV275122	Mm.294342	RIKEN cDNA 4932425I24 gene	'4932425I24Rik'	---	320214	5.69356	6.26742	6.76068	4.93086	5.72258	5.70953	0.585813	3.04662e-05	0.00503273
1419023_x_at	NM_023119	Mm.70666	enolase 1, alpha non-neuron /// predicted gene, EG433182 /// hypothetical protein LOC100044223 /// hypothetical protein LOC100045967 /// similar to enolase 1, alpha non-neuron	'EG433182 /// Eno1 /// LOC100044223 /// LOC100045967 /// LOC100047043 /// LOC100047882'	ENSMUSG00000059040 /// ENSMUSG00000063524	100044223 /// 100045967 /// 100047043 /// 100047882 /// 13806 /// 433182	14.0494	14.0099	13.9637	14.1714	14.1303	14.142	1.10226	3.10982e-05	0.00506295
1423078_a_at	AK005441	Mm.30119	sterol-C4-methyl oxidase-like	'Sc4mol'	ENSMUSG00000031604	66234	9.0368	9.38486	9.57102	9.44872	9.9774	10.4653	1.56566	3.10474e-05	0.00507299
1416343_a_at	NM_010685	Mm.486	lysosomal-associated membrane protein 2	'Lamp2'	ENSMUSG00000016534	16784	6.30014	5.98891	6.07635	6.79731	6.69252	6.98542	1.63928	3.08408e-05	0.00507602
1424033_at	BC014857	Mm.292016	splicing factor, arginine/serine-rich 7	'Sfrs7'	ENSMUSG00000024097	225027	11.0946	11.1546	11.3006	10.682	10.7747	10.824	0.746127	3.1007e-05	0.00508482
1424255_at	BC007132	Mm.285906	suppressor of Ty 5 homolog (S. cerevisiae)	'Supt5h'	ENSMUSG00000003435	20924	10.746	10.5836	10.6677	11.1164	10.9376	11.1285	1.31571	3.14663e-05	0.00510445
1424058_at	BI155792	Mm.29889	proline-rich coiled-coil 1	'Prrc1'	ENSMUSG00000024594	73137	9.03189	9.27274	10.1038	9.51087	9.71039	10.691	1.41682	3.17722e-05	0.00513559
1453041_at	AK017334	Mm.235813	transmembrane protein 16J	'Tmem16j'	ENSMUSG00000054662	71345	6.15042	6.56492	6.64587	6.9053	6.99758	7.57641	1.64773	3.26363e-05	0.00525642
1419737_a_at	NM_010699	Mm.29324	lactate dehydrogenase A	'Ldha'	ENSMUSG00000063229	16828	13.1786	13.0446	13.0537	13.3615	13.3135	13.4021	1.20439	3.39309e-05	0.00527648
1427126_at	M12573	Mm.372314	heat shock protein 1B	'Hspa1b'	---	15511	7.80262	7.95059	7.82216	7.32839	7.35168	7.17733	0.673221	3.28965e-05	0.00527948
1424638_at	AK007630	Mm.195663	cyclin-dependent kinase inhibitor 1A (P21)	'Cdkn1a'	ENSMUSG00000023067	12575	9.46816	9.31711	8.92621	10.029	9.79321	9.93701	1.62704	3.45465e-05	0.00528117
1448107_x_at	BC010754	Mm.142722	kallikrein 1	'Klk1'	ENSMUSG00000063903	16612	6.33354	6.05294	6.52857	6.88994	7.02215	7.84481	1.97284	3.44378e-05	0.00528245
1451058_at	AV017653	Mm.440291	malignant T cell amplified sequence 2	'Mcts2'	---	66405	11.4366	10.6818	11.3722	10.9382	10.3393	10.9045	0.73992	3.32666e-05	0.00528248
1426584_a_at	BI143942	Mm.371580	sorbitol dehydrogenase	'Sord'	ENSMUSG00000027227	20322	7.27368	7.33916	7.72292	7.86471	8.1904	9.20808	2.03662	3.43261e-05	0.00528329
1437591_a_at	AW542545	Mm.2654	WD repeat domain 1	'Wdr1'	ENSMUSG00000005103	22388	9.94849	10.225	10.1248	9.54612	9.60101	9.19188	0.643103	3.39107e-05	0.00529159
1448154_at	NM_013864	Mm.26722	N-myc downstream regulated gene 2	'Ndrg2'	ENSMUSG00000004558	29811	7.69302	8.1943	8.17917	8.52352	8.57616	9.07271	1.64635	3.37993e-05	0.00529253
1433789_at	BI082172	Mm.84664	small nucleolar RNA host gene (non-protein coding) 3	'Snhg3'	---	399101	9.81314	10.0929	10.1906	10.4421	10.5174	11.1426	1.6077	3.43042e-05	0.00529801
1417864_at	NM_008828	Mm.316355	phosphoglycerate kinase 1 /// predicted gene, EG668435	'EG668435 /// Pgk1'	ENSMUSG00000062070	18655 /// 668435	13.0305	13.2217	13.284	13.3782	13.4247	13.5531	1.20954	3.32531e-05	0.00529899
1449311_at	NM_007520	Mm.26147	BTB and CNC homology 1	'Bach1'	ENSMUSG00000025612	12013	7.19727	7.1964	7.36078	7.93808	7.63884	8.12678	1.57685	3.42339e-05	0.00530531
1448364_at	U95826	Mm.3527	cyclin G2	'Ccng2'	ENSMUSG00000029385	12452	6.98246	7.2659	7.27861	7.50195	7.85033	8.18268	1.60141	3.3536e-05	0.00530657
1419456_at	BC012247	Mm.231091	dicarbonyl L-xylulose reductase	'Dcxr'	ENSMUSG00000039450	67880	8.85546	8.51004	7.9598	9.34454	9.03186	8.8109	1.54773	3.37889e-05	0.00530933
1432250_at	AK012492	Mm.336045	UTP14, U3 small nucleolar ribonucleoprotein, homolog A (yeast)	'Utp14a'	---	72554	7.69649	7.49962	7.7124	6.62773	7.06794	6.86392	0.591167	3.32209e-05	0.00531264
1433445_x_at	BB705380	Mm.61526	3-hydroxy-3-methylglutaryl-Coenzyme A synthase 1 /// similar to Hmgcs1 protein	'Hmgcs1 /// LOC100040592'	ENSMUSG00000075461	100040592 /// 208715	11.3562	11.5205	11.7471	11.7354	11.7996	12.1559	1.28057	3.37555e-05	0.00532262
1441935_at	AV263043	Mm.209642	ankyrin repeat, family A (RFXANK-like), 2	'Ankra2'	---	68558	5.52668	5.53432	5.49699	4.7931	5.07459	4.87873	0.659995	3.51459e-05	0.00533661
1429505_at	AK010199	Mm.376247	RIKEN cDNA 2310076G13 gene	'2310076G13Rik'	---	71938	7.67459	7.60258	7.56751	8.16381	8.17618	8.29496	1.51588	3.50561e-05	0.00534097
1416242_at	NM_026167	Mm.224306	kelch-like 13 (Drosophila)	'Klhl13'	ENSMUSG00000036782	67455	9.97215	8.78616	10.2183	10.4411	9.43021	10.6908	1.44478	3.58917e-05	0.00537744
1415929_at	AU080586	Mm.28357	microtubule-associated protein 1 light chain 3 beta	'Map1lc3b'	ENSMUSG00000031812	67443	10.008	9.93715	9.65692	10.3607	10.4208	10.2008	1.37771	3.6213e-05	0.00538976
1453731_a_at	AK015888	Mm.290488	transmembrane protein 77	'Tmem77'	ENSMUSG00000027900	67171	7.69641	7.71898	7.77602	8.27668	8.14016	8.43653	1.4716	3.56343e-05	0.00539261
1454797_at	AW556098	Mm.239117	transmembrane protein 55b	'Tmem55b'	ENSMUSG00000035953	219024	9.67929	9.68338	9.60659	10.0157	10.1395	10.2065	1.38338	3.58741e-05	0.00539271
1430127_a_at	AK007904	Mm.333406	cyclin D2	'Ccnd2'	ENSMUSG00000000184	12444	7.75043	8.9018	8.16373	7.2105	7.97576	6.80795	0.534942	3.61381e-05	0.00539642
1437218_at	BM234360	Mm.193099	fibronectin 1	'Fn1'	---	14268	6.72674	6.09806	6.40112	7.20879	7.01718	7.54203	1.83097	3.58588e-05	0.00540844
1433843_at	AW541327	Mm.309954	HCLS1 binding protein 3	'Hs1bp3'	ENSMUSG00000020605	58240	7.48196	7.62064	7.57132	8.0778	8.06053	8.23967	1.4857	3.68441e-05	0.00541224
1428332_at	AW556858	Mm.390323	phosphoinositide-3-kinase interacting protein 1	'Pik3ip1'	ENSMUSG00000034614	216505	6.45657	6.50657	6.74561	7.21175	6.92784	7.34658	1.51456	3.65468e-05	0.00542155
1429178_at	BB472509	Mm.42191	odd Oz/ten-m homolog 3 (Drosophila)	'Odz3'	---	23965	5.71103	6.18162	5.68159	6.19948	6.66173	6.34453	1.46037	3.67936e-05	0.00542249
1460367_at	BC026853	Mm.390461	high mobility group box transcription factor 1	'Hbp1'	ENSMUSG00000002996	73389	9.67288	9.32925	9.33501	10.0672	9.90745	9.91056	1.43253	3.67663e-05	0.00543622
1460359_at	AK004598	Mm.67949	armadillo repeat containing, X-linked 3 /// hypothetical protein LOC100044266	'Armcx3 /// LOC100044266'	ENSMUSG00000049047	100044266 /// 71703	3.47973	3.66944	3.51824	4.12673	4.08254	4.09791	1.46398	3.80386e-05	0.00556957
1456069_at	BM117918	Mm.94371	dystrobrevin alpha	'Dtna'	---	13527	3.15993	3.04369	2.90898	4.80358	3.65998	4.91937	2.89546	3.84147e-05	0.00557038
1427242_at	AK014844	Mm.12818	DEAD (Asp-Glu-Ala-Asp) box polypeptide 4	'Ddx4'	ENSMUSG00000021758	13206	8.75072	8.45674	8.64856	8.24823	8.02138	7.83672	0.671684	3.85393e-05	0.00557053
1434661_at	BB272743	Mm.230301	synaptogyrin 1	'Syngr1'	ENSMUSG00000022415	20972	7.44558	7.6207	7.4876	7.98069	8.11697	7.95333	1.41354	3.87376e-05	0.0055813
1420401_a_at	NM_019511	Mm.39884	receptor (calcitonin) activity modifying protein 3 /// similar to receptor activity modifying protein 3 - mouse	'LOC100046186 /// Ramp3'	ENSMUSG00000041046	100046186 /// 56089	7.67949	8.15553	7.91213	8.20582	8.62543	8.56381	1.46542	3.84095e-05	0.00558759
1448371_at	NM_016754	Mm.14526	myosin light chain, phosphorylatable, fast skeletal muscle	'Mylpf'	ENSMUSG00000030672	17907	11.0427	11.5663	11.5535	10.7318	11.1351	11.1466	0.767353	3.91288e-05	0.00560188
1449134_s_at	NM_011461	Mm.21642	Spi-C transcription factor (Spi-1/PU.1 related)	'Spic'	---	20728	3.82853	3.37149	4.02717	4.2942	4.1832	5.09706	1.74518	3.84095e-05	0.00560567
1455316_x_at	AI987693	---	predicted gene, ENSMUSG00000073624	'ENSMUSG00000073624'	---	639390	12.769	12.7657	12.4921	13.1254	13.011	12.7447	1.21894	3.90387e-05	0.00560678
1416105_at	BC008518	Mm.195803	nicotinamide nucleotide transhydrogenase	'Nnt'	ENSMUSG00000025453	18115	8.75108	8.53695	7.81425	9.26263	8.94858	8.47755	1.44649	3.93255e-05	0.00561222
1427308_at	BB644109	Mm.289682	disabled homolog 1 (Drosophila)	'Dab1'	ENSMUSG00000028519	13131	6.71069	6.50691	6.3992	5.88902	6.00949	5.76129	0.638936	3.9583e-05	0.00561345
1439364_a_at	BF147716	Mm.29564	matrix metallopeptidase 2	'Mmp2'	ENSMUSG00000031740	17390	6.95135	7.14122	6.96597	7.7452	7.60968	7.75857	1.6165	3.94823e-05	0.00561683
1416205_at	NM_009752	Mm.290516	galactosidase, beta 1	'Glb1'	ENSMUSG00000045594	12091	8.27597	8.58295	8.62742	8.9623	8.98905	9.27329	1.49965	3.99574e-05	0.00564877
1437398_a_at	BB703752	Mm.330055	aldehyde dehydrogenase 9, subfamily A1	'Aldh9a1'	ENSMUSG00000026687	56752	9.59296	9.47579	9.6258	9.98204	9.87078	10.1601	1.35758	4.0134e-05	0.00565601
1452708_a_at	AV309996	Mm.440216	Luc7 homolog (S. cerevisiae)-like	'Luc7l'	ENSMUSG00000024188	66978	10.0112	10.0991	10.1711	9.58012	9.66845	9.40115	0.690031	4.09604e-05	0.00575449
1450196_s_at	NM_030678	Mm.275654	glycogen synthase 1, muscle	'Gys1'	ENSMUSG00000003865	14936	8.02441	8.53973	8.14991	7.45747	8.02161	7.63412	0.690915	4.13108e-05	0.00578569
1417649_at	NM_009876	Mm.168789	cyclin-dependent kinase inhibitor 1C (P57)	'Cdkn1c'	ENSMUSG00000037664	12577	10.6136	10.0537	8.6458	10.9788	11.0317	9.69159	1.77407	4.1869e-05	0.00582767
1448487_at	NM_008515	Mm.45039	leucine rich repeat (in FLII) interacting protein 1	'Lrrfip1'	---	16978	6.39725	6.3679	5.75173	6.90194	6.79206	6.45868	1.46432	4.18122e-05	0.00583779
1454671_at	BB005488	Mm.30221	insulin induced gene 1	'Insig1'	ENSMUSG00000045294	231070	7.85284	8.29646	8.74773	8.8028	8.76851	9.3092	1.59823	4.25589e-05	0.00586936
1453313_at	AK017464	Mm.439776	sestrin 3	'Sesn3'	ENSMUSG00000032009	75747	8.69732	7.81674	7.8466	9.15059	8.27079	8.30605	1.37135	4.2381e-05	0.00588079
1426541_a_at	BF168366	Mm.41423	endonuclease domain containing 1	'Endod1'	ENSMUSG00000037419	71946	4.103	3.72499	4.05618	4.66913	4.21032	4.64658	1.46204	4.25323e-05	0.00588367
1438322_x_at	BB028312	Mm.455783	farnesyl diphosphate farnesyl transferase 1	'Fdft1'	ENSMUSG00000021273	14137	10.4159	10.4319	10.6963	10.7428	10.9122	11.2857	1.38464	4.40486e-05	0.00589454
1449264_at	BC025207	Mm.379376	synaptotagmin XI /// similar to synaptotagmin XI	'LOC100045981 /// Syt11'	ENSMUSG00000068923	100045981 /// 229521	5.82633	5.41522	5.29889	5.08529	4.91731	4.65221	0.648396	4.37956e-05	0.00589567
1416354_at	NM_011252	Mm.28275	RNA binding motif protein, X chromosome	'Rbmx'	ENSMUSG00000031134	19655	6.69241	6.72002	7.03245	5.81556	6.26588	6.32354	0.62876	4.39425e-05	0.00589784
1456739_x_at	BB392869	Mm.285969	armadillo repeat containing, X-linked 2	'Armcx2'	ENSMUSG00000033436	67416	9.75488	9.89874	9.774	10.224	10.2696	10.3032	1.37352	4.37289e-05	0.00590431
1436737_a_at	BB737680	Mm.210815	sorbin and SH3 domain containing 1	'Sorbs1'	---	20411	6.17582	5.90182	6.398	6.83385	6.37995	7.14715	1.55056	4.43198e-05	0.00591329
1446269_at	BB399042	Mm.390461	high mobility group box transcription factor 1	'Hbp1'	ENSMUSG00000002996	73389	5.67752	5.58582	5.79791	6.31502	6.15635	6.23664	1.46537	4.32739e-05	0.00591371
1441972_at	BE949277	Mm.44168	RIKEN cDNA 6230424C14 gene	'6230424C14Rik'	---	67786	5.12834	5.30383	5.62868	4.66775	4.44831	4.54064	0.583251	4.36979e-05	0.00591786
1452178_at	BI525140	Mm.234912	plectin 1 /// similar to Plec1 protein	'LOC100046469 /// LOC671535 /// Plec1'	ENSMUSG00000063268	100046469 /// 18810 /// 671535	4.77129	4.82031	5.13831	5.27132	5.56266	6.08725	1.67253	4.3063e-05	0.00592077
1460038_at	BG065255	Mm.297371	POU domain, class 3, transcription factor 1 /// similar to long overlapping ORF; NH2 terminus uncertain	'LOC100045707 /// Pou3f1'	---	100045707 /// 18991	7.69345	7.92468	8.07261	7.24402	7.28121	7.26866	0.648427	4.32226e-05	0.00592464
1450981_at	BI663014	Mm.157770	calponin 2	'Cnn2'	ENSMUSG00000004665	12798	10.1126	9.96824	10.1293	9.79471	9.30198	9.47751	0.689619	4.36267e-05	0.00592601
1453246_at	AK020665	Mm.45148	RAB39B, member RAS oncogene family	'Rab39b'	ENSMUSG00000031202	67790	6.70179	6.67778	6.34118	6.19159	5.90573	5.62754	0.632495	4.4601e-05	0.00593324
1436997_x_at	BB248904	Mm.260760	SH3-binding domain glutamic acid-rich protein like	'Sh3bgrl'	---	56726	7.39451	6.44879	7.45904	7.91939	7.17177	8.00433	1.51624	4.36071e-05	0.00594124
1440831_at	AV324314	Mm.26147	BTB and CNC homology 1	'Bach1'	ENSMUSG00000025612	12013	8.70111	8.74004	8.74537	9.36834	9.1389	9.20589	1.4275	4.49212e-05	0.00595827
1421870_at	NM_020267	Mm.315002	tripartite motif-containing 44	'Trim44'	ENSMUSG00000027189	80985	10.5519	10.4504	10.1315	9.86636	10.0657	9.69326	0.708578	4.61402e-05	0.00596213
1454991_at	BB264620	Mm.275489	solute carrier family 7 (cationic amino acid transporter, y+ system), member 1	'Slc7a1'	---	11987	10.698	10.9131	10.9315	10.34	10.4376	10.2422	0.70653	4.57543e-05	0.00596353
1454995_at	AW556888	Mm.234247	dimethylarginine dimethylaminohydrolase 1	'Ddah1'	---	69219	8.44905	9.08372	8.65615	8.07564	8.22947	7.92534	0.642558	4.63086e-05	0.0059668
1424736_at	BC007152	Mm.326799	eukaryotic translation elongation factor 2	'Eef2'	---	13629	12.9671	12.9835	12.9434	13.2213	13.1867	13.2641	1.19763	4.60568e-05	0.00596846
1451793_at	BC021407	Mm.392914	kelch-like 24 (Drosophila)	'Klhl24'	ENSMUSG00000062901	75785	6.46051	6.5708	6.70815	7.44392	7.09944	7.3296	1.65271	4.54417e-05	0.00597459
1425615_a_at	BC010318	Mm.29856	phosphoenolpyruvate carboxykinase 2 (mitochondrial)	'Pck2'	ENSMUSG00000040618	74551	9.97483	10.5143	10.683	9.58242	9.9422	10.2102	0.718357	4.57221e-05	0.00597661
1424936_a_at	AF356522	Mm.426017	dynein, axonemal, heavy chain 8	'Dnahc8'	ENSMUSG00000033826	13417	8.05764	8.02675	7.35393	8.57147	8.62463	8.44039	1.68828	4.534e-05	0.00597865
1418553_at	NM_133962	Mm.170461	rho/rac guanine nucleotide exchange factor (GEF) 18	'Arhgef18'	ENSMUSG00000004568	102098	9.06498	8.74815	8.84076	9.45208	9.31002	9.43295	1.43049	4.52218e-05	0.00598055
1415928_a_at	AU080586	Mm.28357	microtubule-associated protein 1 light chain 3 beta	'Map1lc3b'	ENSMUSG00000031812	67443	10.583	10.5494	10.323	10.9296	10.9784	10.7722	1.3277	4.65662e-05	0.00598289
1455600_at	BG069767	Mm.236868	ribosomal protein S3	'Rps3'	---	27050	9.89959	9.75225	9.49403	10.3972	10.225	10.4017	1.55859	4.604e-05	0.00598347
1451102_at	BC004040	Mm.28910	CCR4-NOT transcription complex, subunit 8	'Cnot8'	ENSMUSG00000020515	69125	9.76307	9.65965	9.57439	10.1636	10.1721	10.1921	1.42695	4.68454e-05	0.00598467
1418712_at	NM_021454	Mm.34268	CDC42 effector protein (Rho GTPase binding) 5	'Cdc42ep5'	ENSMUSG00000063838	58804	8.69128	8.48352	8.61998	9.09211	9.02546	9.24383	1.43906	4.56684e-05	0.00598694
1422900_at	NM_023799	Mm.122725	meningioma expressed antigen 5 (hyaluronidase)	'Mgea5'	ENSMUSG00000025220	76055	9.84103	9.88801	10.0115	10.228	10.3433	10.5669	1.38275	4.67745e-05	0.00599259
1429637_at	AK008987	Mm.460017	RIKEN cDNA 2210419I08 gene	'2210419I08Rik'	---	73663	3.9553	4.03677	3.65202	4.68344	4.49396	4.19539	1.49558	4.7354e-05	0.00603255
1441279_at	BB284344	Mm.366094	RIKEN cDNA C430002E04 gene	'C430002E04Rik'	---	78706	7.29324	7.63882	7.74533	6.76202	6.92645	7.26649	0.673281	4.75487e-05	0.00604029
1448124_at	NM_010368	Mm.3317	glucuronidase, beta	'Gusb'	ENSMUSG00000025534	110006	7.58091	7.44356	7.56292	8.03751	8.01145	8.13317	1.44648	4.77584e-05	0.00604989
1437870_at	AV024403	Mm.11662	solute carrier organic anion transporter family, member 4C1	'Slco4c1'	---	227394	6.25801	5.6019	6.20958	6.76809	6.23432	6.76173	1.48018	4.87104e-05	0.00606821
1438035_at	BB748934	Mm.293063	expressed sequence AW061290	'AW061290'	ENSMUSG00000036368	381110	6.80636	7.0437	7.51509	6.2316	6.5995	6.93716	0.692106	4.82431e-05	0.00607715
1459897_a_at	AI507307	Mm.250717	suprabasin	'Sbsn'	ENSMUSG00000046056	282619	6.09288	5.81365	5.92451	6.67839	6.56991	7.25367	1.90075	4.86849e-05	0.00608184
1418760_at	AB030503	Mm.291799	retinol dehydrogenase 11	'Rdh11'	ENSMUSG00000066441	17252	7.51777	7.68602	7.88522	8.08463	8.19073	8.81428	1.60139	4.81531e-05	0.00608281
1434901_at	BB484975	Mm.262466	zinc finger and BTB domain containing 2	'Zbtb2'	ENSMUSG00000075327	381990	9.01313	8.86549	8.71172	8.23085	8.50638	7.93902	0.648803	4.8603e-05	0.00608847
1437149_at	AI648846	Mm.395650	solute carrier family 6 (neurotransmitter transporter, taurine), member 6	'Slc6a6'	ENSMUSG00000030096	21366	10.4177	10.2981	10.3118	10.9269	10.6866	10.7588	1.36511	4.84839e-05	0.00609047
1435155_at	BI455486	Mm.87634	cingulin	'Cgn'	ENSMUSG00000068876	70737	6.71797	6.88121	7.27849	7.42435	7.31898	7.90957	1.51164	4.95022e-05	0.00613296
1424777_at	BC003284	Mm.38238	WD repeat domain 21	'Wdr21'	ENSMUSG00000021222	73828	9.40581	9.23387	9.07167	9.84457	9.63597	9.61355	1.37758	4.94582e-05	0.0061444
1452428_a_at	AI099111	Mm.163	beta-2 microglobulin	'B2m'	ENSMUSG00000060802	12010	7.33373	7.42794	7.21386	7.9515	7.83536	7.9647	1.51453	4.97824e-05	0.00615078
1425745_a_at	BC004057	Mm.86322	transforming, acidic coiled-coil containing protein 2	'Tacc2'	ENSMUSG00000030852	57752	9.47975	9.33762	9.22461	9.97924	9.68304	9.67971	1.35171	4.99686e-05	0.00615692
1429865_at	AK016461	Mm.72959	RIKEN cDNA 4931417G12 gene	'4931417G12Rik'	ENSMUSG00000033963	70979	5.59862	5.48402	5.31073	5.02111	4.93396	4.79	0.683377	5.07789e-05	0.00618913
1417760_at	NM_007430	Mm.5180	nuclear receptor subfamily 0, group B, member 1	'Nr0b1'	ENSMUSG00000025056	11614	11.4436	11.5982	11.049	11.0943	11.3031	10.662	0.788242	5.06719e-05	0.00619281
1454901_at	BG069663	Mm.191894	yippee-like 2 (Drosophila)	'Ypel2'	---	77864	5.49513	5.63158	5.54688	6.24582	6.13883	6.14433	1.53899	5.05624e-05	0.00619623
1456536_at	BB183222	Mm.392636	THAP domain containing 6	'Thap6'	ENSMUSG00000060466	381650	6.18877	6.2793	6.30615	5.59591	5.83798	5.58941	0.669319	5.0446e-05	0.00619881
1436332_at	BB755506	Mm.34885	heat shock protein, alpha-crystallin-related, B6	'Hspb6'	ENSMUSG00000036854	243912	7.04258	7.24804	7.16855	6.40768	6.44702	6.73929	0.653525	5.17905e-05	0.00622825
1448233_at	BE630020	Mm.648	prion protein	'Prnp'	ENSMUSG00000027338	19122	7.72679	7.63028	7.21885	8.3276	8.07105	8.1055	1.57426	5.2122e-05	0.00623487
1416148_at	BC019120	Mm.197518	lysosomal-associated protein transmembrane 4B	'Laptm4b'	ENSMUSG00000022257	114128	8.79416	8.8161	9.5599	9.38332	9.18043	10.1476	1.43151	5.13141e-05	0.00623749
1428791_at	BB183512	Mm.455813	ubiquitin-conjugating enzyme E2H	'Ube2h'	ENSMUSG00000039159	22214	7.07761	7.15277	6.76383	7.90727	7.58706	7.64602	1.65723	5.20113e-05	0.00623817
1420505_a_at	AF326545	Mm.278865	syntaxin binding protein 1	'Stxbp1'	ENSMUSG00000026797	20910	6.32265	6.13285	6.12061	6.83534	6.65663	7.0843	1.6049	5.17395e-05	0.00623876
1444437_at	BB086152	Mm.119155	ubiquitin specific peptidase 34	'Usp34'	---	17847	5.50061	5.35731	5.40458	4.91081	4.8197	4.88518	0.683669	5.23126e-05	0.00624111
1421317_x_at	NM_033597	Mm.52109	myeloblastosis oncogene	'Myb'	---	17863	7.71257	6.91313	6.81073	8.16603	7.63759	7.64795	1.60274	5.2499e-05	0.00624683
1438629_x_at	AV166504	Mm.1568	granulin	'Grn'	ENSMUSG00000034708	14824	9.98639	10.4736	10.3255	10.8087	10.871	10.8078	1.49414	5.16923e-05	0.00624978
1425784_a_at	D78264	Mm.43278	olfactomedin 1	'Olfm1'	ENSMUSG00000026833	56177	6.20182	6.1618	6.19016	6.7048	6.62105	6.82472	1.44814	5.15669e-05	0.00625138
1423854_a_at	BC008101	Mm.293316	RAS-like, family 11, member B	'Rasl11b'	ENSMUSG00000049907	68939	7.3337	7.49453	7.49234	7.8997	7.97965	8.47579	1.6191	5.2823e-05	0.00626884
1454973_at	BF456242	Mm.361788	activating transcription factor 7 interacting protein	'Atf7ip'	ENSMUSG00000053935	54343	8.33931	8.07487	7.83571	8.78857	8.48916	8.55827	1.44937	5.30254e-05	0.00627634
1451679_at	BC016270	Mm.328305	RIKEN cDNA 6530401D17 gene	'6530401D17Rik'	ENSMUSG00000048355	76219	10.0357	10.1277	9.55508	9.5845	9.77682	9.06554	0.742602	5.39265e-05	0.00633314
1452620_at	BB024477	Mm.29856	phosphoenolpyruvate carboxykinase 2 (mitochondrial)	'Pck2'	ENSMUSG00000040618	74551	6.82391	6.97648	7.4454	6.21931	6.49186	6.53645	0.634971	5.44222e-05	0.00634181
1452840_at	AV216011	Mm.271188	RIKEN cDNA 1500009L16 gene	'1500009L16Rik'	---	69784	9.54986	9.53197	9.67192	10.0944	9.88068	10.1163	1.36423	5.41612e-05	0.00634418
1454247_a_at	AK008784	Mm.46357	glycoprotein A33 (transmembrane)	'Gpa33'	ENSMUSG00000000544	59290	7.3152	7.56584	7.26861	6.62948	7.09897	6.70654	0.674185	5.38992e-05	0.00634645
1416901_at	BC007190	Mm.282556	Niemann Pick type C2	'Npc2'	ENSMUSG00000021242	67963	10.4951	10.703	10.6788	10.9414	10.9985	11.1356	1.32076	5.4322e-05	0.00634652
1434423_at	BB138485	Mm.133132	GULP, engulfment adaptor PTB domain containing 1	'Gulp1'	ENSMUSG00000056870	70676	5.04167	4.54971	5.48864	5.49068	5.30786	6.16612	1.55192	5.38178e-05	0.00635346
1416830_at	NM_020003	Mm.439922	RIKEN cDNA 0610031J06 gene	'0610031J06Rik'	ENSMUSG00000001418	56700	9.41562	9.48154	9.38551	9.87799	9.88496	9.78553	1.33999	5.47825e-05	0.00636733
1452294_at	AK008111	Mm.36560	protocadherin 1	'Pcdh1'	ENSMUSG00000051375	75599	4.81634	5.28968	5.09537	4.31737	4.7513	4.58317	0.699103	5.50994e-05	0.00638771
1454625_at	BG073473	Mm.26870	PHD finger protein 6	'Phf6'	---	70998	7.43057	7.48656	7.67707	6.91595	7.04093	7.10325	0.702024	5.64421e-05	0.00646033
1428459_at	AK019795	Mm.31283	PRAME family member 12	'Pramef12'	ENSMUSG00000028591	77632	7.82957	8.09762	8.25151	8.20431	8.55075	8.78781	1.37195	5.59356e-05	0.00646802
1424376_at	BC016250	Mm.307488	CDC42 effector protein (Rho GTPase binding) 1	'Cdc42ep1'	ENSMUSG00000049521	104445	6.97753	7.43398	7.26162	6.45816	6.4946	6.68865	0.630455	5.63707e-05	0.00646857
1453622_s_at	AK008707	Mm.288898	myeloid/lymphoid or mixed lineage-leukemia translocation to 3 homolog (Drosophila)	'Mllt3'	ENSMUSG00000028496	70122	5.29804	4.99091	5.0666	5.78517	5.65897	5.80716	1.55381	5.62393e-05	0.00646995
1454008_at	AK008118	Mm.33202	protein arginine N-methyltransferase 3	'Prmt3'	---	71974	7.73869	7.71726	7.53807	7.10829	7.20766	7.02303	0.682728	5.61663e-05	0.00647809
1454635_at	BB321995	Mm.214746	F-box and leucine-rich repeat protein 3 /// similar to Fbxl3 protein	'Fbxl3 /// LOC100044862'	ENSMUSG00000022124	100044862 /// 50789	8.60288	8.47636	7.75632	9.10668	8.88429	8.26564	1.38936	5.70442e-05	0.00649627
1451782_a_at	AF305501	Mm.29744	solute carrier family 29 (nucleoside transporters), member 1	'Slc29a1'	ENSMUSG00000023942	63959	10.8316	11.1834	11.1446	10.5612	10.6627	10.6031	0.737737	5.70149e-05	0.00650937
1449893_a_at	NM_008377	Mm.245210	leucine-rich repeats and immunoglobulin-like domains 1	'Lrig1'	ENSMUSG00000030029	16206	6.77689	6.63522	6.63896	7.43347	7.24725	7.17241	1.51738	5.75062e-05	0.00653238
1448700_at	NM_008059	Mm.439721	G0/G1 switch gene 2	'G0s2'	ENSMUSG00000009633	14373	7.03771	7.13459	7.16722	6.21036	6.46278	6.80035	0.655581	5.77737e-05	0.00654629
1417900_a_at	NM_013703	Mm.4141	very low density lipoprotein receptor	'Vldlr'	ENSMUSG00000024924	22359	4.82892	5.46742	5.22265	4.19763	4.13902	4.5759	0.560842	5.9922e-05	0.0066071
1455010_at	BE859736	Mm.391959	RIKEN cDNA 1500012F01 gene	'1500012F01Rik'	---	68949	9.61606	9.38404	9.35622	9.98186	9.80278	9.99992	1.39589	5.98778e-05	0.00661841
1451806_at	BC003867	Mm.52297	formin binding protein 1	'Fnbp1'	ENSMUSG00000075415	14269	6.80884	7.01409	6.91037	6.17598	6.46362	6.26607	0.655833	5.96908e-05	0.00663023
1435281_at	BE956581	Mm.231465	carnitine palmitoyltransferase 1c	'Cpt1c'	ENSMUSG00000007783	78070	8.3383	7.93079	7.49544	8.82174	8.34887	8.32833	1.50515	5.9868e-05	0.00663358
1417625_s_at	BC015254	Mm.6522	chemokine (C-X-C motif) receptor 7	'Cxcr7'	ENSMUSG00000044337	12778	6.43116	6.37769	7.04193	6.93507	7.35469	7.63896	1.63301	5.96455e-05	0.00664156
1419032_at	AW556821	Mm.391246	RIKEN cDNA 2610018G03 gene	'2610018G03Rik'	---	70415	5.47708	5.74846	6.42992	6.13112	6.14869	7.07896	1.48714	6.05442e-05	0.00664321
1422573_at	D85596	Mm.3238	AMP deaminase 3	'Ampd3'	ENSMUSG00000005686	11717	6.68031	6.96104	6.74214	7.12485	7.60925	7.64832	1.60072	5.94062e-05	0.00664775
1447896_s_at	AV066512	Mm.260791	RIKEN cDNA 2010109N14 gene	'2010109N14Rik'	---	69895	12.4821	12.5321	12.4122	12.7943	12.7902	12.8763	1.27231	5.88421e-05	0.00665063
1419641_at	BM220305	Mm.455937	purine rich element binding protein B	'Purb'	---	19291	8.95382	9.04393	9.1325	8.50861	8.63057	8.58793	0.723647	5.95931e-05	0.00665215
1454674_at	AU067669	Mm.5264	fasciculation and elongation protein zeta 1 (zygin I)	'Fez1'	ENSMUSG00000032118	235180	6.98651	7.22823	6.77874	7.56894	7.65702	7.66549	1.56416	6.0795e-05	0.00665454
1453071_s_at	BG073351	Mm.427519	KDEL (Lys-Asp-Glu-Leu) containing 2	'Kdelc2'	ENSMUSG00000034487	68304	6.44785	6.30845	6.11181	6.88089	6.81577	6.60124	1.39179	6.05135e-05	0.00665604
1455065_x_at	BB777344	Mm.441522	glucosamine-6-phosphate deaminase 1 /// predicted gene, EG667410	'EG667410 /// Gnpda1'	ENSMUSG00000052102	26384 /// 667410	10.5616	10.5274	10.5158	10.8922	10.9153	11.0967	1.35392	5.9371e-05	0.00666033
1431701_a_at	AK006269	Mm.28015	PDZ domain containing 1	'Pdzk1'	---	59020	5.66264	5.6105	5.49262	6.41936	6.08582	6.69933	1.79599	5.92933e-05	0.0066682
1450738_at	NM_016705	Mm.41379	kinesin family member 21A	'Kif21a'	---	16564	6.31912	5.62252	5.59524	6.7722	6.46266	6.77081	1.806	5.91997e-05	0.00667432
1438403_s_at	BF537798	---	---	'---'	---	---	9.14376	9.38565	9.336	10.0787	9.71701	10.1115	1.62725	6.1344e-05	0.0066822
1441978_at	AI956846	Mm.202309	aquaporin 6	'Aqp6'	ENSMUSG00000043144	11831	3.36025	3.56315	3.76273	3.8947	4.00273	4.33598	1.43082	6.13076e-05	0.00669441
1438561_x_at	BB400326	Mm.159290	transmembrane protein 180	'Tmem180'	ENSMUSG00000025227	75146	8.4835	8.56351	8.76295	9.20743	8.92111	9.46271	1.51907	6.16475e-05	0.00669908
1424133_at	BC011208	Mm.27682	transmembrane protein 98	'Tmem98'	ENSMUSG00000035413	103743	7.70987	7.42571	7.62568	8.18884	7.9752	8.32255	1.49277	6.19967e-05	0.00672083
1455007_s_at	BI648645	Mm.200423	glutamic pyruvate transaminase (alanine aminotransferase) 2	'Gpt2'	ENSMUSG00000031700	108682	10.2419	10.0215	9.90091	9.78881	9.64006	9.46054	0.745035	6.23852e-05	0.00674673
1427229_at	BB123978	Mm.316652	3-hydroxy-3-methylglutaryl-Coenzyme A reductase	'Hmgcr'	ENSMUSG00000021670	15357	7.86312	7.89838	8.40895	8.41094	8.40606	8.77366	1.39042	6.26939e-05	0.00676389
1418901_at	NM_009883	Mm.439656	CCAAT/enhancer binding protein (C/EBP), beta	'Cebpb'	ENSMUSG00000056501	12608	8.56537	8.65527	8.95669	8.16218	8.09072	8.52762	0.725031	6.33952e-05	0.00677472
1420877_at	NM_019942	Mm.260036	septin 6	'Sept6'	ENSMUSG00000050379	56526	4.62927	4.60883	4.60363	5.15575	5.10434	5.36442	1.51488	6.32516e-05	0.00677543
1422901_at	NM_023799	Mm.122725	meningioma expressed antigen 5 (hyaluronidase)	'Mgea5'	ENSMUSG00000025220	76055	8.74834	8.75435	8.87764	9.15867	9.30072	9.39003	1.40527	6.31134e-05	0.00677673
1428333_at	AK013740	Mm.407198	RIKEN cDNA 2900062L11 gene	'2900062L11Rik'	ENSMUSG00000048040	76976	10.4278	10.4587	10.0165	10.0348	10.1257	9.61549	0.770924	6.35728e-05	0.00677764
1434745_at	BQ175880	Mm.333406	cyclin D2	'Ccnd2'	ENSMUSG00000000184	12444	7.17411	8.46289	7.68082	6.75381	7.52249	6.62563	0.583198	6.29955e-05	0.00678021
1422624_at	NM_019570	Mm.389103	REV1 homolog (S. cerevisiae)	'Rev1'	ENSMUSG00000026082	56210	9.25366	8.89661	8.56385	9.67466	9.34332	9.3088	1.45923	6.4426e-05	0.00685241
1428391_at	AK004767	Mm.281969	RAB3A interacting protein (rabin3)-like 1	'Rab3il1'	ENSMUSG00000024663	74760	6.38452	6.43606	6.43161	7.07056	6.98284	6.93084	1.49438	6.4705e-05	0.00686588
1418301_at	NM_016851	Mm.305674	interferon regulatory factor 6	'Irf6'	ENSMUSG00000026638	54139	5.84288	6.05061	6.04747	6.47134	6.43732	6.7627	1.49836	6.54749e-05	0.00689888
1426246_at	Z25469	Mm.127156	protein S (alpha)	'Pros1'	ENSMUSG00000022912	19128	8.69225	8.66356	7.83556	9.1977	9.01004	8.52049	1.43288	6.54385e-05	0.00691119
1450957_a_at	BM232298	Mm.458013	sequestosome 1	'Sqstm1'	ENSMUSG00000015837	18412	10.5738	10.6499	10.6718	10.9192	10.9578	11.1611	1.30404	6.53876e-05	0.00692203
1419153_at	AK017673	Mm.351273	RIKEN cDNA 2810417H13 gene	'2810417H13Rik'	ENSMUSG00000040204	68026	10.2258	10.3974	10.3635	10.6573	10.737	10.8981	1.35425	6.58599e-05	0.00692327
1434585_at	BB667130	Mm.440133	RIKEN cDNA 2210038L17 gene	'2210038L17Rik'	---	78646	6.57386	6.29586	6.09269	7.05832	6.8588	6.95726	1.56571	6.60459e-05	0.00692667
1422060_at	AF237770	Mm.323892	parvin, beta /// similar to parvin, beta	'LOC676024 /// Parvb'	ENSMUSG00000022438	170736 /// 676024	7.15971	7.44434	7.48914	6.7301	6.83386	6.98499	0.700838	6.68675e-05	0.00699657
1427844_a_at	AB012278	Mm.439656	CCAAT/enhancer binding protein (C/EBP), beta	'Cebpb'	ENSMUSG00000056501	12608	7.0238	7.04322	7.38221	6.25635	6.60437	6.89102	0.678871	6.72498e-05	0.00702029
1438666_at	BB534423	Mm.35116	low density lipoprotein receptor class A domain containing 3	'Ldlrad3'	ENSMUSG00000048058	241576	9.18847	9.29726	9.08155	9.81397	9.64672	9.60474	1.41799	6.76294e-05	0.00702738
1455956_x_at	AV310588	Mm.333406	cyclin D2	'Ccnd2'	ENSMUSG00000000184	12444	7.46762	8.688	7.8437	7.03671	7.80606	6.60596	0.569489	6.76207e-05	0.0070427
1423103_at	BB392192	Mm.24308	regulatory factor X, 5 (influences HLA class II expression)	'Rfx5'	ENSMUSG00000005774	53970	7.14726	6.96339	6.86329	7.72344	7.38927	7.3727	1.41925	6.79624e-05	0.00704575
1418949_at	NM_011819	Mm.31325	growth differentiation factor 15	'Gdf15'	ENSMUSG00000038508	23886	7.49818	7.92135	7.77279	6.85321	7.08951	7.31991	0.643966	6.8227e-05	0.00705695
1422603_at	BC005569	Mm.202665	ribonuclease, RNase A family 4	'Rnase4'	ENSMUSG00000021876	58809	6.99378	6.5994	6.33506	7.60753	7.13875	6.96875	1.51169	7.02337e-05	0.0072479
1437341_x_at	BB251922	Mm.15711	2',3'-cyclic nucleotide 3' phosphodiesterase	'Cnp'	ENSMUSG00000006782	12799	9.06056	9.31837	9.35417	9.52825	9.69666	9.89855	1.38036	7.06288e-05	0.00727202
1418188_a_at	AF146523	Mm.298256	Metastasis associated lung adenocarcinoma transcript 1 (non-coding RNA)	'Malat1'	---	72289	8.99749	9.23168	9.34657	9.97989	9.59853	10.0618	1.63568	7.13468e-05	0.00732922
1450047_at	AW536432	Mm.252561	heparan sulfate 6-O-sulfotransferase 2	'Hs6st2'	---	50786	5.55002	4.49339	4.49448	6.36717	5.00389	5.82545	1.90073	7.20405e-05	0.00738366
1415993_at	NM_009270	Mm.296169	squalene epoxidase	'Sqle'	ENSMUSG00000022351	20775	9.575	9.73613	10.4863	9.93197	10.1813	11.0639	1.3782	7.23053e-05	0.007394
1420909_at	NM_009505	Mm.282184	vascular endothelial growth factor A	'Vegfa'	ENSMUSG00000023951	22339	7.61094	7.91003	7.9644	6.99977	7.41424	7.50704	0.697385	7.25262e-05	0.0073998
1419086_at	U49641	Mm.46053	fibroblast growth factor binding protein 1	'Fgfbp1'	ENSMUSG00000048373	14181	9.93605	8.82932	8.42535	9.22513	8.46499	7.82705	0.682762	7.29051e-05	0.00742167
1457842_at	AV154022	---	---	'---'	---	---	5.60327	5.85426	5.69754	6.08165	6.28405	6.43278	1.4683	7.31195e-05	0.00742674
1417129_a_at	U68384	Mm.247566	myeloid ecotropic viral integration site-related gene 1	'Mrg1'	ENSMUSG00000027210	17536	5.22069	5.94838	5.66763	4.78057	5.03897	4.98687	0.631105	7.34532e-05	0.00744386
1416173_at	BC004844	Mm.28659	pescadillo homolog 1, containing BRCT domain (zebrafish)	'Pes1'	ENSMUSG00000020430	64934	7.59957	7.26593	7.23095	6.64001	6.86735	6.37759	0.608772	7.45121e-05	0.00746727
1421139_a_at	NM_019565	Mm.254997	zinc finger protein 386 (Kruppel-like)	'Zfp386'	ENSMUSG00000042063	56220	5.4811	5.54542	6.03916	4.90097	5.00334	5.04301	0.619007	7.40262e-05	0.00746837
1431206_at	BI110339	Mm.428682	RIKEN cDNA 5730601F06 gene	'5730601F06Rik'	---	77519	6.68863	6.52628	6.34603	7.2312	7.1808	6.78396	1.46177	7.42261e-05	0.00747182
1455400_at	BB770857	Mm.234247	dimethylarginine dimethylaminohydrolase 1	'Ddah1'	---	69219	7.22926	7.8534	7.5958	6.82009	6.76809	6.78515	0.598159	7.39387e-05	0.00747627
1416916_at	NM_007921	Mm.441439	E74-like factor 3	'Elf3'	ENSMUSG00000003051	13710	7.71219	8.03633	8.16544	8.24236	8.55458	8.52708	1.38706	7.44765e-05	0.00748032
1427544_a_at	U58135	Mm.255877	poly (A) polymerase alpha	'Papola'	---	18789	7.60534	7.34029	7.1986	7.03241	6.92791	6.59849	0.694447	7.51454e-05	0.00749742
1425628_a_at	AF043220	Mm.261570	general transcription factor II I	'Gtf2i'	ENSMUSG00000060261	14886	11.0061	10.6759	10.5042	11.2974	11.0974	10.9074	1.29516	7.53434e-05	0.00750058
1451416_a_at	BC026422	Mm.41964	transglutaminase 1, K polypeptide	'Tgm1'	ENSMUSG00000022218	21816	10.3558	10.1775	9.47519	9.70994	9.82329	9.06766	0.725117	7.51132e-05	0.00751082
1456716_s_at	BM219457	Mm.196596	RIKEN cDNA 3110002H16 gene	'3110002H16Rik'	ENSMUSG00000024410	76482	7.70507	7.72983	7.71829	8.18838	8.1728	8.23845	1.39715	7.57586e-05	0.0075253
1419021_at	NM_133197	Mm.93796	mcf.2 transforming sequence	'Mcf2'	ENSMUSG00000031139	109904	8.77862	8.75865	8.62248	9.14453	9.37283	9.10699	1.40617	7.59633e-05	0.00752905
1423723_s_at	BC012873	Mm.22453	TAR DNA binding protein	'Tardbp'	ENSMUSG00000041459	230908	11.8625	11.8945	11.7942	11.6374	11.4565	11.3216	0.77146	7.63364e-05	0.00754944
1434302_at	AV307311	Mm.440325	Ras association (RalGDS/AF-6) and pleckstrin homology domains 1	'Raph1'	---	77300	8.5	8.23525	8.28966	8.97668	8.67884	8.8098	1.39521	7.71949e-05	0.007601
1455972_x_at	AV018774	Mm.260164	hydroxyacyl-Coenzyme A dehydrogenase	'Hadh'	ENSMUSG00000027984	15107	11.6377	11.8323	11.777	11.942	12.0833	12.0874	1.22163	7.71841e-05	0.00761657
1435349_at	BB752129	Mm.266341	neuropilin 2	'Nrp2'	ENSMUSG00000025969	18187	7.46425	8.24677	8.65306	7.067	7.01657	7.6682	0.563613	7.83281e-05	0.00769578
1449024_a_at	U07631	Mm.2284	hexosaminidase A	'Hexa'	ENSMUSG00000025232	15211	9.10233	9.41693	9.60842	9.88972	9.7469	10.1495	1.47933	7.95146e-05	0.00771154
1453818_a_at	AK019108	Mm.458576	RIKEN cDNA 9030025P20 gene	'9030025P20Rik'	ENSMUSG00000073455	381062	7.87597	8.00135	7.78812	7.37292	7.56741	7.29752	0.719191	7.93048e-05	0.00772442
1426880_at	BM250266	Mm.237935	enhancer trap locus 4	'Etl4'	ENSMUSG00000036617	208618	9.36512	9.16034	9.05242	9.86042	9.51965	9.5467	1.36702	7.95045e-05	0.00772719
1427618_at	BQ176417	Mm.439758	cadherin 9	'Cdh9'	---	12565	5.83618	5.42442	5.34658	6.25278	6.26327	6.3409	1.70518	7.88288e-05	0.00772813
1426530_a_at	BM120233	Mm.10281	kelch-like 5 (Drosophila)	'Klhl5'	ENSMUSG00000054920	71778	6.4164	6.54557	6.49001	7.18052	6.91633	7.23725	1.55665	7.99176e-05	0.007734
1437877_at	BB711506	Mm.275710	tetratricopeptide repeat domain 14	'Ttc14'	---	67120	4.44363	4.19087	4.59951	5.08255	4.71768	5.17927	1.4975	7.92956e-05	0.00774025
1448123_s_at	NM_009369	Mm.14455	transforming growth factor, beta induced	'Tgfbi'	ENSMUSG00000035493	21810	7.07711	7.47185	6.82225	7.49672	8.10627	7.61147	1.53934	7.91909e-05	0.00774679
1421679_a_at	NM_007669	Mm.195663	cyclin-dependent kinase inhibitor 1A (P21)	'Cdkn1a'	ENSMUSG00000023067	12575	8.23955	8.34626	8.00768	8.6697	8.7126	8.52194	1.3549	8.0775e-05	0.00778357
1457033_at	BM198753	Mm.379679	gene model 397, (NCBI) /// expresssed sequence BQ559217 /// zinc finger and SCAN domain containing 4D /// zinc finger and SCAN domain containing 4, pseudogene 3 /// zinc finger and SCAN domain containing 4F /// zinc finger and SCAN domain containing 4, pseudogene 2 /// similar to CG2712-PA	'BQ559217 /// Gm397 /// LOC100043042 /// Zscan4-ps2 /// Zscan4-ps3 /// Zscan4d /// Zscan4f'	ENSMUSG00000054272 /// ENSMUSG00000070828	100043042 /// 245109 /// 434555 /// 545913 /// 632758 /// 665902 /// 665913	8.23827	8.05357	9.22452	8.61427	8.69288	9.84335	1.46365	8.1672e-05	0.00778682
1426722_at	BM248527	Mm.46754	solute carrier family 38, member 2	'Slc38a2'	ENSMUSG00000022462	67760	12.1874	11.7037	11.8567	12.4196	12.0282	12.1943	1.23018	8.1327e-05	0.00778685
1450029_s_at	NM_133721	Mm.335520	integrin alpha 9	'Itga9'	ENSMUSG00000039115	104099	7.13116	7.31909	7.17075	6.64244	6.76878	6.59724	0.68917	8.06837e-05	0.00779142
1436633_at	BB323723	Mm.425703	Transcribed locus	'---'	---	---	4.74218	4.94039	4.61931	4.24021	4.47702	3.90654	0.680525	8.10801e-05	0.00779631
1450223_at	NM_009684	Mm.220289	apoptotic peptidase activating factor 1	'Apaf1'	ENSMUSG00000019979	11783	6.92982	6.62579	6.14061	7.31335	7.11399	6.69374	1.3915	8.12821e-05	0.00779911
1439259_x_at	BB458178	Mm.28771	abhydrolase domain containing 4	'Abhd4'	ENSMUSG00000040997	105501	10.0581	9.98726	9.79937	10.5173	10.2979	10.3258	1.35179	8.16291e-05	0.00779921
1435524_at	AV030603	Mm.260791	RIKEN cDNA 2010109N14 gene	'2010109N14Rik'	---	69895	11.0676	10.9877	11.0073	11.358	11.306	11.4272	1.26922	8.22341e-05	0.00782386
1434503_s_at	BB490768	Mm.486	lysosomal-associated membrane protein 2	'Lamp2'	ENSMUSG00000016534	16784	8.42997	8.36072	8.45081	9.11571	8.78003	8.83964	1.41838	8.25214e-05	0.00783467
1425560_a_at	BC020031	Mm.331185	S100 calcium binding protein A16	'S100a16'	ENSMUSG00000074457	67860	8.03647	8.12707	8.04237	8.44538	8.63005	8.50348	1.37381	8.27902e-05	0.00784368
1428834_at	AK012530	Mm.392187	dual specificity phosphatase 4	'Dusp4'	---	319520	6.13895	6.18462	6.32636	5.68798	5.49379	5.55759	0.645986	8.3769e-05	0.00791977
1450871_a_at	X17502	Mm.4606	branched chain aminotransferase 1, cytosolic	'Bcat1'	ENSMUSG00000030268	12035	11.7331	11.7412	11.8864	11.465	11.4421	11.5184	0.806042	8.44536e-05	0.00795116
1448118_a_at	NM_009983	Mm.231395	cathepsin D	'Ctsd'	ENSMUSG00000007891	13033	10.739	10.7727	10.5228	11.1202	11.0794	10.8965	1.27832	8.43192e-05	0.00795511
1423597_at	BB303874	Mm.153230	ATPase, aminophospholipid transporter (APLT), class I, type 8A, member 1	'Atp8a1'	---	11980	5.98551	6.23409	6.67806	6.83011	6.63372	7.32046	1.55863	8.5032e-05	0.00797233
1428094_at	BB390704	Mm.486	lysosomal-associated membrane protein 2	'Lamp2'	ENSMUSG00000016534	16784	7.86268	7.71511	7.68792	8.28456	8.14033	8.36687	1.42781	8.48856e-05	0.00797517
1451189_at	BC025184	Mm.161149	zinc finger, SWIM domain containing 1	'Zswim1'	ENSMUSG00000017764	71971	10.1008	9.9853	10.1969	10.4991	10.2843	10.6918	1.31916	8.67595e-05	0.00800121
1421936_at	NM_011932	Mm.254835	dual adaptor for phosphotyrosine and 3-phosphoinositides 1	'Dapp1'	ENSMUSG00000028159	26377	7.52264	7.5481	7.22047	6.91671	6.9636	6.78937	0.688541	8.5722e-05	0.00800374
1438195_at	BB727537	Mm.38198	glycerol-3-phosphate dehydrogenase 1-like	'Gpd1l'	ENSMUSG00000050627	333433	8.70013	8.77015	8.83997	9.02592	9.24127	9.29956	1.33823	8.59096e-05	0.00800468
1452214_at	AK018608	Mm.15406	SKI-like	'Skil'	ENSMUSG00000027660	20482	11.0994	10.7406	10.5596	11.4019	11.1233	10.948	1.28199	8.63056e-05	0.00800848
1439477_at	BB047737	Mm.397314	ubiquitin-conjugating enzyme E2B, RAD6 homology (S. cerevisiae)	'Ube2b'	---	22210	6.98888	6.80004	6.76786	7.48945	7.33019	7.77573	1.62326	8.66676e-05	0.00800912
1436514_at	BB530689	Mm.434818	glypican 4	'Gpc4'	---	14735	7.8022	7.59012	7.38298	7.28926	7.13825	6.81492	0.702138	8.56135e-05	0.00801019
1434870_at	BB121003	Mm.439808	RIKEN cDNA 2810004N23 gene	'2810004N23Rik'	---	66523	8.1177	8.10484	7.68734	8.50233	8.50203	8.35626	1.40412	8.61816e-05	0.00801346
1445270_at	BB475766	Mm.459190	Transcribed locus	'---'	---	---	6.80694	6.69241	6.56637	6.27741	6.33358	6.01221	0.717877	8.71446e-05	0.00802033
1434768_at	AI266910	Mm.20837	tripeptidyl peptidase I	'Tpp1'	ENSMUSG00000030894	12751	7.47973	7.19267	6.96957	8.00693	7.62716	7.57147	1.43676	8.73464e-05	0.00802253
1425558_at	BC017147	Mm.213403	kinesin light chain 3	'Klc3'	ENSMUSG00000040714	232943	6.88823	6.59486	7.05434	7.2767	7.14233	7.78657	1.47724	8.66654e-05	0.00802536
1435914_at	BB125604	Mm.271814	nuclear receptor co-repressor 1	'Ncor1'	ENSMUSG00000018501	20185	6.15131	6.22171	6.69241	5.79675	5.2899	5.77058	0.611384	8.77955e-05	0.00803106
1418349_at	L07264	Mm.289681	heparin-binding EGF-like growth factor	'Hbegf'	ENSMUSG00000024486	15200	7.51401	8.14337	7.96966	7.13794	7.60172	7.44581	0.717679	8.76492e-05	0.00803398
1449450_at	NM_022415	Mm.28768	prostaglandin E synthase	'Ptges'	ENSMUSG00000050737	64292	6.96466	7.82536	7.78673	6.60401	7.11928	7.12938	0.675278	8.80134e-05	0.0080347
1454737_at	AV295798	Mm.16479	dual specificity phosphatase 9	'Dusp9'	ENSMUSG00000031383	75590	9.85084	10.1046	10.0128	10.1516	10.6702	10.4418	1.35269	8.96893e-05	0.00813827
1437627_at	W91617	Mm.268389	mex3 homolog D (C. elegans)	'Mex3d'	ENSMUSG00000048696	237400	8.26278	8.00787	8.30387	8.58635	8.48112	8.88054	1.37702	8.96274e-05	0.00814905
1426480_at	BB773592	Mm.280484	Shwachman-Bodian-Diamond syndrome homolog (human)	'Sbds'	ENSMUSG00000025337	66711	10.2502	10.3096	10.3093	9.95667	9.92106	9.89189	0.776202	8.95583e-05	0.00815921
1441870_s_at	BB249222	Mm.6442	polycystic kidney disease 2	'Pkd2'	ENSMUSG00000034462	18764	10.2554	9.99012	9.79532	9.85634	9.66294	9.22497	0.742969	9.04648e-05	0.00819215
1448313_at	NM_009906	Mm.20837	tripeptidyl peptidase I	'Tpp1'	ENSMUSG00000030894	12751	9.76685	9.67532	9.55437	10.2471	10.018	9.99342	1.33959	9.16054e-05	0.00826226
1423160_at	BQ044290	Mm.392726	sprouty protein with EVH-1 domain 1, related sequence	'Spred1'	---	114715	10.5194	10.6533	10.2852	10.1882	10.1899	9.64159	0.720086	9.18056e-05	0.00826378
1438164_x_at	BB118974	Mm.130227	flotillin 2	'Flot2'	ENSMUSG00000061981	14252	9.14663	9.22765	8.72118	9.67444	9.64167	9.70035	1.58182	9.15699e-05	0.00827561
1423259_at	BB121406	Mm.458006	inhibitor of DNA binding 4 /// similar to Id4	'Id4 /// LOC100045546'	ENSMUSG00000021379	100045546 /// 15904	6.25032	6.36157	6.49242	6.99272	6.79443	7.1797	1.54437	9.24963e-05	0.00830937
1448318_at	NM_007408	Mm.381	adipose differentiation related protein	'Adfp'	ENSMUSG00000028494	11520	7.67923	8.49238	8.46812	8.45642	8.82625	9.02441	1.48155	9.33126e-05	0.00836604
1416021_a_at	BC002008	Mm.741	fatty acid binding protein 5, epidermal /// similar to Fatty acid-binding protein, epidermal (E-FABP) (Psoriasis-associated fatty acid-binding protein homolog) (PA-FABP) (Keratinocyte lipid-binding protein) /// similar to Fatty acid binding protein 5, epidermal	'Fabp5 /// LOC547041 /// LOC620603'	ENSMUSG00000027533	16592 /// 547041 /// 620603	10.7305	10.3817	11.0631	11.0489	10.7788	11.3424	1.25908	9.49445e-05	0.00849546
1448890_at	NM_008452	Mm.26938	Kruppel-like factor 2 (lung)	'Klf2'	ENSMUSG00000055148	16598	11.4998	11.3403	11.5134	11.7224	11.7104	11.9505	1.27109	9.70122e-05	0.00852819
1438695_at	AU067723	Mm.417694	RIKEN cDNA C230091D08 gene	'C230091D08Rik'	---	330544	8.55008	8.52065	8.55542	8.14763	8.13476	8.14124	0.757443	9.57367e-05	0.00853249
1437678_at	BG070911	Mm.447643	gene model 1564, (NCBI) /// hypothetical protein LOC100042456	'Gm1564 /// LOC100042456'	---	100042456 /// 268491	6.11147	5.91172	6.37989	6.49626	6.45265	7.0939	1.46698	9.6923e-05	0.00853699
1416049_at	NM_138595	Mm.274852	glycine decarboxylase	'Gldc'	ENSMUSG00000024827	104174	10.5659	10.4612	10.9628	10.9037	10.7948	11.3006	1.26259	9.73572e-05	0.00854186
1446160_x_at	BB234363	Mm.291484	transmembrane protein 69	'Tmem69'	---	230657	8.40369	8.53272	8.7807	7.94583	8.13919	8.0674	0.699751	9.56645e-05	0.00854294
1433624_at	AV316216	Mm.25504	RIKEN cDNA 5830434P21 gene	'5830434P21Rik'	ENSMUSG00000039262	227723	8.97036	8.74454	8.38336	9.38131	9.14786	8.884	1.35565	9.68161e-05	0.00854425
1456890_at	BB401061	Mm.86382	DEAD (Asp-Glu-Ala-Asp) box polypeptide 58	'Ddx58'	---	230073	6.79574	7.21056	7.08931	6.13544	6.781	6.56053	0.689459	9.64386e-05	0.00854438
1442358_at	BG063085	---	expressed sequence AA409587	'AA409587'	---	101447	5.80781	5.98294	5.90412	6.24226	6.36788	6.53552	1.40209	9.63564e-05	0.00855391
1420385_at	NM_008137	Mm.313181	guanine nucleotide binding protein, alpha 14	'Gna14'	ENSMUSG00000024697	14675	7.27777	6.86224	6.01385	6.74472	6.32452	5.12871	0.640462	9.67703e-05	0.00855696
1437878_s_at	BB711506	Mm.275710	tetratricopeptide repeat domain 14	'Ttc14'	---	67120	7.93126	7.53505	7.2789	8.34395	8.10728	8.1502	1.5491	9.62694e-05	0.00856304
1423891_at	BC003903	Mm.5731	glutathione S-transferase, theta 3	'Gstt3'	ENSMUSG00000001665	103140	5.99816	6.17997	5.52138	6.63829	6.60826	6.28911	1.53556	9.80644e-05	0.00858721
1430123_a_at	AK009462	Mm.30085	aldo-keto reductase family 1, member A4 (aldehyde reductase)	'Akr1a4'	ENSMUSG00000028692	58810	12.9676	12.8637	12.8768	13.141	13.1418	13.1472	1.18216	9.86645e-05	0.00858972
1445710_x_at	AV321065	Mm.429131	similar to RIKEN cDNA 1110051B16 gene	'LOC100039227 /// LOC100039293'	---	100039227 /// 100039293	6.92009	5.95953	6.42506	7.3948	6.6756	7.60979	1.76852	9.86418e-05	0.00860435
1452340_at	BB667188	Mm.38277	RIKEN cDNA 6820424L24 gene	'6820424L24Rik'	---	100515	11.0224	10.999	10.7786	10.5993	10.6647	10.4493	0.778303	9.84939e-05	0.0086081
1451146_at	BC004747	Mm.254997	zinc finger protein 386 (Kruppel-like)	'Zfp386'	ENSMUSG00000042063	56220	5.62324	5.60253	6.08442	4.81459	5.1747	5.18863	0.617251	0.000100044	0.00869307
1434817_s_at	BM206427	Mm.196275	RIKEN cDNA 4930535B03 gene	'4930535B03Rik'	---	75137	8.66565	8.48974	8.77511	7.8496	8.1441	8.25097	0.683441	0.000101038	0.00876255
1449303_at	NM_030261	Mm.325126	sestrin 3	'Sesn3'	---	75747	7.88618	6.80761	7.05736	8.26123	7.56017	7.6751	1.50538	0.000101773	0.00880935
1435275_at	AV013496	Mm.29625	cytochrome c oxidase subunit VIb polypeptide 2	'Cox6b2'	ENSMUSG00000051811	333182	9.13769	9.39067	8.67568	9.82634	9.70866	9.59231	1.58202	0.000102515	0.00885655
1459579_at	BQ266161	Mm.357990	calcium channel, voltage-dependent, gamma subunit 8	'Cacng8'	ENSMUSG00000053395	81905	5.67895	5.86751	5.92674	5.22905	5.17936	5.32425	0.670453	0.00010308	0.00888833
1432447_a_at	AK009177	Mm.291214	RIKEN cDNA 2310005N01 gene	'2310005N01Rik'	ENSMUSG00000028863	70088	8.69719	8.91764	8.93659	8.22951	8.54085	8.36433	0.721947	0.000103526	0.00889279
1458040_at	BM213832	Mm.3635	DNA segment, Chr 7, Wayne State University 130, expressed	'D7Wsu130e'	---	28017	5.69429	5.53707	5.20349	4.86539	4.92629	4.80314	0.658491	0.000103346	0.00889423
1423350_at	AA510713	Mm.126885	suppressor of cytokine signaling 5	'Socs5'	ENSMUSG00000037104	56468	6.29579	5.94888	5.74273	5.50781	5.55182	4.78667	0.618007	0.000104045	0.00890348
1439029_at	BG069993	Mm.200423	glutamic pyruvate transaminase (alanine aminotransferase) 2	'Gpt2'	ENSMUSG00000031700	108682	9.6466	9.52385	9.47694	9.12861	9.08975	8.8752	0.699151	0.000103868	0.00890522
1417428_at	NM_010316	Mm.329700	guanine nucleotide binding protein (G protein), gamma 3 subunit	'Gng3'	ENSMUSG00000071658	14704	10.9781	11.1316	10.6644	10.6937	10.6379	10.249	0.760364	0.000104743	0.00894619
1422533_at	NM_020010	Mm.140158	cytochrome P450, family 51	'Cyp51'	ENSMUSG00000001467	13121	7.42721	7.83865	8.15599	7.80332	8.49533	8.94091	1.53243	0.000106165	0.00905055
1423346_at	AV286991	Mm.29648	degenerative spermatocyte homolog 1 (Drosophila)	'Degs1'	ENSMUSG00000038633	13244	10.6743	10.7157	10.5153	11.0248	11.0152	10.8342	1.25101	0.000106448	0.00905751
1416921_x_at	NM_007438	Mm.275831	aldolase 1, A isoform	'Aldoa'	ENSMUSG00000030695	11674	13.0432	13.1874	13.2093	13.328	13.3786	13.3826	1.16253	0.000106773	0.0090681
1420387_at	NM_008622	Mm.435472	Mpv17 transgene, kidney disease mutant	'Mpv17'	ENSMUSG00000029144	17527	8.62813	8.67061	8.78814	8.99159	9.1391	9.29067	1.36229	0.000107276	0.00907662
1434205_at	BM247370	Mm.240396	protein phosphatase 2, regulatory subunit B (B56), gamma isoform	'Ppp2r5c'	---	26931	7.51479	7.67737	7.86989	8.54458	8.12286	8.41541	1.62102	0.000107146	0.0090826
1428410_at	AK013287	Mm.278726	N-acetyltransferase 13	'Nat13'	ENSMUSG00000022698	72117	9.192	9.14857	9.20098	8.68336	8.77789	8.85095	0.753625	0.000107737	0.0090985
1451130_at	AF353245	Mm.41890	RIKEN cDNA 2010315L10 gene	'2010315L10Rik'	ENSMUSG00000002395	67023	10.9081	11.0203	10.9679	10.4999	10.7545	10.6234	0.790979	0.000108401	0.00910347
1423114_at	AK009276	Mm.49884	ubiquitin-conjugating enzyme E2D 3 (UBC4/5 homolog, yeast)	'Ube2d3'	---	66105	9.71465	9.99228	9.83503	9.34347	9.60732	9.38	0.756147	0.00010902	0.00910457
1423860_at	AB006361	Mm.1008	prostaglandin D2 synthase (brain)	'Ptgds'	ENSMUSG00000015090	19215	5.0838	5.10278	5.19981	5.69529	5.5682	5.81615	1.48051	0.000108261	0.00910871
1456492_at	BB279767	Mm.269061	RIKEN cDNA 9130404D08 gene	'9130404D08Rik'	---	74549	6.20794	6.01465	5.82549	6.63047	6.55325	6.61357	1.50654	0.000108123	0.00911405
1432103_a_at	AK012114	Mm.432002	SH3-domain GRB2-like 3	'Sh3gl3'	ENSMUSG00000030638	20408	8.43253	8.84924	8.73825	9.35521	9.16902	9.41825	1.58198	0.000109365	0.00911654
1416136_at	NM_008610	Mm.29564	matrix metallopeptidase 2	'Mmp2'	ENSMUSG00000031740	17390	6.56505	6.56275	6.08218	7.20544	6.9962	6.96296	1.58353	0.000109018	0.00912128
1425537_at	AF259672	Mm.261045	protein phosphatase 1A, magnesium dependent, alpha isoform	'Ppm1a'	---	19042	9.30956	9.41753	9.50337	8.98512	8.93553	8.92712	0.728434	0.000108841	0.00912343
1428107_at	AK004519	Mm.260760	SH3-binding domain glutamic acid-rich protein like	'Sh3bgrl'	---	56726	7.02098	5.86684	7.09472	7.40361	6.88441	7.84051	1.66837	0.000110371	0.00918338
1448410_at	NM_022022	Mm.405832	ubiquitination factor E4B, UFD2 homolog (S. cerevisiae)	'Ube4b'	ENSMUSG00000028960	63958	9.12981	8.93959	8.81283	9.61924	9.25661	9.32365	1.35817	0.000112618	0.00931881
1449364_at	NM_020572	Mm.261572	aurora kinase C	'Aurkc'	---	20871	6.48272	7.667	8.81511	6.86383	8.29457	9.82718	1.62136	0.000112232	0.00932105
1452167_at	BC019936	Mm.270950	RIKEN cDNA 2810407C02 gene	'2810407C02Rik'	---	69227	11.0507	10.8187	11.0059	10.5404	10.5679	10.543	0.756024	0.000112473	0.00932391
1435477_s_at	BM224327	Mm.425062	Fc receptor, IgG, low affinity IIb	'Fcgr2b'	ENSMUSG00000026656	14130	7.03596	7.2914	7.03928	6.32748	6.84804	6.4751	0.674574	0.00011324	0.00935308
1454717_at	BB401190	Mm.272620	ankyrin repeat domain 27 (VPS9 domain)	'Ankrd27'	ENSMUSG00000034867	245886	8.31981	8.29334	8.34411	8.71429	8.66166	8.85573	1.34366	0.000114112	0.00935656
1450780_s_at	X58380	Mm.157190	high mobility group AT-hook 2	'Hmga2'	---	15364	5.87172	6.5116	6.47565	5.33085	6.13187	5.94836	0.7166	0.000113912	0.00935715
1433844_a_at	AV295798	Mm.16479	dual specificity phosphatase 9	'Dusp9'	ENSMUSG00000031383	75590	9.8117	10.0762	9.93024	10.1689	10.5959	10.3176	1.34085	0.000113794	0.00936453
1422909_at	AU022584	Mm.173953	structural maintenance of chromosomes 6	'Smc6'	---	67241	6.71361	6.47718	6.55261	6.0642	5.93931	6.02041	0.672609	0.000114437	0.00936615
1436905_x_at	BB218107	Mm.271868	lysosomal-associated protein transmembrane 5	'Laptm5'	ENSMUSG00000028581	16792	10.9082	10.964	10.5711	10.4261	10.6941	10.0358	0.745107	0.00011369	0.00937309
1420342_at	NM_010268	Mm.440246	ganglioside-induced differentiation-associated-protein 10	'Gdap10'	ENSMUSG00000059937	14546	6.90239	6.41697	6.53108	7.30933	7.1216	7.55599	1.66348	0.000115496	0.00943572
1450966_at	BB283187	Mm.28197	carnitine O-octanoyltransferase	'Crot'	ENSMUSG00000003623	74114	8.40364	8.09781	8.45381	8.71717	8.79001	9.07959	1.46718	0.000116191	0.00947536
1423871_at	BC019442	Mm.185518	transmembrane protein 63a	'Tmem63a'	ENSMUSG00000026519	208795	7.01531	7.14813	6.98724	7.4523	7.59524	7.63537	1.42807	0.000116451	0.00947942
1455185_s_at	BG064477	Mm.281517	PHD finger protein 16	'Phf16'	ENSMUSG00000037315	382207	8.65434	8.47215	8.91635	9.02047	8.90881	9.29908	1.31539	0.000117069	0.00951257
1438619_x_at	BB318221	Mm.399660	zinc finger, DHHC domain containing 14	'Zdhhc14'	ENSMUSG00000034265	224454	4.9746	5.24628	5.04917	5.87026	5.84774	5.57382	1.60542	0.000117679	0.00952778
1438107_x_at	BB398201	---	expressed sequence BB236558	'BB236558'	---	102836	6.83111	6.84846	6.74199	6.37856	6.274	6.19266	0.695207	0.000118675	0.0095399
1435634_at	BB549335	Mm.21539	protein-L-isoaspartate (D-aspartate) O-methyltransferase domain containing 1	'Pcmtd1'	ENSMUSG00000051285	319263	8.32383	8.17297	8.331	8.82825	8.57145	8.69311	1.34066	0.000117622	0.00954027
1423112_at	AK009276	Mm.391601	ubiquitin-conjugating enzyme E2D 3 (UBC4/5 homolog, yeast)	'Ube2d3'	---	66105	8.63651	8.97293	8.67971	8.17396	8.57986	8.24395	0.742173	0.000122484	0.00955653
1460203_at	NM_010585	Mm.227912	inositol 1,4,5-triphosphate receptor 1	'Itpr1'	ENSMUSG00000030102	16438	7.66669	7.501	7.75861	8.18003	7.94901	8.26562	1.4042	0.00011867	0.00955658
1436317_at	BM115569	Mm.392520	RIKEN cDNA D230012E17 gene	'D230012E17Rik'	---	241062	7.88768	7.23254	7.14557	8.2633	7.73285	7.73623	1.40595	0.000118289	0.00956002
1436780_at	BG065325	Mm.259191	O-linked N-acetylglucosamine (GlcNAc) transferase (UDP-N-acetylglucosamine:polypeptide-N-acetylglucosaminyl transferase)	'Ogt'	---	108155	5.83488	5.63447	5.87257	6.48021	6.02031	6.76936	1.57755	0.000122339	0.00956174
1424195_a_at	AF125996	Mm.15105	inositol polyphosphate-5-phosphatase D	'Inpp5d'	---	16331	8.38408	8.2038	8.06304	8.71128	8.65306	8.54545	1.33899	0.000118635	0.00957078
1460561_x_at	BB464434	Mm.42829	selenoprotein W, muscle 1	'Sepw1'	ENSMUSG00000041571	20364	11.5978	11.457	11.1273	11.0313	11.0627	10.8883	0.761164	0.000119741	0.0095744
1415788_at	BF158817	Mm.338784	ubiquitin-like domain containing CTD phosphatase 1	'Ublcp1'	ENSMUSG00000041231	79560	9.81291	9.76935	9.79008	10.1726	10.1679	10.3385	1.3546	0.00012233	0.00957761
1448715_x_at	NM_010490	Mm.249548	CCR4 carbon catabolite repression 4-like (S. cerevisiae) /// component of oligomeric golgi complex 6 /// SH3-domain GRB2-like (endophilin) interacting protein 1 /// predicted gene, ENSMUSG00000073624 /// hypothetical protein LOC100043821	'Ccrn4l /// Cog6 /// ENSMUSG00000073624 /// LOC100043821 /// Sgip1'	---	100043821 /// 12457 /// 639390 /// 67542 /// 73094	12.6242	12.6308	12.3368	12.9496	12.8514	12.6225	1.2124	0.000120206	0.00957764
1426743_at	BC002232	Mm.282985	adaptor protein, phosphotyrosine interaction, PH domain and leucine zipper containing 2	'Appl2'	ENSMUSG00000020263	216190	7.71543	7.44538	7.5604	8.06868	7.98048	8.17828	1.42037	0.00012574	0.00957853
1422256_at	NM_009217	Mm.454968	somatostatin receptor 2	'Sstr2'	ENSMUSG00000047904	20606	6.03539	6.42588	6.60534	5.65736	5.96424	6.10701	0.734526	0.000125582	0.00958266
1450089_a_at	NM_009275	Mm.273053	signal recognition particle receptor, B subunit	'Srprb'	ENSMUSG00000032553	20818	8.08019	8.3162	8.22128	7.60812	7.88122	7.72243	0.722769	0.000119422	0.0095829
1415995_at	NM_009811	Mm.281379	caspase 6	'Casp6'	---	12368	6.85824	7.15403	7.02693	7.33969	7.57751	7.59887	1.40794	0.000120497	0.00958383
1434478_at	BE447663	---	similar to headcase homolog	'LOC100045753'	---	100045753	7.13939	7.3038	7.40039	7.93144	7.70133	7.91907	1.49381	0.000122198	0.00958391
1438239_at	BG073178	Mm.34441	midline 1	'Mid1'	---	17318	8.68921	8.32511	8.99417	9.17542	8.79612	10.0729	1.63302	0.000124112	0.00958405
1435445_at	AV377237	Mm.392269	cyclin T2	'Ccnt2'	---	72949	7.89879	7.97028	7.55067	8.45404	8.3539	8.2478	1.46511	0.000119655	0.00958449
1427005_at	BM234765	Mm.380	polo-like kinase 2 (Drosophila)	'Plk2'	ENSMUSG00000021701	20620	9.36041	8.90914	8.05465	9.89893	9.21743	8.66577	1.40606	0.000121393	0.00958753
1448405_a_at	BC010712	Mm.425101	EP300 interacting inhibitor of differentiation 1	'Eid1'	ENSMUSG00000049986	58521	8.77181	8.85502	8.62951	8.11335	8.51643	8.16477	0.716321	0.000120127	0.00958825
1450194_a_at	NM_033597	Mm.52109	myeloblastosis oncogene	'Myb'	---	17863	6.89649	6.13713	6.40166	7.36525	6.90066	6.92604	1.50662	0.000124381	0.00958841
1448135_at	M94087	Mm.641	activating transcription factor 4	'Atf4'	ENSMUSG00000042406	11911	12.9094	12.7845	12.6452	12.3204	12.4809	12.3821	0.769433	0.000121207	0.00958962
1424906_at	BC025220	Mm.379451	PQ loop repeat containing	'Pqlc3'	ENSMUSG00000045679	217430	7.22448	6.93009	6.70409	7.72902	7.29376	7.29376	1.40342	0.000122072	0.00959076
1422509_at	NM_024187	Mm.311063	U2 small nuclear ribonucleoprotein auxiliary factor (U2AF) 1 /// similar to U2 snrnp auxiliary factor, small subunit /// similar to Splicing factor U2AF 35 kDa subunit (U2 auxiliary factor 35 kDa subunit) (U2 snRNP auxiliary factor small subunit) /// similar to U2 small nuclear ribonucleoprotein auxiliary factor (U2AF) 1	'LOC100040029 /// LOC100044330 /// LOC629480 /// LOC638488 /// U2af1'	ENSMUSG00000061613 /// ENSMUSG00000068141	100040029 /// 100044330 /// 108121 /// 629480 /// 638488	12.1703	12.3697	12.2736	11.8588	12.1209	11.9266	0.811221	0.000121872	0.00959174
1421606_a_at	NM_013873	Mm.248796	sulfotransferase family 4A, member 1	'Sult4a1'	ENSMUSG00000018865	29859	8.90963	9.50195	9.24814	8.54529	9.02944	8.75944	0.736733	0.000125501	0.00959278
1451525_at	BG064038	Mm.239675	Rho GTPase activating protein 12	'Arhgap12'	ENSMUSG00000041225	75415	8.00606	7.95007	7.86152	8.40864	8.39085	8.52496	1.42102	0.00012107	0.00959563
1448269_a_at	NM_026167	Mm.224306	kelch-like 13 (Drosophila)	'Klhl13'	ENSMUSG00000036782	67455	11.9846	10.8408	12.021	12.2159	11.4367	12.4259	1.33645	0.000124077	0.00959781
1423161_s_at	BQ044290	Mm.392726	sprouty protein with EVH-1 domain 1, related sequence	'Spred1'	---	114715	10.0076	10.2275	9.76403	9.67193	9.78903	9.38968	0.767275	0.00012349	0.0096018
1432464_a_at	AK009960	Mm.390010	RIKEN cDNA 2310057J16 gene	'2310057J16Rik'	ENSMUSG00000044433	69697	8.79538	8.38281	8.12163	9.13627	8.95122	8.87656	1.47899	0.00012094	0.00960215
1417529_at	NM_011228	Mm.2015	RAB33A, member of RAS oncogene family	'Rab33a'	ENSMUSG00000031104	19337	5.70668	5.87137	6.2422	6.23615	6.2351	6.8296	1.41089	0.000123933	0.00960312
1423421_at	BB233668	Mm.272618	ankyrin repeat domain 49	'Ankrd49'	ENSMUSG00000031931	56503	7.4678	7.78404	7.93803	7.01066	7.23783	7.37897	0.697329	0.000123342	0.00960679
1455757_at	AU067741	Mm.260056	DNA segment, Chr 3, ERATO Doi 254, expressed	'D3Ertd254e'	---	241944	8.49975	8.19444	8.39845	8.81953	8.72083	8.9457	1.38326	0.000125474	0.009607
1425400_a_at	BC025116	Mm.272646	Cbp/p300-interacting transactivator, with Glu/Asp-rich carboxy-terminal domain, 4	'Cited4'	ENSMUSG00000070803	56222	6.50488	7.0424	6.92924	6.04434	6.51613	6.27854	0.686011	0.000121867	0.00960814
1420425_at	NM_007548	Mm.4800	PR domain containing 1, with ZNF domain	'Prdm1'	ENSMUSG00000038151	12142	6.78253	6.25557	6.67383	7.44319	6.66392	7.22468	1.45764	0.000123907	0.00961758
1419204_at	NM_007865	Mm.4875	delta-like 1 (Drosophila)	'Dll1'	---	13388	7.59262	6.88367	6.6069	7.93239	7.72455	7.56933	1.66843	0.000125432	0.00962008
1424938_at	AF297098	Mm.85429	six transmembrane epithelial antigen of the prostate 1	'Steap1'	ENSMUSG00000015652	70358	9.00433	9.37976	8.78631	8.51884	9.07238	8.312	0.74739	0.000126514	0.00962127
1450269_a_at	NM_008826	Mm.269649	phosphofructokinase, liver, B-type	'Pfkl'	ENSMUSG00000020277	18641	10.4233	10.4119	10.3497	10.924	10.7535	10.6733	1.31119	0.000125022	0.00962138
1451047_at	BI966443	Mm.193	integral membrane protein 2A	'Itm2a'	ENSMUSG00000031239	16431	8.27266	7.79995	7.67189	8.62867	8.32833	8.47166	1.48767	0.000125253	0.00962271
1438096_a_at	AV306250	Mm.250332	deoxythymidylate kinase	'Dtymk'	ENSMUSG00000026281	21915	11.9839	12.0999	12.1247	11.7151	11.8559	11.8719	0.837884	0.000126837	0.00962959
1452664_a_at	AK010720	Mm.278037	transmembrane 7 superfamily member 3	'Tm7sf3'	---	67623	9.89339	9.80164	9.76024	10.2207	10.242	10.2441	1.33667	0.000127071	0.00963109
1426412_at	BM116592	Mm.4636	neurogenic differentiation 1	'Neurod1'	ENSMUSG00000034701	18012	8.26954	7.76325	6.50207	9.2564	8.15278	7.10023	1.60187	0.000127577	0.00965325
1455388_at	BB549335	Mm.21539	protein-L-isoaspartate (D-aspartate) O-methyltransferase domain containing 1	'Pcmtd1'	ENSMUSG00000051285	319263	8.51997	8.39132	8.47043	9.03956	8.76487	8.83786	1.33971	0.000128228	0.00968624
1449005_at	NM_030696	Mm.28632	solute carrier family 16 (monocarboxylic acid transporters), member 3	'Slc16a3'	ENSMUSG00000025161	80879	8.16032	8.42963	8.34934	8.695	8.76716	9.12979	1.47663	0.000128958	0.00972514
1419657_a_at	BB503267	Mm.228067	solute carrier family 25, member 36	'Slc25a36'	ENSMUSG00000032449	192287	11.279	11.0332	10.9882	11.5266	11.4178	11.3363	1.25517	0.000129238	0.00972995
1419821_s_at	AI788952	Mm.9925	isocitrate dehydrogenase 1 (NADP+), soluble	'Idh1'	ENSMUSG00000025950	15926	9.72366	9.54578	9.64352	10.2138	9.95503	9.9748	1.33024	0.00012985	0.00974348
1453682_at	AK020406	Mm.402805	GA repeat binding protein, beta 2	'Gabpb2'	---	213054	6.79997	6.94882	6.61213	6.22813	6.24328	6.23315	0.684983	0.000129662	0.00974562
1417814_at	AF162713	Mm.23347	phospholipase A2, group V	'Pla2g5'	ENSMUSG00000041193	18784	5.05666	6.28651	6.33113	5.93289	6.63728	7.10946	1.60866	0.000130605	0.00975149
1452785_at	AK012203	Mm.250617	RIKEN cDNA 1700034H14 gene	'1700034H14Rik'	ENSMUSG00000024645	67105	8.87114	9.1105	8.69545	8.24473	8.73473	8.32165	0.730077	0.000130465	0.00975715
1421960_at	AF458089	Mm.71996	adenylate cyclase 3	'Adcy3'	ENSMUSG00000020654	104111	6.9714	7.08181	7.36272	7.54758	7.48185	7.94943	1.43742	0.00013026	0.009758
1439665_at	BB417145	Mm.392632	G protein-coupled receptor 23	'Gpr23'	---	78134	7.93976	6.40093	6.87441	8.39221	7.3979	7.41864	1.60747	0.000131315	0.00978829
1418181_at	AK014601	Mm.390807	protein tyrosine phosphatase 4a3	'Ptp4a3'	ENSMUSG00000059895	19245	9.55495	9.13183	9.00119	10.0854	9.71802	10.3779	1.84746	0.000131756	0.00980493
1438671_at	AV223153	Mm.41694	protein phosphatase 2 (formerly 2A), regulatory subunit B (PR 52), gamma isoform	'Ppp2r2c'	ENSMUSG00000029120	269643	7.04649	6.7953	6.86323	7.44506	7.36701	7.4059	1.42039	0.000132159	0.00981872
1460578_at	BM120195	Mm.295740	FYVE, RhoGEF and PH domain containing 5	'Fgd5'	ENSMUSG00000034037	232237	6.76901	6.77223	6.62823	7.59763	7.15113	7.39065	1.59089	0.000133971	0.00990444
1436837_at	AV279061	Mm.26189	maelstrom homolog (Drosophila)	'Mael'	ENSMUSG00000040629	98558	7.72072	8.53959	9.25188	7.1373	8.05263	8.82039	0.707466	0.000133685	0.00991575
1421167_at	NM_015804	Mm.257837	ATPase, class VI, type 11A /// similar to mKIAA1021 protein	'Atp11a /// LOC100045280'	ENSMUSG00000031441	100045280 /// 50770	7.42032	7.62026	7.26003	6.99819	7.15243	6.70059	0.715979	0.000133934	0.00991792
1448182_a_at	NM_009846	Mm.29742	CD24a antigen	'Cd24a'	ENSMUSG00000047139	12484	9.85096	8.77698	9.0466	10.5293	9.36144	9.3429	1.4426	0.000134828	0.00993517
1422975_at	NM_008604	Mm.296022	membrane metallo endopeptidase	'Mme'	ENSMUSG00000027820	17380	6.98816	6.62268	6.86323	6.36215	6.18987	6.28751	0.686579	0.000134754	0.00994602
1417379_at	NM_016721	Mm.207619	IQ motif containing GTPase activating protein 1	'Iqgap1'	ENSMUSG00000030536	29875	10.1593	10.0968	10.2406	10.6881	10.4405	10.6375	1.3428	0.000135981	0.00997129
1423967_at	BC015297	Mm.34650	paralemmin	'Palm'	ENSMUSG00000035863	18483	7.37793	7.24738	7.36148	7.9268	7.62434	8.0977	1.47578	0.000135965	0.00998638
1423550_at	BB277461	Mm.6379	solute carrier family 1 (glutamate/neutral amino acid transporter), member 4	'Slc1a4'	ENSMUSG00000020142	55963	8.50316	8.70235	8.57431	8.2237	7.9133	7.86956	0.672058	0.000135893	0.00999736
1417753_at	AF014010	Mm.6442	polycystic kidney disease 2	'Pkd2'	---	18764	9.4477	9.20397	8.89377	8.96179	8.81066	8.3941	0.727567	0.000136689	0.0100069
1448923_at	NM_011871	Mm.277250	protein kinase, interferon inducible double stranded RNA dependent activator	'Prkra'	ENSMUSG00000002731	23992	7.88664	7.95785	7.73418	8.35868	8.41921	8.40763	1.45293	0.000136981	0.010012
1416591_at	AF327929	Mm.275864	RAB34, member of RAS oncogene family	'Rab34'	ENSMUSG00000002059	19376	8.6538	8.42269	8.53748	9.06735	8.86189	9.14096	1.40239	0.000139258	0.010162
1419206_at	BC019402	Mm.3689	CD37 antigen	'Cd37'	ENSMUSG00000030798	12493	7.21519	8.87108	8.61525	6.86529	8.06571	7.60552	0.617833	0.00013993	0.0101945
1420337_at	L39770	Mm.204730	gastrulation brain homeobox 2	'Gbx2'	ENSMUSG00000034486	14472	10.481	10.5697	9.68594	10.0809	10.2333	9.07528	0.734918	0.000141881	0.01032
1453113_at	BB820363	Mm.288734	WD repeat, SAM and U-box domain containing 1	'Wdsub1'	ENSMUSG00000026988	72137	6.85393	7.22802	7.06674	7.3614	7.57301	7.6513	1.39709	0.000142845	0.0103734
1439852_at	BB036443	---	---	'---'	---	---	6.47718	6.33558	5.74069	6.94626	6.82986	6.56467	1.52105	0.00014411	0.0104484
1434550_at	AW146284	Mm.44068	RIKEN cDNA 3830406C13 gene	'3830406C13Rik'	ENSMUSG00000033111	218734	4.50383	4.35641	4.4592	3.77412	3.92531	4.03231	0.696194	0.000145375	0.0105063
1429932_at	AV215452	---	RIKEN cDNA 4930566F21 gene	'4930566F21Rik'	---	75844	8.86421	8.86196	8.84821	8.3614	8.55328	8.41603	0.75142	0.000145204	0.0105109
1417821_at	NM_033075	Mm.22506	DNA segment, Chr 17, human D6S56E 5	'D17H6S56E-5'	---	110956	8.87591	9.06111	8.69667	8.40717	8.74681	8.04336	0.720887	0.000146042	0.0105377
1437012_x_at	BB226235	Mm.24028	Rap guanine nucleotide exchange factor (GEF) 3	'Rapgef3'	ENSMUSG00000022469	223864	6.2047	6.87204	6.44993	5.61211	6.42305	6.02435	0.713415	0.000146538	0.0105397
1433511_at	BI689897	Mm.275728	General transcription factor II A, 1	'Gtf2a1'	---	83602	6.69077	6.60548	6.89231	6.08879	6.26489	6.17655	0.685816	0.000146472	0.0105518
1426955_at	D17546	Mm.4352	procollagen, type XVIII, alpha 1	'Col18a1'	ENSMUSG00000001435	12822	10.7989	10.3252	10.1081	11.0381	10.8048	10.6606	1.34713	0.000147589	0.0105648
1420653_at	NM_011577	Mm.248380	transforming growth factor, beta 1	'Tgfb1'	ENSMUSG00000002603	21803	7.11987	7.53018	7.46425	6.80992	6.82169	6.81804	0.685861	0.000147434	0.0105705
1417308_at	NM_011099	Mm.326167	pyruvate kinase, muscle	'Pkm2'	ENSMUSG00000032294	18746	13.4489	13.3688	13.3507	13.5852	13.5685	13.6071	1.14736	0.00014728	0.0105763
1452771_s_at	AK012088	Mm.276016	acyl-CoA synthetase long-chain family member 3	'Acsl3'	ENSMUSG00000032883	74205	8.17441	8.53165	8.48396	8.73462	8.82201	9.0645	1.39762	0.000148254	0.0105788
1434815_a_at	AI451985	Mm.222612	mitogen-activated protein kinase-activated protein kinase 3	'Mapkapk3'	ENSMUSG00000032577	102626	9.79818	9.65591	9.21901	10.3992	9.95612	10.0955	1.52803	0.000148568	0.0105845
1427040_at	U13371	Mm.1314	MyoD family inhibitor domain containing	'Mdfic'	ENSMUSG00000041390	16543	6.84033	6.80577	7.2389	7.14477	7.40574	8.05186	1.50248	0.000148201	0.0105918
1438704_at	BG817292	Mm.331961	tripartite motif-containing 63	'Trim63'	---	433766	7.23472	7.64534	8.05235	7.7444	8.04474	8.62057	1.40846	0.000148916	0.0105926
1442764_at	BE456272	Mm.278578	suppressor of variegation 4-20 homolog 1 (Drosophila)	'Suv420h1'	---	225888	7.80236	7.68521	7.73671	7.30233	7.24122	7.23684	0.716453	0.000149394	0.0106098
1415855_at	BB815530	Mm.45124	kit ligand	'Kitl'	---	17311	7.07417	5.86003	6.0759	7.45583	6.42496	6.65787	1.42635	0.000150669	0.0106835
1440965_at	AW018348	Mm.390358	Phosphatidylinositol glycan anchor biosynthesis, class L	'Pigl'	---	327942	7.44183	7.51682	7.37058	6.92157	7.16404	6.80624	0.718862	0.000151055	0.010694
1424746_at	BC016221	Mm.99996	kinesin family member 1C	'Kif1c'	ENSMUSG00000020821	16562	7.07515	7.09558	6.62484	7.60955	7.48867	7.49408	1.52942	0.000152549	0.0107492
1430313_at	AK020115	Mm.255154	ADAMTS-like 1	'Adamtsl1'	ENSMUSG00000051261	77739	5.23255	5.22508	5.02504	4.6481	4.80581	4.53992	0.709714	0.000152385	0.0107544
1450350_a_at	NM_030887	Mm.103560	Jun dimerization protein 2	'Jundm2'	ENSMUSG00000034271	81703	7.63115	8.3528	7.95094	7.21519	7.04449	7.14026	0.574475	0.000152243	0.0107613
1416592_at	AF276917	Mm.25844	glutaredoxin	'Glrx'	ENSMUSG00000021591	93692	7.22174	7.33916	8.09691	7.54965	7.96341	8.80603	1.47714	0.000153093	0.0107708
1451083_s_at	BC026611	Mm.24174	alanyl-tRNA synthetase	'Aars'	ENSMUSG00000031960	234734	11.991	12.004	11.9665	11.6258	11.7561	11.7025	0.817076	0.000154747	0.0108533
1416619_at	BC003967	Mm.273584	RIKEN cDNA 4632428N05 gene	'4632428N05Rik'	ENSMUSG00000020101	74048	4.82358	4.60853	4.70921	5.19558	5.7609	5.65288	1.81345	0.000154626	0.0108617
1421852_at	AF319542	Mm.68998	potassium channel, subfamily K, member 5	'Kcnk5'	ENSMUSG00000023243	16529	8.96708	8.61293	8.7157	9.29964	9.06371	9.3393	1.38892	0.000155714	0.0108704
1448752_at	NM_009801	Mm.1186	carbonic anhydrase 2	'Car2'	ENSMUSG00000027562	12349	11.0524	10.5778	10.4953	11.342	11.1947	10.8655	1.34946	0.00015552	0.0108736
1437234_x_at	BB357347	Mm.32020	protein arginine N-methyltransferase 2	'Prmt2'	ENSMUSG00000020230	15468	8.03881	8.07105	8.09058	8.52132	8.41455	8.5487	1.34658	0.000155354	0.0108789
1421937_at	NM_011932	Mm.254835	dual adaptor for phosphotyrosine and 3-phosphoinositides 1	'Dapp1'	---	26377	7.42511	7.46927	7.10084	7.03715	6.96077	6.67438	0.737083	0.000156886	0.0109015
1438081_at	BB794635	Mm.312511	mutated in colorectal cancers /// hypothetical protein LOC100044194	'LOC100044194 /// Mcc'	---	100044194 /// 328949	7.68299	7.48989	7.09897	6.73027	7.12595	6.49328	0.650285	0.000156818	0.0109136
1433446_at	BB705380	Mm.61526	3-hydroxy-3-methylglutaryl-Coenzyme A synthase 1 /// similar to Hmgcs1 protein	'Hmgcs1 /// LOC100040592'	ENSMUSG00000075461	100040592 /// 208715	9.71502	9.89756	10.2309	10.0829	10.2904	10.5481	1.28311	0.000156655	0.0109191
1422506_a_at	NM_007793	Mm.6095	cystatin B	'Cstb'	ENSMUSG00000005054	13014	11.0582	11.4516	11.8171	11.3373	11.7136	12.2384	1.25059	0.000157672	0.0109393
1418254_at	NM_019735	Mm.24772	APAF1 interacting protein /// similar to MMRP19	'Apip /// LOC100044135'	ENSMUSG00000010911	100044135 /// 56369	8.92651	9.21372	9.02098	8.55493	8.72717	8.64302	0.752062	0.000158282	0.0109479
1457021_x_at	AV209206	Mm.60331	anti-Mullerian hormone type 2 receptor	'Amhr2'	ENSMUSG00000023047	110542	7.35247	7.69644	7.74557	8.06694	8.01745	8.42957	1.49889	0.000158094	0.0109517
1459062_x_at	BE691677	---	---	'---'	---	---	2.94096	3.14365	3.34953	2.66269	2.57962	2.80496	0.728862	0.00015887	0.0109718
1416165_at	NM_133685	Mm.29274	RAB31, member RAS oncogene family	'Rab31'	ENSMUSG00000056515	106572	8.68996	8.37395	8.25933	9.10219	8.70996	8.70361	1.31788	0.000159733	0.0109977
1423599_a_at	AK004704	Mm.30709	phosducin-like	'Pdcl'	ENSMUSG00000009030	67466	9.74417	9.71391	9.65583	10.0453	10.2575	10.234	1.39423	0.000159506	0.0109988
1447807_s_at	AV336001	Mm.268317	pleckstrin homology domain containing, family H (with MyTH4 domain) member 1	'Plekhh1'	ENSMUSG00000060716	211945	8.55333	9.3715	8.83633	8.24677	8.53755	8.27914	0.683061	0.00016082	0.0110053
1439833_at	BQ176645	Mm.309707	septin 3	'Sept3'	---	24050	6.3331	6.07872	6.24023	6.80722	6.55346	6.99146	1.48732	0.000161115	0.0110088
1416978_at	NM_010189	Mm.3303	Fc receptor, IgG, alpha chain transporter	'Fcgrt'	ENSMUSG00000003420	14132	6.60729	6.96296	7.02889	7.06387	7.46494	7.48898	1.38802	0.000160782	0.0110194
1436944_x_at	BB504983	Mm.247625	RIKEN cDNA 4933439C20 gene /// phosphatidylserine decarboxylase pseudogene /// hypothetical protein LOC100044151	'4933439C20Rik /// LOC100044151 /// LOC236604'	ENSMUSG00000058140	100044151 /// 236604 /// 66776	9.1356	9.12321	9.21034	9.87029	9.42387	9.70685	1.43551	0.000160547	0.01102
1441272_at	BI249188	Mm.215034	Matrin 3	'Matr3'	---	17184	8.20174	8.11748	8.05293	8.59535	8.44777	8.68832	1.37476	0.000160438	0.0110294
1452792_at	AI509011	Mm.87456	DAZ interacting protein 1 /// similar to DAZ interacting protein 1	'Dzip1 /// LOC100045776'	ENSMUSG00000042156	100045776 /// 66573	5.26865	4.19834	4.43372	5.65132	5.27133	5.74838	1.965	0.000163732	0.0111707
1452073_at	AK011345	Mm.33118	RIKEN cDNA 6720460F02 gene	'6720460F02Rik'	ENSMUSG00000020808	109212	7.778	7.90796	8.07801	8.18065	8.3215	8.76904	1.42278	0.000164287	0.0111916
1451190_a_at	BC025837	Mm.29660	SH3-binding kinase 1	'Sbk1'	ENSMUSG00000042978	104175	9.54774	9.40354	9.55113	10.2083	9.91784	9.80334	1.40002	0.000164578	0.0111945
1429768_at	BB355121	Mm.94371	dystrobrevin alpha	'Dtna'	---	13527	3.61746	3.71518	3.84911	4.51855	4.07075	5.16361	1.87804	0.000165135	0.0112155
1448306_at	NM_010907	Mm.170515	nuclear factor of kappa light chain gene enhancer in B-cells inhibitor, alpha	'Nfkbia'	ENSMUSG00000021025	18035	8.02565	8.24011	8.26584	8.49583	8.5771	8.68516	1.32857	0.000166929	0.0113033
1434757_at	BG070774	Mm.29914	core-binding factor, runt domain, alpha subunit 2, translocated to, 2 (human)	'Cbfa2t2'	ENSMUSG00000038533	12396	9.51605	9.43331	9.41472	9.88058	9.78438	9.84178	1.30248	0.000166747	0.011308
1438971_x_at	BB447627	Mm.455813	ubiquitin-conjugating enzyme E2H	'Ube2h'	ENSMUSG00000039159	22214	6.78726	6.98644	6.98813	7.72174	7.3217	7.62225	1.57493	0.000167866	0.0113497
1455982_at	BF466891	Mm.295954	jumonji domain containing 4	'Jmjd4'	ENSMUSG00000036819	194952	7.82808	7.84086	7.85897	7.33709	7.38775	7.449	0.731547	0.000169258	0.0113926
1429430_at	AK018402	Mm.21539	protein-L-isoaspartate (D-aspartate) O-methyltransferase domain containing 1	'Pcmtd1'	---	319263	7.37644	7.0329	7.18553	7.7217	7.61377	7.75715	1.41744	0.000169042	0.011395
1438365_x_at	BB560429	Mm.197518	lysosomal-associated protein transmembrane 4B	'Laptm4b'	ENSMUSG00000022257	114128	9.81894	10.0337	10.8711	10.6196	10.3695	11.2748	1.44227	0.000168838	0.0113983
1434406_at	BB817145	Mm.276259	SLIT-ROBO Rho GTPase activating protein 2	'Srgap2'	---	14270	8.38436	7.90442	7.73845	8.85457	8.31502	8.33281	1.40812	0.000169796	0.0114117
1450136_at	NM_007646	Mm.249873	CD38 antigen	'Cd38'	ENSMUSG00000029084	12494	5.95212	6.55978	6.62782	5.5463	6.08628	5.85166	0.686316	0.000170437	0.0114208
1426341_at	BB357585	Mm.204834	solute carrier family 1 (glial high affinity glutamate transporter), member 3	'Slc1a3'	ENSMUSG00000005360	20512	5.80173	5.78404	6.08839	6.25387	6.11502	6.75482	1.40436	0.000170396	0.011435
1438157_s_at	BB096843	Mm.170515	nuclear factor of kappa light chain gene enhancer in B-cells inhibitor, alpha	'Nfkbia'	ENSMUSG00000021025	18035	9.59231	9.89381	10.0843	10.2155	10.2695	10.401	1.36107	0.000170941	0.0114376
1454967_at	BM246522	Mm.275414	Transcribed locus	'---'	---	---	7.14788	7.30769	7.01507	7.83122	7.61334	7.70239	1.48404	0.000171576	0.0114631
1460483_at	AV115271	Mm.440848	RIKEN cDNA 2610034E01 gene	'2610034E01Rik'	---	69236	6.78028	6.61208	6.79464	6.27606	6.25906	5.9847	0.686129	0.000172042	0.0114772
1426413_at	BM116592	Mm.4636	neurogenic differentiation 1	'Neurod1'	ENSMUSG00000034701	18012	7.97695	7.22826	6.10863	8.62968	7.58515	7.00681	1.57217	0.000172545	0.0114937
1427346_at	X96606	Mm.424500	ovary testis transcribed /// predicted gene, OTTMUSG00000019138 /// predicted gene, OTTMUSG00000019145 /// ovary testis transcribed-like /// leucine zipper protein 4 /// predicted gene, OTTMUSG00000018964 /// similar to ovary testis transcribed /// similar to Ott protein	'LOC100039031 /// LOC100039067 /// LOC100039545 /// LOC100039934 /// Luzp4 /// Ott /// OTTMUSG00000018964 /// OTTMUSG00000019138 /// OTTMUSG00000019145 /// RP23-14I19.1 /// RP23-291C10.1 /// RP23-452F17.1'	ENSMUSG00000072924 /// ENSMUSG00000072925 /// ENSMUSG00000072926 /// ENSMUSG00000072929 /// ENSMUSG00000072931	100034729 /// 100039031 /// 100039067 /// 100039545 /// 100039890 /// 100039934 /// 18422 /// 382243 /// 434863 /// 434864 /// 434865 /// 666184	4.85504	5.2618	5.67737	5.67493	5.64719	6.94329	1.82543	0.000175426	0.0114988
1437463_x_at	BB532080	Mm.14455	transforming growth factor, beta induced	'Tgfbi'	ENSMUSG00000035493	21810	7.35335	7.67376	7.29539	7.81696	8.38598	7.69782	1.44635	0.000174511	0.0115057
1453416_at	BE199211	Mm.11982	growth arrest-specific 2 like 3	'Gas2l3'	---	237436	7.80744	7.70743	7.70853	8.27856	8.11639	8.16416	1.36176	0.000173784	0.0115083
1448839_at	NM_030697	Mm.196330	ankyrin repeat domain 47	'Ankrd47'	ENSMUSG00000042099	80880	9.01782	8.98114	8.60597	9.48332	9.30625	9.34858	1.43559	0.00017482	0.0115093
1450376_at	BB825697	Mm.2154	Max interacting protein 1	'Mxi1'	ENSMUSG00000025025	17859	8.07153	8.60817	8.73163	8.83718	8.93058	9.24445	1.45913	0.000175332	0.0115094
1423321_at	BI078799	Mm.29874	myeloid-associated differentiation marker	'Myadm'	ENSMUSG00000068566	50918	10.289	10.5138	10.2793	9.91974	10.0373	9.97529	0.767635	0.000174324	0.0115102
1455359_at	BB794593	Mm.4498	protein tyrosine phosphatase, non-receptor type 14	'Ptpn14'	ENSMUSG00000073480	19250	8.34508	7.63147	7.28219	8.75325	8.08473	7.76988	1.36611	0.000174119	0.0115136
1456146_at	BI735554	---	similar to oxysterol-binding protein-like protein OSBPL10	'LOC100047530'	---	100047530	6.17676	6.95915	6.7669	6.83394	7.31822	7.35834	1.45545	0.00017524	0.0115201
1453162_at	AK008801	Mm.259121	UTP11-like, U3 small nucleolar ribonucleoprotein, (yeast)	'Utp11l'	ENSMUSG00000028907	67205	8.36164	8.35292	8.38943	7.91342	7.97186	7.95352	0.746683	0.00017377	0.0115243
1417888_at	NM_023233	Mm.23959	tripartite motif protein 13	'Trim13'	ENSMUSG00000035235	66597	9.96284	9.45721	9.50827	10.2406	10.1531	10.2345	1.49552	0.00017365	0.0115333
1454790_at	BG072960	Mm.87389	WD repeat domain 35	'Wdr35'	ENSMUSG00000066643	74682	8.61626	8.40163	7.61896	9.11198	8.71449	8.42317	1.46612	0.000173606	0.0115473
1418836_at	AI195046	Mm.26928	quinolinate phosphoribosyltransferase	'Qprt'	---	67375	7.36326	7.96216	7.98308	8.00096	8.26947	8.54732	1.42395	0.000176754	0.011569
1438933_x_at	BE688720	Mm.77017	RAS, guanyl releasing protein 2	'Rasgrp2'	ENSMUSG00000032946	19395	10.9693	10.7758	10.9572	10.6998	10.3352	10.5883	0.780252	0.000177034	0.0115706
1451518_at	BC021921	Mm.290790	zinc finger protein 709	'Zfp709'	ENSMUSG00000056019	236193	4.98938	5.22036	5.17684	4.5829	4.7138	4.41818	0.683135	0.000177517	0.0115853
1434150_a_at	AV171622	Mm.440573	methyltransferase like 7A /// UbiE-YGHL1 fusion protein	'Mettl7a /// Ubie'	ENSMUSG00000054619 /// ENSMUSG00000056487	393082 /// 70152	7.74415	7.43281	7.42659	8.08966	7.99073	7.89611	1.3758	0.000178298	0.0116195
1417777_at	BC014865	Mm.34497	leukotriene B4 12-hydroxydehydrogenase	'Ltb4dh'	ENSMUSG00000028378	67103	9.8128	9.52502	9.42554	10.0958	9.90425	9.9283	1.31144	0.000178995	0.0116481
1426956_a_at	AJ414734	Mm.215389	transformation related protein 53 binding protein 1	'Trp53bp1'	ENSMUSG00000043909	27223	10.3978	9.84739	9.70523	10.7511	10.1713	10.1159	1.28617	0.000181259	0.0117785
1455961_at	AV174022	Mm.392964	Transcribed locus	'---'	---	---	8.94076	8.21278	8.68914	8.30147	7.97591	8.02753	0.707594	0.000182378	0.0118341
1433673_at	BG069691	Mm.274369	RIKEN cDNA E130309D14 gene	'E130309D14Rik'	---	432582	6.17866	6.06783	6.03539	6.64214	6.5888	6.65647	1.4506	0.000183009	0.011858
1442369_at	AV246210	Mm.443760	RIKEN cDNA 4832406H04 gene	'4832406H04Rik'	---	320971	5.99412	6.30212	5.68442	5.04359	5.80193	5.1906	0.644866	0.00018368	0.0118673
1436867_at	BG795043	Mm.35811	sarcalumenin	'Srl'	ENSMUSG00000022519	106393	6.99779	7.02928	7.3038	7.63485	7.43722	7.82403	1.43871	0.000183624	0.0118807
1439389_s_at	BB500055	Mm.29874	myeloid-associated differentiation marker	'Myadm'	ENSMUSG00000068566	50918	11.1461	11.2758	11.3278	10.9073	10.8593	10.8614	0.773476	0.000184362	0.0118944
1416122_at	NM_009829	Mm.333406	cyclin D2	'Ccnd2'	ENSMUSG00000000184	12444	7.86283	9.33837	8.4835	7.59014	8.25389	7.4377	0.594571	0.000184827	0.0119073
1418756_at	NM_009426	Mm.1363	thyrotropin releasing hormone	'Trh'	ENSMUSG00000005892	22044	10.7419	10.7201	10.9691	11.679	11.1315	11.3427	1.51341	0.000185572	0.0119383
1420127_s_at	C85100	Mm.268475	cell cycle progression 1	'Ccpg1'	ENSMUSG00000034563	72278	5.90521	6.20246	6.00665	6.52207	6.57609	6.67839	1.47404	0.000186456	0.0119441
1418189_s_at	AF146523	Mm.298256	Metastasis associated lung adenocarcinoma transcript 1 (non-coding RNA)	'Malat1'	---	72289	9.90769	10.1833	10.0379	10.8452	10.432	10.7617	1.58496	0.000185932	0.0119444
1442514_a_at	BI660702	Mm.330522	elongation factor RNA polymerase II-like 3	'Ell3'	ENSMUSG00000027246	269344	7.15909	7.29737	7.35122	7.67893	7.7504	8.4456	1.64597	0.000186217	0.0119457
1424699_at	BC006583	Mm.251303	coiled-coil domain containing 136	'Ccdc136'	ENSMUSG00000029769	232664	7.72951	7.79913	7.6457	8.25756	8.11301	8.21383	1.38921	0.000187016	0.0119629
1460626_at	AV229846	Mm.428571	septin 11	'Sept11'	---	52398	7.80763	8.00673	7.90214	7.49365	7.46395	7.25821	0.710281	0.000187288	0.0119634
1434975_x_at	AA673371	Mm.247625	RIKEN cDNA 4933439C20 gene	'4933439C20Rik'	---	66776	9.64684	9.55017	9.62246	10.1597	9.78009	10.1779	1.35644	0.000187996	0.0119747
1436893_a_at	BE288026	Mm.260635	membrane-associated ring finger (C3HC4) 7 /// similar to axotrophin	'LOC100045448 /// March7'	ENSMUSG00000026977	100045448 /// 57438	10.0072	9.90368	9.926	10.3078	10.2678	10.3791	1.29593	0.00018778	0.0119778
1427081_at	BB246700	Mm.254286	RIKEN cDNA A630072M18 gene	'A630072M18Rik'	ENSMUSG00000046209	320770	7.24592	6.72618	6.28866	6.45069	6.26533	5.86264	0.682375	0.000190244	0.012016
1438316_a_at	BB375402	Mm.277871	coiled-coil domain containing 102A	'Ccdc102a'	ENSMUSG00000063605	234582	7.54811	7.42561	7.45311	8.02471	7.80264	7.92785	1.35993	0.0001902	0.0120301
1429961_at	AK006195	Mm.273330	RIKEN cDNA 1700021C14 gene	'1700021C14Rik'	ENSMUSG00000010538	76927	7.69118	7.65061	7.69178	7.17591	7.28145	7.14006	0.718702	0.000189743	0.012035
1433714_at	AV338618	Mm.248796	sulfotransferase family 4A, member 1	'Sult4a1'	ENSMUSG00000018865	29859	8.67185	9.10392	8.73734	8.31278	8.69641	8.165	0.735373	0.000190026	0.012036
1456377_x_at	AV010467	Mm.21687	LIM domain containing 2 /// similar to epithelial protein lost in neoplasm	'Limd2 /// LOC632329'	ENSMUSG00000040699	632329 /// 67803	9.51852	9.49165	9.42901	10.0954	9.73373	9.85812	1.34024	0.0001893	0.0120407
1426213_at	AF334609	Mm.291745	IMP4, U3 small nucleolar ribonucleoprotein, homolog (yeast)	'Imp4'	---	27993	10.4781	10.4093	10.5248	9.99865	10.1366	10.1683	0.77537	0.00018966	0.0120466
1427073_at	AF397909	Mm.89646	lactation elevated 1	'Lace1'	ENSMUSG00000038302	215951	8.20174	7.97374	7.71027	8.60581	8.3433	8.29406	1.37132	0.000191958	0.0121073
1455727_at	AW542140	Mm.426178	zinc finger (CCCH type), RNA binding motif and serine/arginine rich 2	'Zrsr2'	---	22184	9.64943	9.77125	9.54276	9.23713	9.36178	9.19486	0.763351	0.00019381	0.0121224
1420497_a_at	NM_009882	Mm.24169	CCAAT/enhancer binding protein zeta	'Cebpz'	ENSMUSG00000024081	12607	10.5846	10.3851	10.4989	10.8451	10.7948	10.903	1.28319	0.000192476	0.012123
1426242_at	U37500	Mm.16533	polymerase (RNA) II (DNA directed) polypeptide A	'Polr2a'	ENSMUSG00000005198	20020	9.87311	9.42983	9.26798	10.2988	10.0991	10.6038	1.81922	0.000193107	0.0121289
1416221_at	BI452727	Mm.182434	follistatin-like 1	'Fstl1'	---	14314	9.34022	9.38542	8.67187	9.74246	9.75337	9.47365	1.45177	0.000192906	0.0121332
1415707_at	AI036318	Mm.291624	anaphase promoting complex subunit 2	'Anapc2'	ENSMUSG00000026965	99152	9.46111	9.57602	9.54345	9.9005	9.89015	9.96542	1.31301	0.000193736	0.0121346
1423113_a_at	AK009276	Mm.49884	ubiquitin-conjugating enzyme E2D 3 (UBC4/5 homolog, yeast)	'Ube2d3'	---	66105	12.5895	12.6074	12.6112	12.3364	12.3693	12.4087	0.85202	0.000193492	0.0121361
1433845_x_at	AV295798	Mm.16479	dual specificity phosphatase 9	'Dusp9'	ENSMUSG00000031383	75590	9.76141	10.0329	9.88539	10.0386	10.567	10.2644	1.32014	0.000195153	0.012139
1418114_at	NM_009035	Mm.209292	recombination signal binding protein for immunoglobulin kappa J region	'Rbpj'	---	19664	10.2675	10.5756	10.2962	9.9819	10.1204	9.9601	0.780678	0.000195546	0.0121467
1422507_at	NM_007793	Mm.6095	cystatin B	'Cstb'	ENSMUSG00000005054	13014	10.1236	10.4293	10.7148	10.3764	10.8241	11.2732	1.32633	0.000195127	0.0121542
1422058_at	X70514	Mm.57195	nodal	'Nodal'	ENSMUSG00000037171	18119	11.1623	11.0059	10.6952	11.4173	11.308	11.2425	1.29588	0.00019466	0.0121587
1438318_x_at	BB559925	Mm.21214	neuroguidin, EIF4E binding protein	'Ngdn'	ENSMUSG00000022204	68966	11.0538	11.0743	10.8662	10.7496	10.8025	10.4758	0.800384	0.000196327	0.0121618
1424296_at	BC019374	Mm.89888	glutamate-cysteine ligase, catalytic subunit	'Gclc'	ENSMUSG00000032350	14629	9.40398	9.31611	9.19066	9.79514	9.62543	9.72949	1.33446	0.000196144	0.0121672
1420502_at	NM_009121	Mm.2734	spermidine/spermine N1-acetyl transferase 1	'Sat1'	ENSMUSG00000025283	20229	10.0591	10.2969	9.97928	10.5485	10.5428	10.3926	1.30713	0.000195083	0.0121683
1433444_at	BB705380	Mm.61526	3-hydroxy-3-methylglutaryl-Coenzyme A synthase 1 /// similar to Hmgcs1 protein	'Hmgcs1 /// LOC100040592'	ENSMUSG00000075461	100040592 /// 208715	11.3281	11.4578	11.8452	11.6522	11.7193	12.109	1.21707	0.000197157	0.0121797
1434477_at	BE447663	Mm.276430	headcase homolog (Drosophila) /// similar to headcase homolog	'Heca /// LOC100045753'	ENSMUSG00000039879	100045753 /// 380629	6.24328	6.73916	6.9312	7.40449	7.02406	7.82287	1.77003	0.000196938	0.0121829
1435585_at	BB378019	Mm.18125	transcription elongation factor A (SII)-like 7	'Tceal7'	---	68496	5.92987	5.6593	5.49384	5.06734	5.29652	4.84113	0.654578	0.000197494	0.0121838
1428599_at	AK010466	Mm.44442	kinase non-catalytic C-lobe domain (KIND) containing 1	'Kndc1'	ENSMUSG00000066129	76484	6.97089	7.03622	7.40069	7.31362	7.61682	8.18131	1.49383	0.000198131	0.0122064
1422912_at	NM_007554	Mm.6813	bone morphogenetic protein 4	'Bmp4'	ENSMUSG00000021835	12159	10.4023	10.7272	10.3445	10.1215	10.3738	9.75576	0.756931	0.000200688	0.0122801
1451647_at	BC016094	Mm.156124	solute carrier family 24 (sodium/potassium/calcium exchanger), member 1	'Slc24a1'	ENSMUSG00000034452	214111	4.18449	4.29609	4.61054	4.83619	4.73891	5.16738	1.46711	0.000199883	0.0122808
1423911_at	BC023062	Mm.205569	protein phosphatase 2, regulatory subunit B (B56), alpha isoform /// similar to Protein phosphatase 2, regulatory subunit B (B56), alpha	'LOC100046393 /// LOC545704 /// LOC666386 /// Ppp2r5a'	ENSMUSG00000026626	100046393 /// 226849 /// 545704 /// 666386	10.0922	10.6987	10.2591	9.76965	10.251	9.92959	0.776231	0.000201093	0.0122882
1420086_x_at	BB709552	Mm.4956	fibroblast growth factor 4	'Fgf4'	ENSMUSG00000050917	14175	10.1365	10.0783	10.1098	10.3736	10.5142	10.7484	1.36274	0.00019974	0.0122888
1455158_at	BI664675	Mm.57035	integrin alpha 3	'Itga3'	ENSMUSG00000001507	16400	9.237	9.44379	9.05885	8.82642	8.98152	8.67565	0.7483	0.000200647	0.0122943
1417399_at	NM_019521	Mm.3982	growth arrest specific 6	'Gas6'	ENSMUSG00000031451	14456	6.65764	6.70617	6.4928	7.19906	7.01244	7.06098	1.39152	0.00020041	0.0122965
1450112_a_at	NM_008087	Mm.207360	growth arrest specific 2	'Gas2'	ENSMUSG00000030498	14453	5.92028	5.8296	5.93394	6.24679	6.27869	6.64754	1.41968	0.000201611	0.0123032
1417394_at	BG069413	Mm.4325	Kruppel-like factor 4 (gut)	'Klf4'	ENSMUSG00000003032	16600	11.1284	11.1881	10.9282	11.461	11.4208	11.3385	1.25441	0.000203232	0.0123519
1429099_at	AK004227	Mm.429131	similar to RIKEN cDNA 1110051B16 gene	'LOC100039227 /// LOC100039293'	---	100039227 /// 100039293	6.58932	5.85916	6.43693	7.08485	6.30038	7.0252	1.42368	0.000203223	0.0123681
1432207_a_at	AK016889	Mm.30534	target of EGR1, member 1 (nuclear)	'Toe1'	ENSMUSG00000028688	68276	9.10187	9.30503	9.11609	8.76652	8.98225	8.57959	0.760521	0.000203813	0.0123706
1440936_at	BG065785	Mm.5548	serine active site containing 1	'Serac1'	---	321007	6.80594	6.6746	6.54809	7.15021	7.1534	7.21357	1.41639	0.000204126	0.012373
1422653_at	NM_023873	Mm.288739	centrosomal protein 70	'Cep70'	ENSMUSG00000056267	68121	7.25378	7.22998	7.43764	7.74507	7.59378	7.96496	1.37792	0.00020314	0.0123797
1424156_at	U27177	Mm.244671	retinoblastoma-like 1 (p107)	'Rbl1'	ENSMUSG00000027641	19650	7.84605	8.09049	7.97439	8.09212	8.70043	8.56889	1.40737	0.000206506	0.0124337
1419470_at	BI713933	Mm.139192	guanine nucleotide binding protein, beta 4	'Gnb4'	ENSMUSG00000027669	14696	8.27266	8.03253	8.12121	8.51847	8.60759	8.60442	1.35778	0.000205585	0.0124446
1438634_x_at	BB105164	Mm.271967	LIM and SH3 protein 1	'Lasp1'	ENSMUSG00000038366	16796	11.9726	12.0688	12.3068	11.797	11.7635	11.975	0.829751	0.000206478	0.0124486
1420085_at	BB709552	Mm.4956	fibroblast growth factor 4	'Fgf4'	ENSMUSG00000050917	14175	10.1142	10.028	10.0585	10.3286	10.5389	10.7044	1.3833	0.000206054	0.0124563
1424737_at	BC009165	Mm.28585	thyroid hormone responsive SPOT14 homolog (Rattus)	'Thrsp'	ENSMUSG00000035686	21835	3.63066	4.38	4.6268	4.58247	4.66368	5.4076	1.62322	0.000206471	0.0124648
1436689_a_at	AV028069	Mm.330055	aldehyde dehydrogenase 9, subfamily A1	'Aldh9a1'	ENSMUSG00000026687	56752	10.6151	10.5409	10.803	11.0745	10.8121	11.0987	1.26975	0.000207944	0.0124869
1419140_at	NM_007397	Mm.390239	activin receptor IIB	'Acvr2b'	ENSMUSG00000061393	11481	8.25626	8.29121	8.17618	8.85791	8.54137	8.77854	1.40833	0.000207817	0.0124959
1422853_at	BB753533	Mm.86595	src homology 2 domain-containing transforming protein C1	'Shc1'	ENSMUSG00000042626	20416	8.29544	8.85558	8.69737	8.04106	8.28242	7.96421	0.704025	0.000209634	0.0125217
1429264_at	AK021143	Mm.426304	RIKEN cDNA C030044B11 gene	'C030044B11Rik'	---	68128	8.21836	8.45934	8.18378	7.8859	8.00955	7.66074	0.740747	0.00020943	0.0125261
1451532_s_at	AF297098	Mm.85429	six transmembrane epithelial antigen of the prostate 1	'Steap1'	ENSMUSG00000015652	70358	9.76142	10.1053	9.6545	9.36983	9.76801	9.35628	0.789019	0.000209034	0.0125356
1454138_a_at	AK021186	Mm.128054	serine threonine kinase 31	'Stk31'	ENSMUSG00000023403	77485	5.92737	6.84334	7.08453	5.46122	6.27887	6.61721	0.707802	0.000210179	0.0125376
1420836_at	BB032012	Mm.46067	solute carrier family 25, member 30	'Slc25a30'	ENSMUSG00000022003	67554	8.22524	8.64848	7.63135	9.14122	8.88813	8.43367	1.60382	0.000209361	0.0125386
1424883_s_at	BC027391	Mm.292016	splicing factor, arginine/serine-rich 7	'Sfrs7'	ENSMUSG00000024097	225027	12.6622	12.5673	12.5599	12.3742	12.3436	12.3673	0.850139	0.000211056	0.0125733
1439341_at	BB203252	Mm.261535	cDNA sequence AK220484	'AK220484'	ENSMUSG00000042942	381157	5.43143	5.44367	5.59737	6.49998	5.88911	6.13157	1.63573	0.000211453	0.0125803
1429750_at	AK017558	Mm.255116	multiple inositol polyphosphate histidine phosphatase 1	'Minpp1'	---	17330	5.30137	5.25964	5.22079	4.57345	4.71993	4.79523	0.678745	0.000212155	0.0126055
1460559_at	BB038765	Mm.257371	ankyrin repeat domain 25	'Ankrd25'	ENSMUSG00000032194	235041	10.3534	9.95586	9.69624	10.5985	10.3863	10.2999	1.35078	0.000213064	0.0126262
1456063_at	BM237456	Mm.391339	open reading frame 34	'ORF34'	---	207375	5.35295	5.42442	5.43467	4.93448	4.88562	4.82682	0.697577	0.000212877	0.0126318
1416452_at	BC008119	Mm.13694	ornithine aminotransferase	'Oat'	ENSMUSG00000030934	18242	9.30343	9.59523	9.20889	9.71623	9.91543	9.8059	1.36412	0.000214186	0.0126594
1447272_s_at	BM249532	Mm.135129	ATPase, class V, type 10A	'Atp10a'	ENSMUSG00000025324	11982	5.29509	4.34043	4.72407	5.62881	5.03669	5.50889	1.53448	0.000214075	0.0126695
1455930_at	BI651113	---	---	'---'	---	---	7.03369	6.5128	7.91915	7.81049	6.8396	9.11044	1.75037	0.000215698	0.0127321
1436322_a_at	BE952576	Mm.439929	RIKEN cDNA 2810001A02 gene	'2810001A02Rik'	---	72146	9.18782	9.26753	9.38636	8.78289	8.95825	8.96711	0.770043	0.000216426	0.0127417
1429792_at	BB398793	Mm.458266	RIKEN cDNA 9530048O09 gene	'9530048O09Rik'	ENSMUSG00000073771	78611	8.74562	8.73338	8.53907	8.39413	8.32964	8.14634	0.767119	0.000216227	0.0127467
1424265_at	BC022734	Mm.24887	N-acetylneuraminate pyruvate lyase	'Npl'	---	74091	7.36824	7.67795	7.98182	7.76982	8.1575	8.42828	1.35932	0.000219148	0.0128684
1455278_at	BQ177185	Mm.284654	WD repeat domain 37	'Wdr37'	ENSMUSG00000021147	207615	6.44964	6.32565	6.03875	5.63673	5.89844	5.64258	0.690935	0.000218875	0.0128691
1448229_s_at	NM_009829	Mm.333406	cyclin D2	'Ccnd2'	ENSMUSG00000000184	12444	6.23408	7.31999	6.60277	5.81308	6.62543	5.44653	0.604496	0.00022042	0.0129095
1444041_at	AU041133	Mm.111063	expressed sequence AU041133	'AU041133'	---	216177	4.25829	4.73775	4.75053	3.86664	4.19291	3.87588	0.664369	0.000220791	0.0129144
1438729_at	BB331017	Mm.39088	Expressed sequence BB176347	'BB176347'	---	102365	5.18632	6.1525	5.06291	4.85792	5.35558	4.11609	0.630259	0.00022034	0.0129215
1453567_s_at	AK014997	Mm.31236	RIKEN cDNA 2810441K11 gene	'2810441K11Rik'	ENSMUSG00000024667	68642	8.98566	9.00817	8.76774	8.51968	8.60433	8.35765	0.744132	0.000222385	0.0129573
1424398_at	C76277	Mm.224233	DEAH (Asp-Glu-Ala-His) box polypeptide 36	'Dhx36'	ENSMUSG00000027770	72162	10.8636	10.8092	10.8236	11.1568	11.1146	11.2009	1.25333	0.000221996	0.0129681
1431932_s_at	AK015519	Mm.315002	tripartite motif-containing 44	'Trim44'	ENSMUSG00000027189	80985	7.50267	7.60457	7.80415	6.9767	7.25247	7.09887	0.697088	0.000222874	0.012969
1448392_at	NM_009242	---	similar to Secreted acidic cysteine rich glycoprotein	'LOC100046740'	ENSMUSG00000018593	100046740	9.62839	9.99908	9.82102	9.28432	9.56682	9.48981	0.774594	0.000222303	0.0129692
1452068_at	BI106821	Mm.28890	N-acylsphingosine amidohydrolase (acid ceramidase)-like	'Asahl'	ENSMUSG00000029413	67111	4.89907	4.66749	4.89907	5.56345	5.10815	5.45613	1.47113	0.000223596	0.0129775
1425991_a_at	BC010245	Mm.257371	ankyrin repeat domain 25	'Ankrd25'	ENSMUSG00000032194	235041	8.50912	8.44254	8.20772	9.32078	8.68432	8.97754	1.54757	0.000223325	0.0129785
1429031_at	BM938256	Mm.440493	RIKEN cDNA 4833408D11 gene	'4833408D11Rik'	---	73789	8.10258	8.23566	8.3137	7.77656	7.77945	7.69527	0.726005	0.000225286	0.0130587
1416731_at	BB166592	Mm.130362	topoisomerase (DNA) II beta	'Top2b'	ENSMUSG00000017485	21974	8.57777	8.50082	7.82689	8.91095	8.87846	8.26886	1.30583	0.000227965	0.0131465
1424614_at	BG063931	Mm.302013	FGF receptor activating protein 1	'Frag1'	ENSMUSG00000030990	233575	8.18779	8.26965	8.23813	8.55186	8.60836	8.79412	1.34062	0.000227753	0.0131511
1460123_at	AW541072	Mm.103354	G protein-coupled receptor 1	'Gpr1'	ENSMUSG00000046856	241070	6.21557	6.76104	4.91017	5.81229	6.0663	4.43135	0.697176	0.000229264	0.0131541
1443870_at	BB291885	Mm.40537	ATP-binding cassette, sub-family C (CFTR/MRP), member 4	'Abcc4'	ENSMUSG00000032849	239273	9.30298	9.13932	10.0684	9.78968	9.4268	10.4185	1.29878	0.000229004	0.0131559
1437114_at	AV230892	Mm.390978	RIKEN cDNA A930001N09 gene	'A930001N09Rik'	---	77128	5.49058	5.3028	5.35711	5.89698	5.79762	5.81093	1.36806	0.000228777	0.0131597
1451199_at	BC017628	Mm.275354	queuine tRNA-ribosyltransferase domain containing 1	'Qtrtd1'	ENSMUSG00000022704	106248	9.35097	9.32598	9.44874	8.91507	9.01682	8.87571	0.739515	0.000228549	0.0131633
1417022_at	NM_007515	Mm.5140	solute carrier family 7 (cationic amino acid transporter, y+ system), member 3	'Slc7a3'	ENSMUSG00000031297	11989	11.7894	11.996	11.9011	11.5927	11.6429	11.5757	0.817847	0.000227715	0.0131657
1426858_at	BB253137	Mm.3092	inhibin beta-B /// similar to Inhbb protein	'Inhbb /// LOC100046802'	ENSMUSG00000037035	100046802 /// 16324	9.732	10.4691	10.0881	9.31011	10.1565	9.36313	0.718871	0.000227603	0.0131761
1453726_s_at	AK013022	Mm.270950	RIKEN cDNA 2810407C02 gene	'2810407C02Rik'	---	69227	9.78669	9.49204	9.71179	9.10838	9.22591	9.21396	0.721539	0.000230169	0.0131893
1436833_x_at	BB251824	Mm.235007	tubulin tyrosine ligase-like 1	'Ttll1'	ENSMUSG00000022442	319953	8.82412	8.90766	8.93672	9.12398	9.34498	9.55885	1.37475	0.000231066	0.0131904
1460081_at	AI854420	Mm.182654	Synaptotagmin VII	'Syt7'	---	54525	5.17864	5.42858	5.5953	6.09275	5.9399	6.01973	1.5506	0.000230831	0.0131936
1429953_at	AK008705	Mm.41017	RIKEN cDNA 2210011C24 gene	'2210011C24Rik'	---	70134	6.63622	6.8086	7.09897	7.10946	7.22451	8.02871	1.54243	0.000230796	0.0132084
1435574_at	BB428304	Mm.441714	Cysteine and histidine-rich domain (CHORD)-containing, zinc-binding protein 1	'Chordc1'	---	66917	5.12703	5.40401	5.20796	4.67305	4.80025	4.67375	0.692867	0.000233269	0.013249
1437959_at	BB277175	Mm.133086	zinc finger protein 324	'Zfp324'	ENSMUSG00000004500	243834	5.55097	5.76616	5.25813	5.1153	5.20708	4.82275	0.719194	0.000232508	0.0132559
1419647_a_at	NM_133662	Mm.25613	immediate early response 3	'Ier3'	ENSMUSG00000003541	15937	7.96762	8.69738	8.81369	8.42334	9.03642	9.53336	1.42772	0.000233102	0.0132562
1418186_at	BC012254	Mm.2746	glutathione S-transferase, theta 1	'Gstt1'	ENSMUSG00000001663	14871	7.51112	6.67168	7.05217	7.85424	7.46775	7.64377	1.50393	0.000232898	0.0132614
1450403_at	AF088862	Mm.293120	signal transducer and activator of transcription 2	'Stat2'	ENSMUSG00000040033	20847	5.37194	5.66791	5.63157	5.81821	6.1187	6.32354	1.44826	0.000233878	0.0132669
1450013_at	NM_026064	Mm.261329	RIKEN cDNA 2900073G15 gene	'2900073G15Rik'	ENSMUSG00000024048	67268	7.88893	7.92435	7.76476	7.51615	7.51193	7.30183	0.749722	0.000235987	0.013353
1420196_s_at	C77429	Mm.458114	TBC1 domain family, member 14	'Tbc1d14'	ENSMUSG00000029192	100855	9.24038	9.25011	9.26726	9.68551	9.56469	9.67035	1.30914	0.000235898	0.0133647
1436241_s_at	BG065835	Mm.15694	histone cell cycle regulation defective homolog A (S. cerevisiae)	'Hira'	---	15260	8.12607	8.2017	8.34025	7.75462	7.82319	7.70445	0.728607	0.000236586	0.0133701
1424951_at	BC015459	Mm.18814	BAI1-associated protein 2-like 1	'Baiap2l1'	---	66898	5.75178	5.9034	6.06367	6.49061	6.17689	6.96019	1.57971	0.000236995	0.0133764
1421964_at	NM_008716	Mm.439741	Notch gene homolog 3 (Drosophila)	'Notch3'	ENSMUSG00000038146	18131	6.09288	5.69802	5.27438	6.46241	6.32653	6.35221	1.64959	0.000237608	0.0133942
1422734_a_at	BC011513	Mm.52109	myeloblastosis oncogene	'Myb'	---	17863	6.00588	5.2579	5.54734	6.33992	5.9018	6.12636	1.43898	0.000238313	0.0134172
1434194_at	AV337593	Mm.256966	microtubule-associated protein 2	'Mtap2'	ENSMUSG00000015222	17756	5.31915	4.76575	5.02908	5.99951	5.26696	5.42239	1.44379	0.000239257	0.0134368
1458249_at	BB771227	---	---	'---'	---	---	3.31421	3.34603	3.31135	3.80086	3.75204	4.2038	1.52751	0.000239047	0.0134418
1434169_at	BQ175107	Mm.255986	RIKEN cDNA 9030409G11 gene	'9030409G11Rik'	ENSMUSG00000040606	71529	7.64948	7.6587	7.59872	8.16632	8.01467	8.16236	1.39622	0.000240207	0.0134566
1415877_at	NM_009468	Mm.8180	dihydropyrimidinase-like 3	'Dpysl3'	ENSMUSG00000024501	22240	7.41586	6.88888	6.631	7.83452	7.2908	7.3371	1.42978	0.00024057	0.0134603
1428122_s_at	AK012178	Mm.254914	RIKEN cDNA 2610528K11 gene /// similar to RIKEN cDNA 2610528K11 gene	'2610528K11Rik /// LOC100047480'	ENSMUSG00000038740	100047480 /// 72543	4.15539	4.32568	4.27984	4.64919	4.72242	4.78868	1.38253	0.000240147	0.01347
1454896_at	BM235554	Mm.209292	recombination signal binding protein for immunoglobulin kappa J region	'Rbpj'	---	19664	11.1838	11.311	11.1611	10.8606	11.0287	10.7635	0.793585	0.000241457	0.0134932
1426908_at	AV302406	Mm.62886	UDP-N-acetyl-alpha-D-galactosamine: polypeptide N-acetylgalactosaminyltransferase 7	'Galnt7'	ENSMUSG00000031608	108150	8.17622	7.85572	7.40229	8.62838	8.19142	7.89233	1.34485	0.000244812	0.0136637
1453771_at	BF144687	Mm.133132	GULP, engulfment adaptor PTB domain containing 1	'Gulp1'	ENSMUSG00000056870	70676	5.16995	4.74073	5.33218	5.66793	5.25022	5.84631	1.42131	0.000246048	0.0137157
1435053_s_at	BB499987	Mm.268317	pleckstrin homology domain containing, family H (with MyTH4 domain) member 1	'Plekhh1'	ENSMUSG00000060716	211945	8.11563	9.01332	8.43288	7.56117	8.23677	8.11166	0.688356	0.000246822	0.0137249
1426217_at	AF332866	Mm.31236	RIKEN cDNA 2810441K11 gene	'2810441K11Rik'	ENSMUSG00000024667	68642	8.76742	8.7798	8.47182	8.25677	8.40691	8.06211	0.742305	0.000247175	0.0137277
1421869_at	NM_020267	Mm.315002	tripartite motif-containing 44	'Trim44'	ENSMUSG00000027189	80985	6.37377	6.41789	6.40591	5.66232	6.08541	5.78519	0.685075	0.000246692	0.0137346
1448812_at	NM_016677	Mm.313619	hippocalcin-like 1	'Hpcal1'	ENSMUSG00000071379	53602	8.83507	9.07564	8.74871	9.46457	9.31587	9.49204	1.46741	0.00024827	0.0137715
1424451_at	BC019882	Mm.379402	acetyl-Coenzyme A acyltransferase 1B	'Acaa1b'	ENSMUSG00000010651	235674	4.7585	4.83651	4.58238	5.29521	5.33852	5.66025	1.65926	0.000249077	0.0137824
1425248_a_at	AB000828	Mm.2901	TYRO3 protein tyrosine kinase 3 /// similar to Rse	'LOC100048488 /// Tyro3'	ENSMUSG00000027298	100048488 /// 22174	7.74006	7.60593	7.70913	8.02258	8.16234	8.34486	1.41355	0.000249043	0.0137974
1448362_at	NM_019795	Mm.439807	DnaJ (Hsp40) homolog, subfamily C, member 7	'Dnajc7'	ENSMUSG00000014195	56354	11.2988	11.3078	11.2375	11.0541	11.0468	10.8649	0.816954	0.000251405	0.0138941
1428304_at	AK010391	Mm.249280	establishment of cohesion 1 homolog 2 (S. cerevisiae)	'Esco2'	ENSMUSG00000022034	71988	10.7342	10.5766	10.6561	10.9442	10.8772	11.043	1.23199	0.000251731	0.0138951
1449209_a_at	AB030503	Mm.291799	retinol dehydrogenase 11	'Rdh11'	ENSMUSG00000066441	17252	7.36814	7.69579	8.02531	7.82287	8.01701	8.63203	1.3809	0.000252138	0.0139005
1418762_at	NM_010016	Mm.101591	CD55 antigen	'Cd55'	---	13136	6.27232	5.67375	5.4274	6.55789	6.35172	6.14084	1.48617	0.00025284	0.0139223
1415673_at	NM_133900	Mm.271784	phosphoserine phosphatase	'Psph'	ENSMUSG00000029446	100678	10.8487	11.1581	11.1236	10.5335	10.8081	10.8947	0.813847	0.000254053	0.013955
1434799_x_at	BG793658	Mm.275831	aldolase 1, A isoform	'Aldoa'	ENSMUSG00000030695	11674	13.0493	13.2048	13.2133	13.3505	13.3899	13.3553	1.15752	0.00025384	0.0139603
1423488_at	BC021914	Mm.277518	monocyte to macrophage differentiation-associated	'Mmd'	ENSMUSG00000003948	67468	5.86062	6.18829	6.30385	6.63919	6.59454	6.80001	1.48371	0.000255931	0.014041
1454018_at	AK014829	Mm.126976	tousled-like kinase 2 (Arabidopsis)	'Tlk2'	ENSMUSG00000020694	24086	9.13054	8.73422	8.76764	8.48494	8.47789	8.31301	0.735379	0.00025673	0.0140677
1435744_at	BG075556	Mm.336056	RIKEN cDNA 6720401G13 gene	'6720401G13Rik'	ENSMUSG00000073210	103012	6.4339	6.37845	6.5996	6.9805	6.75831	7.47708	1.53301	0.000258787	0.0141632
1433966_x_at	AV212753	Mm.2942	asparagine synthetase	'Asns'	ENSMUSG00000029752	27053	12.5086	12.8331	12.9368	12.3439	12.4617	12.6095	0.820722	0.000260041	0.0142146
1416340_a_at	BC005430	Mm.4219	mannosidase 2, alpha B1	'Man2b1'	ENSMUSG00000005142	17159	9.04938	8.92847	8.73341	9.50609	9.22184	9.17485	1.31862	0.000260537	0.0142245
1451310_a_at	J02583	Mm.930	cathepsin L	'Ctsl'	ENSMUSG00000021477	13039	10.999	11.5577	11.2752	11.6318	11.8183	11.6078	1.33591	0.000261523	0.0142611
1424181_at	BC010489	Mm.260036	septin 6	'Sept6'	ENSMUSG00000050379	56526	7.57127	7.21095	7.51947	7.88223	7.62848	8.03434	1.33501	0.000262581	0.0142842
1434920_a_at	AW553781	Mm.238841	Ena-vasodilator stimulated phosphoprotein /// similar to Ena-VASP-like	'Evl /// LOC100047333'	ENSMUSG00000021262	100047333 /// 14026	8.52341	8.42962	8.27897	8.96868	8.72083	9.07972	1.44242	0.000262533	0.0142988
1439427_at	BB026487	Mm.103738	claudin 9	'Cldn9'	---	56863	5.39071	5.46887	6.32552	5.78987	5.94536	7.19896	1.51404	0.000264237	0.0143225
1455896_a_at	AU043100	Mm.10800	potassium channel, subfamily K, member 1	'Kcnk1'	ENSMUSG00000033998	16525	6.71204	6.55026	7.00318	7.21826	7.00955	7.46284	1.39014	0.000263753	0.0143307
1455151_at	C79026	Mm.46044	A kinase (PRKA) anchor protein (yotiao) 9	'Akap9'	ENSMUSG00000040407	100986	5.90316	6.02467	5.97788	6.61487	6.38004	6.55779	1.4706	0.000264122	0.0143335
1449510_at	NM_020589	Mm.2464	zinc finger protein 467	'Zfp467'	ENSMUSG00000068551	68910	5.4167	5.45157	5.17036	4.74082	5.09923	4.38	0.662488	0.000264942	0.0143434
1455998_at	BM232738	---	similar to Zinc finger BED domain containing protein 4	'LOC667118'	---	667118	6.55382	6.64435	6.59533	7.361	6.96279	7.09829	1.4713	0.000269849	0.0145219
1455898_x_at	BB414515	Mm.395108	solute carrier family 2 (facilitated glucose transporter), member 3	'Slc2a3'	ENSMUSG00000003153	20527	11.4518	11.8638	11.887	12.0583	12.0134	12.3369	1.33258	0.000270179	0.0145224
1431299_a_at	AK009340	Mm.359982	RIKEN cDNA 2310014H01 gene	'2310014H01Rik'	---	76448	9.52199	9.65465	9.5581	9.1397	9.20423	9.23042	0.765289	0.000269071	0.0145321
1448335_s_at	NM_017367	Mm.250419	cyclin I	'Ccni'	ENSMUSG00000063015	12453	9.71831	9.83638	9.68535	10.1488	10.1405	10.1478	1.32006	0.000269744	0.0145336
1440986_at	BM197823	Mm.259223	RNA polymerase II associated protein 1	'Rpap1'	---	68925	5.00325	5.16005	5.07026	5.62235	5.51475	5.90793	1.53393	0.000268841	0.0145371
1416686_at	BC021352	Mm.79983	procollagen lysine, 2-oxoglutarate 5-dioxygenase 2	'Plod2'	ENSMUSG00000032374	26432	8.07612	8.38892	7.3674	8.65591	8.64152	8.18895	1.48443	0.000269561	0.0145411
1421997_s_at	NM_013565	Mm.57035	integrin alpha 3	'Itga3'	ENSMUSG00000001507	16400	8.55938	8.6971	8.24374	8.19322	8.34422	7.77501	0.760489	0.000271021	0.0145503
1454903_at	BB151515	Mm.283893	nerve growth factor receptor (TNFR superfamily, member 16)	'Ngfr'	ENSMUSG00000000120	18053	8.28019	8.60928	8.20228	7.86465	8.02123	7.76873	0.718475	0.000271852	0.0145602
1448259_at	BI452727	Mm.182434	follistatin-like 1	'Fstl1'	---	14314	8.40692	8.5673	7.72059	8.91611	8.86934	8.61083	1.50321	0.000271763	0.0145728
1448595_a_at	NM_009052	Mm.422943	brain expressed gene 1	'Bex1'	ENSMUSG00000050071	19716	13.8502	13.8333	13.9572	13.7144	13.7473	13.7543	0.907053	0.000272537	0.0145796
1418153_at	NM_008480	Mm.303386	laminin, alpha 1	'Lama1'	ENSMUSG00000032796	16772	8.66063	8.72565	7.79159	8.21606	8.423	7.18334	0.733855	0.000273548	0.0145818
1430780_a_at	BI739353	Mm.18939	phosphomannomutase 1	'Pmm1'	ENSMUSG00000022474	29858	11.2377	11.1907	10.9049	11.6403	11.3984	11.2605	1.2521	0.000273093	0.014592
1420683_at	NM_134253	Mm.331209	BCL2/adenovirus E1B 19kD interacting protein like	'Bnipl'	ENSMUSG00000028115	171388	5.78554	6.01407	6.42287	6.54132	6.45881	6.88757	1.47655	0.000273461	0.0145944
1449546_a_at	NM_133358	Mm.251482	zinc finger protein 617	'Zfp617'	ENSMUSG00000066880	170938	8.77666	8.83978	8.91721	8.529	8.34295	8.44603	0.757431	0.000277147	0.014601
1450054_at	BF140063	Mm.289106	adducin 1 (alpha)	'Add1'	ENSMUSG00000029106	11518	9.49364	9.55592	9.3794	9.8155	9.87852	9.77271	1.2713	0.000277811	0.0146019
1449381_a_at	BI731319	Mm.4926	protein kinase C and casein kinase substrate in neurons 1	'Pacsin1'	ENSMUSG00000040276	23969	5.83513	6.42471	7.22875	6.74547	6.92385	7.60881	1.53142	0.00027754	0.0146047
1425789_s_at	BC013271	Mm.3267	annexin A8	'Anxa8'	ENSMUSG00000021950	11752	5.6055	5.77352	5.54258	6.10038	6.13253	6.0989	1.38742	0.000277129	0.0146172
1423489_at	BC021914	Mm.277518	monocyte to macrophage differentiation-associated /// similar to monocyte to macrophage differentiation-associated	'LOC100047565 /// Mmd'	ENSMUSG00000003948	100047565 /// 67468	5.67884	5.67151	5.84831	6.33093	6.21158	6.17314	1.426	0.000277064	0.0146309
1446260_at	BB282393	Mm.242892	Six6 opposite strand transcript 1	'Six6os1'	---	75801	5.20161	5.10256	5.82671	4.55033	4.78031	5.02778	0.670439	0.000274829	0.0146328
1435905_at	BE691021	Mm.37356	DNA segment, Chr 3, ERATO Doi 300, expressed	'D3Ertd300e'	ENSMUSG00000027751	56790	7.49181	7.41213	7.18294	6.68418	7.08096	6.49233	0.661934	0.000275188	0.0146346
1416463_at	BE981338	Mm.427589	cell cycle associated protein 1	'Caprin1'	ENSMUSG00000027184	53872	8.09987	8.2208	8.27742	7.69115	7.88163	7.72556	0.741976	0.000278785	0.014636
1434470_at	BB244585	Mm.33490	synaptotagmin XIII	'Syt13'	ENSMUSG00000027220	80976	5.34129	5.13002	5.13737	5.76073	5.64748	5.67365	1.40636	0.000275673	0.0146431
1423120_at	AK004972	Mm.28366	insulin degrading enzyme	'Ide'	ENSMUSG00000056999	15925	10.5092	10.4275	10.6288	10.9286	10.6819	10.9647	1.26409	0.000277002	0.0146447
1434428_at	BB478071	Mm.35199	RIKEN cDNA D330028D13 gene	'D330028D13Rik'	ENSMUSG00000047115	231946	5.14859	5.40636	5.77263	5.51815	5.90888	6.47203	1.44416	0.000276925	0.0146578
1426523_a_at	AK014950	Mm.33830	glucosamine-6-phosphate deaminase 2	'Gnpda2'	ENSMUSG00000029209	67980	7.63749	7.6874	7.59249	8.02833	8.06353	8.0764	1.33584	0.000276305	0.0146594
1424594_at	BC011507	Mm.20973	lectin, galactose binding, soluble 7	'Lgals7'	---	16858	5.37481	5.9407	5.48837	5.07795	4.88949	4.69072	0.623956	0.00027677	0.0146668
1428334_at	AK004546	Mm.46636	osteopetrosis associated transmembrane protein 1	'Ostm1'	ENSMUSG00000038280	14628	7.98506	8.0546	7.8098	8.40432	8.37502	8.34418	1.34475	0.000279894	0.0146772
1426528_at	BQ176723	Mm.266341	neuropilin 2	'Nrp2'	---	18187	6.85565	7.17831	7.50736	6.56004	6.39185	6.84364	0.675248	0.000280733	0.0147041
1434905_at	BB610230	Mm.336856	NADH dehydrogenase (ubiquinone) 1 alpha subcomplex, 4-like 2	'Ndufa4l2'	ENSMUSG00000040280	407790	7.62226	8.69539	8.3528	8.59572	8.9436	9.12476	1.61962	0.000282175	0.0147283
1448612_at	NM_018754	Mm.44482	stratifin /// similar to LOC298795 protein /// similar to 14-3-3 protein sigma (Stratifin)	'LOC665928 /// LOC675255 /// Sfn'	---	55948 /// 665928 /// 675255	7.98967	8.17313	8.41893	7.65211	7.75272	7.91193	0.747424	0.00028186	0.0147289
1424478_at	AF342737	Mm.292107	Bardet-Biedl syndrome 2 homolog (human)	'Bbs2'	ENSMUSG00000031755	67378	9.45422	9.57169	9.1863	8.90289	9.21018	8.86953	0.754536	0.000281569	0.0147308
1434789_at	BB136172	Mm.32318	DEP domain containing 1B	'Depdc1b'	ENSMUSG00000021697	218581	8.97125	8.88243	8.51397	9.29849	9.26348	9.19381	1.38629	0.000283603	0.0147516
1418726_a_at	NM_011619	Mm.247470	troponin T2, cardiac	'Tnnt2'	ENSMUSG00000026414	21956	3.1056	3.03594	3.46166	2.67318	2.77053	2.99724	0.765916	0.000283339	0.0147549
1421201_a_at	AF241244	Mm.3597	trophinin	'Tro'	ENSMUSG00000025272	56191	7.42541	7.16733	7.2274	7.74995	7.69925	7.78686	1.39062	0.00028304	0.0147564
1447791_s_at	AV230778	Mm.313181	guanine nucleotide binding protein, alpha 14	'Gna14'	ENSMUSG00000024697	14675	6.06956	5.80436	5.02177	5.47875	5.31453	4.62687	0.712206	0.000284876	0.0148008
1417073_a_at	NM_021881	Mm.393282	quaking	'Qk'	ENSMUSG00000062078	19317	9.33513	9.29886	9.68315	8.86312	9.01999	9.00919	0.723993	0.000285606	0.0148216
1423933_a_at	BC022950	Mm.29959	RIKEN cDNA 1600029D21 gene	'1600029D21Rik'	ENSMUSG00000032068	76509	6.43394	7.14679	7.20737	6.96525	7.53136	7.71829	1.39189	0.000287633	0.0148754
1460356_at	AF361882	Mm.41751	endothelial cell-specific adhesion molecule	'Esam1'	ENSMUSG00000001946	69524	7.18417	7.46476	7.31046	6.82722	7.06216	6.79186	0.745118	0.00028701	0.0148773
1427167_at	BE865094	Mm.31961	armadillo repeat containing, X-linked 4	'Armcx4'	ENSMUSG00000049804	102910	8.69649	7.90431	7.66607	8.95628	8.35806	8.13801	1.31796	0.000287495	0.0148854
1450018_s_at	BB032012	Mm.46067	solute carrier family 25, member 30	'Slc25a30'	ENSMUSG00000022003	67554	6.94275	7.33273	6.54865	7.96046	7.70867	7.00052	1.5634	0.000290901	0.0149928
1450770_at	BC023359	Mm.318710	RIKEN cDNA 3632451O06 gene	'3632451O06Rik'	---	67419	5.78229	6.43522	6.17115	7.02896	6.7447	7.18501	1.87716	0.000290638	0.0149965
1423838_s_at	BC017605	Mm.290036	RIKEN cDNA 2400003C14 gene	'2400003C14Rik'	ENSMUSG00000031729	71955	9.36288	9.54417	9.33161	9.73755	9.82235	9.90795	1.33342	0.000290461	0.0150045
1423212_at	BE650359	Mm.6822	polyhomeotic-like 1 (Drosophila)	'Phc1'	ENSMUSG00000040669	13619	11.9559	11.7599	11.5898	12.1271	12.0638	12.0983	1.26101	0.00029147	0.0150051
1460057_at	BM196098	Mm.299742	growth differentiation factor 3	'Gdf3'	ENSMUSG00000030117	14562	9.05395	8.95338	8.6233	8.67773	8.55554	8.2393	0.765254	0.000291817	0.0150058
1427477_at	BF138523	Mm.436885	transmembrane protease, serine 13	'Tmprss13'	ENSMUSG00000037129	214531	5.56903	5.97767	6.27468	5.95776	6.3079	6.72311	1.31034	0.000292993	0.015032
1423107_at	AK010432	Mm.397314	ubiquitin-conjugating enzyme E2B, RAD6 homology (S. cerevisiae)	'Ube2b'	ENSMUSG00000020390	22210	10.3039	10.2935	10.2104	10.7234	10.532	10.6559	1.29303	0.000293823	0.0150403
1424495_a_at	AY047360	Mm.269219	chemokine-like factor	'Cklf'	ENSMUSG00000054400	75458	8.28172	8.46605	8.38384	7.78304	8.0645	8.03195	0.749449	0.000292861	0.0150423
1453053_at	BF453953	Mm.251779	RIKEN cDNA 2610036L11 gene	'2610036L11Rik'	---	66311	8.40821	8.30604	8.01794	7.6554	8.01577	7.46805	0.698089	0.000293798	0.0150561
1430364_at	AI429259	Mm.108729	activating transcription factor 7 interacting protein 2	'Atf7ip2'	ENSMUSG00000039200	75329	7.30391	7.09202	7.44911	7.67198	7.74973	7.8516	1.39667	0.000295959	0.0151154
1452870_at	AK018076	Mm.220289	apoptotic peptidase activating factor 1	'Apaf1'	ENSMUSG00000019979	11783	8.22427	8.04555	7.51091	8.57971	8.41303	8.18722	1.38917	0.000295849	0.0151269
1451485_at	AW536179	Mm.30927	RIKEN cDNA 3300001P08 gene	'3300001P08Rik'	ENSMUSG00000020863	67684	10.5745	10.6676	10.6519	10.353	10.1173	9.94413	0.717622	0.000296868	0.0151447
1417136_s_at	NM_009274	Mm.288728	serine/arginine-rich protein specific kinase 2	'Srpk2'	ENSMUSG00000062604	20817	8.03203	8.34026	8.10635	8.82782	8.58689	8.82046	1.52098	0.000298028	0.0151695
1449555_a_at	NM_021564	Mm.28461	fetuin beta	'Fetub'	ENSMUSG00000022871	59083	6.74323	7.20335	7.6457	6.17171	6.67858	7.28623	0.71581	0.000297834	0.0151767
1431302_a_at	AK011172	Mm.27889	nudix (nucleoside diphosphate linked moiety X)-type motif 7	'Nudt7'	ENSMUSG00000031767	67528	5.41815	5.32493	5.36022	5.91689	5.64923	5.98916	1.40382	0.000299088	0.0151892
1435635_at	BB549335	Mm.21539	protein-L-isoaspartate (D-aspartate) O-methyltransferase domain containing 1	'Pcmtd1'	ENSMUSG00000051285	319263	6.64809	6.53661	6.81021	7.11194	7.01104	7.23206	1.36941	0.000298952	0.0151994
1422798_at	AU079588	Mm.440084	contactin associated protein-like 2	'Cntnap2'	ENSMUSG00000039419	66797	6.21446	6.39971	6.83278	6.59558	7.16154	8.21863	1.87041	0.000300795	0.0152586
1422637_at	NM_018750	Mm.248291	Ras association (RalGDS/AF-6) domain family 5	'Rassf5'	ENSMUSG00000026430	54354	4.78868	4.5197	4.90992	5.45747	4.87721	5.80967	1.5789	0.000301157	0.0152599
1440409_at	BG069270	Mm.195555	glucosaminyl (N-acetyl) transferase 3, mucin type	'Gcnt3'	---	72077	3.56011	4.29854	4.32019	3.16676	3.88467	3.5878	0.704625	0.000302779	0.0153248
1452521_a_at	X62701	Mm.1359	plasminogen activator, urokinase receptor	'Plaur'	ENSMUSG00000046223	18793	9.11658	8.96265	8.6041	8.51191	8.58371	8.29912	0.74536	0.000303544	0.0153463
1457039_at	BB379166	Mm.333357	cat eye syndrome chromosome region, candidate 2 homolog (human)	'Cecr2'	---	330409	7.76214	7.79932	7.73763	8.13426	8.15073	8.0881	1.28168	0.000304513	0.0153781
1417250_at	NM_013916	Mm.427762	ring finger protein 12	'Rnf12'	ENSMUSG00000056537	19820	9.89231	9.3813	9.43965	10.1129	9.82204	10.0827	1.36138	0.000306341	0.0154531
1449236_at	AB013440	Mm.12896	delta-like 3 (Drosophila)	'Dll3'	ENSMUSG00000003436	13389	7.79982	7.00007	7.63364	8.40609	7.74655	7.90503	1.469	0.000308863	0.0155455
1440353_at	AI462899	Mm.20344	neurotrophin 5	'Ntf5'	ENSMUSG00000074121	78405	6.02725	6.32653	6.33777	5.72218	5.79242	5.60904	0.70114	0.0003088	0.0155597
1433893_s_at	BM208112	Mm.24250	sperm associated antigen 5	'Spag5'	ENSMUSG00000002055	54141	8.49499	8.39943	8.53965	8.8396	8.827	9.08911	1.35944	0.000309948	0.0155827
1417104_at	BC001999	Mm.20829	epithelial membrane protein 3	'Emp3'	ENSMUSG00000040212	13732	6.9193	6.78331	6.59333	7.29199	7.17289	7.40694	1.45413	0.000310885	0.0155951
1427202_at	AV002340	Mm.274099	RIKEN cDNA 4833442J19 gene	'4833442J19Rik'	ENSMUSG00000039958	320204	7.04088	7.00553	6.80047	7.39421	7.50848	7.59497	1.47636	0.000310724	0.0156044
1446284_at	BB157298	Mm.215481	metastasis suppressor 1	'Mtss1'	---	211401	4.96635	4.79395	5.02971	5.29827	5.31672	5.53947	1.37307	0.000311565	0.0156118
1428967_at	BB446952	Mm.275742	insulin-like growth factor I receptor	'Igf1r'	---	16001	5.20349	5.41104	5.118	5.60087	5.83519	5.94549	1.47783	0.000312516	0.0156421
1416090_at	AK011810	Mm.301527	pyruvate dehydrogenase (lipoamide) beta /// similar to pyruvate dehydrogenase (lipoamide) beta	'LOC100044400 /// Pdhb'	ENSMUSG00000021748	100044400 /// 68263	12.0799	12.2016	12.0858	11.8498	11.9634	11.8148	0.843028	0.000313013	0.0156496
1426930_at	AV327653	---	similar to CUG-BP and ETR-3 like factor 4	'LOC100044908'	---	100044908	5.76406	5.80004	5.97551	6.21289	6.20187	6.57114	1.39908	0.000314298	0.0156618
1430172_a_at	AK009445	Mm.30504	cytochrome P450, family 4, subfamily f, polypeptide 16 /// cytochrome P450, family 4, subfamily f, polypeptide 37	'Cyp4f16 /// Cyp4f37'	ENSMUSG00000048440 /// ENSMUSG00000062464	677156 /// 70101	5.51814	5.67712	5.35613	6.08373	6.01695	5.92373	1.40922	0.000314178	0.0156731
1437494_at	BB469472	Mm.222612	mitogen-activated protein kinase-activated protein kinase 3	'Mapkapk3'	ENSMUSG00000032577	102626	9.62891	9.52895	9.10711	10.0569	9.76253	9.76238	1.36535	0.000314046	0.0156838
1425027_s_at	BC017549	Mm.288369	SFT2 domain containing 2	'Sft2d2'	ENSMUSG00000040848	108735	7.77879	7.65154	7.56633	7.19409	7.32508	7.05852	0.722524	0.000317281	0.0157408
1455558_at	BB667214	Mm.292352	gene model 114, (NCBI)	'Gm114'	ENSMUSG00000074749	228730	6.55761	6.53682	6.42639	7.06479	6.95013	6.9072	1.38284	0.000316287	0.0157435
1456475_s_at	BB216074	Mm.25594	protein kinase, cAMP dependent regulatory, type II beta	'Prkar2b'	---	19088	6.07948	6.11386	6.12241	6.6516	6.40278	6.87382	1.46395	0.000317019	0.0157452
1437303_at	BI102913	Mm.4364	interleukin 6 signal transducer	'Il6st'	---	16195	7.79741	7.68835	7.68321	8.48759	8.01105	8.14437	1.4136	0.000316679	0.0157456
1424252_at	BC021374	Mm.426680	heterogeneous nuclear ribonucleoprotein D-like	'Hnrpdl'	---	50926	8.983	8.86786	8.85566	9.37456	9.18637	9.58577	1.40587	0.000318536	0.0157511
1435149_at	BM121087	Mm.44463	phospholipase C, gamma 1	'Plcg1'	---	18803	9.40961	9.4002	9.31082	9.72603	9.71954	9.7555	1.28467	0.000318376	0.0157605
1460556_at	AF096898	---	---	'---'	ENSMUSG00000033039	---	7.11062	7.01132	6.84809	7.49514	7.41994	7.29735	1.33273	0.000318155	0.0157668
1447471_at	AW112074	Mm.461083	Transcribed locus	'---'	---	---	4.40592	4.48523	4.10351	4.89291	4.97953	4.74761	1.45764	0.000319619	0.0157874
1454975_at	BG075935	Mm.207621	coiled-coil domain containing 131	'Ccdc131'	ENSMUSG00000034163	216345	8.40365	8.12814	7.94807	8.66424	8.55892	8.47558	1.32912	0.000320986	0.0158202
1421357_at	NM_031391	Mm.275728	general transcription factor II A, 1	'Gtf2a1'	ENSMUSG00000020962	83602	6.55371	6.41042	6.51631	5.94874	6.07559	6.0536	0.725328	0.000321471	0.0158268
1431083_a_at	AK012122	Mm.392261	RIKEN cDNA 1810014B01 gene	'1810014B01Rik'	---	66263	4.34065	4.25638	4.50362	3.72135	3.86796	4.11401	0.726096	0.000320869	0.0158318
1416315_at	NM_134076	Mm.28771	abhydrolase domain containing 4	'Abhd4'	ENSMUSG00000040997	105501	8.18091	8.0665	7.81472	8.57527	8.39413	8.20563	1.29351	0.000322523	0.015844
1450858_a_at	AK009276	Mm.49884	ubiquitin-conjugating enzyme E2D 3 (UBC4/5 homolog, yeast)	'Ube2d3'	---	66105	11.7164	11.6425	11.6906	11.3152	11.4697	11.3054	0.803346	0.00032218	0.0158444
1426340_at	BB357585	Mm.204834	solute carrier family 1 (glial high affinity glutamate transporter), member 3	'Slc1a3'	ENSMUSG00000005360	20512	5.76843	6.04207	6.3937	6.76524	6.30427	7.61043	1.83969	0.000323709	0.015885
1450891_at	W08076	Mm.29452	signal recognition particle 19	'Srp19'	ENSMUSG00000014504	66384	11.7698	11.7491	11.8021	11.5477	11.5116	11.4685	0.833031	0.000325053	0.0159336
1428998_at	AK010013	Mm.194486	PHD finger protein 3	'Phf3'	---	213109	10.3763	10.115	9.96444	10.6317	10.438	10.3507	1.25053	0.00032632	0.0159783
1451702_at	BC026773	Mm.35600	CKLF-like MARVEL transmembrane domain containing 7	'Cmtm7'	ENSMUSG00000032436	102545	6.69833	7.15403	6.97298	6.10703	6.70093	6.56614	0.716163	0.000327458	0.015982
1456679_at	BM120356	Mm.442204	Transcribed locus	'---'	---	---	4.68784	4.67937	4.58309	4.09714	4.08729	4.23976	0.70521	0.00032728	0.0159906
1456778_at	BB409477	Mm.459078	7 days embryo whole body cDNA, RIKEN full-length enriched library, clone:C430014D18 product:unclassifiable, full insert sequence	'---'	---	---	6.28186	6.44192	6.9783	6.07181	5.70851	6.14356	0.675557	0.000327996	0.015991
1455011_at	BG089858	Mm.393277	StAR-related lipid transfer (START) domain containing 4	'Stard4'	---	170459	7.1573	7.31186	7.52601	7.53282	7.76978	8.22282	1.43059	0.00032711	0.0159997
1436125_at	AV381575	Mm.391859	DNA segment, Chr 16, ERATO Doi 472, expressed	'D16Ertd472e'	---	67102	8.99444	9.03091	8.64249	8.6526	8.64249	8.19558	0.762205	0.000329665	0.016055
1416656_at	NM_033444	Mm.29524	chloride intracellular channel 1	'Clic1'	ENSMUSG00000007041	114584	8.90024	9.46391	9.06194	9.53699	9.6745	9.71831	1.42936	0.000330674	0.0160867
1436346_at	AV246882	Mm.32955	CD109 antigen	'Cd109'	ENSMUSG00000046186	235505	6.6375	6.24071	6.08754	7.41949	6.57879	6.67839	1.49657	0.000333938	0.0161931
1438428_at	BB432934	Mm.443358	junctophilin 1	'Jph1'	---	57339	4.23574	4.41017	4.37016	4.69192	4.82361	5.17894	1.48516	0.000333227	0.0161935
1455944_at	BB467812	Mm.326526	zinc finger protein 516	'Zfp516'	ENSMUSG00000058881	329003	7.33561	7.84051	7.62355	6.97639	7.36016	7.09633	0.730094	0.000333805	0.0162041
1435728_at	AW457809	Mm.347513	tRNA-yW synthesizing protein 3 homolog (S. cerevisiae)	'Tyw3'	ENSMUSG00000047583	209584	8.99387	8.92644	9.1082	8.50727	8.62764	8.48745	0.725655	0.000335066	0.0162304
1422902_s_at	NM_023799	Mm.122725	meningioma expressed antigen 5 (hyaluronidase)	'Mgea5'	ENSMUSG00000025220	76055	9.37315	9.41879	9.46745	9.73071	9.78443	9.88155	1.30072	0.000335807	0.0162488
1454235_a_at	AK006421	Mm.64065	inhibitor of growth family, member 5	'Ing5'	ENSMUSG00000026283	66262	7.89718	8.06231	8.44113	7.62288	7.64912	7.96821	0.766105	0.000336281	0.0162543
1424925_at	C76103	Mm.214344	SEC63-like (S. cerevisiae)	'Sec63'	ENSMUSG00000019802	140740	7.07194	7.09559	6.94036	7.52921	7.36108	7.47984	1.34281	0.000336847	0.0162642
1455480_s_at	BG070759	Mm.49884	ubiquitin-conjugating enzyme E2D 3 (UBC4/5 homolog, yeast)	'Ube2d3'	---	66105	12.4832	12.5958	12.597	12.2617	12.4194	12.2577	0.844359	0.000337844	0.0162949
1423511_at	AK007804	Mm.272989	ASF1 anti-silencing function 1 homolog A (S. cerevisiae)	'Asf1a'	ENSMUSG00000019857	66403	11.7586	11.5856	11.5547	11.3136	11.4059	11.1199	0.785759	0.000338393	0.0163039
1429298_at	BE283964	Mm.234247	dimethylarginine dimethylaminohydrolase 1	'Ddah1'	ENSMUSG00000028194	69219	9.13062	9.88166	9.5296	8.9137	9.01878	8.81471	0.673168	0.000339361	0.0163332
1434424_at	BB276950	Mm.134053	RIKEN cDNA 9630055N22 gene	'9630055N22Rik'	---	226844	8.21421	8.16355	8.2536	7.89013	7.7393	7.63001	0.731028	0.000339771	0.0163355
1450935_at	BM198879	Mm.2213	excision repair cross-complementing rodent repair deficiency, complementation group 5	'Ercc5'	ENSMUSG00000026048	22592	7.66042	7.43242	7.1606	8.18507	7.74653	7.93525	1.46421	0.000340423	0.0163494
1431160_x_at	AW543121	Mm.379781	RIKEN cDNA 6030426L16 gene /// similar to development and differentiation enhancing factor 2	'6030426L16Rik /// LOC100043371'	ENSMUSG00000059229	100043371 /// 628850	5.72665	6.26922	5.95349	6.25278	6.66734	6.51603	1.41157	0.000343975	0.0163804
1419416_a_at	NM_011244	Mm.1273	retinoic acid receptor, gamma	'Rarg'	ENSMUSG00000001288	19411	10.0845	10.5676	10.2468	9.79138	10.0669	9.32709	0.683824	0.00034254	0.0163813
1441105_at	BE980314	Mm.76700	NOD-derived CD11c +ve dendritic cells cDNA, RIKEN full-length enriched library, clone:F630006H17 product:hypothetical protein, full insert sequence	'---'	---	---	4.57756	4.89203	4.29985	5.06505	5.20952	4.82356	1.36194	0.000344363	0.0163816
1428670_at	AW215497	---	hypothetical gene LOC100034734	'LOC100034734'	---	100034734	5.98375	5.63082	5.87257	6.29315	6.20142	6.5959	1.45844	0.000343734	0.0163863
1417567_at	BF457754	Mm.299735	catenin beta interacting protein 1	'Ctnnbip1'	ENSMUSG00000028988	67087	6.85742	6.98865	6.50847	7.25152	7.32513	7.22541	1.40683	0.000342086	0.0163943
1426380_at	AW741459	Mm.290022	eukaryotic translation initiation factor 4B	'Eif4b'	ENSMUSG00000058655	75705	12.5361	12.4819	12.3819	12.7629	12.7034	12.6768	1.18766	0.000343551	0.0163949
1428642_at	AK018094	Mm.74324	solute carrier family 35, member D3	'Slc35d3'	ENSMUSG00000050473	76157	3.38484	4.36058	3.58358	3.10208	3.30434	2.87345	0.638054	0.000342517	0.0163976
1448987_at	BB728073	Mm.2445	acyl-Coenzyme A dehydrogenase, long-chain	'Acadl'	ENSMUSG00000026003	11363	8.73889	8.47865	8.53752	8.97976	8.98779	9.13076	1.37118	0.000343326	0.0164014
1444450_at	BB124025	Mm.331927	RIKEN cDNA 9530096D07 gene	'9530096D07Rik'	---	242681	5.29098	5.19239	5.24968	4.75679	4.77596	4.81618	0.726759	0.000341983	0.0164068
1422452_at	NM_013863	Mm.84073	Bcl2-associated athanogene 3	'Bag3'	ENSMUSG00000030847	29810	8.15633	8.41288	8.40838	8.47263	8.75735	9.02664	1.34994	0.000346007	0.0164424
1435630_s_at	AV148646	Mm.439711	acetyl-Coenzyme A acetyltransferase 2	'Acat2'	---	110460	10.9697	11.0882	10.9203	11.2435	11.3091	11.2164	1.20074	0.00034851	0.0165266
1433489_s_at	BG873440	Mm.16340	fibroblast growth factor receptor 2	'Fgfr2'	ENSMUSG00000030849	14183	7.88635	6.71547	7.0673	8.4394	7.1808	7.405	1.37052	0.000349471	0.0165374
1456567_x_at	BB000455	Mm.1568	granulin	'Grn'	ENSMUSG00000034708	14824	9.49087	9.82365	9.72395	10.2333	10.1607	10.1174	1.41654	0.00034841	0.0165392
1456378_s_at	AV120094	Mm.218350	F-box and leucine-rich repeat protein 20	'Fbxl20'	ENSMUSG00000020883	72194	9.00116	8.93194	9.15308	9.67521	9.16385	9.6714	1.40074	0.000349151	0.0165395
1433679_at	BB399719	Mm.207261	far upstream element (FUSE) binding protein 3	'Fubp3'	ENSMUSG00000026843	320267	11.0989	11.138	11.5138	10.7609	10.8708	10.7716	0.739971	0.000351154	0.0165996
1448653_at	U97675	Mm.380914	embryonic ectoderm development	'Eed'	ENSMUSG00000030619	13626	12.6083	12.6655	12.6211	12.3878	12.467	12.3738	0.857373	0.000354293	0.0167304
1448409_at	NM_008511	Mm.843	lymphoid-restricted membrane protein	'Lrmp'	ENSMUSG00000030263	16970	5.46833	5.89528	6.58356	6.10443	6.31873	6.9317	1.38939	0.000356541	0.016819
1452675_at	BB758922	Mm.275106	RNA binding motif protein 22	'Rbm22'	ENSMUSG00000024604	66810	9.14448	9.15523	9.07763	9.45022	9.4854	9.73473	1.35671	0.00035788	0.0168645
1451320_at	BC010306	Mm.128411	RIKEN cDNA 3110043J09 gene	'3110043J09Rik'	ENSMUSG00000036106	73167	8.65511	8.54483	8.58108	8.94093	8.92853	9.19349	1.35086	0.00035849	0.0168756
1440084_at	AV380966	Mm.285452	Expressed sequence AI663975	'AI663975'	---	103819	4.41547	4.26871	4.26791	4.73866	5.11858	4.99932	1.57123	0.000359859	0.0169048
1449111_a_at	BG064712	Mm.439649	growth factor receptor bound protein 2	'Grb2'	ENSMUSG00000059923	14784	9.17514	9.28405	9.48488	8.84611	8.95797	9.04973	0.777796	0.000359655	0.0169128
1438001_x_at	AV054377	Mm.280075	receptor accessory protein 5	'Reep5'	ENSMUSG00000005873	13476	8.40567	8.59962	8.59748	8.74457	9.0266	9.60286	1.5389	0.000360687	0.016926
1455420_at	BM115245	Mm.196846	RAD23b homolog (S. cerevisiae)	'Rad23b'	---	19359	9.12791	9.09534	8.82494	8.42522	8.62601	8.53473	0.718169	0.000361668	0.0169544
1439375_x_at	AV030922	Mm.275831	aldolase 1, A isoform /// similar to Fructose-bisphosphate aldolase A (Muscle-type aldolase) (Aldolase 1)	'Aldoa /// LOC237155'	ENSMUSG00000030695 /// ENSMUSG00000059343 /// ENSMUSG00000060355	11674 /// 237155	12.359	12.4242	12.4401	12.5839	12.615	12.6693	1.16078	0.000363069	0.0169848
1429499_at	AK011820	Mm.197520	F-box protein 5	'Fbxo5'	ENSMUSG00000019773	67141	10.8617	11.049	10.9927	11.2437	11.219	11.3503	1.23654	0.000362857	0.0169925
1417930_at	NM_008668	Mm.336898	Ngfi-A binding protein 2	'Nab2'	ENSMUSG00000025402	17937	7.09897	7.53581	7.52395	6.41936	7.156	7.09095	0.711198	0.000366105	0.0170914
1447861_x_at	AV329643	Mm.247566	Myeloid ecotropic viral integration site-related gene 1	'Mrg1'	---	17536	5.25037	5.44987	5.71341	4.73857	5.12277	5.13123	0.722147	0.000365872	0.0170982
1427742_a_at	AF072403	Mm.275036	Kruppel-like factor 6	'Klf6'	ENSMUSG00000000078	23849	7.71159	7.61687	7.54114	8.13651	8.01286	7.92625	1.32143	0.00036726	0.0171275
1436766_at	BB475271	Mm.276133	LUC7-like 2 (S. cerevisiae)	'Luc7l2'	---	192196	7.43398	7.5972	7.61083	8.07763	7.89838	8.65615	1.61942	0.000367725	0.0171315
1415837_at	BC010754	Mm.142722	kallikrein 1	'Klk1'	ENSMUSG00000063903	16612	6.35082	5.69371	6.30845	6.67327	6.73311	7.85153	2.07333	0.000370754	0.0172548
1423717_at	BC019174	Mm.196067	adenylate kinase 3	'Ak3'	ENSMUSG00000024782	56248	8.67346	8.67728	8.33281	8.99555	9.06005	8.7981	1.31153	0.000371997	0.0172948
1419656_at	BB503267	Mm.228067	solute carrier family 25, member 36	'Slc25a36'	ENSMUSG00000032449	192287	8.87986	8.742	8.61477	9.30531	9.14701	8.94229	1.30731	0.000373486	0.0173461
1444139_at	BG797099	Mm.250841	DNA-damage-inducible transcript 4-like	'Ddit4l'	ENSMUSG00000046818	73284	8.01224	8.00144	7.04014	8.58088	8.27822	7.89163	1.49965	0.000374094	0.0173565
1441764_at	BF730739	Mm.335039	PR domain containing 10	'Prdm10'	ENSMUSG00000042496	382066	5.62235	5.57563	5.561	4.97767	5.16051	5.18777	0.720549	0.00037676	0.0174443
1437766_at	AA177898	---	---	'---'	---	---	7.03856	7.12451	7.33669	6.39692	6.81785	6.84835	0.72078	0.000376688	0.0174589
1434221_at	BB698852	---	cDNA sequence BC030863	'BC030863'	ENSMUSG00000051586	194404	5.25237	5.13719	5.17349	5.80684	5.47919	6.01198	1.50811	0.000377942	0.0174632
1439723_at	BB200112	Mm.28132	RIKEN cDNA 5730590G19 gene /// hypothetical protein LOC100047683	'5730590G19Rik /// LOC100047683'	ENSMUSG00000046591	100047683 /// 77011	6.74564	7.13498	7.48364	6.43377	6.56454	6.637	0.678362	0.000377785	0.0174738
1419380_at	NM_033327	Mm.23452	zinc finger protein 423 /// similar to mKIAA0760 protein	'LOC100046333 /// Zfp423'	---	100046333 /// 94187	9.31364	9.58325	8.83003	8.88437	9.27943	8.40179	0.765304	0.000378614	0.0174763
1427000_at	BF580781	Mm.202383	hepatic nuclear factor 4, alpha	'Hnf4a'	ENSMUSG00000017950	15378	3.4468	3.43036	3.8122	3.88536	4.01139	5.08096	1.75357	0.000379891	0.0174994
1448289_at	AB006714	Mm.290995	collapsin response mediator protein 1	'Crmp1'	ENSMUSG00000029121	12933	9.9953	9.48332	9.18881	10.1872	10.1946	10.052	1.53283	0.000379724	0.0175096
1441026_at	BB552308	Mm.379357	poly (ADP-ribose) polymerase family, member 4	'Parp4'	ENSMUSG00000054509	328417	4.32596	4.6456	4.39597	4.89099	4.93665	4.90465	1.37523	0.000381602	0.0175424
1434061_at	BB431808	Mm.288141	retinitis pigmentosa 2 homolog (human)	'Rp2h'	ENSMUSG00000060090	19889	6.69065	6.95715	7.61079	7.38303	7.40071	7.90742	1.40139	0.000381992	0.0175425
1424381_at	BC027188	Mm.17665	splicing factor 4	'Sf4'	ENSMUSG00000011306	70616	9.39407	9.26472	9.34647	9.66697	9.71305	9.85699	1.33242	0.000381249	0.0175441
1436478_at	BE651508	Mm.458607	RIKEN cDNA 1810013L24 gene	'1810013L24Rik'	---	69053	4.33663	4.57295	4.37623	4.07381	3.85789	3.62208	0.678511	0.000383325	0.0175679
1455858_x_at	BB020616	Mm.277996	pro-opiomelanocortin-alpha	'Pomc1'	ENSMUSG00000020660	18976	6.31045	6.53865	6.35377	5.54366	6.22089	5.74483	0.681905	0.000383225	0.0175812
1435345_at	AV323203	Mm.296336	cerebral endothelial cell adhesion molecule 1	'Ceecam1'	ENSMUSG00000039787	99151	6.48739	6.37927	6.24323	7.22112	6.66373	6.79613	1.4493	0.000386	0.0176546
1451817_at	BC011214	Mm.278578	suppressor of variegation 4-20 homolog 1 (Drosophila)	'Suv420h1'	---	225888	6.36531	6.18841	6.51973	5.90302	5.81592	5.8578	0.710105	0.000385939	0.0176697
1416625_at	NM_009776	Mm.38888	serine (or cysteine) peptidase inhibitor, clade G, member 1	'Serping1'	ENSMUSG00000023224	12258	7.84779	7.33321	6.95157	8.25452	7.74738	7.46741	1.36268	0.000386853	0.0176757
1426387_x_at	BB085906	Mm.247625	RIKEN cDNA 4933439C20 gene /// phosphatidylserine decarboxylase pseudogene /// phosphatidylserine decarboxylase /// hypothetical protein LOC100044151	'4933439C20Rik /// LOC100044151 /// LOC236604 /// Pisd'	ENSMUSG00000023452 /// ENSMUSG00000023795 /// ENSMUSG00000058140	100044151 /// 236604 /// 320951 /// 66776	9.45179	9.35865	9.38779	9.899	9.62632	9.8452	1.31345	0.000388023	0.0177112
1449106_at	NM_008161	Mm.200916	glutathione peroxidase 3	'Gpx3'	---	14778	8.61131	8.38294	7.65689	8.92608	8.85151	8.62033	1.52583	0.000389592	0.0177648
1425098_at	BC025424	Mm.195877	zinc finger protein 106	'Zfp106'	---	20402	7.43398	7.16578	7.68245	6.86184	6.65764	7.3846	0.729735	0.000389995	0.0177653
1428607_at	AK010060	Mm.220946	v-raf murine sarcoma 3611 viral oncogene homolog	'Araf'	---	11836	7.0492	7.00891	7.40312	6.65322	6.60692	6.58507	0.694667	0.000391344	0.0178087
1427912_at	AK003232	Mm.4512	carbonyl reductase 3	'Cbr3'	ENSMUSG00000022947	109857	10.3572	9.97688	9.64342	10.597	10.4132	10.396	1.40626	0.000392797	0.0178209
1452968_at	AK003674	Mm.41556	collagen triple helix repeat containing 1	'Cthrc1'	ENSMUSG00000054196	68588	5.2567	4.953	5.55017	5.56871	5.60655	6.75385	1.70592	0.000392587	0.0178293
1434108_at	BM250164	Mm.386857	F-box protein 11	'Fbxo11'	ENSMUSG00000005371	225055	9.20745	9.06648	9.32735	8.78137	8.79064	8.88648	0.768982	0.000392339	0.017836
1428116_a_at	BG093881	Mm.458208	dynein light chain Tctex-type 1 /// similar to tctex-1 protein	'Dynlt1 /// LOC100040531 /// LOC100040563 /// LOC100040603 /// LOC100040631 /// LOC100043890'	ENSMUSG00000000579	100040531 /// 100040563 /// 100040603 /// 100040631 /// 100043890 /// 21648	13.0902	13.2033	13.0759	13.2337	13.3774	13.3936	1.15976	0.000394903	0.0178984
1433596_at	BQ175337	Mm.76494	DnaJ (Hsp40) homolog, subfamily C, member 6	'Dnajc6'	ENSMUSG00000028528	72685	7.42796	7.65702	8.20404	8.42893	7.95988	8.747	1.56396	0.000395362	0.0179012
1437687_x_at	BB026630	Mm.20943	FK506 binding protein 9	'Fkbp9'	ENSMUSG00000029781	27055	11.8635	11.705	11.7113	12.1427	11.9911	11.8917	1.18869	0.000398661	0.0180325
1424782_at	BC024458	Mm.290488	transmembrane protein 77	'Tmem77'	ENSMUSG00000027900	67171	6.24785	6.27303	6.42376	6.96489	6.5719	6.94024	1.43482	0.000399639	0.0180586
1429078_a_at	AK010417	Mm.439837	COP9 (constitutive photomorphogenic) homolog, subunit 7a (Arabidopsis thaliana)	'Cops7a'	ENSMUSG00000030127	26894	9.88303	10.0607	9.91147	9.50743	9.80671	9.565	0.798614	0.000400872	0.0180781
1429712_at	AK005093	Mm.460436	ethanol induced 1 /// similar to Zinc finger protein 14 (Zinc finger protein KOX6) (Gonadotropin inducible transcription repressor-4) (GIOT-4) /// predicted gene, OTTMUSG00000016203 /// similar to novel KRAB box and zinc finger, C2H2 type domain containing protein	'Etohi1 /// LOC100043126 /// LOC100043914 /// LOC628308 /// LOC668009 /// OTTMUSG00000016203'	---	100043126 /// 100043914 /// 13999 /// 628308 /// 667962 /// 668009	6.1456	6.12543	7.04701	5.64569	5.84126	6.26928	0.703883	0.000400587	0.0180834
1450928_at	BB121406	---	similar to Id4	'LOC100045546'	---	100045546	4.83289	4.95124	5.17679	5.33125	5.30423	5.6844	1.3705	0.000402967	0.0181002
1456114_at	BI152841	Mm.46764	CDP-diacylglycerol synthase 1	'Cds1'	ENSMUSG00000029330	74596	6.24328	6.36159	6.6386	6.8354	6.69878	7.09128	1.37977	0.000402698	0.0181062
1421392_a_at	NM_007464	Mm.2026	baculoviral IAP repeat-containing 3	'Birc3'	ENSMUSG00000032000	11796	7.08098	6.87916	7.17552	7.52573	7.32201	7.54545	1.33755	0.000403536	0.0181077
1434049_at	BB547934	Mm.76648	ectonucleoside triphosphate diphosphohydrolase 3	'Entpd3'	ENSMUSG00000041608	215446	5.00349	5.18431	5.30176	4.29783	4.8559	4.83733	0.711443	0.000402338	0.018108
1456319_at	BG065719	---	---	'---'	---	---	6.93901	6.4411	6.86323	7.27695	6.95146	7.79839	1.53349	0.000402101	0.0181154
1448949_at	NM_007607	Mm.1641	carbonic anhydrase 4	'Car4'	ENSMUSG00000000805	12351	5.97472	5.83155	5.98022	6.29528	6.26323	6.70642	1.4173	0.000404299	0.0181239
1429195_at	AK010208	Mm.34173	apolipoprotein L, 6	'Apol6'	ENSMUSG00000033576	71939	7.62729	7.8267	7.49676	6.92041	7.58714	6.83314	0.696979	0.000408117	0.0182769
1416600_a_at	AF282255	Mm.265744	regulator of calcineurin 1	'Rcan1'	ENSMUSG00000022951	54720	7.96875	8.14707	8.22121	8.43875	8.42454	8.70306	1.33124	0.000409352	0.018314
1450070_s_at	BF456404	Mm.260227	p21 (CDKN1A)-activated kinase 1	'Pak1'	ENSMUSG00000030774	18479	8.78802	8.88411	8.47839	9.11311	9.21089	9.0532	1.33214	0.000410866	0.0183454
1452517_at	BC006045	Mm.268317	pleckstrin homology domain containing, family H (with MyTH4 domain) member 1	'Plekhh1'	ENSMUSG00000060716	211945	6.83335	7.67445	7.10207	6.43225	6.92046	6.72219	0.706248	0.000411441	0.0183529
1433508_at	AV025472	Mm.275036	Kruppel-like factor 6	'Klf6'	ENSMUSG00000000078	23849	7.73517	7.72486	7.54071	8.31049	8.08277	7.94155	1.36395	0.000410711	0.0183566
1429432_at	BI083627	Mm.245446	BAT2 domain containing 1	'Bat2d'	ENSMUSG00000040225	226562	5.5545	5.39938	5.73472	5.95447	5.93537	6.15874	1.37036	0.00041203	0.018361
1455885_at	AV238106	Mm.397580	RIKEN cDNA 6530401C20 gene	'6530401C20Rik'	ENSMUSG00000050022	231842	6.2518	6.31176	6.26283	5.58111	5.96286	5.85498	0.722377	0.000412594	0.018368
1438183_x_at	AV253518	Mm.371580	sorbitol dehydrogenase	'Sord'	ENSMUSG00000027227	20322	4.48677	4.28378	5.048	4.83008	4.98807	6.24328	1.7293	0.000413521	0.0183911
1430105_at	AK006690	Mm.443306	RIKEN cDNA 1700042O10 gene	'1700042O10Rik'	---	73321	4.46744	5.07536	4.98981	3.90282	4.52377	4.61526	0.709916	0.000417979	0.0184981
1431033_x_at	AA681807	Mm.237099	amylo-1,6-glucosidase, 4-alpha-glucanotransferase	'Agl'	ENSMUSG00000033400	77559	6.8235	6.99465	6.96254	7.22054	7.41594	7.61309	1.40857	0.000416523	0.0185063
1424791_a_at	BC004826	Mm.29236	basal cell adhesion molecule	'Bcam'	ENSMUSG00000002980	57278	10.1048	9.91303	9.0806	9.66616	9.65553	8.57146	0.759001	0.000417017	0.01851
1455546_s_at	BI900579	Mm.358633	splicing factor 3a, subunit 2	'Sf3a2'	ENSMUSG00000020211	20222	11.096	11.0393	10.9787	11.3244	11.2748	11.3518	1.21467	0.00041785	0.0185106
1417624_at	NM_008667	Mm.25903	Ngfi-A binding protein 1	'Nab1'	ENSMUSG00000002881	17936	7.44271	8.09691	8.19594	6.89104	7.38311	7.93714	0.709243	0.000419668	0.0185184
1431686_a_at	AK013970	Mm.87312	glia maturation factor, beta	'Gmfb'	---	63985	6.86673	7.01763	7.17749	6.49499	6.60996	6.71861	0.751415	0.00041945	0.0185269
1440795_x_at	BB259371	Mm.35467	rabaptin, RAB GTPase binding effector protein 2	'Rabep2'	ENSMUSG00000030727	70314	9.24516	9.16758	9.13212	9.50436	9.57312	9.65475	1.31932	0.000417841	0.0185284
1453782_at	BI737125	Mm.394436	RIKEN cDNA 3021401C12 gene	'3021401C12Rik'	---	70678	4.63276	5.52187	5.62558	4.31551	4.7822	4.45123	0.614854	0.000419215	0.0185347
1458125_at	BM199710	---	---	'---'	---	---	5.41177	5.62444	5.68363	5.97175	5.92687	6.18284	1.37363	0.000421925	0.0185635
1434405_at	BB360713	Mm.34087	folliculin interacting protein 1	'Fnip1'	ENSMUSG00000035992	216742	7.44108	7.63816	7.77393	8.07361	7.94847	8.17153	1.3692	0.000422365	0.0185647
1448594_at	NM_018865	Mm.10222	WNT1 inducible signaling pathway protein 1	'Wisp1'	ENSMUSG00000005124	22402	4.18702	3.97938	4.10992	3.77825	3.62867	3.80159	0.781679	0.00042114	0.0185652
1447934_at	BB128741	Mm.101836	RIKEN cDNA 9630033F20 gene	'9630033F20Rik'	ENSMUSG00000038028	319801	8.91228	9.04766	9.35804	8.60932	8.67876	8.79983	0.754701	0.000421862	0.0185788
1460474_at	C76835	---	RIKEN cDNA 2610028L16 gene	'2610028L16Rik'	---	76368	6.55609	6.79819	6.51686	6.97483	7.1884	7.29072	1.4524	0.000425029	0.0186455
1424965_at	BC026563	Mm.313136	leupaxin	'Lpxn'	ENSMUSG00000024696	107321	4.43338	4.18534	4.15334	4.02949	3.78173	3.70359	0.747983	0.000426039	0.0186535
1424756_at	BB320674	Mm.280805	huntingtin interacting protein 1	'Hip1'	ENSMUSG00000039959	215114	7.60371	7.18992	7.57275	7.12082	6.86828	6.99386	0.728391	0.00042492	0.0186588
1430032_at	AK019871	Mm.440378	RNA binding motif protein 4B	'Rbm4b'	---	66704	5.89698	5.62011	5.31081	5.09304	5.22435	4.85174	0.686776	0.000425904	0.0186657
1435745_at	BI408317	Mm.323925	RIKEN cDNA 5031439G07 gene	'5031439G07Rik'	---	223739	6.87352	7.14756	6.79341	7.24582	7.53705	7.48636	1.40698	0.000428854	0.0187222
1448155_at	BC026823	Mm.29816	programmed cell death 6 interacting protein	'Pdcd6ip'	ENSMUSG00000032504	18571	7.04294	7.27623	6.78805	7.71252	7.58489	7.2232	1.39374	0.000428563	0.0187276
1428330_at	AK012087	Mm.23230	dopey family member 2	'Dopey2'	ENSMUSG00000022946	70028	6.93412	7.08488	6.76377	7.26072	7.60539	7.34537	1.39501	0.000428459	0.0187412
1420191_s_at	N28171	Mm.246388	DNA segment, Chr 16, Brigham & Women's Genetics 1494 expressed	'D16Bwg1494e'	ENSMUSG00000055692	224019	5.81353	5.82056	6.53612	6.31689	6.13112	6.98827	1.34193	0.00043096	0.0187959
1435217_at	BG066901	Mm.425830	similar to CG32602-PA	'LOC100042687 /// LOC100042692 /// LOC666185 /// LOC666222'	---	100042687 /// 100042692 /// 666185 /// 666222	5.41108	5.45203	7.05082	4.93225	5.14164	6.47674	0.7319	0.000431442	0.0187988
1428187_at	AK018679	Mm.31752	CD47 antigen (Rh-related antigen, integrin-associated signal transducer)	'Cd47'	ENSMUSG00000055447	16423	5.66934	5.13831	5.13027	6.02287	5.69835	5.57868	1.37218	0.000434209	0.0189011
1449731_s_at	AI462015	Mm.170515	nuclear factor of kappa light chain gene enhancer in B-cells inhibitor, alpha	'Nfkbia'	---	18035	8.64247	9.11566	9.13359	9.30221	9.34345	9.59979	1.37743	0.000434911	0.0189134
1427567_a_at	BE380713	Mm.240839	tropomyosin 3, gamma	'Tpm3'	ENSMUSG00000027940 /// ENSMUSG00000058126	59069	10.9253	11.1422	11.0674	10.7197	10.8271	10.5358	0.787599	0.000436302	0.0189191
1420495_a_at	NM_133672	Mm.260703	vacuolar protein sorting 26 homolog A (yeast)	'Vps26a'	ENSMUSG00000020078	30930	10.2328	10.0181	9.9031	10.4713	10.416	10.4514	1.31992	0.000435516	0.0189215
1441706_at	BB239540	Mm.325499	Down syndrome cell adhesion molecule-like 1	'Dscaml1'	---	114873	3.83356	3.75827	3.64916	4.66458	4.34617	3.91863	1.49579	0.000436173	0.0189318
1423680_at	BC026831	Mm.30158	fatty acid desaturase 1	'Fads1'	ENSMUSG00000010663	76267	8.16145	8.18217	8.34839	8.40996	8.56926	8.80743	1.29012	0.000438123	0.0189435
1426787_at	AW744519	Mm.320785	Sfi1 homolog, spindle assembly associated (yeast)	'Sfi1'	ENSMUSG00000023764	78887	6.03276	5.32895	5.65263	6.35329	5.97027	6.69196	1.62127	0.000437797	0.0189475
1438404_at	BB125272	Mm.214932	ring finger protein 144	'Rnf144'	---	108089	6.24283	6.46026	6.33703	6.96486	6.7628	6.75203	1.40537	0.00043776	0.0189641
1415996_at	AF173681	Mm.410189	thioredoxin interacting protein	'Txnip'	ENSMUSG00000038393	56338	10.0574	10.3032	10.0306	10.5436	10.5231	10.7633	1.40902	0.000439654	0.0189733
1426255_at	M20480	Mm.1956	neurofilament, light polypeptide	'Nefl'	ENSMUSG00000022055	18039	9.60624	9.06718	8.4888	8.88676	8.83223	8.05215	0.731959	0.000439413	0.018981
1415780_a_at	NM_026139	Mm.285969	armadillo repeat containing, X-linked 2	'Armcx2'	ENSMUSG00000033436	67416	8.81446	8.87427	8.595	9.15237	9.24146	9.42652	1.44444	0.000440328	0.0189842
1459842_x_at	AV035368	Mm.36718	nucleotide binding protein 2	'Nubp2'	ENSMUSG00000039183	26426	9.96136	9.79456	9.9021	9.45535	9.562	9.49237	0.76935	0.000441255	0.019006
1441317_x_at	BB316060	Mm.228812	janus kinase and microtubule interacting protein 1	'Jakmip1'	ENSMUSG00000063646	76071	7.34394	7.95675	8.22001	8.17593	8.26644	8.71187	1.47527	0.000443011	0.0190634
1419398_a_at	NM_007874	Mm.280075	receptor accessory protein 5	'Reep5'	ENSMUSG00000005873	13476	8.4835	8.75912	8.8966	8.86184	9.0827	9.61671	1.39953	0.00044448	0.019072
1439065_x_at	C77501	Mm.270762	Predicted gene, OTTMUSG00000010173	'OTTMUSG00000010173'	---	626316	12.569	12.2588	12.3412	12.252	12.0529	12.127	0.843925	0.000444176	0.0190772
1416412_at	NM_010945	Mm.3059	neutral sphingomyelinase (N-SMase) activation associated factor	'Nsmaf'	ENSMUSG00000028245	18201	7.16915	6.22385	5.99367	7.44506	6.89691	6.52064	1.41537	0.000446811	0.0190813
1426886_at	AV315220	Mm.295289	ceroid-lipofuscinosis, neuronal 5	'Cln5'	ENSMUSG00000022125	211286	9.07762	9.08137	8.40838	9.53869	9.36117	8.80873	1.30348	0.000443871	0.0190822
1424711_at	BC019745	Mm.329776	transmembrane protein 2	'Tmem2'	---	83921	9.15124	8.86404	8.4678	9.55412	9.14719	9.01609	1.33378	0.000446006	0.019083
1424922_a_at	BC008532	Mm.253518	bromodomain containing 4	'Brd4'	ENSMUSG00000024002	57261	9.13812	8.87349	8.99563	9.44486	9.17868	9.50057	1.29719	0.000446621	0.0190913
1435204_at	BG065273	Mm.39750	protein arginine N-methyltransferase 8	'Prmt8'	ENSMUSG00000030350	381813	7.31614	7.48919	6.34159	7.65943	7.88024	6.93885	1.36428	0.000445944	0.0190985
1422806_x_at	BB020556	Mm.39999	inhibitor of growth family, member 3	'Ing3'	ENSMUSG00000029670	71777	8.599	8.49689	8.61093	8.1747	8.25894	8.0375	0.755055	0.000445777	0.0191095
1436122_at	BF467246	Mm.276279	zinc finger protein 667	'Zfp667'	---	384763	7.42683	7.19097	7.2231	7.84204	7.5157	7.77411	1.35034	0.000448115	0.0191189
1423617_at	AA790871	Mm.288641	component of oligomeric golgi complex 8	'Cog8'	ENSMUSG00000031916	97484	9.12927	8.98771	8.90899	8.64482	8.75628	8.53036	0.778576	0.000454174	0.0193591
1454992_at	BB264620	Mm.275489	solute carrier family 7 (cationic amino acid transporter, y+ system), member 1	'Slc7a1'	ENSMUSG00000041313	11987	10.6787	10.7288	10.9345	10.3991	10.4228	10.321	0.76213	0.000457012	0.0193884
1436217_at	BQ174706	Mm.392667	zinc finger protein 148	'Zfp148'	---	22661	5.64345	5.35779	5.37344	5.97556	5.7985	5.97551	1.378	0.000455494	0.019397
1429429_s_at	AK018402	Mm.21539	protein-L-isoaspartate (D-aspartate) O-methyltransferase domain containing 1	'Pcmtd1'	ENSMUSG00000051285	319263	8.46627	8.1113	8.30027	8.7693	8.46517	8.74324	1.29037	0.000455978	0.0193993
1417845_at	BC005718	Mm.86421	claudin 6	'Cldn6'	ENSMUSG00000023906	54419	8.17911	8.08119	8.31993	8.6654	8.30371	8.89681	1.35308	0.000456943	0.0194037
1415932_x_at	NM_015731	Mm.330819	ATPase, class II, type 9A	'Atp9a'	ENSMUSG00000027546	11981	7.19193	7.55876	7.05935	7.77434	7.84648	7.89376	1.50039	0.000456551	0.0194054
1448103_s_at	NM_023144	Mm.280069	non-POU-domain-containing, octamer binding protein	'Nono'	ENSMUSG00000031311	53610	12.7529	12.7735	12.6323	12.9395	12.938	12.9522	1.16906	0.000458819	0.0194468
1441097_at	AI593475	Mm.118004	Transcribed locus	'---'	---	---	5.8769	5.7779	5.62235	6.52235	6.06272	6.13947	1.40453	0.000459832	0.0194714
1436594_at	BB281667	Mm.234422	zinc finger protein 719	'Zfp719'	---	210105	7.69136	7.58742	7.75211	7.36702	7.06914	6.97623	0.693633	0.000460899	0.0194983
1418346_at	NM_013754	Mm.306511	insulin-like 6	'Insl6'	ENSMUSG00000050957	27356	5.43162	5.42442	5.33323	5.87257	5.79497	6.10343	1.45195	0.000462878	0.0195636
1456690_at	AV048089	---	similar to ubiquitin specific protease 44	'LOC100048073'	---	100048073	6.68149	6.28438	6.096	7.02359	6.72665	6.60165	1.3487	0.000464912	0.0196128
1440318_at	BB475816	Mm.87389	WD repeat domain 35	'Wdr35'	ENSMUSG00000066643	74682	7.80205	7.65757	7.17218	8.26836	8.05292	7.53894	1.32876	0.000464734	0.0196237
1421346_a_at	NM_009320	Mm.395650	solute carrier family 6 (neurotransmitter transporter, taurine), member 6	'Slc6a6'	ENSMUSG00000030096	21366	8.80762	8.84092	8.86569	9.27884	9.17368	9.16448	1.29194	0.000465885	0.0196355
1435256_at	BQ174720	Mm.159258	CAP-GLY domain containing linker protein 3	'Clip3'	---	76686	6.78544	6.62587	6.70692	7.149	6.96032	7.28127	1.3455	0.000467222	0.0196735
1415874_at	NM_011896	Mm.330986	sprouty homolog 1 (Drosophila) /// similar to sprouty 1	'LOC100046643 /// Spry1'	ENSMUSG00000037211	100046643 /// 24063	8.08829	8.31704	8.24208	8.50994	8.59519	8.64714	1.29208	0.00046795	0.0196857
1458295_at	BE626145	---	cDNA sequence BC038331	'BC038331'	---	408056	6.93304	6.86642	6.70556	6.38039	6.42947	6.3625	0.736276	0.000468894	0.0197071
1432238_at	AK005865	Mm.44257	spermatogenesis associated, serine-rich 1	'Spats1'	---	71020	7.55527	7.72436	7.77529	7.06166	7.31146	7.41091	0.746053	0.000474838	0.0199198
1426409_at	BG866479	Mm.28204	leucine zipper, putative tumor suppressor 2 /// similar to Leucine zipper, putative tumor suppressor 2	'LOC100048460 /// Lzts2'	ENSMUSG00000035342	100048460 /// 226154	7.47019	7.46672	7.43594	7.98493	7.75765	7.96752	1.36589	0.000474441	0.0199217
1434754_at	AU067654	Mm.425690	GTPase activating RANGAP domain-like 4	'Garnl4'	ENSMUSG00000038807	380711	5.84774	6.11237	6.23579	6.5016	6.63845	6.54554	1.41763	0.000476312	0.0199631
1430222_at	BB538672	Mm.388072	RIKEN cDNA 9130007G19 gene	'9130007G19Rik'	---	74550	5.36705	5.31117	5.04742	4.9455	4.87007	4.55045	0.730597	0.000476998	0.0199733
1437588_at	BB547375	Mm.234261	POU domain, class 4, transcription factor 2	'Pou4f2'	ENSMUSG00000031688	18997	6.20812	6.67839	5.92419	5.77057	6.37094	5.28467	0.729461	0.000479565	0.0200435
1449353_at	NM_009517	Mm.35705	zinc finger matrin type 3	'Zmat3'	---	22401	10.2778	10.0709	9.60886	10.7864	10.262	10.0519	1.30788	0.000479479	0.0200585
1424520_at	BC012391	Mm.28354	RIKEN cDNA 2010305A19 gene	'2010305A19Rik'	ENSMUSG00000048351	69893	9.94296	10.0996	10.0565	9.65545	9.8167	9.7399	0.814736	0.000480657	0.0200705
1417124_at	NM_019771	Mm.28919	destrin	'Dstn'	ENSMUSG00000015932	56431	12.5991	12.66	12.4982	12.3389	12.4418	12.344	0.864407	0.00048219	0.0201159
1426378_at	AW741459	Mm.290022	eukaryotic translation initiation factor 4B	'Eif4b'	ENSMUSG00000058655	75705	12.5029	12.3662	12.3388	12.6724	12.5801	12.6396	1.17212	0.000484232	0.0201638
1440997_at	AV236734	Mm.40272	trinucleotide repeat containing 6C	'Tnrc6c'	ENSMUSG00000025571	217351	7.86371	7.76017	7.90427	7.01409	7.50056	7.25409	0.675815	0.000484021	0.0201736
1448111_at	NM_018737	Mm.2065	cytidine 5'-triphosphate synthase 2	'Ctps2'	ENSMUSG00000031360	55936	8.06115	8.18746	8.18264	8.54087	8.41125	8.59342	1.29723	0.000485096	0.0201812
1434726_at	AV278444	Mm.23401	transmembrane protein 146	'Tmem146'	ENSMUSG00000040828	106757	5.66743	5.60796	5.68768	6.01205	6.21596	6.14678	1.38955	0.000485601	0.0201835
1422851_at	X58380	Mm.157190	high mobility group AT-hook 2	'Hmga2'	---	15364	6.48062	6.94406	7.04799	6.14765	6.10662	6.54874	0.687003	0.000487004	0.0202232
1431032_at	AA681807	Mm.237099	amylo-1,6-glucosidase, 4-alpha-glucanotransferase	'Agl'	ENSMUSG00000033400	77559	7.03875	7.16445	7.21613	7.41657	7.5803	7.70221	1.3447	0.000487698	0.0202334
1428604_at	AK011986	Mm.422608	RIKEN cDNA 2610305D13 gene	'2610305D13Rik'	ENSMUSG00000066000	112422	11.1766	10.9699	11.238	10.8653	10.742	10.7334	0.788244	0.000488762	0.0202589
1448524_s_at	NM_009279	Mm.831	signal sequence receptor, delta	'Ssr4'	ENSMUSG00000002014	20832	10.9048	11.1292	10.9714	10.6486	10.8404	10.7091	0.829877	0.000491346	0.0203473
1454767_at	BB359828	Mm.36529	DNA segment, Chr 2, Brigham & Women's Genetics 1423 expressed	'D2Bwg1423e'	---	329372	5.52668	5.54968	5.80071	5.06973	5.20047	5.1612	0.71849	0.000495907	0.0204986
1436970_a_at	AA499047	Mm.4146	platelet derived growth factor receptor, beta polypeptide	'Pdgfrb'	ENSMUSG00000024620	18596	3.94116	4.80022	4.96008	4.91013	5.05889	5.62126	1.5784	0.000496434	0.0205015
1448241_at	BC004651	Mm.287807	GM2 ganglioside activator protein	'Gm2a'	ENSMUSG00000000594	14667	7.9799	8.12666	8.14288	8.41665	8.46176	8.52308	1.30551	0.00049575	0.0205109
1428636_at	AK015015	Mm.274956	six transmembrane epithelial antigen of prostate 2	'Steap2'	ENSMUSG00000015653	74051	8.84988	8.99001	8.29915	8.35149	8.63161	8.02803	0.772199	0.000497421	0.0205235
1425927_a_at	AF375476	Mm.389890	activating transcription factor 5	'Atf5'	ENSMUSG00000038539	107503	8.58154	8.7262	8.40765	8.26355	8.16253	8.13098	0.768087	0.000498126	0.0205338
1455865_at	BB468410	Mm.379070	insulinoma-associated 1	'Insm1'	ENSMUSG00000068154	53626	6.94333	5.8519	4.31717	7.37099	6.46517	4.62355	1.37045	0.00049974	0.0205815
1428666_at	AK013880	Mm.29192	asparaginyl-tRNA synthetase	'Nars'	ENSMUSG00000024587	70223	12.595	12.7568	12.7841	12.4079	12.517	12.4814	0.845304	0.000500253	0.0205839
1457246_at	AU040322	Mm.247582	retinoic acid induced 16	'Rai16'	ENSMUSG00000022095	239170	8.45706	8.58905	7.47105	8.95982	8.82657	7.87141	1.30524	0.000500966	0.0205944
1434109_at	AV291265	Mm.100125	SH3 domain binding glutamic acid-rich protein like 2	'Sh3bgrl2'	---	212531	7.80596	8.03208	8.27341	8.21834	8.36815	8.77231	1.33544	0.000503697	0.020669
1449149_at	U21050	Mm.27431	Tnf receptor-associated factor 3	'Traf3'	ENSMUSG00000021277	22031	6.38953	6.45845	6.61485	6.05748	5.92582	5.97835	0.709656	0.000503296	0.0206713
1423176_at	BQ266486	Mm.259673	transducer of ErbB-2.1	'Tob1'	ENSMUSG00000037573	22057	9.89192	9.80773	10.0198	10.3506	10.0951	10.2747	1.26263	0.000506047	0.0206714
1424342_at	BC010204	Mm.12831	forty-two-three domain containing 1	'Fyttd1'	ENSMUSG00000022800	69823	10.0975	10.3016	10.4201	10.4908	10.5323	10.8321	1.27243	0.000505955	0.0206863
1421934_at	NM_007626	Mm.262059	chromobox homolog 5 (Drosophila HP1a)	'Cbx5'	ENSMUSG00000009575	12419	9.88581	9.84768	10.0326	9.5726	9.53096	9.6971	0.800091	0.000504636	0.0206887
1434325_x_at	BB274009	Mm.306163	protein kinase, cAMP dependent regulatory, type I beta	'Prkar1b'	ENSMUSG00000025855	19085	4.54373	4.44475	4.65638	5.0543	4.99738	6.15091	1.90303	0.0005059	0.0207029
1416190_a_at	BC003707	Mm.28375	Sec61 alpha 1 subunit (S. cerevisiae)	'Sec61a1'	ENSMUSG00000030082	53421	9.07964	9.17864	9.07634	8.65151	8.92479	8.50339	0.751373	0.00050557	0.0207082
1438612_a_at	AV076302	Mm.21160	colipase, pancreatic	'Clps'	ENSMUSG00000024225	109791	5.77876	4.79046	5.54388	5.98555	6.05397	6.76892	1.96417	0.000507798	0.0207241
1441482_at	BB540608	---	---	'---'	---	---	2.50831	2.73336	2.87213	2.92513	2.98145	3.26746	1.27929	0.000511619	0.0207673
1450416_at	NM_007626	Mm.262059	chromobox homolog 5 (Drosophila HP1a)	'Cbx5'	ENSMUSG00000009575	12419	9.98404	10.0941	10.156	9.71454	9.797	9.64958	0.782486	0.000511343	0.0207748
1430038_at	AK017831	Mm.363753	gephyrin	'Gphn'	---	268566	5.18929	5.34596	5.48129	4.89006	4.74125	4.83813	0.703532	0.000509578	0.020778
1450859_s_at	AK009276	Mm.49884	ubiquitin-conjugating enzyme E2D 3 (UBC4/5 homolog, yeast) /// similar to UBE2D3	'LOC100041484 /// LOC100044056 /// LOC100046623 /// Ube2d3'	---	100041484 /// 100044056 /// 100046623 /// 66105	9.40645	9.65927	9.40572	8.9815	9.33517	9.09528	0.783352	0.000511166	0.0207863
1454947_a_at	BE335796	Mm.338784	ubiquitin-like domain containing CTD phosphatase 1 /// similar to ubiquitin-like domain containing CTD phosphatase 1	'LOC665689 /// Ublcp1'	ENSMUSG00000041231	665689 /// 79560	9.63935	9.5585	9.83711	9.94379	9.96384	10.1543	1.2684	0.000510776	0.0207892
1421063_s_at	NM_033174	Mm.274995	small nuclear ribonucleoprotein N /// SNRPN upstream reading frame /// similar to SNRPN upstream reading frame protein	'LOC100044139 /// Snrpn /// Snurf'	---	100044139 /// 20646 /// 84704	11.4041	11.3902	11.4847	11.1084	11.2085	11.0761	0.81658	0.000510562	0.0207993
1460694_s_at	BM203457	Mm.136791	supervillin	'Svil'	ENSMUSG00000024236	225115	7.16915	6.97806	7.38344	7.50586	7.46576	7.83241	1.34338	0.000520134	0.0208132
1437763_at	BB008667	Mm.31539	DCN1, defective in cullin neddylation 1, domain containing 3 (S. cerevisiae)	'Dcun1d3'	ENSMUSG00000048787	233805	8.32318	8.04126	7.98681	8.59343	8.39542	8.39101	1.2692	0.000518922	0.0208201
1450784_at	NM_016678	Mm.331573	reversion-inducing-cysteine-rich protein with kazal motifs	'Reck'	ENSMUSG00000028476	53614	7.16448	7.01361	7.24698	7.52786	7.48741	7.67643	1.34064	0.000520781	0.0208206
1415880_a_at	NM_010684	Mm.16716	lysosomal-associated membrane protein 1	'Lamp1'	ENSMUSG00000031447	16783	12.0189	11.9569	11.7355	12.2231	12.1639	12.0746	1.19045	0.000521251	0.0208209
1429038_at	BI904336	Mm.434355	RIKEN cDNA 1500034J01 gene	'1500034J01Rik'	---	66498	10.2337	10.285	10.1549	9.84711	9.93947	9.93681	0.803877	0.000519918	0.020823
1428914_at	AK009333	Mm.392005	RIKEN cDNA 2310014D11 gene	'2310014D11Rik'	---	69633	6.96677	6.9204	6.90858	7.56806	7.25319	7.38207	1.38833	0.000519488	0.0208243
1438683_at	BB500616	Mm.23566	WAS protein family, member 2	'Wasf2'	ENSMUSG00000028868	242687	8.77013	8.74915	8.72992	9.15359	9.03037	9.14762	1.28516	0.000522316	0.0208266
1427198_at	BC022960	Mm.461226	cDNA sequence BC022960	'BC022960'	ENSMUSG00000050528	237246	5.41897	5.44096	5.29579	5.71114	5.98075	5.75786	1.35192	0.00051872	0.0208306
1450628_at	NM_019488	Mm.305754	solute carrier family 2, (facilitated glucose transporter), member 8	'Slc2a8'	ENSMUSG00000026791	56017	8.47542	8.34583	8.53615	8.77556	8.65012	9.12072	1.32189	0.000513669	0.0208318
1454637_at	BM942651	Mm.179871	kelch-like 8 (Drosophila)	'Klhl8'	ENSMUSG00000029312	246293	8.06859	8.08637	7.92779	8.60298	8.37085	8.41839	1.35711	0.000518387	0.0208358
1456250_x_at	BB533460	Mm.14455	transforming growth factor, beta induced	'Tgfbi'	ENSMUSG00000035493	21810	7.15909	7.54758	6.88204	7.38159	8.15577	7.55587	1.4288	0.000522289	0.0208439
1427604_a_at	AF011336	Mm.330819	ATPase, class II, type 9A	'Atp9a'	ENSMUSG00000027546	11981	7.53396	7.59362	7.29776	7.86675	8.04521	7.81794	1.35371	0.000518353	0.0208529
1418643_at	BB807707	Mm.254663	tetraspanin 13	'Tspan13'	ENSMUSG00000020577	66109	8.79073	9.04541	9.08264	9.39644	9.33307	9.40746	1.33163	0.000517141	0.02086
1417783_at	AB053307	Mm.272078	amyotrophic lateral sclerosis 2 (juvenile) homolog (human)	'Als2'	ENSMUSG00000026024	74018	8.36693	8.42647	8.49864	8.61689	8.81807	9.07921	1.33215	0.000515317	0.0208611
1453649_at	BB359532	Mm.145362	RIKEN cDNA C030039L03 gene	'C030039L03Rik'	---	112415	7.20028	7.346	7.78	6.96238	6.80281	7.05746	0.713421	0.000523719	0.0208641
1426771_at	D50523	Mm.458017	taurine upregulated gene 1	'Tug1'	---	544752	6.75806	6.48602	6.56585	6.20626	6.16775	5.73524	0.682165	0.000518184	0.0208648
1428447_at	AK017734	Mm.441478	transmembrane protein 14A	'Tmem14a'	ENSMUSG00000025933	75712	7.39225	7.4472	7.15118	7.68208	7.91939	7.63848	1.33718	0.000515046	0.0208688
1449085_at	NM_024250	Mm.440085	PHD finger protein 10	'Phf10'	ENSMUSG00000023883	72057	10.6489	10.9599	10.8886	10.4721	10.4613	10.4417	0.775363	0.000516943	0.0208707
1422768_at	BG920261	Mm.260545	synaptotagmin binding, cytoplasmic RNA interacting protein	'Syncrip'	---	56403	10.5604	10.2314	10.3027	10.1207	10.0208	9.66358	0.747845	0.000516064	0.0208726
1415792_at	NM_019705	Mm.182145	RanBP-type and C3HC4-type zinc finger containing 1	'Rbck1'	ENSMUSG00000027466	24105	9.04863	9.07609	8.87229	9.35369	9.37972	9.45419	1.32218	0.000518071	0.0208789
1447541_s_at	AV210813	Mm.96	integrin, alpha E, epithelial-associated	'Itgae'	ENSMUSG00000005947	16407	6.17171	6.2238	6.53235	6.75286	6.62178	7.03807	1.41118	0.000516723	0.0208805
1417167_at	NM_138586	Mm.27853	exosome component 5	'Exosc5'	ENSMUSG00000061286	27998	10.8428	10.9863	10.9745	10.6519	10.673	10.6434	0.825254	0.000526913	0.0209174
1455222_a_at	BB550053	Mm.28052	upstream binding protein 1	'Ubp1'	ENSMUSG00000009741	22221	10.4023	10.2592	10.209	10.1182	9.99827	9.77846	0.799265	0.000526644	0.0209252
1421349_x_at	NM_021316	Mm.87027	cell cycle exit and neuronal differentiation 1	'Cend1'	ENSMUSG00000060240	57754	4.43012	3.98916	3.75019	3.64335	3.56361	3.4656	0.715055	0.000525803	0.0209286
1418099_at	M60469	Mm.235328	tumor necrosis factor receptor superfamily, member 1b	'Tnfrsf1b'	ENSMUSG00000028599	21938	6.09912	6.16163	6.12855	6.47957	6.63101	6.64606	1.37259	0.000526434	0.0209353
1448900_at	NM_138583	Mm.265990	DNA segment, Chr 16, human D22S680E, expressed	'D16H22S680E'	ENSMUSG00000013539	27883	7.68632	7.68944	7.36829	8.00628	8.1311	7.90637	1.35283	0.00052853	0.0209632
1449848_at	NM_008137	Mm.313181	guanine nucleotide binding protein, alpha 14	'Gna14'	ENSMUSG00000024697	14675	8.36402	7.85881	7.08087	7.93592	7.47704	6.70079	0.759708	0.000530061	0.0209686
1424683_at	BC019494	Mm.25311	RIKEN cDNA 1810015C04 gene	'1810015C04Rik'	ENSMUSG00000022270	66270	5.70321	6.84242	7.55628	6.91289	7.20386	8.16536	1.70762	0.000530669	0.0209742
1418488_s_at	AF302127	Mm.35290	receptor-interacting serine-threonine kinase 4	'Ripk4'	ENSMUSG00000005251	72388	7.23447	7.281	7.2971	7.7077	7.59306	7.95498	1.40249	0.000529845	0.0209784
1421979_at	U73910	Mm.2529	phosphate regulating gene with homologies to endopeptidases on the X chromosome (hypophosphatemia, vitamin D resistant rickets)	'Phex'	ENSMUSG00000057457	18675	3.14805	2.91106	3.19052	2.74826	2.59449	2.88512	0.790053	0.000529629	0.0209883
1423570_at	AW413978	Mm.15691	ATP-binding cassette, sub-family G (WHITE), member 1	'Abcg1'	ENSMUSG00000024030	11307	8.30993	8.22911	8.13724	8.81937	8.43534	8.57398	1.31024	0.000531795	0.0210003
1435344_at	BM246377	Mm.17977	RIKEN cDNA 1110029I05 gene /// hypothetical protein LOC100044848	'1110029I05Rik /// LOC100044848'	---	100044848 /// 319491	9.59107	9.29447	8.90027	9.84321	9.66979	9.45648	1.3195	0.000532886	0.0210066
1450986_at	BB729616	Mm.220367	nucleolar protein 5	'Nol5'	ENSMUSG00000026020	55989	11.8662	12.0998	11.9669	11.6954	11.8346	11.6148	0.834628	0.000532831	0.0210228
1423100_at	AV026617	Mm.246513	FBJ osteosarcoma oncogene	'Fos'	ENSMUSG00000021250	14281	6.72004	6.76495	6.66254	6.32965	6.23091	6.23367	0.732131	0.00053396	0.0210305
1425815_a_at	BC021427	Mm.116997	hyaluronan mediated motility receptor (RHAMM)	'Hmmr'	---	15366	10.7277	10.5581	10.4592	11.0044	10.8519	10.7576	1.22232	0.000535828	0.0210306
1418300_a_at	NM_021462	Mm.42126	MAP kinase-interacting serine/threonine kinase 2	'Mknk2'	ENSMUSG00000020190	17347	9.83624	9.58671	9.60073	10.0886	9.96309	9.97849	1.26284	0.000535696	0.0210438
1421385_a_at	NM_008663	Mm.1403	myosin VIIa	'Myo7a'	---	17921	5.10713	5.33835	5.30152	5.64118	5.77541	5.62838	1.35204	0.000534855	0.0210474
1453129_a_at	AK004813	Mm.196208	regulator of G-protein signaling 12	'Rgs12'	ENSMUSG00000029101	71729	7.45057	7.19642	6.80636	7.80155	7.60559	7.49961	1.40676	0.00053537	0.0210493
1455470_x_at	AV027151	Mm.271967	LIM and SH3 protein 1	'Lasp1'	ENSMUSG00000038366	16796	11.6426	11.7734	12.0065	11.4622	11.5129	11.5642	0.817731	0.000537458	0.021058
1442077_at	BB197581	Mm.443438	RIKEN cDNA 2310076G05 gene	'2310076G05Rik'	---	76963	4.86884	4.51066	4.01412	4.03278	4.00269	3.73681	0.69617	0.000537029	0.0210595
1438811_at	BB132734	Mm.240543	discs, large homolog 7 (Drosophila)	'Dlg7'	---	218977	7.82219	7.87059	7.73285	7.4326	7.49464	7.17606	0.737918	0.000540398	0.0210998
1455592_at	BM211048	Mm.36148	vang-like 2 (van gogh, Drosophila)	'Vangl2'	ENSMUSG00000026556	93840	7.68895	7.44092	7.1413	7.97742	7.80007	7.78514	1.3555	0.000541437	0.0211039
1429265_a_at	AK011088	Mm.359004	ring finger protein 130 /// similar to Ring finger protein 130	'LOC100046096 /// Rnf130'	ENSMUSG00000020376	100046096 /// 59044	7.67962	7.75594	7.89331	7.98404	8.06881	8.28732	1.26371	0.000540226	0.0211114
1418634_at	NM_008714	Mm.290610	Notch gene homolog 1 (Drosophila)	'Notch1'	ENSMUSG00000026923	18128	8.37552	8.16196	7.88438	8.77513	8.52238	8.20445	1.28378	0.000541296	0.0211166
1431110_at	AK017369	Mm.394655	plexin domain containing 2	'Plxdc2'	---	67448	4.88385	4.46026	4.29914	5.59796	4.80242	4.70461	1.41088	0.000544233	0.0211216
1457915_at	AV288616	Mm.274099	RIKEN cDNA 4833442J19 gene	'4833442J19Rik'	---	320204	6.56626	6.62099	6.65994	6.14524	6.30212	6.16776	0.753181	0.000543837	0.0211244
1415790_at	BF158817	Mm.338784	ubiquitin-like domain containing CTD phosphatase 1	'Ublcp1'	ENSMUSG00000041231	79560	8.48101	8.53324	8.5466	8.84779	8.8755	8.96858	1.29899	0.000540116	0.0211254
1429043_at	BG071121	Mm.313687	survival motor neuron domain containing 1	'Smndc1'	---	76479	11.0322	11.1307	11.0737	10.771	10.8279	10.7508	0.814864	0.000546347	0.0211309
1433576_at	BG065061	Mm.29815	methionine adenosyltransferase II, alpha	'Mat2a'	ENSMUSG00000053907	232087	10.1466	10.0667	10.1903	9.73399	9.83865	9.84946	0.798201	0.000545598	0.0211382
1449119_at	NM_011790	Mm.290447	ariadne homolog 2 (Drosophila)	'Arih2'	ENSMUSG00000064145	23807	8.85573	9.18942	9.73436	8.59124	8.78339	8.95412	0.723151	0.000540001	0.0211393
1435948_at	BB309117	Mm.381893	transmembrane protein 181 /// similar to G protein-coupled receptor 178	'LOC100040525 /// LOC100040596 /// Tmem181'	ENSMUSG00000038141	100040525 /// 100040596 /// 77106	7.07878	7.90482	7.56697	7.73375	8.20907	7.97014	1.37726	0.000542823	0.0211396
1448370_at	AF072370	Mm.271898	Unc-51 like kinase 1 (C. elegans)	'Ulk1'	ENSMUSG00000029512	22241	9.54424	9.27174	9.29325	9.74516	9.65793	9.85286	1.31008	0.000543802	0.0211412
1438730_at	BB431371	Mm.394292	cDNA sequence BC028801	'BC028801'	---	408054	3.62237	3.81854	3.69411	4.05869	4.07276	4.24061	1.33545	0.000546223	0.0211442
1439516_at	AW488471	Mm.432136	RIKEN cDNA 2610201A13 gene	'2610201A13Rik'	---	70434	9.1008	9.21639	8.57418	8.69014	8.90114	8.1577	0.768412	0.000545302	0.0211449
1454725_at	BG069073	Mm.196598	transformer 2 alpha homolog (Drosophila)	'Tra2a'	ENSMUSG00000029817	101214	11.218	11.1992	11.3459	10.9893	10.9029	10.9339	0.806433	0.000543739	0.021157
1460292_a_at	NM_053123	Mm.229151	SWI/SNF related, matrix associated, actin dependent regulator of chromatin, subfamily a, member 1	'Smarca1'	ENSMUSG00000031099	93761	8.56257	8.04411	7.88033	8.76928	8.55732	8.43236	1.34914	0.000548623	0.0212007
1447800_x_at	AV085634	---	---	'---'	---	---	8.74233	8.56963	8.75322	9.12693	8.80589	9.21008	1.28533	0.000550406	0.0212151
1418184_at	NM_025639	Mm.23596	centromere protein M	'Cenpm'	ENSMUSG00000068101	66570	10.365	10.4022	10.37	9.84805	10.1699	10.0724	0.787908	0.0005497	0.0212242
1439443_x_at	AV103412	Mm.290692	transketolase	'Tkt'	ENSMUSG00000021957	21881	12.9457	13.0236	13.0498	13.2739	13.1498	13.2426	1.16327	0.00055031	0.0212295
1447980_s_at	AA408781	Mm.200203	RUN and TBC1 domain containing 2	'Rutbc2'	---	52850	5.93411	5.82781	6.12869	6.49262	6.32659	6.38019	1.35873	0.000551795	0.0212323
1458075_at	BB350401	---	---	'---'	---	---	4.51729	4.59323	4.50529	4.93298	5.00654	4.9824	1.35254	0.000552319	0.0212344
1449181_at	NM_007998	Mm.1070	ferrochelatase	'Fech'	ENSMUSG00000024588	14151	7.61818	7.10069	7.13985	7.83678	7.74234	7.99023	1.50889	0.000551644	0.0212447
1416438_at	NM_133691	Mm.29965	poly-U binding splicing factor 60	'Puf60'	ENSMUSG00000002524	67959	12.0906	12.0722	12.0219	12.2915	12.2933	12.3477	1.18945	0.000555376	0.0213337
1417730_at	NM_010162	Mm.309395	exostoses (multiple) 1	'Ext1'	ENSMUSG00000061731	14042	9.49408	9.36114	9.24759	9.17506	8.93893	8.9584	0.788753	0.00055729	0.0213527
1451559_a_at	AB045132	Mm.27427	dehydrogenase/reductase (SDR family) member 4	'Dhrs4'	ENSMUSG00000022210	28200	8.70152	8.93454	8.73648	8.28528	8.61845	8.43935	0.78883	0.000557852	0.0213561
1420824_at	AV256403	Mm.33903	sema domain, immunoglobulin domain (Ig), transmembrane domain (TM) and short cytoplasmic domain, (semaphorin) 4D	'Sema4d'	ENSMUSG00000021451	20354	9.06913	8.89118	9.04924	9.32455	9.25819	9.49585	1.28206	0.000557091	0.0213632
1429556_at	BM214769	Mm.24685	RIKEN cDNA 2610024B07 gene	'2610024B07Rik'	ENSMUSG00000055593	269987	8.96392	8.69908	8.90055	9.32085	9.07964	9.22336	1.27777	0.00055691	0.0213745
1433552_a_at	BQ177004	Mm.273217	polymerase (RNA) II (DNA directed) polypeptide B	'Polr2b'	ENSMUSG00000029250	231329	11.9426	11.8071	11.6073	12.1077	12.0315	11.9186	1.17679	0.000564257	0.021583
1429447_at	AK003753	Mm.25506	Ellis van Creveld syndrome 2 homolog (human)	'Evc2'	ENSMUSG00000050248	68525	7.47401	7.21684	7.0399	7.82933	7.59139	7.51214	1.32099	0.00056602	0.021632
1426926_at	AW546508	Mm.192699	phospholipase C, gamma 2	'Plcg2'	ENSMUSG00000034330	234779	9.26143	9.07245	9.23562	9.5007	9.43408	9.7407	1.29482	0.000569109	0.0216583
1453600_at	AV271182	Mm.441231	coiled-coil domain containing 18	'Ccdc18'	ENSMUSG00000056531	73254	7.38735	7.06324	6.95725	7.65532	7.5813	7.59428	1.39709	0.000568966	0.0216712
1448163_at	NM_011937	Mm.22374	glucosamine-6-phosphate deaminase 1	'Gnpda1'	ENSMUSG00000052102	26384	10.2258	10.2637	9.988	10.46	10.5952	10.3292	1.2338	0.000570114	0.0216783
1438436_at	BE979968	Mm.390264	RIKEN cDNA 6330407J23 gene	'6330407J23Rik'	---	67412	6.31848	6.90543	6.43568	6.05967	6.272	5.83076	0.712643	0.00056872	0.0216801
1433942_at	BE133806	Mm.4040	myosin VI	'Myo6'	ENSMUSG00000033577	17920	5.09948	5.21877	5.34755	5.74181	5.484	5.94699	1.42593	0.000567783	0.021681
1444089_at	AV016275	Mm.123110	spectrin beta 2	'Spnb2'	ENSMUSG00000020315	20742	8.01604	8.00882	7.92534	7.50586	7.78653	7.30534	0.73667	0.000568719	0.0216984
1448956_at	NM_019990	Mm.28896	START domain containing 10	'Stard10'	ENSMUSG00000030688	56018	7.56748	7.69082	7.89352	8.20253	7.96853	8.27257	1.35525	0.000572347	0.0217266
1424902_at	AF378760	Mm.39617	plexin domain containing 1	'Plxdc1'	ENSMUSG00000017417	72324	5.53183	5.50371	6.15415	5.98586	5.91169	6.57369	1.34473	0.000572312	0.0217435
1456617_a_at	BM210677	Mm.377134	eukaryotic translation initiation factor 2, subunit 2 (beta)	'Eif2s2'	ENSMUSG00000052825 /// ENSMUSG00000074656	67204	12.9959	13.0761	13.2935	12.8563	12.8947	13.0604	0.880114	0.00057605	0.0217937
1415697_at	BG069656	Mm.290530	GTPase activating protein (SH3 domain) binding protein 2	'G3bp2'	ENSMUSG00000029405	23881	11.7917	11.8471	11.8761	11.4923	11.687	11.5469	0.834516	0.000575919	0.0218071
1427256_at	BM251152	Mm.158700	versican	'Vcan'	---	13003	7.1662	6.63627	6.35325	7.73703	6.97454	6.74256	1.35313	0.000575768	0.0218197
1418371_at	AY029255	Mm.246436	dynein light chain LC8-type 2	'Dynll2'	ENSMUSG00000020483	68097	9.85423	9.99715	9.92509	9.29074	9.67925	9.68507	0.775211	0.000577577	0.0218332
1451969_s_at	BC014870	Mm.273659	poly (ADP-ribose) polymerase family, member 3	'Parp3'	ENSMUSG00000023249	235587	3.61118	3.62586	3.68611	4.30839	4.02654	4.04562	1.40816	0.000575758	0.0218377
1436714_at	BB297498	Mm.209385	LIM domain containing preferred translocation partner in lipoma	'Lpp'	ENSMUSG00000033306	210126	8.77673	8.48161	8.29885	8.33346	8.09986	8.08015	0.787437	0.000579403	0.0218656
1423549_at	BB277461	Mm.6379	solute carrier family 1 (glutamate/neutral amino acid transporter), member 4	'Slc1a4'	ENSMUSG00000020142	55963	8.03758	8.22604	8.13123	7.83627	7.39314	7.45308	0.685377	0.000579154	0.0218745
1438036_x_at	BB748934	Mm.293063	expressed sequence AW061290	'AW061290'	ENSMUSG00000036368	381110	6.64538	6.92139	7.56464	6.08285	6.68208	6.98197	0.730665	0.000580177	0.0218765
1438855_x_at	BB233088	Mm.255332	tumor necrosis factor, alpha-induced protein 2	'Tnfaip2'	ENSMUSG00000021281	21928	3.84685	4.17614	4.42815	3.63174	3.639	3.78754	0.730686	0.000582469	0.0218897
1423294_at	AW555393	Mm.335639	mesoderm specific transcript	'Mest'	ENSMUSG00000051855	17294	11.0645	10.7235	10.4494	10.7657	10.4884	10.0578	0.808284	0.000583238	0.0219003
1459861_s_at	AV221085	Mm.458222	F-box and leucine-rich repeat protein 10 /// similar to F-box and leucine-rich repeat protein 10	'Fbxl10 /// LOC100039668'	ENSMUSG00000029475	100039668 /// 30841	10.7912	11.1198	11.036	10.6045	10.7945	10.6693	0.817453	0.000582349	0.0219034
1451247_at	BC024891	Mm.271975	major facilitator superfamily domain containing 1	'Mfsd1'	ENSMUSG00000027775	66868	8.58679	8.54111	8.35105	8.82654	8.91039	8.8248	1.28707	0.000581692	0.0219152
1429783_at	AK009464	Mm.117709	PDZ and LIM domain 5	'Pdlim5'	ENSMUSG00000028273	56376	6.42789	6.63792	6.70444	6.00676	6.22089	6.09991	0.71783	0.000582323	0.0219207
1449732_at	AI326272	Mm.2760	zinc finger and SCAN domain containing 21	'Zscan21'	---	22697	8.50085	8.29913	8.06578	8.73116	8.73614	8.68234	1.35337	0.000587221	0.0220132
1433497_at	BQ177893	Mm.2545	aquarius	'Aqr'	ENSMUSG00000040383	11834	11.3786	11.019	10.7594	11.5206	11.3573	11.2648	1.26243	0.000586909	0.0220198
1415822_at	BG060909	Mm.193096	stearoyl-Coenzyme A desaturase 2	'Scd2'	ENSMUSG00000025203	20250	11.6436	12.0906	12.128	12.0824	12.3307	12.3271	1.22818	0.000588615	0.0220471
1449507_a_at	NM_010581	Mm.390865	CD47 antigen (Rh-related antigen, integrin-associated signal transducer)	'Cd47'	ENSMUSG00000055447	16423	7.14347	6.91228	7.11577	7.4635	7.29996	7.63158	1.32881	0.00058942	0.022059
1427940_s_at	BB046347	Mm.446553	c-myc binding protein	'Mycbp'	ENSMUSG00000028647	56309	8.08571	8.09955	8.14016	7.71027	7.81736	7.79863	0.794139	0.000589912	0.0220591
1435367_at	BQ177154	Mm.254517	mitogen-activated protein kinase 4	'Mapk4'	ENSMUSG00000024558	225724	7.45355	7.47516	7.42448	6.95121	7.23622	6.96871	0.760815	0.000593543	0.022085
1427178_at	BB667469	Mm.360398	transmembrane channel-like gene family 4	'Tmc4'	ENSMUSG00000019734	353499	6.84288	6.87149	6.72232	7.22335	7.25325	7.38738	1.39678	0.000592644	0.022088
1417177_at	NM_016905	Mm.2820	galactokinase 1	'Galk1'	ENSMUSG00000020766	14635	9.8438	10.1549	10.2237	10.3413	10.3361	10.7584	1.33141	0.000593309	0.0220945
1456717_at	BG071163	---	---	'---'	---	---	3.60341	3.93653	3.47769	4.34366	4.16459	4.35579	1.55989	0.000591924	0.0220977
1425133_s_at	BC020147	Mm.281969	RAB3A interacting protein (rabin3)-like 1	'Rab3il1'	ENSMUSG00000024663	74760	6.4318	6.31805	6.44325	6.91823	6.90359	6.72881	1.37348	0.000592638	0.022106
1437197_at	BB251748	Mm.211096	sorbin and SH3 domain containing 2	'Sorbs2'	ENSMUSG00000031626	234214	3.63725	3.48663	3.68182	4.0748	3.87582	3.9934	1.30167	0.000595146	0.0221082
1447657_s_at	BB322227	Mm.35789	synaptopodin 2-like	'Synpo2l'	---	68760	6.65465	6.13313	5.81761	5.99449	5.86944	5.35045	0.729716	0.000591723	0.0221085
1426696_at	D00622	Mm.277661	low density lipoprotein receptor-related protein associated protein 1	'Lrpap1'	ENSMUSG00000029103	16976	10.0436	9.81503	9.81611	9.43843	9.66184	9.34224	0.758897	0.000595011	0.0221214
1424345_s_at	BC021792	Mm.196580	ubiquitin-conjugating enzyme E2M (UBC12 homolog, yeast)	'Ube2m'	ENSMUSG00000005575	22192	9.94448	9.95337	9.78629	9.58125	9.66876	9.47727	0.801859	0.000596404	0.0221367
1452608_at	BB046347	Mm.446553	c-myc binding protein	'Mycbp'	ENSMUSG00000028647	56309	9.18881	9.12211	9.23023	8.73515	8.87842	8.82471	0.776576	0.000597509	0.0221594
1435689_at	AV078506	Mm.458576	RIKEN cDNA 9030025P20 gene	'9030025P20Rik'	ENSMUSG00000073455	381062	8.06746	8.34618	8.17122	7.83417	7.90098	7.71076	0.770645	0.000599419	0.022212
1418258_s_at	NM_133796	Mm.246436	dynein light chain LC8-type 2	'Dynll2'	ENSMUSG00000020483	68097	9.73758	9.68194	9.72531	9.20481	9.48787	9.23216	0.758611	0.000600119	0.0222197
1434748_at	BM208103	Mm.22448	cytoskeleton associated protein 2	'Ckap2'	ENSMUSG00000037725	80986	10.6711	10.3222	10.1644	10.8971	10.6618	10.5388	1.24371	0.00060254	0.0222727
1433546_at	BB445684	Mm.207683	glucosamine (N-acetyl)-6-sulfatase	'Gns'	ENSMUSG00000034707	75612	8.02763	7.9958	7.9958	8.38265	8.33823	8.40216	1.29074	0.000602351	0.022284
1441170_a_at	BB531641	Mm.29629	disabled homolog 2 (Drosophila) interacting protein	'Dab2ip'	ENSMUSG00000026883	69601	6.35153	6.37467	6.29369	6.67329	6.76713	6.77878	1.32072	0.000603396	0.0222861
1428132_at	AK008084	Mm.28189	CDC42 small effector 1	'Cdc42se1'	ENSMUSG00000046722	57912	8.7461	8.95428	8.78314	8.50409	8.57112	8.17296	0.755812	0.000608447	0.0224359
1428384_at	AK003950	Mm.273986	DNA segment, Chr 4, Brigham & Women's Genetics 0951 expressed	'D4Bwg0951e'	ENSMUSG00000048706	52829	6.69524	6.23284	6.33411	7.01263	6.791	7.4974	1.65271	0.000608968	0.0224368
1441391_at	BG069873	---	---	'---'	---	---	8.58225	8.81974	8.72461	8.38091	8.21898	8.01435	0.713452	0.000608261	0.0224474
1417794_at	NM_019831	Mm.23458	zinc finger, MYM-type 3	'Zmym3'	ENSMUSG00000031310	56364	8.56017	8.5912	8.41958	8.75676	9.16618	9.00261	1.37788	0.000613205	0.0225745
1417576_a_at	AK006346	Mm.127378	OTU domain, ubiquitin aldehyde binding 2	'Otub2'	ENSMUSG00000021203	68149	5.92431	5.98067	6.15952	5.58398	5.58049	5.48172	0.724249	0.000616608	0.0226443
AFFX-r2-Bs-dap-M_at	AFFX-r2-Bs-dap-M	---	---	'---'	---	---	8.45939	8.24195	8.23059	8.84561	8.48956	8.953	1.38138	0.000616371	0.022654
1436609_a_at	AV309553	Mm.277661	low density lipoprotein receptor-related protein associated protein 1	'Lrpap1'	ENSMUSG00000029103	16976	11.2934	11.0523	11.0645	10.7037	10.887	10.6439	0.767777	0.000616199	0.0226662
1436509_at	BB000110	Mm.153963	RIKEN cDNA 2410014A08 gene	'2410014A08Rik'	ENSMUSG00000048578	109154	9.82368	9.97547	9.72897	9.50272	9.69109	9.42233	0.810052	0.000618555	0.0226973
1448214_at	AK011810	Mm.301527	pyruvate dehydrogenase (lipoamide) beta /// similar to pyruvate dehydrogenase (lipoamide) beta	'LOC100044400 /// LOC620009 /// Pdhb'	ENSMUSG00000021748	100044400 /// 620009 /// 68263	6.90065	7.00436	6.86269	6.50159	6.65577	6.36319	0.750353	0.000619528	0.0227145
1435517_x_at	BB465250	Mm.27832	v-ral simian leukemia viral oncogene homolog B (ras related)	'Ralb'	ENSMUSG00000004451	64143	8.50078	8.88498	9.24492	9.00311	9.22274	9.53889	1.3021	0.000622493	0.0227493
1417807_at	NM_027356	Mm.124666	RIKEN cDNA 2700038N03 gene	'2700038N03Rik'	ENSMUSG00000051502	70240	6.47718	6.31573	6.11911	5.58288	5.87396	5.78383	0.688958	0.00062325	0.0227585
1418943_at	NM_023057	Mm.314618	RIKEN cDNA B230120H23 gene	'B230120H23Rik'	ENSMUSG00000004085	65964	5.78745	5.48244	5.27468	6.28602	6.02962	5.57906	1.36964	0.000622285	0.0227601
1451048_at	BG086961	Mm.289329	methionine aminopeptidase 2	'Metap2'	ENSMUSG00000036112	56307	6.7018	6.87406	6.74043	6.35925	6.54471	6.25907	0.766948	0.000623959	0.0227659
1417995_at	NM_008979	Mm.395	protein tyrosine phosphatase, non-receptor type 22 (lymphoid)	'Ptpn22'	ENSMUSG00000027843	19260	4.21266	4.94585	4.85477	3.9959	4.17176	4.11411	0.68124	0.000624642	0.0227724
AFFX-r2-Bs-phe-M_at	AFFX-r2-Bs-phe-M	---	---	'---'	---	---	5.78901	5.54737	5.39018	6.11039	5.92059	6.07535	1.38422	0.000622191	0.0227751
1433471_at	AI323642	Mm.31630	transcription factor 7, T-cell specific	'Tcf7'	ENSMUSG00000000782	21414	8.52255	8.51937	8.42104	8.89652	8.82649	8.99958	1.34216	0.000622046	0.0227883
1419583_at	NM_007625	Mm.268070	chromobox homolog 4 (Drosophila Pc class)	'Cbx4'	ENSMUSG00000039989	12418	5.6722	5.6577	5.55747	4.57822	5.24885	5.10457	0.650755	0.000628667	0.0229006
1460082_at	BB298005	Mm.39999	inhibitor of growth family, member 3	'Ing3'	ENSMUSG00000029670	71777	6.08683	6.18771	5.9875	5.58113	5.89363	5.51592	0.747028	0.000631152	0.0229171
1416487_a_at	NM_009534	Mm.221992	yes-associated protein 1	'Yap1'	---	22601	8.42987	8.32064	8.32326	8.01544	8.08288	7.77454	0.760667	0.000630749	0.0229209
1456481_at	BB525078	Mm.258310	DNA segment, Chr 9, ERATO Doi 280, expressed	'D9Ertd280e'	ENSMUSG00000037681	272636	7.34462	7.43946	7.35911	7.53578	8.07052	8.032	1.42821	0.000630382	0.0229261
1456478_at	BB183423	Mm.440524	phosphoglucomutase 2-like 1	'Pgm2l1'	ENSMUSG00000030729	70974	5.77935	5.2254	5.57199	6.00877	5.99979	6.1992	1.4758	0.000630337	0.0229429
1453761_at	AA275278	Mm.26870	PHD finger protein 6	'Phf6'	---	70998	6.98943	7.26981	7.20976	6.46973	6.96004	6.76997	0.747176	0.000632981	0.0229466
1448767_s_at	BC026833	Mm.21198	gap junction membrane channel protein beta 1	'Gjb1'	ENSMUSG00000047797	14618	6.32183	6.60142	6.39753	6.9119	6.90965	6.95393	1.4047	0.000632965	0.0229645
1428172_at	BB460975	Mm.283339	PRP39 pre-mRNA processing factor 39 homolog (yeast)	'Prpf39'	ENSMUSG00000035597	328110	7.6651	7.67175	7.18605	7.28277	7.2744	6.84206	0.771434	0.000636785	0.0229921
1438932_at	BE688720	Mm.77017	RAS, guanyl releasing protein 2	'Rasgrp2'	---	19395	10.7676	10.5183	10.8076	10.5464	10.0743	10.479	0.796407	0.000635833	0.0229945
1417839_at	NM_013805	Mm.22768	claudin 5	'Cldn5'	ENSMUSG00000041378	12741	6.5939	6.3637	6.27666	6.84368	6.93561	6.83697	1.38336	0.000636684	0.0230069
1420467_at	NM_020576	Mm.34201	psoriasis susceptibility 1 candidate 2 (human)	'Psors1c2'	ENSMUSG00000024409	57390	7.11165	7.06913	7.94013	6.57955	6.79557	7.45529	0.744467	0.000635712	0.0230086
1416590_a_at	AF327929	Mm.275864	RAB34, member of RAS oncogene family	'Rab34'	ENSMUSG00000002059	19376	8.46082	8.15751	8.21415	8.75675	8.47554	8.77168	1.31535	0.000635208	0.0230088
1454350_at	AV381549	Mm.432345	inturned planar cell polarity effector homolog (Drosophila)	'Intu'	ENSMUSG00000060798	380614	6.79895	7.14916	7.07955	7.25388	7.53103	7.50853	1.34001	0.000642024	0.0231627
1434705_at	BG072903	Mm.246240	C-terminal binding protein 2	'Ctbp2'	---	13017	12.7911	12.7525	12.9029	12.6397	12.5405	12.5262	0.84462	0.000643305	0.0231718
1418280_at	NM_011803	Mm.275036	Kruppel-like factor 6	'Klf6'	ENSMUSG00000000078	23849	5.96784	5.82671	5.62235	6.38524	6.21577	6.09059	1.34283	0.000643258	0.0231886
1433711_s_at	BG076140	Mm.139418	sestrin 1 /// similar to Sesn1 protein	'LOC100047324 /// Sesn1'	ENSMUSG00000038332	100047324 /// 140742	7.90926	8.38941	8.25658	8.15964	8.77646	8.96662	1.3777	0.000644371	0.0231917
1419572_a_at	NM_008992	Mm.229109	ATP-binding cassette, sub-family D (ALD), member 4	'Abcd4'	ENSMUSG00000021240	19300	6.9171	6.68369	6.71199	7.15368	7.16975	7.55132	1.45601	0.000645654	0.0232194
1425822_a_at	AB015422	Mm.1645	deltex 1 homolog (Drosophila)	'Dtx1'	ENSMUSG00000029603	14357	7.81407	7.9513	8.32866	8.45775	8.18274	8.86681	1.39614	0.000646175	0.0232196
1428294_at	AK016551	Mm.17519	zinc finger protein 259	'Zfp259'	---	22687	7.2046	7.09798	7.10946	7.51948	7.45533	7.61676	1.31546	0.000647932	0.0232642
1458374_at	BB540053	Mm.21144	expressed sequence C79407	'C79407'	ENSMUSG00000047534	217653	9.80117	9.83414	9.96061	10.137	10.11	10.3163	1.2508	0.000648532	0.0232672
1421971_a_at	NM_023260	Mm.328851	mitochondrial ribosomal protein S34	'Mrps34'	ENSMUSG00000038880	79044	11.2553	11.3437	11.2022	10.9175	11.0996	11.0058	0.836109	0.00064934	0.0232776
1429897_a_at	AK009258	Mm.37332	DNA segment, Chr 16, ERATO Doi 472, expressed	'D16Ertd472e'	ENSMUSG00000022864	67102	8.69523	8.75766	8.30065	8.24559	8.466	7.98881	0.784935	0.000654374	0.0234209
1455096_at	AW555664	Mm.341948	fibronectin leucine rich transmembrane protein 2	'Flrt2'	ENSMUSG00000047414	399558	3.88446	4.16843	4.07018	3.44568	3.82975	3.63299	0.7557	0.000654331	0.0234379
1460436_at	BI652065	Mm.181862	N-deacetylase/N-sulfotransferase (heparan glucosaminyl) 1	'Ndst1'	ENSMUSG00000054008	15531	8.60634	8.49006	8.31083	9.00213	8.72083	8.71878	1.27198	0.000659281	0.0235218
1454219_at	AK013295	Mm.266312	DnaJ (Hsp40) homolog, subfamily C, member 2	'Dnajc2'	---	22791	6.50618	6.64925	6.758	6.22476	6.12905	6.23906	0.739315	0.000658987	0.0235299
1460206_at	NM_019518	Mm.276573	GRP1 (general receptor for phosphoinositides 1)-associated scaffold protein	'Grasp'	ENSMUSG00000000531	56149	8.1059	8.37033	8.25086	8.66479	8.75785	8.5169	1.32793	0.000658443	0.0235478
1432336_at	AK017151	Mm.379303	RIKEN cDNA 5033404E19 gene	'5033404E19Rik'	---	114668	6.57917	6.49061	6.33473	6.89067	6.90455	6.83267	1.3285	0.000658969	0.023548
1452031_at	BB357585	Mm.204834	solute carrier family 1 (glial high affinity glutamate transporter), member 3	'Slc1a3'	ENSMUSG00000005360	20512	5.10421	5.17979	5.67843	5.54532	5.46645	6.3547	1.39182	0.000660717	0.0235544
1432143_a_at	AK006835	Mm.390461	high mobility group box transcription factor 1	'Hbp1'	ENSMUSG00000002996	73389	9.10801	9.06308	9.02908	9.61496	9.524	9.32512	1.34174	0.000664414	0.0236488
1423677_at	AF279263	Mm.20943	FK506 binding protein 9	'Fkbp9'	ENSMUSG00000029781	27055	10.6591	10.5105	10.3994	10.8727	10.7828	10.8813	1.25466	0.000666208	0.0236567
1443227_at	BB437937	Mm.288669	basic leucine zipper and W2 domains 2	'Bzw2'	---	66912	4.38092	4.43372	4.64818	4.87356	4.78868	4.97855	1.31443	0.00066419	0.0236595
1420310_at	BG083989	---	---	'---'	---	---	8.0949	7.19098	7.95302	7.41385	6.97485	7.19057	0.691359	0.00066534	0.0236631
1416965_at	AF181560	Mm.4881	proprotein convertase subtilisin/kexin type 1 inhibitor	'Pcsk1n'	ENSMUSG00000039278	30052	9.25043	8.57019	8.75569	9.5384	8.92462	9.32226	1.3268	0.000666087	0.023671
1426427_at	BB764137	Mm.235007	tubulin tyrosine ligase-like 1	'Ttll1'	ENSMUSG00000022442	319953	8.54421	8.56823	8.6441	8.84276	8.98417	9.07347	1.30358	0.000667475	0.023683
1452155_a_at	BC027069	Mm.29644	DEAD (Asp-Glu-Ala-Asp) box polypeptide 17	'Ddx17'	ENSMUSG00000055065	67040	11.9484	11.6381	11.583	12.0769	11.96	11.9629	1.21479	0.000670236	0.0237623
1434067_at	BE688410	Mm.295569	expressed sequence AI662270	'AI662270'	---	103814	4.9378	4.05154	6.564	4.55747	3.71592	5.91415	0.732682	0.00067548	0.0239294
1417542_at	BB737182	Mm.268383	ribosomal protein S6 kinase, polypeptide 2	'Rps6ka2'	ENSMUSG00000023809	20112	8.55208	8.68698	8.39048	8.91457	8.95803	8.8975	1.30448	0.00067855	0.0240193
1453107_s_at	AK008037	Mm.195898	forkhead box M1 /// phosphatidylethanolamine binding protein 1 /// RIKEN cDNA 4933413G19 gene	'4933413G19Rik /// Foxm1 /// Pebp1'	ENSMUSG00000001517	14235 /// 23980 /// 71149	7.83114	7.4861	7.14107	8.05752	8.01394	7.82398	1.40568	0.000679431	0.0240316
1427962_at	BG072723	Mm.277871	coiled-coil domain containing 102A	'Ccdc102a'	ENSMUSG00000063605	234582	8.30037	7.99935	8.00963	8.54472	8.39305	8.62807	1.34451	0.000682805	0.024132
1437308_s_at	AV024285	Mm.24816	coagulation factor II (thrombin) receptor	'F2r'	ENSMUSG00000048376	14062	10.0058	10.4595	10.1647	9.77635	9.94553	9.24847	0.694375	0.00068712	0.024152
1448134_at	NM_013753	Mm.269699	cDNA sequence X99384	'X99384'	ENSMUSG00000020092	27355	9.97711	9.79988	9.7158	10.2215	10.1538	10.248	1.30293	0.000685329	0.0241644
1422142_at	AF172256	Mm.437830	nephrosis 1 homolog, nephrin (human)	'Nphs1'	ENSMUSG00000006649	54631	8.57315	8.60118	8.56526	8.90465	8.90729	9.08623	1.30987	0.000684331	0.024167
1416022_at	BC002008	Mm.741	fatty acid binding protein 5, epidermal	'Fabp5'	ENSMUSG00000027533	16592	9.06211	8.80065	9.40565	9.56522	9.22923	9.72361	1.33658	0.000687052	0.0241685
1418379_s_at	NM_054044	Mm.87046	G protein-coupled receptor 124	'Gpr124'	ENSMUSG00000031486	78560	5.07229	5.71129	5.35758	4.71625	5.00144	4.98068	0.720927	0.000685002	0.0241718
1425348_a_at	BC003798	Mm.273053	signal recognition particle receptor, B subunit	'Srprb'	ENSMUSG00000032553	20818	8.13852	8.29574	8.28355	7.67591	7.94332	8.01545	0.779786	0.000687042	0.024187
1428226_at	AK005098	Mm.21214	neuroguidin, EIF4E binding protein	'Ngdn'	ENSMUSG00000022204	68966	10.8159	10.7702	10.5287	10.5184	10.503	10.1781	0.809617	0.000686815	0.0241979
1446071_at	BB529332	Mm.274956	six transmembrane epithelial antigen of prostate 2	'Steap2'	ENSMUSG00000015653	74051	6.79541	6.94264	6.11396	6.28748	6.46573	5.75016	0.732954	0.00069223	0.0243127
1437526_x_at	BB044174	Mm.31051	heterogeneous nuclear ribonucleoprotein R /// similar to Hnrpr protein	'Hnrpr /// LOC620521'	ENSMUSG00000066037	620521 /// 74326	11.4579	11.3159	11.7964	11.2296	11.0628	11.1951	0.783969	0.000692934	0.0243185
1438559_x_at	BB145101	Mm.148425	solute carrier family 44, member 2	'Slc44a2'	ENSMUSG00000057193	68682	9.0659	9.31542	9.3995	9.33159	9.62961	9.89013	1.28353	0.000695045	0.0243357
1437358_at	BM233251	Mm.293273	WD repeat and FYVE domain containing 1	'Wdfy1'	---	69368	6.83933	6.97366	6.8479	7.10944	7.36271	7.51258	1.36688	0.000696815	0.024341
1437052_s_at	BB414515	Mm.395108	solute carrier family 2 (facilitated glucose transporter), member 3	'Slc2a3'	ENSMUSG00000003153	20527	12.5668	12.9684	12.9397	13.0949	13.0494	13.3512	1.27662	0.000694669	0.0243415
1440984_at	BE943712	Mm.228071	bromodomain adjacent to zinc finger domain, 2B	'Baz2b'	ENSMUSG00000026987	407823	5.62597	5.92099	5.77298	6.11039	6.5558	6.00201	1.3746	0.000694348	0.0243492
1456702_x_at	BB488978	Mm.29815	methionine adenosyltransferase II, alpha	'Mat2a'	ENSMUSG00000053907	232087	11.081	11.032	11.1698	10.8087	10.7792	10.8573	0.824174	0.000698174	0.0243508
1429040_at	BE692399	Mm.440442	RIKEN cDNA 6820431F20 gene	'6820431F20Rik'	ENSMUSG00000071796	381598	9.34953	9.19371	9.35499	8.88031	8.99052	8.76693	0.752074	0.000696608	0.0243527
1451140_s_at	BB756794	Mm.33649	protein kinase, AMP-activated, gamma 2 non-catalytic subunit	'Prkag2'	ENSMUSG00000028944	108099	6.91066	7.1808	7.21255	7.48273	7.38735	7.72235	1.35481	0.000697725	0.024354
1417135_at	NM_009274	Mm.288728	serine/arginine-rich protein specific kinase 2	'Srpk2'	ENSMUSG00000062604	20817	8.79876	9.02458	8.90418	9.58814	9.23853	9.40924	1.43579	0.00069633	0.0243618
1429796_at	AK008844	---	kalirin, RhoGEF kinase	'Kalrn'	ENSMUSG00000061751	545156	7.03072	6.77657	7.17698	7.38737	7.29768	7.48899	1.31898	0.000699615	0.0243634
1417967_at	NM_028152	Mm.218940	MMS19 (MET18 S. cerevisiae)-like	'Mms19l'	ENSMUSG00000025159	72199	9.08869	8.99123	8.75415	9.33923	9.38092	9.16292	1.27577	0.000699612	0.0243821
1456573_x_at	BB205930	Mm.195803	nicotinamide nucleotide transhydrogenase	'Nnt'	ENSMUSG00000025453	18115	9.30455	9.05074	8.76777	9.82506	9.42139	9.0022	1.30128	0.000701568	0.0244125
1447621_s_at	AV300716	Mm.45995	transmembrane protein 173	'Tmem173'	ENSMUSG00000024349	72512	4.23905	4.66646	3.8642	4.57345	5.09452	4.39865	1.35156	0.000704751	0.0244855
1434458_at	BB444134	Mm.4913	follistatin	'Fst'	---	14313	5.3899	4.98666	4.74401	4.64649	4.79501	4.08265	0.701738	0.000705472	0.0244917
1428798_s_at	AK010304	Mm.261321	SET domain containing 6	'Setd6'	ENSMUSG00000031671	66083	7.9918	8.18779	8.23005	8.47136	8.39041	8.7466	1.32521	0.000704431	0.0244932
1415772_at	BF118393	Mm.154378	nucleolin	'Ncl'	---	17975	9.88849	9.63072	9.88746	9.63034	9.2624	9.3511	0.766783	0.000707909	0.0245196
1436898_at	BI738328	Mm.257276	splicing factor proline/glutamine rich (polypyrimidine tract binding protein associated) /// similar to PTB-associated splicing factor	'LOC100045887 /// Sfpq'	ENSMUSG00000028820	100045887 /// 71514	8.56004	8.51343	8.54323	9.25624	8.7019	9.11571	1.41563	0.000706863	0.0245211
1454880_s_at	BB212341	Mm.210125	Bcl2 modifying factor	'Bmf'	ENSMUSG00000040093	171543	7.73306	8.26407	8.47528	8.64253	8.43467	9.0983	1.51466	0.000707861	0.0245368
1417527_at	BC027301	Mm.390023	adaptor-related protein complex 3, mu 2 subunit	'Ap3m2'	ENSMUSG00000031539	64933	5.75844	6.05491	6.07582	5.34479	5.59062	5.67213	0.743828	0.000711096	0.0245734
1433992_at	BQ176992	Mm.40796	shroom family member 2	'Shroom2'	ENSMUSG00000045180	110380	8.49566	8.19069	8.13244	8.79916	8.52785	8.62041	1.29996	0.000710181	0.0245795
1438386_x_at	BB470596	Mm.29815	methionine adenosyltransferase II, alpha	'Mat2a'	ENSMUSG00000053907	232087	11.5502	11.5103	11.6215	11.3036	11.2769	11.3359	0.837976	0.000710874	0.0245846
1437850_a_at	AV299745	Mm.436931	cellular nucleic acid binding protein	'Cnbp'	ENSMUSG00000030057	12785	12.0384	11.9892	12.3977	11.8635	11.7518	11.8779	0.810545	0.000713397	0.024634
1447452_at	AW124565	Mm.41272	Receptor accessory protein 3	'Reep3'	---	28193	6.57393	6.12557	6.19402	5.88002	5.82623	5.81343	0.732974	0.000716047	0.0246689
1443256_at	BB548833	Mm.358802	2 days pregnant adult female oviduct cDNA, RIKEN full-length enriched library, clone:E230012I16 product:unclassifiable, full insert sequence	'---'	---	---	6.18111	4.98259	5.09991	6.35551	5.98334	6.30606	1.81224	0.000716618	0.0246697
1452826_s_at	AK012109	Mm.218350	F-box and leucine-rich repeat protein 20	'Fbxl20'	ENSMUSG00000020883	72194	7.39791	7.34431	7.35083	7.95223	7.5908	7.95841	1.39283	0.000715844	0.0246808
1418402_at	NM_009616	Mm.89940	a disintegrin and metallopeptidase domain 19 (meltrin beta) /// similar to metalloprotease-disintegrin meltrin beta	'Adam19 /// LOC100045780'	ENSMUSG00000011256	100045780 /// 11492	8.55407	8.32137	8.21975	9.10081	8.65213	8.58713	1.33616	0.000715613	0.0246917
1425106_a_at	BC003450	Mm.38433	tryptophanyl-tRNA synthetase	'Wars'	ENSMUSG00000021266	22375	9.29783	9.42964	9.39784	8.99262	9.13198	8.97367	0.789389	0.000717903	0.0246951
1423702_at	BC003830	Mm.24350	H1 histone family, member 0	'H1f0'	ENSMUSG00000048769	14958	9.16745	9.90815	9.45898	9.86537	10.1402	9.8213	1.36072	0.000720482	0.0247649
1416589_at	NM_009242	Mm.291442	secreted acidic cysteine rich glycoprotein /// similar to Secreted acidic cysteine rich glycoprotein	'LOC100046740 /// Sparc'	ENSMUSG00000018593	100046740 /// 20692	10.2338	10.5555	10.2648	9.78789	10.2263	10.0469	0.796642	0.000721503	0.0247811
1443603_at	BB213784	---	---	'---'	---	---	4.03123	4.01409	4.06763	4.43372	4.46887	4.3861	1.31312	0.000722656	0.024783
1455860_at	BB732183	Mm.281044	phosphatidylinositol glycan anchor biosynthesis, class H	'Pigh'	ENSMUSG00000021120	110417	7.03477	7.16934	6.90796	6.79557	6.69126	6.27261	0.736311	0.000722547	0.0247981
1417134_at	NM_009274	Mm.288728	serine/arginine-rich protein specific kinase 2	'Srpk2'	---	20817	8.23686	8.17079	8.1779	8.66633	8.43633	8.47027	1.25782	0.000724958	0.0248053
1428809_at	BI729991	Mm.40679	RIKEN cDNA 1810010H24 gene	'1810010H24Rik'	---	69066	6.19883	6.03124	5.71588	5.00619	5.56266	5.29017	0.634883	0.000725523	0.0248058
1424105_a_at	AF069051	Mm.6856	pituitary tumor-transforming 1	'Pttg1'	ENSMUSG00000020415	30939	9.784	9.96772	10.395	9.98739	10.3776	10.7135	1.24235	0.000724838	0.0248201
1417535_at	NM_025785	Mm.37950	F-box protein 25	'Fbxo25'	ENSMUSG00000038365	66822	7.78189	7.61338	7.51016	8.0726	8.03494	7.9693	1.31245	0.000724716	0.0248348
1436492_x_at	AI842757	Mm.437074	RIKEN cDNA 6430514M23 gene	'6430514M23Rik'	---	399595	8.00531	7.92832	7.90484	7.59797	7.53915	7.6003	0.775761	0.000728173	0.0248776
1456242_at	AV101904	Mm.45676	predicted gene, EG653016	'EG653016'	---	653016	11.126	11.6834	11.63	10.9268	11.4055	11.086	0.793902	0.000729495	0.0249039
1455242_at	BM220880	Mm.234965	forkhead box P1	'Foxp1'	---	108655	9.7403	9.24468	8.91353	10.0561	9.55309	9.37462	1.28655	0.000731104	0.0249399
1448893_at	NM_011424	Mm.278646	nuclear receptor co-repressor 2	'Ncor2'	ENSMUSG00000029478	20602	8.24424	7.71377	7.75004	8.50049	8.19644	8.31079	1.35557	0.000736471	0.0250472
1420463_at	NM_013748	Mm.440845	cytokine-dependent hematopoietic cell linker	'Clnk'	ENSMUSG00000039315	27278	6.77687	6.85764	6.5417	6.35903	6.49092	6.20437	0.771864	0.00073605	0.0250518
1450644_at	M58566	Mm.235132	zinc finger protein 36, C3H type-like 1	'Zfp36l1'	ENSMUSG00000021127	12192	11.0289	11.0453	11.1388	10.8337	10.691	10.4104	0.75311	0.000735155	0.0250592
1434070_at	AV359819	Mm.22398	jagged 1	'Jag1'	ENSMUSG00000027276	16449	8.87621	8.15684	8.14152	9.36396	8.47207	8.47848	1.30319	0.000736019	0.0250697
1429019_s_at	BB777713	Mm.126984	paraoxonase 2	'Pon2'	ENSMUSG00000032667	330260	7.28856	7.50655	7.16343	7.01228	7.06107	6.715	0.764298	0.000739999	0.0251483
1417540_at	NM_007920	Mm.301204	E74-like factor 1	'Elf1'	ENSMUSG00000036461	13709	7.72578	7.33916	6.7015	8.42032	7.94751	6.90457	1.43134	0.000741281	0.0251728
1429817_at	AK016704	Mm.25514	spermatogenesis and oogenesis specific basic helix-loop-helix 2	'Sohlh2'	ENSMUSG00000027794	74434	6.99951	7.67833	7.9985	7.25746	8.05739	8.53592	1.31588	0.00074333	0.0252045
1418256_at	BI662291	Mm.45044	serum response factor	'Srf'	ENSMUSG00000015605	20807	8.46789	8.43109	8.45481	8.19468	8.01066	8.1811	0.800624	0.000743158	0.0252176
1449002_at	NM_013750	Mm.34346	pleckstrin homology-like domain, family A, member 3	'Phlda3'	ENSMUSG00000041801	27280	9.85033	9.73651	9.18716	10.3241	9.90326	9.60883	1.28358	0.000744954	0.0252406
1449960_at	NM_016789	Mm.10099	neuronal pentraxin 2	'Nptx2'	ENSMUSG00000059991	53324	6.6614	7.25057	7.30727	6.2932	6.84847	6.89369	0.760753	0.000746945	0.0252701
1448819_at	AA985754	Mm.377134	eukaryotic translation initiation factor 2, subunit 2 (beta)	'Eif2s2'	---	67204	11.8657	12.0688	11.9401	11.6875	11.7955	11.6519	0.843375	0.000748136	0.0252724
1442223_at	AV329519	Mm.389224	Enabled homolog (Drosophila)	'Enah'	---	13800	7.14395	6.91041	6.70666	7.46803	7.30595	7.62936	1.48765	0.000746511	0.0252743
1450397_at	BB731480	Mm.4173	microtubule-associated protein 1 B	'Mtap1b'	ENSMUSG00000052727	17755	6.81982	6.52277	6.84032	7.26297	6.87341	7.31694	1.34206	0.000747654	0.0252751
1440343_at	BQ174267	Mm.392855	ribosomal protein S6 kinase, polypeptide 5	'Rps6ka5'	---	73086	6.5838	6.57518	6.62883	7.03542	6.88692	7.05908	1.31875	0.000749014	0.0252832
1421871_at	NM_019989	Mm.260760	SH3-binding domain glutamic acid-rich protein like	'Sh3bgrl'	---	56726	7.02683	6.67207	7.04701	7.47359	6.95873	7.44783	1.30101	0.000750953	0.0253297
1455991_at	BG094881	Mm.289643	cysteine conjugate-beta lyase 2	'Ccbl2'	ENSMUSG00000040213	229905	8.73275	9.01763	8.83666	9.00434	9.38782	9.26248	1.281	0.000751744	0.0253374
1441536_at	AV362707	Mm.61526	3-hydroxy-3-methylglutaryl-Coenzyme A synthase 1	'Hmgcs1'	ENSMUSG00000075461	208715	3.59716	3.58043	3.6148	4.00475	3.89093	4.07353	1.31364	0.000753463	0.0253763
1423881_at	BC008529	Mm.284686	SAPS domain family, member 3	'Saps3'	ENSMUSG00000024908	52036	9.83329	9.73941	9.65842	10.0409	10.0375	10.0195	1.2229	0.000754966	0.025408
1436968_x_at	BB328076	Mm.392914	kelch-like 24 (Drosophila)	'Klhl24'	ENSMUSG00000062901	75785	5.50936	5.5938	6.23004	6.64994	6.31788	6.44166	1.67151	0.000756607	0.0254442
1426187_a_at	AF465243	Mm.256035	HCLS1 associated X-1	'Hax1'	ENSMUSG00000027944 /// ENSMUSG00000055544	23897	11.4815	11.7295	11.8057	11.3166	11.4073	11.5602	0.845131	0.000757503	0.0254554
1448185_at	NM_022331	Mm.29151	homocysteine-inducible, endoplasmic reticulum stress-inducible, ubiquitin-like domain member 1	'Herpud1'	ENSMUSG00000031770	64209	9.31453	9.1438	9.15445	8.24796	8.67376	8.85906	0.671417	0.000758783	0.0254604
1448919_at	NM_025422	Mm.227281	CD302 antigen	'Cd302'	ENSMUSG00000060703	66205	5.32765	5.78372	5.49758	5.84774	6.1074	6.67006	1.64652	0.000758779	0.0254793
1454946_at	AV095095	Mm.4594	myeloblastosis oncogene-like 2	'Mybl2'	ENSMUSG00000017861	17865	9.18565	9.52148	9.08259	9.47052	9.86738	9.85268	1.39821	0.000767828	0.0256494
1450498_at	BB586520	Mm.89959	5,10-methylenetetrahydrofolate reductase	'Mthfr'	ENSMUSG00000029009	17769	6.81558	6.76183	6.96574	6.56049	6.41028	6.46665	0.776408	0.000767294	0.0256506
1423941_at	BM227770	Mm.235182	calcium/calmodulin-dependent protein kinase II gamma /// similar to Calcium/calmodulin-dependent protein kinase type II gamma chain (CaM-kinase II gamma chain) (CaM kinase II gamma subunit) (CaMK-II subunit gamma)	'Camk2g /// LOC100045547'	ENSMUSG00000021820	100045547 /// 12325	7.62121	7.63586	7.52077	7.9518	8.00788	8.38947	1.45924	0.00076579	0.0256574
1418215_at	NM_008586	Mm.2682	meprin 1 beta	'Mep1b'	ENSMUSG00000024313	17288	6.33297	6.32994	6.75597	6.57436	6.76755	7.23789	1.31103	0.00076709	0.0256628
1417075_at	NM_025591	Mm.422972	RIKEN cDNA 2010309E21 gene	'2010309E21Rik'	ENSMUSG00000057497	66488	11.8989	11.7692	11.882	11.5755	11.6311	11.5731	0.838389	0.00077012	0.025669
1439783_at	BB809870	Mm.256874	RIKEN cDNA C330018D20 gene	'C330018D20Rik'	---	77422	5.96245	6.01363	6.17861	5.21589	5.70803	5.79228	0.7234	0.000765711	0.0256738
1431737_at	AK004585	Mm.435540	predicted gene, EG629820	'EG629820'	ENSMUSG00000035983	629820	5.63479	5.73103	5.26858	5.14096	5.10343	5.01784	0.732619	0.000766982	0.0256783
1452898_at	AK013045	Mm.41453	vacuolar protein sorting 36 (yeast)	'Vps36'	---	70160	9.12469	8.90164	8.66589	9.47649	9.16834	9.0863	1.2725	0.000769327	0.0256805
1454670_at	AW556696	Mm.291274	arginine glutamic acid dipeptide (RE) repeats	'Rere'	---	68703	8.51365	8.3841	8.25258	8.79265	8.73562	8.8105	1.32047	0.000770073	0.0256864
1451095_at	BC005552	Mm.2942	asparagine synthetase	'Asns'	ENSMUSG00000029752	27053	12.441	12.7207	12.7482	12.2876	12.432	12.5352	0.860159	0.00077139	0.0256923
1452866_at	AK013880	Mm.29192	asparaginyl-tRNA synthetase	'Nars'	ENSMUSG00000024587	70223	12.2761	12.4106	12.3796	12.1054	12.1791	11.9831	0.833303	0.000772243	0.0257017
1424029_at	BC017540	Mm.21485	TSPY-like 4	'Tspyl4'	ENSMUSG00000039485	72480	7.34674	7.43234	7.14936	6.6644	7.00579	6.88426	0.73311	0.000773634	0.025729
1419548_at	U20619	Mm.6952	karyopherin (importin) alpha 1	'Kpna1'	ENSMUSG00000022905	16646	9.74582	9.7204	9.66818	9.3449	9.45653	9.29081	0.786689	0.000774855	0.0257506
1416651_at	NM_013859	Mm.2310	zinc finger, HIT domain containing 2	'Znhit2'	ENSMUSG00000075227	29805	8.75411	8.84544	8.68026	8.38192	8.53495	8.29586	0.78169	0.000775744	0.0257612
1457913_at	BB374879	Mm.428682	RIKEN cDNA 5730601F06 gene	'5730601F06Rik'	---	77519	6.797	6.62611	6.29311	7.15754	6.97561	7.21534	1.48436	0.0007767	0.025774
1421019_at	BC013506	Mm.209953	RIKEN cDNA 1700021F05 gene	'1700021F05Rik'	ENSMUSG00000019797	67851	9.82137	9.98697	10.0222	10.1103	10.2393	10.3648	1.22697	0.000778632	0.0257812
1422854_at	BB753533	Mm.86595	src homology 2 domain-containing transforming protein C1	'Shc1'	ENSMUSG00000042626	20416	9.5607	9.84296	9.6138	9.22019	9.52616	9.33953	0.806492	0.000777617	0.0257854
1455031_at	AV278072	Mm.200924	cell division cycle 2-like 6 (CDK8-like)	'Cdc2l6'	ENSMUSG00000038481	78334	6.92972	6.83306	6.72024	7.29602	7.22027	7.29345	1.36158	0.000778205	0.025786
1450049_a_at	AW537496	Mm.15694	histone cell cycle regulation defective homolog A (S. cerevisiae)	'Hira'	ENSMUSG00000022702	15260	7.26054	7.42973	7.38077	6.93719	7.06005	6.85746	0.756315	0.000782597	0.0258177
1436931_at	AV255458	Mm.79070	regulatory factor X, 4 (influences HLA class II expression)	'Rfx4'	ENSMUSG00000020037	71137	4.68283	5.34196	4.66794	4.24727	4.65511	4.35441	0.721762	0.000781032	0.0258227
1436914_at	BB524458	Mm.249405	CTD (carboxy-terminal domain, RNA polymerase II, polypeptide A) small phosphatase like 2	'Ctdspl2'	---	329506	7.08698	6.95137	6.61602	7.39828	7.34182	7.36883	1.41223	0.000781612	0.025823
1416069_at	NM_019703	Mm.273874	phosphofructokinase, platelet	'Pfkp'	ENSMUSG00000021196	56421	10.752	10.8969	11.178	11.1634	11.0902	11.4937	1.2393	0.000782225	0.0258243
1435001_at	BM198417	Mm.22724	phospholipase A2, activating protein	'Plaa'	---	18786	9.16906	9.1173	9.35187	8.8117	8.85501	8.87737	0.778024	0.000780636	0.0258286
1418555_x_at	NM_011461	Mm.21642	Spi-C transcription factor (Spi-1/PU.1 related)	'Spic'	ENSMUSG00000004359	20728	5.63483	5.44481	5.68485	5.9077	5.9457	6.34671	1.40181	0.000787585	0.0259253
1426318_at	AF426025	Mm.314490	serine (or cysteine) peptidase inhibitor, clade B, member 1b	'Serpinb1b'	ENSMUSG00000051029	282663	3.73583	3.69915	3.78045	3.4886	3.27075	3.1543	0.744503	0.00078652	0.0259281
1454898_s_at	AU016407	Mm.335830	isoamyl acetate-hydrolyzing esterase 1 homolog (S. cerevisiae)	'Iah1'	ENSMUSG00000062054	67732	8.5303	8.99253	8.931	8.3676	8.35557	8.3338	0.732485	0.000787252	0.0259333
1439519_at	BB501712	Mm.346652	solute carrier family 34 (sodium phosphate), member 3	'Slc34a3'	ENSMUSG00000006469	142681	6.55102	6.53934	6.25573	6.92102	6.79041	6.87208	1.33848	0.000788804	0.0259465
1424617_at	BC008158	Mm.45558	interferon-induced protein 35	'Ifi35'	ENSMUSG00000010358	70110	5.73631	6.09534	6.4383	6.28007	6.39491	7.09957	1.42334	0.000792104	0.0260171
1423725_at	BC005459	Mm.28777	plastin 3 (T-isoform)	'Pls3'	ENSMUSG00000016382	102866	8.0457	7.60611	7.95123	8.77417	7.84146	8.43589	1.41111	0.000791685	0.0260223
1418072_at	NM_023422	Mm.297655	histone cluster 1, H2bc /// histone cluster 2, H2bb	'Hist1h2bc /// Hist2h2bb'	ENSMUSG00000018102	319189 /// 68024	9.75331	9.09205	8.33201	9.86593	10.1049	9.42734	1.74523	0.000793063	0.0260297
1457680_a_at	BB824992	Mm.291484	transmembrane protein 69	'Tmem69'	---	230657	8.50427	8.37908	8.29863	7.84646	8.12774	7.93182	0.749816	0.00079428	0.0260317
1417081_a_at	BC004829	Mm.390346	synaptogyrin 2	'Syngr2'	ENSMUSG00000048277	20973	9.13462	9.43723	9.65824	9.53064	9.6506	10.0951	1.2763	0.000794207	0.0260483
1435580_at	AW553275	Mm.268105	RIKEN cDNA C230081A13 gene	'C230081A13Rik'	ENSMUSG00000066635	244895	7.90901	8.14001	7.88042	8.45775	8.40295	8.25373	1.31935	0.000795532	0.0260538
1416803_at	NM_010222	Mm.24720	FK506 binding protein 7	'Fkbp7'	ENSMUSG00000002732	14231	6.58264	6.72451	6.70517	6.95472	7.12258	7.06404	1.29813	0.000797083	0.0260857
1460239_at	BB807707	Mm.254663	tetraspanin 13	'Tspan13'	ENSMUSG00000020577	66109	8.76522	9.04282	9.13757	9.29884	9.27953	9.4876	1.30015	0.000799604	0.0261492
1452955_at	BM940130	Mm.303441	general transcription factor IIH, polypeptide 5	'Gtf2h5'	ENSMUSG00000034345	66467	5.65081	5.71084	5.64869	5.10267	5.32084	5.27716	0.739999	0.000802374	0.0262018
1434836_at	AV277440	Mm.1389	nuclear factor of activated T-cells, cytoplasmic, calcineurin-dependent 2 interacting protein	'Nfatc2ip'	---	18020	10.8924	11.1715	11.2024	10.5903	10.9728	10.8166	0.815901	0.000801915	0.0262058
1430107_at	AK020348	Mm.99733	acyl-Coenzyme A binding domain containing 7	'Acbd7'	ENSMUSG00000026644	78245	5.07362	4.52238	4.81875	5.60992	4.88022	5.38484	1.40408	0.000806587	0.0263203
1417298_at	BC027422	Mm.22758	emopamil binding protein-like	'Ebpl'	ENSMUSG00000021928	68177	8.87512	9.03091	9.1687	9.17847	9.34795	9.49425	1.24431	0.000807849	0.0263234
1416844_at	NM_133182	Mm.32020	protein arginine N-methyltransferase 2	'Prmt2'	ENSMUSG00000020230	15468	8.36161	8.33352	8.2935	8.68372	8.61343	8.69438	1.26153	0.000807538	0.0263323
1422836_at	NM_134163	Mm.295324	muscleblind-like 3 (Drosophila)	'Mbnl3'	---	171170	7.01966	6.77296	7.26351	6.37404	6.47708	6.8697	0.738305	0.000808862	0.0263373
1421772_a_at	NM_009187	Mm.30072	cytochrome c oxidase subunit VIIa polypeptide 2-like	'Cox7a2l'	ENSMUSG00000024248	20463	11.1072	11.1793	11.1545	11.4102	11.3505	11.5221	1.21662	0.000811241	0.0263958
1456566_x_at	BB730281	Mm.276338	RNA binding motif protein 14	'Rbm14'	ENSMUSG00000006456	56275	11.5769	11.4236	11.5182	11.1661	11.3028	11.0871	0.804509	0.000815427	0.0265128
1451141_at	BC004636	Mm.282641	methyltransferase like 8	'Mettl8'	---	228019	8.3622	8.2918	8.05667	8.73275	8.58542	8.40532	1.26398	0.000816603	0.0265128
1449910_at	NM_029813	Mm.379980	RIKEN cDNA 2210418O10 gene	'2210418O10Rik'	---	76958	7.9327	7.75441	8.16807	7.26343	7.57229	7.41922	0.701769	0.000817324	0.0265172
1427481_a_at	BC027114	Mm.44101	ATPase, Na+/K+ transporting, alpha 3 polypeptide	'Atp1a3'	ENSMUSG00000040907	232975	6.23052	6.38524	6.44376	6.46088	6.92165	7.25508	1.45943	0.000818018	0.0265206
1433898_at	AV000840	Mm.396080	Expressed sequence AV025504	'AV025504'	---	105633	7.91607	8.25564	7.04329	8.6625	8.41963	8.00706	1.5828	0.000816408	0.0265256
1421255_a_at	NM_013879	Mm.38551	calcium binding protein 1	'Cabp1'	ENSMUSG00000029544	29867	6.8877	8.04617	7.3141	6.60494	7.36875	6.942	0.739984	0.000821278	0.0265881
1431254_at	BG807055	Mm.46675	kelch repeat and BTB (POZ) domain containing 11	'Kbtbd11'	ENSMUSG00000055675	74901	6.15275	6.4505	5.62076	5.62235	5.53174	5.35104	0.683605	0.000822313	0.0266025
AFFX-DapX-3_at	AFFX-DapX-3	---	---	'---'	---	---	8.61969	8.43953	8.31626	9.05376	8.69038	9.11038	1.42499	0.000821215	0.0266051
1426934_at	BC013565	Mm.297971	NHS-like 1	'Nhsl1'	---	215819	5.60712	5.82671	5.82303	6.24293	6.34761	6.03276	1.38171	0.000824956	0.0266688
1416489_at	NM_025951	Mm.248647	phosphatidylinositol 4-kinase type 2 beta	'Pi4k2b'	ENSMUSG00000029186	67073	8.79972	8.67759	8.60209	9.02201	9.03321	9.15176	1.30329	0.000826449	0.0266789
1433434_at	AV220682	Mm.208855	expressed sequence AW551984	'AW551984'	ENSMUSG00000038112	244810	5.27401	5.20879	5.28011	5.46083	6.10748	6.42028	1.73556	0.000826081	0.0266861
1422965_at	NM_009642	Mm.46247	angiotensin II, type I receptor-associated protein	'Agtrap'	ENSMUSG00000029007	11610	10.0777	10.1255	10.0523	9.6791	9.77773	9.79226	0.793149	0.000827465	0.0266925
1440459_at	BB767941	Mm.41867	senataxin	'Setx'	---	269254	7.97381	7.95075	8.14401	7.4911	7.65941	7.7878	0.77133	0.000832803	0.0267499
1433712_at	AV032365	Mm.23689	expressed sequence AW555464	'AW555464'	ENSMUSG00000072825	217882	8.47273	8.46321	7.90661	8.89104	8.67727	8.64117	1.38673	0.000832221	0.0267503
1455375_at	BM205932	Mm.275015	16 days embryo head cDNA, RIKEN full-length enriched library, clone:C130032P17 product:unclassifiable, full insert sequence	'---'	---	---	7.42738	7.28371	6.5346	7.75678	7.54501	7.15028	1.32911	0.000830025	0.026756
1452378_at	AW012617	Mm.298256	metastasis associated lung adenocarcinoma transcript 1 (non-coding RNA)	'Malat1'	---	72289	5.81275	5.86397	6.23539	6.61132	6.14905	6.68368	1.44075	0.000834918	0.0267607
1439459_x_at	BB276877	Mm.282039	ATP citrate lyase	'Acly'	ENSMUSG00000020917	104112	11.8796	11.8849	11.9957	12.2491	12.0808	12.1738	1.1896	0.000832051	0.0267639
1449254_at	NM_009263	Mm.288474	secreted phosphoprotein 1	'Spp1'	ENSMUSG00000029304	20750	12.8581	12.5489	12.3302	12.5589	12.4369	12.0655	0.856802	0.000834599	0.0267695
1418497_at	AF020737	Mm.7995	fibroblast growth factor 13	'Fgf13'	ENSMUSG00000031137	14168	6.16757	6.45024	6.72194	6.78804	6.9481	6.97317	1.3799	0.00083116	0.0267734
1426662_at	AJ006215	Mm.3820	cytidine monophospho-N-acetylneuraminic acid synthetase	'Cmas'	ENSMUSG00000030282	12764	10.4753	10.3361	10.0522	10.6067	10.8668	10.5707	1.32416	0.000831858	0.0267768
1417744_a_at	BC006907	Mm.27832	v-ral simian leukemia viral oncogene homolog B (ras related)	'Ralb'	ENSMUSG00000004451	64143	8.38063	8.53602	8.63374	8.74368	8.8333	8.93539	1.24917	0.000834271	0.026778
1455794_at	BB458758	Mm.46732	smoothelin-like 2	'Smtnl2'	ENSMUSG00000045667	276829	8.07652	8.7018	8.70714	8.65836	8.89957	9.23968	1.36339	0.000837659	0.0268295
1450842_a_at	AV132173	Mm.290563	centromere protein A	'Cenpa'	ENSMUSG00000029177	12615	11.4389	11.5254	11.4155	11.6208	11.754	11.7928	1.20165	0.000838959	0.0268521
1416034_at	NM_009846	Mm.29742	CD24a antigen	'Cd24a'	ENSMUSG00000047139	12484	9.30204	8.45295	8.84026	9.99283	8.98446	8.99128	1.38999	0.000840511	0.0268826
1432216_s_at	AK012883	Mm.133293	membrane protein, palmitoylated 7 (MAGUK p55 subfamily member 7)	'Mpp7'	ENSMUSG00000057440	75739	6.48747	6.59072	6.6344	6.91881	6.96296	6.95426	1.29702	0.000843419	0.0269184
1416316_at	BC013442	Mm.290044	solute carrier family 27 (fatty acid transporter), member 2	'Slc27a2'	ENSMUSG00000027359	26458	10.0473	8.93842	8.6439	10.1882	9.55733	9.44316	1.4595	0.000842408	0.0269242
1459877_x_at	BB144036	Mm.136973	Ring finger protein 185	'Rnf185'	---	193670	8.25821	8.21648	8.33142	8.6559	8.60628	8.64662	1.2906	0.000843058	0.0269259
1420023_at	C77379	Mm.458018	eukaryotic translation termination factor 1	'Etf1'	ENSMUSG00000024360	225363	9.40293	9.37108	9.81087	9.12685	9.10687	9.40218	0.803932	0.000845305	0.0269595
1440254_at	W65070	Mm.290844	hypothetical protein LOC100041277 /// hypothetical protein LOC100045398	'LOC100041277 /// LOC100045398'	ENSMUSG00000065126	100041277 /// 100045398	9.21769	9.14517	8.88884	9.4692	9.46601	9.41769	1.29409	0.000849743	0.0270246
1419798_at	BF660912	Mm.440235	RIKEN cDNA 2610019E17 gene	'2610019E17Rik'	ENSMUSG00000064768	75614	7.70625	7.43747	7.25792	8.01285	8.03541	7.57326	1.33155	0.000849414	0.0270332
1460242_at	NM_010016	Mm.101591	CD55 antigen	'Cd55'	ENSMUSG00000026399	13136	5.5207	5.16618	5.17111	5.8722	5.58097	5.86846	1.41017	0.000848921	0.0270366
1455034_at	BB703394	Mm.3507	Nuclear receptor subfamily 4, group A, member 2	'Nr4a2'	---	18227	4.15182	3.83108	3.65857	3.60666	3.53203	3.32683	0.764229	0.000848654	0.0270472
1449164_at	BC021637	Mm.15819	CD68 antigen	'Cd68'	ENSMUSG00000018774	12514	8.33247	8.81297	8.10846	7.63879	8.34631	7.90013	0.735816	0.000853097	0.0270931
1428353_at	BM206907	Mm.209750	forkhead box K2	'Foxk2'	---	68837	8.41561	8.39508	7.99341	8.63795	8.76933	8.69942	1.3647	0.000853078	0.0271115
1416303_at	AV360881	Mm.294753	LPS-induced TN factor	'Litaf'	ENSMUSG00000022500	56722	8.6074	9.18912	9.15283	9.24948	9.37778	9.58743	1.35061	0.000855235	0.0271418
1423050_s_at	BF228203	Mm.426956	heterogeneous nuclear ribonucleoprotein U	'Hnrpu'	---	51810	12.4593	12.4802	12.4432	12.2717	12.232	11.8494	0.794196	0.000858657	0.0271549
1423586_at	AA500897	Mm.4128	AXL receptor tyrosine kinase	'Axl'	ENSMUSG00000002602	26362	4.33576	4.45786	4.90346	4.94574	4.74057	5.31074	1.3563	0.000856284	0.027156
1418288_at	NM_015763	Mm.153625	lipin 1	'Lpin1'	ENSMUSG00000020593	14245	6.89792	6.99281	6.30845	7.5718	7.22486	7.34983	1.60936	0.000858462	0.0271678
1434322_at	BB513585	Mm.240510	MICAL-like 2	'Micall2'	ENSMUSG00000036718	231830	5.45777	5.44434	5.48066	5.68914	5.98401	6.18822	1.42021	0.000858208	0.0271788
1437936_at	AI428240	Mm.23411	RIKEN cDNA 6330534C20 gene	'6330534C20Rik'	ENSMUSG00000073207	434778	8.13943	8.67759	8.64183	7.91813	7.94101	8.12904	0.719604	0.000860858	0.0271863
1418083_at	NM_025319	Mm.35693	RIKEN cDNA 0610009B22 gene	'0610009B22Rik'	ENSMUSG00000007777	66050	10.6699	10.7008	10.5725	10.4009	10.4644	10.254	0.826881	0.000857974	0.0271905
1456909_at	BF017016	---	similar to Glucose-6-phosphate isomerase (GPI) (Phosphoglucose isomerase) (PGI) (Phosphohexose isomerase) (PHI) (Neuroleukin) (NLK)	'LOC676974'	---	676974	7.49159	7.47951	7.32306	7.87516	7.76344	8.09807	1.41109	0.000860665	0.0271993
1435880_at	BM119343	Mm.290937	ankrin repeat domain 50	'Ankrd50'	ENSMUSG00000044864	99696	7.02257	7.05204	6.99158	7.52409	7.35993	7.41438	1.33138	0.000862152	0.0272082
1444009_at	AV217868	Mm.257931	Ras association (RalGDS/AF-6) domain family 4	'Rassf4'	---	213391	4.2794	4.12712	4.16434	4.55177	4.61656	4.65988	1.34051	0.000863127	0.0272199
1416020_a_at	NM_007506	Mm.371547	ATP synthase, H+ transporting, mitochondrial F0 complex, subunit c (subunit 9), isoform 1 /// similar to H+ ATP synthase	'Atp5g1 /// LOC100041835 /// LOC100044706'	ENSMUSG00000006057 /// ENSMUSG00000058357	100041835 /// 100044706 /// 11951	12.0001	12.2193	12.1903	11.7918	11.9512	12.0067	0.858818	0.00086519	0.0272659
1452371_at	AW261583	Mm.223946	splicing factor, arginine/serine-rich 11	'Sfrs11'	ENSMUSG00000055436	69207	11.7497	11.668	11.5924	11.5612	11.4663	11.2552	0.846198	0.000871354	0.0273645
1424574_at	BC020076	Mm.363960	transmembrane emp24 protein transport domain containing 5 /// similar to Transmembrane emp24 protein transport domain containing 5	'LOC100046567 /// Tmed5'	ENSMUSG00000063406	100046567 /// 73130	9.1317	8.70573	9.16581	8.67215	8.53202	8.7078	0.780588	0.00087017	0.0273655
1425460_at	BB197262	Mm.210405	myotubularin related protein 2	'Mtmr2'	ENSMUSG00000031918	77116	9.40692	9.28334	9.36141	9.06858	9.04291	8.98248	0.802152	0.000870831	0.0273672
1460454_at	AK008008	Mm.279756	glyoxalase domain containing 5	'Glod5'	ENSMUSG00000031163	69824	7.91442	7.04062	8.14256	8.53173	7.30164	8.51588	1.34256	0.000869184	0.0273726
1427918_a_at	BI081723	Mm.826	ras homolog gene family, member Q	'Rhoq'	ENSMUSG00000024143	104215	7.45102	7.8153	7.88013	8.5302	8.06669	8.4242	1.58709	0.000869954	0.0273777
1452320_at	C80829	Mm.23847	low density lipoprotein receptor-related protein 2	'Lrp2'	---	14725	7.51176	7.36418	7.3721	6.96061	7.162	6.86921	0.752467	0.000872501	0.0273815
1422203_at	NM_021712	Mm.190503	solute carrier family 18 (vesicular monoamine), member 3	'Slc18a3'	---	20508	5.50749	5.77892	5.74919	5.16969	5.35448	5.2872	0.754121	0.000875861	0.0274678
1455796_x_at	BB549310	Mm.43278	olfactomedin 1	'Olfm1'	ENSMUSG00000026833	56177	4.96386	4.99084	5.25105	5.4132	5.28271	5.92327	1.39439	0.000879345	0.0275388
AFFX-r2-Bs-dap-3_at	AFFX-r2-Bs-dap-3	---	---	'---'	---	---	9.13013	9.02142	8.92759	9.62292	9.26935	9.71007	1.43825	0.000879333	0.0275575
1431347_at	AI317200	Mm.442609	RIKEN cDNA 5730407M17 gene	'5730407M17Rik'	---	70480	5.14267	4.99386	4.87168	4.61052	4.4844	4.62668	0.745942	0.000881658	0.027592
1451035_a_at	BG296124	Mm.30085	aldo-keto reductase family 1, member A4 (aldehyde reductase)	'Akr1a4'	ENSMUSG00000028692	58810	11.957	11.7244	11.7045	12.0475	12.0955	12.2384	1.26865	0.000882447	0.0275976
1453101_at	AK012967	Mm.206223	kelch-like 25 (Drosophila)	'Klhl25'	ENSMUSG00000055652	207952	7.76992	7.6823	7.86185	7.97121	8.056	8.34557	1.28125	0.000883656	0.0276162
1419415_a_at	NM_011244	Mm.1273	retinoic acid receptor, gamma	'Rarg'	ENSMUSG00000001288	19411	10.53	10.8799	10.6096	10.3531	10.5499	10.1735	0.806423	0.000885845	0.0276655
1443430_at	BM234069	---	---	'---'	---	---	4.84155	5.03707	4.52406	5.16939	5.49476	5.38372	1.48103	0.000886697	0.0276729
1419296_at	NM_138630	Mm.246654	Rho GTPase activating protein 4	'Arhgap4'	ENSMUSG00000031389	171207	4.69187	4.74073	5.18218	5.10653	5.32034	5.47514	1.35086	0.000888215	0.027682
1450647_at	AF393780	Mm.291533	Hermansky-Pudlak syndrome 3 homolog (human)	'Hps3'	ENSMUSG00000027615	12807	7.5392	7.13705	7.00336	7.81649	7.59561	7.67434	1.39274	0.00088887	0.0276833
1448005_at	BI658899	Mm.458603	SAM and SH3 domain containing 1	'Sash1'	ENSMUSG00000015305	70097	9.14148	8.65933	8.97525	9.86163	9.02999	9.2084	1.3719	0.000887674	0.0276843
1420843_at	BF235516	Mm.29855	protein tyrosine phosphatase, receptor type, F	'Ptprf'	---	19268	9.86097	9.74005	9.60005	10.3179	9.93643	9.96708	1.26938	0.000891522	0.0277276
1455948_x_at	AV009181	Mm.42226	matrilin 3	'Matn3'	ENSMUSG00000020583	17182	3.65555	4.24735	4.35273	4.26541	4.48213	5.31231	1.54919	0.000891278	0.0277391
1419320_at	NM_019950	Mm.432506	carbohydrate (N-acetylglucosamine 6-O) sulfotransferase 5	'Chst5'	ENSMUSG00000031952	56773	6.16996	6.48759	6.07069	5.83527	6.11691	5.69698	0.779387	0.000895482	0.0277932
1423298_at	BM239842	Mm.426080	adducin 3 (gamma)	'Add3'	ENSMUSG00000025026	27360	6.81611	7.58729	7.65937	7.71707	7.80973	8.14809	1.47907	0.000894302	0.0277948
1429832_at	AK014665	Mm.371613	peptidyl prolyl isomerase H	'Ppih'	---	66101	8.57751	8.49838	8.28631	7.5184	8.18235	7.88459	0.680055	0.000895378	0.0278091
1456735_x_at	BB458645	Mm.233031	acid phosphatase-like 2	'Acpl2'	ENSMUSG00000043587	235534	4.12749	5.14232	5.39484	5.31171	5.3028	6.25617	1.7356	0.0008982	0.0278584
1453208_at	AV030118	Mm.291762	RIKEN cDNA 2700089E24 gene	'2700089E24Rik'	---	381820	7.98243	7.63175	7.55423	7.36172	7.45567	6.94756	0.730721	0.000898952	0.0278626
1431087_at	BF577722	Mm.295642	SPC24, NDC80 kinetochore complex component, homolog (S. cerevisiae)	'Spc24'	---	67629	10.3609	10.4462	10.251	10.1551	9.96797	9.9371	0.796464	0.000901752	0.0278919
1448346_at	NM_007687	Mm.329655	cofilin 1, non-muscle	'Cfl1'	ENSMUSG00000056201	12631	12.5564	12.5225	12.4543	12.3806	12.2748	12.2472	0.864601	0.000902664	0.0279009
1435950_at	AV231755	Mm.7598	hairless	'Hr'	ENSMUSG00000022096	15460	6.40293	6.84313	5.94495	7.13982	6.99004	6.62119	1.45725	0.000901605	0.0279064
1455479_a_at	BG070759	Mm.49884	ubiquitin-conjugating enzyme E2D 3 (UBC4/5 homolog, yeast)	'Ube2d3'	---	66105	13.21	13.2585	13.2503	12.9572	13.1793	12.9798	0.871624	0.000901113	0.0279104
1434186_at	BB297502	Mm.90147	G protein-coupled receptor 23	'Gpr23'	ENSMUSG00000049929	78134	6.17377	5.40193	5.28123	6.67966	5.70036	5.74291	1.34232	0.000905308	0.0279635
1418686_at	NM_033541	Mm.43230	2'-5' oligoadenylate synthetase 1C	'Oas1c'	ENSMUSG00000001166	114643	4.54013	4.44526	4.79211	4.82884	5.09951	6.11331	1.7647	0.000907503	0.0279929
1447658_x_at	BB322227	Mm.35789	synaptopodin 2-like	'Synpo2l'	---	68760	5.47593	5.40629	5.18018	5.07026	5.10048	4.82299	0.78152	0.000910798	0.0279988
1425020_at	AV174556	Mm.259170	UBX domain containing 4 /// predicted gene, EG621629	'EG621629 /// Ubxd4'	ENSMUSG00000050416	217379 /// 621629	10.3198	10.1962	10.2753	9.99212	10.0059	9.93509	0.821055	0.000910482	0.0280082
1452124_at	BB628935	Mm.235960	ankyrin 3, epithelial	'Ank3'	ENSMUSG00000069601	11735	5.49602	5.73935	5.65132	6.67013	5.90243	6.56614	1.75385	0.000907448	0.0280104
1435893_at	BB127955	Mm.393599	very low density lipoprotein receptor	'Vldlr'	---	22359	4.48524	4.51478	4.342	4.19969	4.0823	3.84883	0.757292	0.000909382	0.0280126
1416289_at	NM_011122	Mm.37371	procollagen-lysine, 2-oxoglutarate 5-dioxygenase 1	'Plod1'	ENSMUSG00000019055	18822	7.64177	7.90111	7.81968	7.93912	8.20745	8.14414	1.23921	0.000911992	0.0280164
1424715_at	BB775176	Mm.305108	retinol saturase (all trans retinol 13,14 reductase)	'Retsat'	ENSMUSG00000056666	67442	6.46965	6.43135	6.41413	6.79497	6.87197	7.1296	1.41738	0.000910402	0.0280248
1440833_at	BG070538	Mm.193924	cell division cycle 2-like 5 (cholinesterase-related cell division controller)	'Cdc2l5'	---	69562	5.32786	5.28094	5.24144	5.77805	5.56029	5.77935	1.34391	0.000909376	0.0280315
1434792_at	BF531481	Mm.271208	RIKEN cDNA 2010320M18 gene	'2010320M18Rik'	---	72093	7.80578	7.71781	7.57588	7.19734	7.48794	7.13899	0.749113	0.000920033	0.0282442
1418304_at	NM_130878	Mm.156506	protocadherin 21	'Pcdh21'	ENSMUSG00000021803	170677	6.76065	5.73003	6.06691	6.90488	6.67177	7.2469	1.76392	0.000924608	0.0282692
1435172_at	BB128925	Mm.200692	eomesodermin homolog (Xenopus laevis)	'Eomes'	ENSMUSG00000032446	13813	6.16446	6.83267	6.91525	5.91901	6.41851	6.46271	0.774921	0.000921538	0.0282711
1428510_at	AA987131	Mm.260733	latrophilin 1	'Lphn1'	---	330814	9.1487	9.07218	8.91109	9.45279	9.36332	9.35113	1.27163	0.000924194	0.0282757
1448698_at	NM_007631	Mm.273049	cyclin D1	'Ccnd1'	ENSMUSG00000070348	12443	9.57023	9.32201	9.01628	9.79024	9.73054	9.4572	1.28318	0.000922436	0.0282795
1459835_s_at	BB414617	Mm.27897	DnaJ (Hsp40) homolog, subfamily A, member 1	'Dnaja1'	ENSMUSG00000028410	15502	10.6425	10.5344	10.8357	10.2084	10.3494	10.0794	0.737271	0.000923919	0.0282865
1440085_at	AV246296	Mm.189270	ectodysplasin A2 isoform receptor	'Eda2r'	---	245527	9.30806	8.81749	8.225	9.49207	9.18711	8.84529	1.32174	0.000923757	0.0283007
1457559_at	BM199910	---	---	'---'	---	---	5.82746	5.87257	5.88207	6.11039	6.2806	6.4779	1.35162	0.00092827	0.0283235
1415997_at	AF173681	Mm.410189	thioredoxin interacting protein	'Txnip'	ENSMUSG00000038393	56338	9.30049	9.64005	9.19285	9.72292	9.78823	9.79918	1.32358	0.000928127	0.0283383
1430564_at	AK003346	Mm.35764	MOB1, Mps One Binder kinase activator-like 1A (yeast)	'Mobkl1a'	---	68473	4.91107	4.89945	4.76316	4.53158	4.55284	4.41844	0.780867	0.000927638	0.0283426
1427386_at	BB235768	Mm.38481	Rho guanine nucleotide exchange factor (GEF) 16	'Arhgef16'	ENSMUSG00000029032	230972	6.9878	6.81156	7.06536	7.39165	7.14961	7.57269	1.33617	0.00093063	0.0283763
1453983_a_at	BC003467	Mm.45748	methyltransferase 10 domain containing	'Mett10d'	---	67493	9.92888	9.87445	9.87241	9.56726	9.66369	9.55055	0.814136	0.000933909	0.0284379
1437821_at	BB408240	---	---	'---'	---	---	5.78629	5.83446	5.79907	6.04711	6.28705	6.57192	1.4251	0.000933569	0.0284467
1429376_s_at	BF322051	Mm.257445	anaphase promoting complex subunit 10	'Anapc10'	ENSMUSG00000036977	68999	11.2414	11.0047	11.2879	10.7643	10.8698	10.8927	0.796504	0.000937617	0.0284547
1451112_s_at	BC024876	Mm.222867	death-associated protein	'Dap'	ENSMUSG00000039168	223453	7.34109	7.55312	7.75523	7.85157	7.79163	8.20475	1.32329	0.000939006	0.0284586
1423801_a_at	BC005667	Mm.1786	adenine phosphoribosyl transferase	'Aprt'	ENSMUSG00000006589	11821	11.6594	11.6386	11.6749	11.4552	11.449	11.3935	0.855892	0.000937165	0.0284601
1416593_at	AF276917	Mm.25844	glutaredoxin	'Glrx'	ENSMUSG00000021591	93692	7.24243	7.38212	8.16562	7.55661	8.00972	8.55941	1.36738	0.000936729	0.0284661
1416092_a_at	BB000894	Mm.217318	microtubule-associated protein 4	'Mtap4'	ENSMUSG00000032479	17758	9.46271	9.35791	9.33124	9.65827	9.71003	9.80398	1.26978	0.000935488	0.0284667
1429192_at	AV381512	Mm.28520	Sloan-Kettering viral oncogene homolog	'Ski'	---	20481	8.58865	8.43298	8.25151	8.95802	8.65871	8.79003	1.30455	0.000938747	0.0284699
1432264_x_at	AK009614	Mm.30072	cytochrome c oxidase subunit VIIa polypeptide 2-like	'Cox7a2l'	ENSMUSG00000024248	20463	10.7405	10.7201	10.6363	11.0072	10.9075	10.9864	1.20545	0.000936231	0.0284701
1429525_s_at	AK021181	Mm.42019	myosin IF	'Myo1f'	---	17916	9.76577	10.4369	9.42409	9.02787	10.2152	9.09314	0.750723	0.000940062	0.0284714
1437094_x_at	BB360504	Mm.79127	dynein, axonemal, intermediate chain 1	'Dnaic1'	ENSMUSG00000061322	68922	6.32033	6.15156	5.87257	6.71213	6.54084	6.35922	1.34099	0.000942136	0.0285151
1455223_at	BB794657	Mm.460911	insulin-like growth factor 2 mRNA binding protein 1	'Igf2bp1'	---	140486	11.2493	11.1733	11.3307	11.0192	10.975	10.8686	0.81668	0.000943938	0.0285505
1429375_at	BF322051	Mm.257445	anaphase promoting complex subunit 10	'Anapc10'	ENSMUSG00000036977	68999	10.3717	10.2061	10.4151	9.9017	10.0201	10.0448	0.791516	0.000945611	0.0285819
1459086_at	BG069060	---	---	'---'	---	---	4.48215	4.35154	4.35888	3.85736	4.09545	3.95986	0.748078	0.000947218	0.0286113
1425093_at	BC023089	Mm.440375	purinergic receptor P2X, ligand-gated ion channel, 3	'P2rx3'	ENSMUSG00000027071	228139	6.15255	6.5496	6.42099	5.97551	5.97474	5.80149	0.735588	0.000948349	0.0286263
1452950_at	AK002682	Mm.330451	methyltransferase 5 domain containing 1	'Mett5d1'	ENSMUSG00000057234	76894	5.72922	5.84302	6.08382	5.2666	5.54518	5.65781	0.76115	0.00094916	0.0286316
1429651_at	AV339670	Mm.44413	phosphatase and actin regulator 3	'Phactr3'	ENSMUSG00000027525	74189	5.20703	4.96475	5.29402	5.45774	5.69301	5.88974	1.45255	0.00095112	0.0286524
1455300_at	AV381006	Mm.347816	RIKEN cDNA E130014J05 gene	'E130014J05Rik'	ENSMUSG00000040943	214133	8.96777	9.34371	9.12008	8.6869	9.02664	8.39399	0.743444	0.000950913	0.0286653
1431429_a_at	AK006286	Mm.12723	ADP-ribosylation factor-like 4A	'Arl4a'	ENSMUSG00000047446	11861	10.023	9.55338	9.23263	10.1873	9.92228	9.80676	1.30024	0.000954162	0.0287057
1434866_x_at	BB021753	Mm.18522	carnitine palmitoyltransferase 1a, liver	'Cpt1a'	ENSMUSG00000024900	12894	7.82363	7.96714	8.3638	8.30366	8.48351	8.61135	1.33744	0.000953833	0.028715
1428404_at	AV330483	Mm.348782	RIKEN cDNA 2410025L10 gene	'2410025L10Rik'	ENSMUSG00000043323	381668	7.43576	7.53338	7.77528	8.1401	7.75732	8.26064	1.39909	0.000956084	0.0287443
1454993_a_at	BB492363	Mm.6787	splicing factor, arginine/serine-rich 3 (SRp20)	'Sfrs3'	ENSMUSG00000071172	20383	11.8509	11.81	11.8915	11.6215	11.6516	11.5655	0.84892	0.000964216	0.0288159
1457751_at	BB371102	Mm.43977	RIKEN cDNA 4832420A03 gene	'4832420A03Rik'	---	320612	6.65431	6.58414	6.56647	6.87583	6.99294	7.13396	1.32516	0.000959156	0.0288175
1438902_a_at	C77287	Mm.341186	heat shock protein 90kDa alpha (cytosolic), class A member 1	'Hsp90aa1'	---	15519	13.8796	13.8025	13.9874	13.7666	13.7343	13.7798	0.914841	0.000965172	0.0288254
1439880_at	AI314969	Mm.348057	RIKEN cDNA D630023F18 gene	'D630023F18Rik'	ENSMUSG00000044816	98303	7.70376	7.04626	6.67548	8.07644	7.35826	7.26573	1.34723	0.000963934	0.0288266
1438789_s_at	AV161550	Mm.8180	dihydropyrimidinase-like 3	'Dpysl3'	---	22240	7.37991	6.48594	6.80798	7.57273	7.21593	7.37726	1.42847	0.000960955	0.0288331
1424797_a_at	U80011	Mm.246804	paired-like homeodomain transcription factor 2	'Pitx2'	ENSMUSG00000028023	18741	5.12094	5.964	6.45319	5.93497	6.1757	7.80275	1.82151	0.00096363	0.0288366
1455173_at	AW537663	Mm.391791	G1 to S phase transition 1	'Gspt1'	---	14852	9.05168	9.00355	9.10201	8.60393	8.75796	8.77094	0.790535	0.000961858	0.028841
1459894_at	BE631962	Mm.38878	IQ motif containing GTPase activating protein 2	'Iqgap2'	ENSMUSG00000021676	544963	6.6317	6.73817	6.95522	7.35057	6.94052	7.49524	1.41681	0.000962538	0.0288422
1453255_at	AK011417	Mm.22716	solute carrier family 43, member 1	'Slc43a1'	ENSMUSG00000027075	72401	7.80076	7.14831	6.89085	8.17795	7.39741	7.49943	1.33734	0.000968305	0.0288426
1419245_at	AV339290	Mm.198264	RAB14, member RAS oncogene family	'Rab14'	---	68365	4.54121	4.43387	4.48759	4.02743	3.99562	4.17775	0.748385	0.000960655	0.0288433
1429409_at	AK014932	Mm.35644	NLR family, pyrin domain containing 14	'Nlrp14'	ENSMUSG00000016626	76858	3.90142	3.88446	4.74707	4.16581	4.38424	5.6713	1.50427	0.000963323	0.0288466
1456239_at	BB801085	Mm.12814	fibroblast growth factor 17	'Fgf17'	ENSMUSG00000022101	14171	8.66821	8.2428	6.46954	8.25977	7.96252	6.10174	0.783943	0.000967819	0.0288471
1419694_at	NM_011374	Mm.260838	ST8 alpha-N-acetyl-neuraminide alpha-2,8-sialyltransferase 1	'St8sia1'	ENSMUSG00000030283	20449	6.23205	6.44953	7.10137	5.96272	6.05748	6.61585	0.768665	0.000967401	0.0288538
1443037_at	BB183534	Mm.443623	Adult male hypothalamus cDNA, RIKEN full-length enriched library, clone:A230106P21 product:unclassifiable, full insert sequence	'---'	---	---	4.66855	4.62234	4.6668	4.93448	5.12493	5.31066	1.39389	0.000969523	0.0288598
1417588_at	AK019995	Mm.439760	UDP-N-acetyl-alpha-D-galactosamine:polypeptide N-acetylgalactosaminyltransferase 3	'Galnt3'	ENSMUSG00000026994	14425	6.36804	6.31475	6.38812	5.89364	5.95627	6.09016	0.771053	0.000970313	0.0288642
1419521_at	BC005437	Mm.295762	zinc finger protein 94	'Zfp94'	ENSMUSG00000074282	22756	6.33374	6.11433	6.09616	5.81206	5.83721	5.7539	0.770199	0.000971129	0.0288695
1454613_at	AV162270	Mm.428551	Dihydropyrimidinase-like 3	'Dpysl3'	---	22240	8.37005	7.39052	7.00881	8.50618	8.17999	8.00872	1.60909	0.000967377	0.0288721
1416886_at	NM_020558	Mm.287982	nuclear DNA binding protein	'C1d'	ENSMUSG00000000581	57316	6.23728	6.62666	6.51727	5.70966	6.29929	6.2208	0.76831	0.000972426	0.028889
1440167_s_at	BB557975	Mm.391933	LIM domain containing preferred translocation partner in lipoma	'Lpp'	---	210126	8.13647	8.11646	8.03968	7.82061	7.80273	7.71671	0.802453	0.000974969	0.0289455
1449504_at	U20619	Mm.6952	karyopherin (importin) alpha 1	'Kpna1'	ENSMUSG00000022905	16646	8.20174	8.31907	8.26939	7.71567	8.10777	7.80807	0.768015	0.000979602	0.0290448
1423327_at	AK005645	Mm.23690	ribosomal protein L39-like	'Rpl39l'	ENSMUSG00000039209	68172	11.701	11.548	11.3303	11.7803	12.0467	11.9082	1.32068	0.000979049	0.0290475
1455590_at	AV380561	Mm.252210	NAD(P)H dehydrogenase, quinone 2	'Nqo2'	---	18105	7.41636	7.5557	7.40868	7.64948	7.95238	7.87818	1.29216	0.000983377	0.0291376
1429767_at	BM246000	Mm.294938	RIKEN cDNA 2810013P06 gene	'2810013P06Rik'	---	67206	6.56899	6.6401	6.27656	6.05216	5.91074	6.0519	0.719292	0.000984928	0.0291452
1418910_at	NM_007557	Mm.595	bone morphogenetic protein 7	'Bmp7'	ENSMUSG00000008999	12162	4.70633	4.77087	5.10551	5.03248	5.14121	5.74838	1.36925	0.000984483	0.0291512
1443822_s_at	AV347904	Mm.254114	CDGSH iron sulfur domain 1	'Cisd1'	ENSMUSG00000037710	52637	8.57895	8.46682	8.50577	8.20622	8.22304	8.14219	0.798029	0.000989418	0.0292397
1416357_a_at	NM_023061	Mm.275003	melanoma cell adhesion molecule	'Mcam'	ENSMUSG00000032135	84004	8.55329	8.59927	7.94621	8.30799	8.22524	7.63848	0.807723	0.000989084	0.029249
1416554_at	NM_016861	Mm.5567	PDZ and LIM domain 1 (elfin) /// similar to Pdlim1 protein	'LOC100048338 /// Pdlim1'	ENSMUSG00000055044	100048338 /// 54132	10.9715	10.7214	10.626	11.1403	10.9958	10.9455	1.19382	0.000993297	0.0293159
1435779_at	BB466021	Mm.231332	centrosomal protein 110	'Cep110'	ENSMUSG00000057110	26920	7.22075	7.09204	7.04827	7.51607	7.37542	7.43548	1.25069	0.000993271	0.0293343
1455947_at	BB667208	Mm.54257	cDNA sequence AK162044	'AK162044'	---	211147	6.36147	6.54728	6.95944	6.02722	6.12164	6.07433	0.69305	0.000994653	0.0293367
1428680_at	AK014670	Mm.46764	CDP-diacylglycerol synthase 1	'Cds1'	ENSMUSG00000029330	74596	6.0941	6.05868	6.11386	6.45528	6.41958	6.92436	1.44084	0.000996757	0.0293796
1449283_a_at	BC021640	Mm.38343	mitogen-activated protein kinase 12	'Mapk12'	ENSMUSG00000022610	29857	7.3152	7.26685	7.30566	7.86754	7.49359	7.79043	1.34534	0.00100129	0.0294746
1415844_at	AV336547	Mm.233846	synaptotagmin IV	'Syt4'	ENSMUSG00000024261	20983	4.17505	4.17505	4.56631	3.82276	3.86704	4.0215	0.758856	0.00100107	0.0294874
1455362_at	AV275390	Mm.289914	angel homolog 2 (Drosophila)	'Angel2'	ENSMUSG00000026634	52477	6.78619	6.60874	6.55793	5.96665	6.24388	6.18919	0.705875	0.00100397	0.0295342
1452309_at	BB409331	Mm.99961	cingulin-like 1	'Cgnl1'	ENSMUSG00000032232	68178	7.50838	7.38513	7.55355	7.78853	7.90025	7.93704	1.31597	0.00100675	0.0295968
1453211_at	BB470050	Mm.307198	coiled-coil domain containing 89	'Ccdc89'	ENSMUSG00000044362	70054	4.51681	4.61633	4.37181	4.05737	4.31988	4.054	0.781269	0.00100861	0.0296321
1438082_at	BB279158	Mm.236300	RIKEN cDNA 2310028N02 gene	'2310028N02Rik'	ENSMUSG00000026627	66950	6.43426	7.19902	6.90968	6.24091	6.56066	6.37336	0.735514	0.00101339	0.0297533
1424609_a_at	BM225255	Mm.288151	cDNA sequence BC003993 /// hypothetical LOC544818 /// hypothetical LOC671950 /// hypothetical protein LOC100038980 /// hypothetical protein LOC100039088 /// hypothetical protein LOC100039101 /// hypothetical protein LOC100039204 /// hypothetical protein LOC100039404 /// hypothetical protein LOC100040136 /// hypothetical protein LOC100040620 /// hypothetical protein LOC100040646 /// hypothetical p…	'BC003993 /// LOC100038980 /// LOC100039088 /// LOC100039101 /// LOC100039204 /// LOC100039404 /// LOC100040136 /// LOC100040620 /// LOC100040646 /// LOC100040656 /// LOC100040790 /// LOC100040936 /// LOC100041238 /// LOC100041416 /// LOC100042151 /// LOC100042341 /// LOC100042551 /// LOC100042613 /// LOC100042748 /// LOC100043165 /// LOC100043211 /// LOC100043316 /// LOC100043783 /// LOC10004382…	---	100038980 /// 100039088 /// 100039101 /// 100039204 /// 100039404 /// 100040136 /// 100040620 /// 100040646 /// 100040656 /// 100040790 /// 100040936 /// 100041238 /// 100041416 /// 100042151 /// 100042341 /// 100042551 /// 100042613 /// 100042748 /// 100043165 /// 100043211 /// 100043316 /// 100043783 /// 100043829 /// 100043874 /// 100044588 /// 100046838 /// 100047346 /// 100047648 /// 1000481…	9.9819	9.88591	9.72222	10.2043	10.2042	10.191	1.26583	0.00101671	0.0297732
1433842_at	BG069059	Mm.45039	leucine rich repeat (in FLII) interacting protein 1	'Lrrfip1'	---	16978	8.36642	8.14954	8.1562	8.60246	8.47157	8.70403	1.29658	0.00101743	0.0297747
1422462_at	NM_026024	Mm.284587	ubiquitin-conjugating enzyme E2T (putative)	'Ube2t'	ENSMUSG00000026429	67196	9.67547	9.81205	9.87585	10.0642	9.98283	10.3391	1.27119	0.00101633	0.0297814
1429911_at	AK017405	Mm.235296	microcephaly, primary autosomal recessive 1	'Mcph1'	ENSMUSG00000039842	244329	8.2749	8.62177	8.62876	8.58349	8.85741	9.07125	1.2583	0.00101571	0.0297826
1418533_s_at	BB371406	Mm.36416	frizzled homolog 2 (Drosophila)	'Fzd2'	ENSMUSG00000050288	57265	6.99031	6.04527	5.99501	7.33861	6.40863	6.53728	1.33858	0.00101532	0.0297905
1422135_at	NM_011980	---	similar to zinc finger protein 146	'LOC677248'	ENSMUSG00000037029	677248	5.84636	5.707	5.71868	5.28433	5.51636	5.03969	0.726056	0.00101961	0.0298001
1424616_s_at	BG063931	Mm.302013	FGF receptor activating protein 1	'Frag1'	---	233575	8.9308	8.91371	9.12039	9.16021	9.28407	9.49237	1.25305	0.00101903	0.0298022
1435158_at	BB796313	Mm.433689	RNA binding motif protein 12B	'Rbm12b'	ENSMUSG00000046667	72397	6.90244	6.64475	6.70332	6.57036	6.32319	6.3182	0.786768	0.00102348	0.0298744
1436736_x_at	BB369191	Mm.407415	DNA segment, human D4S114	'D0H4S114'	---	27528	7.36555	7.35684	7.39532	7.81382	7.78458	7.65977	1.30357	0.00102309	0.0298823
1436761_s_at	BB461323	Mm.19825	RIKEN cDNA 1200015N20 gene	'1200015N20Rik'	ENSMUSG00000043259	71721	6.9349	6.67196	7.23232	6.64597	6.22193	6.35898	0.698806	0.00102725	0.0299651
1418350_at	L07264	Mm.289681	heparin-binding EGF-like growth factor	'Hbegf'	ENSMUSG00000024486	15200	8.49044	9.32709	9.16582	8.34712	8.67111	8.54219	0.729705	0.00102872	0.0299884
AFFX-r2-Bs-thr-5_s_at	AFFX-r2-Bs-thr-5	---	---	'---'	---	---	5.69835	5.80967	5.7702	6.42839	6.08226	6.23953	1.41704	0.00103127	0.0300239
1439775_at	AW987520	Mm.100112	bromodomain and WD repeat domain containing 3	'Brwd3'	---	382236	6.74696	6.42008	6.88604	7.15403	6.92491	7.19238	1.32717	0.00103092	0.0300333
1453851_a_at	AK007410	Mm.281298	growth arrest and DNA-damage-inducible 45 gamma	'Gadd45g'	ENSMUSG00000021453	23882	8.1523	6.35586	6.26952	8.26113	7.77334	8.00517	2.35994	0.00103443	0.0300965
1450850_at	BM119387	Mm.277812	villin 2 /// hypothetical protein LOC100044177	'LOC100044177 /// Vil2'	ENSMUSG00000052397	100044177 /// 22350	11.2456	11.3208	11.1688	11.4883	11.5144	11.4705	1.18648	0.00103894	0.0302084
1456698_s_at	BB711246	Mm.426680	heterogeneous nuclear ribonucleoprotein D-like	'Hnrpdl'	---	50926	10.8203	10.8354	10.7993	10.4258	10.6519	10.481	0.814438	0.00104309	0.0303095
1448820_a_at	AA985754	Mm.377134	eukaryotic translation initiation factor 2, subunit 2 (beta) /// similar to Eif2s2 protein	'Eif2s2 /// LOC100040220 /// LOC100046208'	ENSMUSG00000052825 /// ENSMUSG00000074656	100040220 /// 100046208 /// 67204	11.8896	11.9656	12.3297	11.7196	11.7855	11.8719	0.833214	0.00104521	0.0303321
1435951_at	AV271533	Mm.196692	glutamate receptor interacting protein 1	'Grip1'	---	74053	3.65301	3.43835	3.28777	4.10357	3.73558	3.60795	1.28128	0.00104484	0.0303406
1434828_at	BM200103	Mm.69013	RIKEN cDNA B430201A12 gene	'B430201A12Rik'	---	329739	6.9656	6.74271	6.96724	7.37446	7.27053	7.21086	1.31778	0.00104623	0.0303421
1451077_at	BM114165	Mm.423324	ribosomal protein L5 /// similar to ribosomal protein L5 /// similar to 60S ribosomal protein L5 /// predicted gene, EG665407 /// predicted gene, EG668032	'EG665407 /// EG668032 /// LOC100043295 /// LOC100045256 /// LOC100047935 /// LOC382740 /// LOC632230 /// LOC664956 /// LOC666545 /// LOC668936 /// LOC675821 /// Rpl5'	ENSMUSG00000043553 /// ENSMUSG00000058558 /// ENSMUSG00000059478 /// ENSMUSG00000062131 /// ENSMUSG00000069353	100043295 /// 100045256 /// 100047935 /// 19983 /// 382740 /// 632230 /// 664956 /// 665407 /// 666545 /// 668032 /// 668936 /// 675821	9.92114	9.82919	9.03446	10.2484	10.0245	9.45382	1.24564	0.00105482	0.0305322
1451631_at	BC021395	Mm.28427	cDNA sequence BC021395	'BC021395'	ENSMUSG00000040446	225283	8.00509	8.22184	8.22485	8.40639	8.4922	8.56384	1.2639	0.00105431	0.030537
1449476_at	NM_011973	Mm.140948	renal tumor antigen	'Rage'	ENSMUSG00000056458	26448	8.64198	8.08045	8.38703	8.95135	8.54061	8.62573	1.26493	0.00105414	0.0305517
1438025_at	BE686616	Mm.55082	mitochondrial translational release factor 1-like	'Mtrf1l'	ENSMUSG00000019774	108853	8.55107	8.64346	8.65815	8.27421	8.24218	8.29246	0.786225	0.00105951	0.0305894
1416183_a_at	NM_008492	Mm.9745	lactate dehydrogenase B	'Ldhb'	ENSMUSG00000030246	16832	10.4636	10.4909	10.9161	10.9357	10.6094	11.3251	1.26682	0.00105831	0.030594
1451809_s_at	AF439556	Mm.263163	RWD domain containing 3	'Rwdd3'	ENSMUSG00000028133	73170	4.85977	5.41128	5.89445	5.69517	5.75694	6.24175	1.44242	0.00105796	0.0306035
1460063_at	BB230617	Mm.452845	DNA segment, Chr 5, ERATO Doi 798, expressed	'D5Ertd798e'	---	52409	3.38551	3.63294	3.59394	3.69537	3.91023	4.14243	1.30469	0.00105935	0.0306045
1434578_x_at	BI714963	Mm.322186	RAN, member RAS oncogene family /// RAS-like, family 2, locus 9 /// similar to RAN, member RAS oncogene family	'LOC100045999 /// Ran /// Rasl2-9'	ENSMUSG00000029430	100045999 /// 19384 /// 19428	13.6118	13.4863	13.7082	13.4477	13.4019	13.4547	0.891528	0.00106094	0.0306113
1427238_at	AF176530	Mm.28369	F-box protein 15	'Fbxo15'	ENSMUSG00000034391	50764	11.6972	11.472	11.9004	11.9251	11.7798	12.083	1.18132	0.00106434	0.0306897
1423831_at	BB756794	Mm.33649	protein kinase, AMP-activated, gamma 2 non-catalytic subunit	'Prkag2'	ENSMUSG00000028944	108099	5.83478	5.81869	5.85867	6.12717	6.1918	6.59777	1.39631	0.00106536	0.0306995
1448171_at	AA414485	Mm.2847	seven in absentia 2	'Siah2'	ENSMUSG00000036432	20439	7.3707	7.74691	7.77662	6.97149	7.22768	7.48712	0.758066	0.0010722	0.030759
1438948_x_at	AV101079	Mm.1508	translocator protein	'Tspo'	ENSMUSG00000041736	12257	7.40438	7.68648	7.64646	7.93319	7.88666	8.27188	1.37808	0.00107031	0.0307635
1436235_x_at	BB750674	Mm.376151	RIKEN cDNA 4732471D19 gene	'4732471D19Rik'	ENSMUSG00000043183	319719	6.76615	6.56421	6.91006	7.26606	6.86844	7.32973	1.32884	0.00106966	0.0307642
1457038_at	BM201912	Mm.38378	Fras1 related extracellular matrix protein 2	'Frem2'	ENSMUSG00000037016	242022	6.10481	5.35348	5.35463	6.77095	5.6263	5.77811	1.37872	0.00107997	0.0307664
1449141_at	BG070068	Mm.286536	filamin binding LIM protein 1	'Fblim1'	---	74202	10.6715	10.6499	10.2234	10.3897	10.4052	9.8442	0.811801	0.00106906	0.0307666
1435718_at	BQ176274	Mm.220173	adaptor-related protein complex 3, sigma 2 subunit	'Ap3s2'	ENSMUSG00000063801	11778	7.16258	7.4186	7.38287	7.56292	7.82324	7.69147	1.29403	0.00108142	0.0307689
1449355_a_at	NM_007944	Mm.288894	epidermal growth factor receptor pathway substrate 15-like 1	'Eps15l1'	---	13859	7.73806	7.71609	7.57001	8.06085	8.01135	8.07356	1.29852	0.001072	0.0307728
1437096_at	AV253502	Mm.61243	tetratricopeptide repeat domain 29	'Ttc29'	ENSMUSG00000037101	73301	5.62235	6.72931	6.69337	5.30322	6.31027	6.36378	0.781746	0.00108226	0.0307734
1436033_at	BG276629	Mm.208955	cDNA sequence BC031353	'BC031353'	ENSMUSG00000034858	235493	5.73478	5.51095	5.39636	6.08935	5.92297	5.74382	1.29382	0.00107895	0.0307765
1436297_a_at	AW212189	Mm.41665	glutamate receptor, ionotropic, N-methyl D-asparate-associated protein 1 (glutamate binding)	'Grina'	ENSMUSG00000022564	66168	7.00183	7.09285	7.3703	7.5537	7.37428	7.8029	1.34368	0.00108111	0.0307796
1440742_at	BF019417	Mm.440711	Transcribed locus	'---'	---	---	4.8439	4.67082	4.63597	4.31086	4.41436	4.15628	0.748454	0.0010798	0.0307813
1450172_at	AA409923	Mm.259295	Pbx/knotted 1 homeobox	'Pknox1'	ENSMUSG00000006705	18771	7.6531	7.61292	7.2412	7.2976	7.24802	6.93391	0.788759	0.00106895	0.0307831
1438179_s_at	BB188218	Mm.25298	elongation protein 2 homolog (S. cerevisiae)	'Elp2'	ENSMUSG00000024271	58523	11.5608	11.4955	11.3632	11.7107	11.7377	11.6186	1.16195	0.00107867	0.0307878
1415823_at	BG060909	Mm.193096	stearoyl-Coenzyme A desaturase 2	'Scd2'	ENSMUSG00000025203	20250	9.64197	10.186	10.1541	10.1314	10.4893	10.3697	1.26634	0.001078	0.0307882
1427141_at	BC002320	Mm.440259	RIKEN cDNA 2700099C18 gene	'2700099C18Rik'	---	77022	6.96185	6.90362	7.0399	6.69114	6.50127	6.4086	0.743711	0.00107187	0.0307886
1460164_at	BM228780	Mm.188432	spindlin 1 /// similar to Spindlin 1	'LOC100046080 /// Spin1'	ENSMUSG00000021395	100046080 /// 20729	9.40393	9.61152	9.4452	9.15713	9.31785	9.02275	0.801582	0.00107479	0.0307941
1456841_at	BM228768	Mm.332283	2 cells egg cDNA, RIKEN full-length enriched library, clone:B020017P16 product:unclassifiable, full insert sequence	'---'	---	---	6.25886	6.26255	6.26287	6.5591	6.67396	6.97716	1.40067	0.00107411	0.0307942
1428192_at	AK003597	Mm.284526	kelch repeat and BTB (POZ) domain containing 7	'Kbtbd7'	ENSMUSG00000043881	211255	8.28213	7.96515	7.17029	7.95629	7.62538	6.61121	0.755578	0.00107623	0.0307962
1452067_at	BI106821	Mm.28890	N-acylsphingosine amidohydrolase (acid ceramidase)-like	'Asahl'	ENSMUSG00000029413	67111	6.41746	6.22411	6.63282	7.1809	6.37785	7.13534	1.40889	0.00107774	0.0308004
1456758_at	BB142853	Mm.403363	RIKEN cDNA 9930017N22 gene	'9930017N22Rik'	---	320403	5.21846	5.35748	5.77935	5.53454	5.69835	6.52211	1.39494	0.00107612	0.0308125
1438737_at	AV029604	Mm.255890	zinc finger protein of the cerebellum 3	'Zic3'	---	22773	10.4362	10.6231	10.3029	10.2576	10.2956	9.98514	0.827608	0.00107771	0.0308189
1437302_at	AV083350	Mm.5598	adrenergic receptor, beta 2	'Adrb2'	---	11555	4.85933	4.64475	4.49283	5.30886	4.88949	4.85879	1.27974	0.00108628	0.0308682
1438227_at	BB143687	Mm.225	src homology 2 domain-containing transforming protein E	'She'	ENSMUSG00000046280	214547	4.07582	3.71078	3.94743	3.62441	3.48869	3.50794	0.77535	0.00108788	0.0308942
1438165_x_at	BB559097	Mm.29210	vesicle amine transport protein 1 homolog (T californica)	'Vat1'	ENSMUSG00000034993	26949	7.28008	7.69759	7.50825	7.73864	7.91375	8.41572	1.47052	0.00109642	0.0310587
1418843_at	NM_011774	Mm.27801	solute carrier family 30 (zinc transporter), member 4	'Slc30a4'	ENSMUSG00000005802	22785	6.75385	6.61077	6.60497	6.19007	6.32821	6.24325	0.758966	0.00109451	0.031063
1450727_a_at	NM_026389	Mm.197493	polymerase (DNA-directed), delta interacting protein 2	'Poldip2'	ENSMUSG00000001100	67811	10.0406	10.3954	10.1008	9.74196	10.1074	9.82412	0.819195	0.00109629	0.0310744
1442124_at	BG797231	Mm.32305	expressed sequence AI450326	'AI450326'	---	100132	6.93339	6.90996	6.64558	7.37465	7.18744	7.2481	1.36275	0.00109575	0.0310786
1434499_a_at	AV219418	Mm.9745	lactate dehydrogenase B	'Ldhb'	ENSMUSG00000030246 /// ENSMUSG00000045104	16832	10.18	10.3153	10.9394	10.9966	10.4427	11.4279	1.41886	0.00110022	0.0311467
1429260_at	AW985991	Mm.392261	RIKEN cDNA 1810014B01 gene	'1810014B01Rik'	---	66263	5.7148	5.40605	5.47478	4.83563	4.96352	5.18642	0.69945	0.00110239	0.031169
1426624_a_at	BI660196	Mm.27114	yippee-like 3 (Drosophila)	'Ypel3'	ENSMUSG00000042675	66090	8.12384	8.30799	8.36392	8.56642	8.47981	8.78001	1.27328	0.00110177	0.031171
1440197_at	AV273134	Mm.37642	cDNA sequence BC032203	'BC032203'	ENSMUSG00000036568	210982	7.36149	7.61155	7.39003	6.99553	7.31589	6.68374	0.734516	0.00110936	0.0312876
1417277_at	NM_024442	Mm.30504	cytochrome P450, family 4, subfamily f, polypeptide 16	'Cyp4f16'	ENSMUSG00000048440	70101	6.61898	6.59184	6.22488	6.92785	6.85286	6.77383	1.30003	0.00110917	0.0313019
1422757_at	NM_023219	Mm.155678	solute carrier family 5 (neutral amino acid transporters, system A), member 4b	'Slc5a4b'	ENSMUSG00000020226	64454	6.17462	6.50899	6.75699	6.4502	6.90207	7.48468	1.39322	0.00110868	0.0313074
1439184_s_at	AV339214	Mm.27670	thioredoxin-like 5	'Txnl5'	ENSMUSG00000020803	52700	11.2859	11.308	11.379	11.1169	11.0584	11.1278	0.856938	0.00110823	0.0313146
1421963_a_at	NM_023117	Mm.38444	cell division cycle 25 homolog B (S. pombe)	'Cdc25b'	ENSMUSG00000027330	12531	7.65652	7.85419	7.50856	7.97311	8.16842	8.16309	1.35428	0.00111365	0.031389
1416946_a_at	NM_130864	Mm.205266	acetyl-Coenzyme A acyltransferase 1A /// acetyl-Coenzyme A acyltransferase 1B	'Acaa1a /// Acaa1b'	ENSMUSG00000010651 /// ENSMUSG00000036138	113868 /// 235674	8.53512	8.91265	8.78797	8.28373	8.52756	8.30398	0.773603	0.00111508	0.0314096
1460305_at	NM_013565	Mm.57035	integrin alpha 3	'Itga3'	ENSMUSG00000001507	16400	6.89253	7.07513	6.84807	6.45507	6.81562	6.24207	0.743608	0.0011165	0.0314103
1418671_at	BC014767	Mm.326847	calpain 5	'Capn5'	ENSMUSG00000035547	12337	6.96687	7.32257	7.31927	7.38322	7.59666	7.8074	1.31547	0.00111725	0.0314119
1419866_s_at	AW544490	Mm.260900	ataxin 2 /// similar to ataxin 2	'Atxn2 /// LOC100047323'	ENSMUSG00000042605	100047323 /// 20239	9.61946	9.37818	9.57142	9.83287	9.6423	9.94099	1.21743	0.00111612	0.0314194
1454920_at	BQ266387	Mm.313364	ubiquitin-like, containing PHD and RING finger domains 2	'Uhrf2'	ENSMUSG00000024817	109113	8.17412	8.01266	7.98412	8.49572	8.31821	8.42034	1.27955	0.00112062	0.0314478
1452233_at	BG071908	Mm.196634	ATP-binding cassette, sub-family C (CFTR/MRP), member 1	'Abcc1'	ENSMUSG00000023088	17250	9.03007	8.81246	8.98091	9.23523	9.19184	9.3942	1.26177	0.00112136	0.0314491
1435129_at	AW495875	Mm.439824	Transcribed locus	'---'	---	---	12.1138	12.1804	12.2676	11.9912	11.7495	12.0189	0.833994	0.00112056	0.0314656
1428386_at	AK012088	Mm.276016	acyl-CoA synthetase long-chain family member 3	'Acsl3'	ENSMUSG00000032883	74205	7.38398	7.74489	7.82143	7.81624	7.95134	8.33578	1.31052	0.00112011	0.0314727
1417837_at	NM_009434	Mm.334344	pleckstrin homology-like domain, family A, member 2	'Phlda2'	ENSMUSG00000010760	22113	11.4256	11.7122	11.1181	11.6676	11.8575	11.5333	1.2074	0.00112589	0.0315367
1442760_x_at	BB206454	---	---	'---'	---	---	5.87221	5.8708	5.79593	6.08387	6.39785	6.44237	1.3881	0.00112545	0.031544
1456554_at	AV370403	Mm.400470	RIKEN cDNA 7530414M10 gene	'7530414M10Rik'	---	320374	4.9045	5.27581	5.4608	4.57345	4.55295	5.0756	0.722174	0.001128	0.0315763
1430124_x_at	AK009462	Mm.30085	aldo-keto reductase family 1, member A4 (aldehyde reductase)	'Akr1a4'	ENSMUSG00000028692	58810	11.5909	11.4888	11.4804	11.7082	11.7863	11.841	1.19922	0.00112933	0.0315938
1425149_a_at	BC006578	Mm.30709	phosducin-like	'Pdcl'	ENSMUSG00000009030	67466	10.1536	10.1479	10.335	10.3872	10.472	10.7164	1.24338	0.00113104	0.0316025
1455500_at	AW556558	Mm.133342	ring finger protein 213	'Rnf213'	ENSMUSG00000039862	629974	8.09723	7.88306	8.51734	8.44024	8.62519	8.76617	1.37643	0.00113067	0.0316119
1438077_at	BG068054	Mm.322356	NLR family, pyrin domain containing 4A	'Nlrp4a'	---	243880	3.95662	3.73494	4.94209	4.18702	4.20053	5.86846	1.48485	0.00113208	0.0316121
1455322_at	AW554401	Mm.250868	tetratricopeptide repeat domain 21B	'Ttc21b'	ENSMUSG00000034848	73668	7.36958	7.33916	7.25351	8.25702	7.73982	7.54915	1.46581	0.00113287	0.0316146
1455281_at	BB520667	Mm.277705	WD repeat domain 33	'Wdr33'	ENSMUSG00000024400	74320	6.09707	6.03313	5.66453	5.37921	5.45197	5.48126	0.719044	0.00113381	0.0316212
1426614_at	BB523906	Mm.227598	protein kinase C binding protein 1	'Prkcbp1'	---	228880	8.95109	8.8162	8.70308	9.16471	9.22193	8.99664	1.23668	0.00113851	0.031713
1417307_at	NM_007868	Mm.275608	dystrophin, muscular dystrophy	'Dmd'	---	13405	8.40291	8.30976	7.88826	8.67778	8.56772	8.41345	1.2816	0.00113798	0.0317178
1428151_x_at	AK008165	Mm.216089	cysteine conjugate-beta lyase 1	'Ccbl1'	ENSMUSG00000039648	70266	5.60147	5.74391	5.63339	5.89398	6.08094	6.21443	1.32795	0.00114195	0.0317695
1451665_a_at	BC001985	Mm.386749	adaptor-related protein complex AP-4, sigma 1	'Ap4s1'	ENSMUSG00000020955	11782	9.16085	9.13881	9.07197	8.84603	8.9154	8.72126	0.814898	0.00114184	0.0317863
1427820_at	BC021831	Mm.355125	Mus musculus, clone IMAGE:3983821	'---'	---	---	10.8644	10.4951	10.2573	11.0225	10.835	10.6933	1.24479	0.0011471	0.0318933
1449515_at	NM_013889	Mm.38193	zinc finger protein 292	'Zfp292'	---	30046	8.32631	8.22342	8.15611	8.60967	8.52088	8.57466	1.26086	0.00114948	0.0319397
1436183_at	BB757349	Mm.392230	RIKEN cDNA 9830115L13 gene	'9830115L13Rik'	---	319257	7.57391	7.98962	8.77093	7.40015	7.33616	8.18691	0.729795	0.00115359	0.0320341
1452859_at	AK004803	Mm.290905	RIKEN cDNA 1200016B10 gene	'1200016B10Rik'	ENSMUSG00000052748	66875	7.84304	7.84807	7.78957	8.19841	8.14192	8.11971	1.25411	0.00115721	0.032115
1453182_a_at	BB220041	Mm.34659	sphingomyelin phosphodiesterase 4	'Smpd4'	ENSMUSG00000005899	77626	9.92129	9.95155	9.8078	9.45919	9.70659	9.52981	0.798169	0.00115865	0.032135
1437224_at	BE988775	Mm.192580	reticulon 4	'Rtn4'	ENSMUSG00000020458	68585	8.63557	8.7823	8.76627	8.94607	9.10312	9.02747	1.22922	0.00116827	0.0322039
1433768_at	BG071905	Mm.458226	palladin, cytoskeletal associated protein	'Palld'	---	72333	8.17187	8.41395	8.50188	8.72152	8.65615	8.88495	1.31688	0.00116784	0.0322116
1453226_at	AK013867	Mm.32084	RIKEN cDNA 3000004C01 gene	'3000004C01Rik'	ENSMUSG00000051378	70218	8.92442	8.86013	8.71272	9.26614	9.12867	9.03251	1.24	0.00116696	0.0322268
1421881_a_at	BB105998	Mm.318042	ELAV (embryonic lethal, abnormal vision, Drosophila)-like 2 (Hu antigen B)	'Elavl2'	ENSMUSG00000008489	15569	8.11286	8.03594	7.88362	8.65791	8.20823	8.31718	1.31216	0.00116771	0.0322278
1436321_at	BF578266	Mm.86467	UDP-GlcNAc:betaGal beta-1,3-N-acetylglucosaminyltransferase 7	'B3gnt7'	---	227327	9.9519	9.877	9.51986	9.70954	9.50028	9.26568	0.818003	0.00116567	0.0322307
1423678_at	BC017643	Mm.27182	cDNA sequence BC017643	'BC017643'	ENSMUSG00000039294	217370	7.04917	6.86171	6.86301	7.30179	7.25796	7.35361	1.30416	0.0011653	0.0322402
1436194_at	BE985366	Mm.30649	PRELI domain containing 2	'Prelid2'	---	77619	7.60795	8.44897	8.62932	8.30608	8.54759	9.32668	1.43823	0.00116682	0.0322426
1426337_a_at	D87965	Mm.14774	TEA domain family member 4	'Tead4'	ENSMUSG00000030353	21679	6.04546	6.55945	6.29378	5.48666	6.21245	5.9833	0.757155	0.00116405	0.0322452
1424496_at	BC026742	Mm.293919	RIKEN cDNA 5133401N09 gene	'5133401N09Rik'	ENSMUSG00000050002	75731	7.52834	7.44409	7.57855	8.02541	7.73601	7.93459	1.30518	0.00116349	0.0322494
1432331_a_at	AK019971	Mm.1802	paired related homeobox 2	'Prrx2'	ENSMUSG00000039476	20204	5.15124	6.13472	5.83239	5.65132	6.32483	6.46325	1.36788	0.00116519	0.032257
1425524_at	BI106967	Mm.46005	RNA binding motif protein 25	'Rbm25'	---	67039	4.32015	4.4672	4.68728	4.73445	4.75871	5.39206	1.39549	0.00117311	0.0322977
1434425_at	AI597080	Mm.316671	trichohyalin	'Tchh'	---	99681	3.03975	3.22579	3.18086	2.61987	3.00425	2.9365	0.816441	0.00117295	0.0323132
1441180_at	BB404952	Mm.387187	RIKEN cDNA C330024D21 gene	'C330024D21Rik'	---	320479	6.92574	7.04107	7.13383	6.45653	6.66168	6.8318	0.767414	0.00117575	0.0323508
1424312_at	BC014875	Mm.259976	adiponectin receptor 1	'Adipor1'	---	72674	8.1406	7.98337	7.36719	8.38923	8.34482	8.13745	1.39279	0.00117801	0.0323932
1455195_at	BM119287	Mm.16775	ribosomal protein S24 /// similar to ribosomal protein S24	'LOC666793 /// Rps24'	---	20088 /// 666793	8.44952	8.13146	8.23485	8.69072	8.49791	9.08428	1.42432	0.00117992	0.0324062
1418980_a_at	M58045	Mm.15711	2',3'-cyclic nucleotide 3' phosphodiesterase	'Cnp'	ENSMUSG00000006782	12799	6.94064	7.18124	7.13941	7.35208	7.46425	7.51008	1.2799	0.00117931	0.0324091
1439740_s_at	AU018180	Mm.440156	uridine-cytidine kinase 2	'Uck2'	---	80914	10.684	10.4457	10.1759	10.8847	10.7428	10.8563	1.32686	0.00118142	0.0324276
1422075_at	NM_007673	Mm.20358	caudal type homeo box 2	'Cdx2'	ENSMUSG00000029646	12591	5.54246	5.67031	5.85214	5.24657	5.25802	5.35721	0.758531	0.00118396	0.0324577
1415899_at	NM_008416	Mm.1167	Jun-B oncogene	'Junb'	---	16477	8.43221	8.42841	8.16466	8.10201	8.18438	7.58938	0.770322	0.00118335	0.0324607
1434002_at	AW556347	Mm.392294	forkhead box N3	'Foxn3'	---	71375	7.9196	7.63777	7.56877	8.3313	7.84965	8.16922	1.33488	0.00118897	0.0325752
1438156_x_at	BB119196	Mm.18522	carnitine palmitoyltransferase 1a, liver	'Cpt1a'	ENSMUSG00000024900	12894	6.54429	6.61159	7.03244	6.90256	7.17515	7.38542	1.34567	0.00119029	0.0325916
1428635_at	AK007659	Mm.11827	catechol-O-methyltransferase domain containing 1	'Comtd1'	ENSMUSG00000021773	69156	8.38313	7.91981	8.24779	8.63324	8.2543	8.55677	1.22969	0.00119382	0.0326093
1435701_at	BM118858	Mm.451566	13 days embryo lung cDNA, RIKEN full-length enriched library, clone:D430017B04 product:unclassifiable, full insert sequence	'---'	---	---	6.72004	5.73007	5.91485	7.05763	6.17504	6.43074	1.3516	0.00119323	0.0326127
1460032_at	AW555091	---	---	'---'	---	---	4.83979	5.08441	5.10503	5.23651	5.40367	5.57565	1.31664	0.00119296	0.0326252
1422132_at	BB586520	Mm.89959	5,10-methylenetetrahydrofolate reductase	'Mthfr'	ENSMUSG00000029009	17769	5.71928	5.964	5.93889	5.35406	5.56266	5.51127	0.758997	0.00119286	0.0326422
1426574_a_at	BI410363	Mm.426080	adducin 3 (gamma)	'Add3'	ENSMUSG00000025026	27360	7.1217	7.80265	7.84214	7.90542	8.0039	8.31034	1.41822	0.00119923	0.0326975
1421320_a_at	NM_029128	Mm.275354	queuine tRNA-ribosyltransferase domain containing 1	'Qtrtd1'	ENSMUSG00000022704	106248	7.09672	7.24476	7.2334	6.80135	6.83803	6.67415	0.749284	0.00119804	0.0327046
1423817_s_at	AF353245	Mm.41890	RIKEN cDNA 2010315L10 gene	'2010315L10Rik'	ENSMUSG00000002395	67023	10.5093	10.5795	10.5597	10.2141	10.3407	10.2145	0.81652	0.00119878	0.032705
1416845_at	NM_133804	Mm.27387	transmembrane protein 132A	'Tmem132a'	ENSMUSG00000024736	98170	7.71874	7.51272	7.60572	8.00387	7.91143	8.06088	1.3026	0.00120332	0.0327496
1451977_at	U58497	Mm.310973	dual-specificity tyrosine-(Y)-phosphorylation regulated kinase 1a	'Dyrk1a'	ENSMUSG00000022897	13548	8.5845	8.47834	8.3148	8.186	8.17952	8.04145	0.799655	0.00120406	0.0327499
1436220_at	BI714160	Mm.339982	zinc finger protein 287	'Zfp287'	ENSMUSG00000005267	170740	6.05903	6.15156	6.28864	5.88417	5.56228	5.81108	0.756242	0.00120277	0.0327546
1448141_at	NM_029101	Mm.30056	RIKEN cDNA 1110014J01 gene	'1110014J01Rik'	ENSMUSG00000018040	74778	9.62784	9.80248	9.70995	9.32438	9.59836	9.37492	0.823714	0.00120614	0.032767
1435011_x_at	AI627032	Mm.30085	aldo-keto reductase family 1, member A4 (aldehyde reductase)	'Akr1a4'	ENSMUSG00000028692	58810	11.7677	11.6227	11.5538	11.8945	11.9164	11.9977	1.22599	0.00120565	0.0327736
1456864_at	BB210733	Mm.403544	13 days embryo lung cDNA, RIKEN full-length enriched library, clone:D430045L09 product:unclassifiable, full insert sequence	'---'	---	---	5.37036	5.29281	5.45842	5.53556	6.02663	6.60259	1.66485	0.00120276	0.0327738
1441894_s_at	BB071890	Mm.276573	GRP1 (general receptor for phosphoinositides 1)-associated scaffold protein	'Grasp'	ENSMUSG00000000531	56149	9.12253	9.57487	9.52807	9.8026	9.85896	9.79347	1.34061	0.00120739	0.0327813
1433532_a_at	AI323506	Mm.252063	myelin basic protein	'Mbp'	ENSMUSG00000041607	17196	3.12852	3.1103	3.2748	3.3924	3.44991	3.82283	1.3094	0.00121298	0.0329133
1452905_at	AV015833	Mm.260733	GTL2, imprinted maternally expressed untranslated mRNA /// latrophilin 1	'Gtl2 /// Lphn1'	---	17263 /// 330814	8.71981	7.96053	7.69679	8.90872	8.33503	8.37827	1.34669	0.00121629	0.0329634
1422528_a_at	M58566	Mm.235132	zinc finger protein 36, C3H type-like 1	'Zfp36l1'	ENSMUSG00000021127	12192	8.74247	8.72026	8.47917	8.37827	8.3042	8.26805	0.796742	0.00121598	0.0329747
1434378_a_at	BG868949	Mm.391777	Max dimerization protein 4	'Mxd4'	---	17122	6.04914	6.02263	5.52054	6.36324	6.42311	5.92886	1.29677	0.00122609	0.0332091
1457869_at	BB745211	Mm.259350	Predicted gene, ENSMUSG00000073000	'ENSMUSG00000073000'	---	100038469	8.99978	8.85047	8.77618	8.53202	8.61322	8.39671	0.780057	0.00122748	0.0332267
1455405_at	AV229693	Mm.57174	proline-serine-threonine phosphatase-interacting protein 2	'Pstpip2'	---	19201	5.94711	5.67164	6.05229	6.12191	6.25475	6.89338	1.47276	0.00123346	0.0333484
1438366_x_at	BB144743	Mm.259751	chloride channel 3	'Clcn3'	ENSMUSG00000004319	12725	9.54833	9.64357	9.67548	9.89722	9.82063	10.0769	1.24166	0.00123332	0.0333647
1451599_at	AV308638	Mm.23608	sestrin 2	'Sesn2'	ENSMUSG00000028893	230784	9.45717	9.10812	8.9121	8.81925	8.82773	8.64789	0.766222	0.00123718	0.0333889
1438976_x_at	BB272730	Mm.29815	methionine adenosyltransferase II, alpha	'Mat2a'	ENSMUSG00000053907	232087	11.1119	11.0612	11.4336	10.8667	10.8586	11.0162	0.820486	0.00123683	0.0333995
1448510_at	D38146	Mm.15675	ephrin A1	'Efna1'	ENSMUSG00000027954	13636	4.51848	4.52085	4.85859	5.3368	4.93616	5.12226	1.43249	0.00123675	0.0334175
1440319_at	BM194786	Mm.295940	RNA binding motif protein 44	'Rbm44'	ENSMUSG00000070732	329207	5.30207	5.24477	6.02391	5.45747	6.00338	7.03807	1.60844	0.00123974	0.0334182
1427074_at	BM117243	Mm.271986	protein-L-isoaspartate (D-aspartate) O-methyltransferase domain containing 2	'Pcmtd2'	ENSMUSG00000027589	245867	7.76279	7.84344	7.58214	8.18936	8.17739	7.87957	1.27782	0.00124505	0.0334213
1444769_at	BB428851	Mm.14485	Testis expressed gene 9	'Tex9'	---	21778	3.94331	4.01057	3.7902	3.50293	3.49902	3.57476	0.766565	0.0012436	0.0334224
1439152_at	BE985292	Mm.31690	methenyltetrahydrofolate synthetase domain containing	'Mthfsd'	---	234814	6.53387	6.77377	6.81803	6.2481	6.30845	6.34596	0.755182	0.00124323	0.0334322
1436742_a_at	BG070524	Mm.9889	gene model 1967, (NCBI)	'Gm1967'	ENSMUSG00000075023	381411	8.02606	8.58189	7.88849	7.75537	8.0835	7.54587	0.775143	0.00124623	0.0334332
1426496_at	AK017695	Mm.271719	WD repeat domain 55	'Wdr55'	ENSMUSG00000042660	67936	9.36143	9.59013	9.51247	9.13378	9.22693	9.19954	0.812154	0.00124179	0.0334333
1418116_at	NM_022329	Mm.458051	interferon alpha responsive gene	'Ifrg15'	ENSMUSG00000050565	64164	10.0606	10.0194	10.0223	10.2885	10.2799	10.3718	1.21436	0.00124487	0.0334365
1422680_at	BB459423	Mm.255858	Ctr9, Paf1/RNA polymerase II complex component, homolog (S. cerevisiae)	'Ctr9'	ENSMUSG00000005609	22083	8.52768	8.49393	8.64362	8.86248	8.88675	8.93342	1.26554	0.00123971	0.0334374
1424666_at	BC019948	Mm.260282	G patch domain containing 8	'Gpatch8'	ENSMUSG00000034621	237943	8.15102	8.00829	7.79872	8.45331	8.27143	8.48643	1.34797	0.00124122	0.0334382
1416920_at	NM_009032	Mm.426069	RNA binding motif protein 4	'Rbm4'	ENSMUSG00000056951	19653	8.70534	8.46202	8.27659	8.19027	8.24573	7.9366	0.783528	0.00124279	0.0334405
1457037_at	BE983452	Mm.262466	zinc finger and BTB domain containing 2	'Zbtb2'	ENSMUSG00000075327	381990	6.32953	6.26067	6.03535	5.92495	5.9755	5.48044	0.752269	0.00124736	0.0334435
1424400_a_at	AK007822	Mm.30035	aldehyde dehydrogenase 1 family, member L1 /// similar to Aldehyde dehydrogenase 1 family, member L1	'Aldh1l1 /// LOC100047937'	ENSMUSG00000030088	100047937 /// 107747	6.25742	6.42714	6.40814	6.8597	6.73254	6.73209	1.33521	0.00124869	0.0334594
1460590_s_at	BB422130	Mm.289630	tyrosine 3-monooxygenase/tryptophan 5-monooxygenase activation protein, theta polypeptide /// similar to Ywhaq protein /// hypothetical protein LOC676123	'LOC100039786 /// LOC664895 /// LOC676123 /// Ywhaq'	ENSMUSG00000076432	100039786 /// 22630 /// 664895 /// 676123	12.9581	12.9084	12.9803	12.7762	12.7619	12.8063	0.890452	0.00126039	0.0335339
1421011_at	NM_053262	Mm.46019	hydroxysteroid (17-beta) dehydrogenase 11	'Hsd17b11'	ENSMUSG00000029311	114664	7.56434	7.76988	7.40792	7.13438	7.51511	6.91828	0.764202	0.00125243	0.0335396
1454067_a_at	AK016432	Mm.261842	RIKEN cDNA 4931406C07 gene	'4931406C07Rik'	ENSMUSG00000031938	70984	8.46797	8.216	8.01322	8.59759	8.71946	8.56192	1.32479	0.00125915	0.0335404
1417491_at	M14222	Mm.236553	cathepsin B	'Ctsb'	---	13030	4.45941	4.68159	4.24264	4.92245	5.0078	4.61262	1.30816	0.00126018	0.0335481
1442269_at	BB749041	Mm.391881	Adult male epididymis cDNA, RIKEN full-length enriched library, clone:9230001K01 product:unclassifiable, full insert sequence	'---'	---	---	4.35103	4.42	4.28787	3.90089	4.13104	3.94684	0.77998	0.00125907	0.0335581
1417793_at	NM_019440	Mm.458517	interferon inducible GTPase 2	'Iigp2'	ENSMUSG00000069874	54396	4.99476	5.31999	5.66909	5.47153	5.71046	6.03423	1.33015	0.00125463	0.0335588
1424942_a_at	BC006728	Mm.2444	myelocytomatosis oncogene	'Myc'	ENSMUSG00000022346	17869	9.49703	9.57503	9.90827	9.10573	9.32791	8.92419	0.703523	0.00125397	0.0335611
1452784_at	AK003416	Mm.227	integrin alpha V	'Itgav'	---	16410	8.46389	8.53653	8.45075	8.98171	8.80122	8.68331	1.26936	0.00125789	0.0335663
1460051_at	AW990746	Mm.59997	coiled-coil domain containing 64B	'Ccdc64b'	ENSMUSG00000043782	212733	4.47762	4.45543	4.47732	4.72519	4.86826	5.11761	1.35905	0.00125867	0.0335671
1419429_at	NM_016673	Mm.425178	ciliary neurotrophic factor receptor	'Cntfr'	ENSMUSG00000028444	12804	6.62659	7.0639	6.31629	6.33841	6.53039	5.96359	0.764309	0.00125569	0.0335673
1424966_at	BC019416	Mm.29739	transmembrane protein 40	'Tmem40'	---	94346	9.62419	9.03602	9.84591	9.77932	9.40292	10.2648	1.24666	0.00125683	0.0335777
1449674_s_at	C76364	---	programmed cell death 6 interacting protein	'Pdcd6ip'	ENSMUSG00000032504	18571	8.78413	8.77829	8.54222	9.07977	9.02429	8.94027	1.24369	0.00125767	0.0335804
1451243_at	BC019200	Mm.291048	arginyl aminopeptidase (aminopeptidase B)	'Rnpep'	ENSMUSG00000041926	215615	7.96394	7.93561	8.04562	8.31093	8.23711	8.38999	1.25797	0.00126572	0.0336557
1424269_a_at	BC026760	Mm.390687	myosin, light polypeptide 6, alkali, smooth muscle and non-muscle /// predicted gene, EG433297 /// predicted gene, EG667952 /// similar to myosin, light polypeptide 6, alkali, smooth muscle and non-muscle	'EG433297 /// EG667952 /// LOC100043172 /// Myl6'	ENSMUSG00000050191 /// ENSMUSG00000060467 /// ENSMUSG00000060680	100043172 /// 17904 /// 433297 /// 667952	12.6281	12.6753	12.3239	12.4312	12.4341	12.1872	0.876003	0.00126685	0.0336659
1423849_a_at	AF033565	Mm.25720	CDC-like kinase 3	'Clk3'	ENSMUSG00000032316	102414	8.59795	8.34613	8.2935	8.72653	8.88726	8.85774	1.34231	0.0012719	0.0337605
1449187_at	BB371842	Mm.2675	platelet derived growth factor, alpha	'Pdgfa'	ENSMUSG00000025856	18590	9.71409	9.62352	9.49036	9.39674	9.37444	9.11243	0.804503	0.0012713	0.0337642
1429942_at	BM935323	Mm.103489	glucocorticoid modulatory element binding protein 1	'Gmeb1'	---	56809	7.65367	7.69834	7.43289	8.04306	7.89824	7.94025	1.2933	0.0012755	0.0338359
1435100_at	AV376052	Mm.344778	RIKEN cDNA A130042E20 gene	'A130042E20Rik'	ENSMUSG00000033126	216119	6.07359	5.75532	5.80088	5.52423	5.50612	5.28467	0.741298	0.00127648	0.033842
1434500_at	BF585303	Mm.271934	tweety homolog 2 (Drosophila)	'Ttyh2'	ENSMUSG00000034714	117160	6.49328	6.53911	6.73592	7.09213	6.87942	7.00948	1.32978	0.00127939	0.0338992
1427170_at	BF318721	Mm.87277	proteasome (prosome, macropain) subunit, alpha type, 8	'Psma8'	ENSMUSG00000036743	73677	9.06848	8.51899	8.58679	9.18433	9.17806	9.23127	1.40862	0.00128244	0.0339403
1428522_at	BB283807	Mm.270961	transcription termination factor, RNA polymerase II	'Ttf2'	ENSMUSG00000033222	74044	9.54992	9.59831	9.50074	9.80555	9.79694	9.86662	1.21005	0.00128208	0.0339506
1439857_at	BB206180	Mm.426397	Transcribed locus	'---'	---	---	4.4973	4.31637	4.37663	4.70584	4.82363	5.36853	1.52189	0.0012837	0.0339538
1439466_s_at	BB001490	Mm.277413	BUD31 homolog (yeast) /// similar to BUD31 homolog (S. cerevisiae)	'Bud31 /// LOC100045848'	ENSMUSG00000038722	100045848 /// 231889	12.0149	11.9896	12.0067	11.7589	11.864	11.7736	0.868263	0.0012853	0.0339561
1456251_x_at	BB132602	Mm.1508	translocator protein	'Tspo'	ENSMUSG00000041736	12257	7.22136	7.62872	7.46169	7.76965	7.77647	7.98251	1.33499	0.00128456	0.0339564
1458585_at	AI506321	Mm.432156	Transcribed locus	'---'	---	---	6.39917	6.17171	5.73937	6.86529	6.44326	6.40279	1.39077	0.00128668	0.0339727
1449853_at	NM_053196	Mm.296837	sideroflexin 2 /// similar to Sideroflexin-2	'LOC677143 /// Sfxn2'	ENSMUSG00000025036	677143 /// 94279	5.48548	5.31813	5.50227	5.79168	5.65771	5.8922	1.27072	0.00128868	0.0340055
1447403_a_at	AW125726	Mm.296106	Zinc finger, MYND domain containing 19	'Zmynd19'	---	67187	7.65107	7.81168	8.0543	8.12852	8.22382	8.26216	1.29264	0.00129358	0.0341149
1448931_at	NM_007974	Mm.1614	coagulation factor II (thrombin) receptor-like 1	'F2rl1'	ENSMUSG00000021678	14063	10.5713	10.7776	10.4831	10.3919	10.3675	10.1672	0.813002	0.00129576	0.0341525
1429183_at	AK005020	Mm.2252	plakophilin 2	'Pkp2'	ENSMUSG00000041957	67451	9.67674	9.33248	9.34368	9.73841	10.2926	10.1895	1.59551	0.00130335	0.034153
1455332_x_at	BM224327	Mm.425062	Fc receptor, IgG, low affinity IIb	'Fcgr2b'	ENSMUSG00000026656	14130	7.05879	7.04567	7.02392	6.36151	6.76716	6.66492	0.740294	0.00130422	0.0341559
1447967_at	AW123020	Mm.291484	transmembrane protein 69	'Tmem69'	ENSMUSG00000055900	230657	7.6457	7.90881	8.08195	7.50814	7.33314	7.27695	0.717465	0.00129925	0.0341647
1443059_at	BB402341	Mm.46019	hydroxysteroid (17-beta) dehydrogenase 11	'Hsd17b11'	---	114664	4.70635	4.83577	4.51427	4.13109	4.33434	4.26263	0.739171	0.00130327	0.0341707
1423659_a_at	BC017607	Mm.27567	TBC1 domain family, member 17	'Tbc1d17'	ENSMUSG00000038520	233204	7.80548	7.98335	7.79431	8.19818	8.26282	8.1116	1.25753	0.00130102	0.0341714
1424607_a_at	BM225255	Mm.288151	cDNA sequence BC003993 /// hypothetical LOC544818 /// hypothetical LOC671950 /// hypothetical protein LOC100038980 /// hypothetical protein LOC100039088 /// hypothetical protein LOC100039101 /// hypothetical protein LOC100039204 /// hypothetical protein LOC100039404 /// hypothetical protein LOC100040136 /// hypothetical protein LOC100040620 /// hypothetical protein LOC100040646 /// hypothetical p…	'BC003993 /// LOC100038980 /// LOC100039088 /// LOC100039101 /// LOC100039204 /// LOC100039404 /// LOC100040136 /// LOC100040620 /// LOC100040646 /// LOC100040656 /// LOC100040790 /// LOC100040936 /// LOC100041238 /// LOC100041416 /// LOC100042151 /// LOC100042341 /// LOC100042551 /// LOC100042748 /// LOC100043165 /// LOC100043211 /// LOC100043316 /// LOC100043783 /// LOC100043829 /// LOC10004387…	---	100038980 /// 100039088 /// 100039101 /// 100039204 /// 100039404 /// 100040136 /// 100040620 /// 100040646 /// 100040656 /// 100040790 /// 100040936 /// 100041238 /// 100041416 /// 100042151 /// 100042341 /// 100042551 /// 100042748 /// 100043165 /// 100043211 /// 100043316 /// 100043783 /// 100043829 /// 100043874 /// 100044588 /// 100047346 /// 100047648 /// 100048186 /// 544818 /// 671950 ///…	9.94675	9.88943	9.71125	10.2203	10.145	10.1795	1.26203	0.00130262	0.0341735
1418990_at	NM_025658	Mm.441056	membrane-spanning 4-domains, subfamily A, member 4D	'Ms4a4d'	ENSMUSG00000024678	66607	3.93044	3.25792	3.59305	4.2918	3.62361	4.70055	1.57595	0.0013019	0.0341746
1432524_at	AK016085	Mm.425092	RIKEN cDNA 4930550G17 gene	'4930550G17Rik'	---	75287	4.29639	4.20375	4.19821	3.88508	3.79945	3.8653	0.767158	0.00130041	0.0341753
1436424_at	BG070208	Mm.349174	RIKEN cDNA 1600020E01 gene	'1600020E01Rik'	---	72012	8.17075	8.15929	7.98748	7.68141	7.76176	7.76419	0.77604	0.00129911	0.0341809
1448205_at	NM_007629	Mm.260114	cyclin B1, related sequence 1 /// cyclin B1	'Ccnb1 /// Ccnb1-rs1'	---	12429 /// 268697	11.9071	11.8127	11.6507	12	12.0746	12.035	1.19026	0.00130598	0.0341821
1437267_x_at	BB164501	Mm.21740	Heterogeneous nuclear ribonucleoprotein H1	'Hnrph1'	---	59013	8.70211	8.6455	9.07727	8.48414	8.31329	8.43039	0.76425	0.00129802	0.0341921
1427938_at	BB046347	Mm.446553	c-myc binding protein	'Mycbp'	ENSMUSG00000028647	56309	10.2079	10.1499	10.2721	9.90375	9.84199	10.0625	0.827516	0.00129889	0.034195
1426375_s_at	AV094699	Mm.202257	oxidoreductase NAD-binding domain containing 1	'Oxnad1'	ENSMUSG00000021906	218885	9.98566	10.0232	10.1412	9.46858	9.89015	9.62138	0.769374	0.00130948	0.0342538
1419113_at	NM_007455	Mm.238879	adaptor protein complex AP-1, gamma 2 subunit	'Ap1g2'	ENSMUSG00000040701	11766	7.37633	7.37235	7.43398	7.82886	7.69835	7.78629	1.29952	0.00131504	0.0343594
1451855_at	BC017640	Mm.151960	B-cell CLL/lymphoma 7A	'Bcl7a'	---	77045	4.08751	4.12083	4.21998	3.79604	3.6245	3.91223	0.777959	0.00131666	0.034362
1437067_at	BM228625	Mm.86410	putative homeodomain transcription factor 2	'Phtf2'	---	68770	8.6527	8.37215	8.43431	8.82769	8.85463	8.77928	1.26541	0.00131467	0.0343696
1452899_at	AK017440	Mm.293263	RNA imprinted and accumulated in nucleus	'Rian'	---	75745	9.44205	9.02263	8.94158	9.62739	9.38718	9.45859	1.28518	0.00131654	0.0343788
1421450_a_at	U11548	Mm.28587	mitogen activated protein kinase kinase kinase 4	'Map3k4'	---	26407	8.85412	8.67592	8.59894	9.02741	9.06999	8.98847	1.25056	0.00131821	0.0343824
1433593_at	BB316456	Mm.277533	yippee-like 5 (Drosophila)	'Ypel5'	ENSMUSG00000039770	383295	6.6533	6.4024	6.64582	6.92971	6.82118	7.18478	1.33363	0.0013194	0.0343936
1425050_at	AK010892	Mm.182574	isochorismatase domain containing 1	'Isoc1'	ENSMUSG00000024601	66307	8.38962	8.67872	8.51671	8.69093	8.94082	9.15467	1.3292	0.00132215	0.0344454
1455891_at	AV254783	Mm.85000	Na+/H+ exchanger domain containing 1	'Nhedc1'	ENSMUSG00000050150	74446	5.92141	6.18812	5.92891	6.30738	6.42496	6.55124	1.3415	0.00132393	0.0344719
1434279_at	BG976607	---	---	'---'	---	---	13.3449	13.2103	13.215	13.5888	13.3235	13.3636	1.12476	0.00132654	0.0345198
1431773_at	AK017608	Mm.29055	chromobox homolog 1 (Drosophila HP1 beta) /// similar to heterochromatin protein 1 beta	'Cbx1 /// LOC100047028'	ENSMUSG00000018666	100047028 /// 12412	6.16328	6.17647	6.17501	5.67997	5.81246	5.91606	0.776011	0.001328	0.034538
1426436_at	BG066131	Mm.257952	transmembrane protein 159	'Tmem159'	ENSMUSG00000030917	233806	6.00927	5.9602	6.05655	6.47494	6.26541	6.33263	1.27582	0.00133169	0.0346139
1418761_at	BB499476	Mm.294769	insulin-like growth factor 2 mRNA binding protein 1	'Igf2bp1'	ENSMUSG00000013415	140486	11.4011	11.1844	11.2812	11.0365	11.0708	11.009	0.842996	0.00133629	0.0347136
1416780_at	NM_021514	Mm.272582	phosphofructokinase, muscle	'Pfkm'	ENSMUSG00000033065	18642	8.54412	8.56536	8.59642	8.78804	8.92482	9.01271	1.26722	0.00134538	0.0349296
1457304_at	BG070025	---	DNA segment, Chr 13, ERATO Doi 787, expressed	'D13Ertd787e'	---	52680	4.07881	4.49922	4.69635	4.42447	4.85318	5.10939	1.29343	0.00134683	0.0349472
1428065_at	AK003942	Mm.148425	solute carrier family 44, member 2	'Slc44a2'	ENSMUSG00000057193	68682	7.8331	7.74539	7.93743	8.09871	8.05158	8.33264	1.25124	0.00134916	0.0349874
1448138_at	NM_138748	Mm.275393	protein phosphatase 2A, regulatory subunit B (PR 53)	'Ppp2r4'	ENSMUSG00000039515	110854	10.1609	10.117	9.88451	9.63693	9.89182	9.66638	0.803545	0.00135207	0.0350426
1435522_a_at	BQ044335	Mm.21450	RIKEN cDNA 2310016E02 gene	'2310016E02Rik'	ENSMUSG00000038803	67695	11.5552	11.692	11.6767	11.3805	11.4254	11.4601	0.859292	0.00135421	0.0350781
1417635_at	NM_011449	Mm.8637	sperm autoantigenic protein 17	'Spa17'	ENSMUSG00000001948	20686	5.36052	5.66261	5.82738	4.68666	5.41597	5.43382	0.743645	0.00135573	0.0350973
1421096_at	BB817939	Mm.149633	transient receptor potential cation channel, subfamily C, member 1	'Trpc1'	---	22063	4.55511	4.80141	4.64237	5.14564	4.9953	5.48765	1.48209	0.00135758	0.0351049
1436330_x_at	BG244780	Mm.440794	predicted gene, EG631624	'EG631624'	---	631624	7.79049	7.43374	7.33683	8.29765	7.73474	7.65848	1.301	0.00135756	0.0351243
1428796_at	AK017436	Mm.458464	RIKEN cDNA 5530401J07 gene	'5530401J07Rik'	---	74503	8.22491	8.13222	8.04441	7.95583	7.73542	7.68557	0.789727	0.00136626	0.035309
1451097_at	BC015289	Mm.9684	vasodilator-stimulated phosphoprotein	'Vasp'	ENSMUSG00000030403	22323	10.7486	10.8917	10.8878	10.5095	10.4971	10.6822	0.82505	0.00136955	0.0353332
1435439_at	BB523554	Mm.235287	DiGeorge syndrome critical region gene 8	'Dgcr8'	ENSMUSG00000022718	94223	8.96419	8.84384	8.95283	8.62006	8.60951	8.51317	0.791723	0.00136879	0.0353339
1436790_a_at	BG072739	Mm.41702	SRY-box containing gene 11	'Sox11'	---	20666	8.38565	7.62661	7.24402	8.77636	7.92764	7.55492	1.26118	0.00136825	0.0353403
1460410_at	BB095491	Mm.98522	RIKEN cDNA 2310079F23 gene	'2310079F23Rik'	ENSMUSG00000029097	78890	7.02364	6.97236	7.18521	6.79952	6.60556	6.59334	0.765033	0.0013713	0.0353583
1438477_a_at	AA960125	Mm.10093	methylmalonyl CoA epimerase	'Mcee'	ENSMUSG00000033429	73724	8.2789	8.12744	8.04737	8.50461	8.46977	8.4414	1.2504	0.00137409	0.0353695
1417380_at	NM_016721	Mm.207619	IQ motif containing GTPase activating protein 1	'Iqgap1'	---	29875	9.92096	9.93333	10.0059	10.4876	10.0511	10.5116	1.32864	0.00137351	0.0353748
1443493_at	BB766805	Mm.296385	DEAH (Asp-Glu-Ala-His) box polypeptide 37	'Dhx37'	---	208144	6.3026	6.32018	6.42337	5.9256	5.99329	6.08041	0.785238	0.00137511	0.0353755
1457534_at	BB481074	Mm.440636	10 days neonate cerebellum cDNA, RIKEN full-length enriched library, clone:B930034N12 product:unclassifiable, full insert sequence	'---'	---	---	4.66686	4.405	4.61817	4.96208	4.78707	5.08817	1.30513	0.00137321	0.0353872
1456399_at	AV372940	---	---	'---'	---	---	5.80119	5.7338	5.50936	6.13223	6.09854	6.12156	1.35805	0.00137902	0.0354356
1443245_at	BB438848	---	---	'---'	---	---	5.33852	5.52042	5.80107	5.75247	5.8311	6.87015	1.55691	0.00137839	0.0354396
1437405_a_at	BB787243	Mm.233799	insulin-like growth factor binding protein 4	'Igfbp4'	ENSMUSG00000017493	16010	6.18409	6.86633	6.91687	6.64661	7.06423	7.58818	1.3725	0.00138192	0.03549
1416067_at	NM_013562	Mm.168	interferon-related developmental regulator 1	'Ifrd1'	ENSMUSG00000001627	15982	10.6234	10.6826	10.7773	10.0032	10.4006	10.59	0.783736	0.00138473	0.0355216
1428706_at	AK014046	Mm.390409	proline-rich polypeptide 6	'Prr6'	ENSMUSG00000018509	73139	9.99424	10.1698	9.92227	10.2822	10.3915	10.2704	1.21998	0.00138568	0.0355258
1426517_at	AI326356	Mm.32595	guanine nucleotide binding protein, alpha z subunit	'Gnaz'	ENSMUSG00000040009	14687	5.83247	5.57718	5.56774	6.24013	5.88037	6.32611	1.41733	0.00138438	0.0355329
1451053_a_at	AV313203	Mm.101191	transformed mouse 3T3 cell double minute 1	'Mdm1'	ENSMUSG00000020212	17245	6.94363	6.93405	7.00586	7.21196	7.31162	7.46394	1.29243	0.00139019	0.0356213
1455277_at	BB088162	Mm.254493	Hedgehog-interacting protein	'Hhip'	---	15245	5.77935	5.54418	5.45747	5.4719	4.98042	5.13427	0.761302	0.00139364	0.035669
1435169_at	BB431047	Mm.390978	RIKEN cDNA A930001N09 gene	'A930001N09Rik'	---	77128	6.74452	6.77405	6.70701	7.15888	7.00123	7.16168	1.29124	0.00139323	0.0356788
1449370_at	AI428101	Mm.240627	SRY-box containing gene 4	'Sox4'	ENSMUSG00000076431	20677	6.10783	6.141	5.96729	6.76621	6.45345	6.20172	1.33219	0.00139763	0.0357509
1444728_at	BB203232	---	---	'---'	---	---	5.33268	5.62235	5.61497	5.67502	5.93414	6.3444	1.38901	0.00139849	0.0357526
1418955_at	NM_009567	Mm.5066	zinc finger protein 93	'Zfp93'	---	22755	6.92188	6.90386	6.81706	6.61168	6.52793	6.2819	0.755741	0.00140042	0.0357817
1416937_at	BC024621	Mm.272460	gamma-aminobutyric acid receptor associated protein	'Gabarap'	ENSMUSG00000018567	56486	10.0407	10.2396	9.84873	10.526	10.3753	10.2085	1.26058	0.00140242	0.0357922
1423582_at	AL133300	Mm.391208	doublesex and mab-3 related transcription factor 1	'Dmrt1'	ENSMUSG00000024837	50796	8.39544	8.72418	8.63727	8.64775	9.11707	8.97727	1.25663	0.00140229	0.0358092
1433917_x_at	BB359828	Mm.36529	DNA segment, Chr 2, Brigham & Women's Genetics 1423 expressed	'D2Bwg1423e'	---	329372	5.29987	5.18015	5.45037	4.80504	4.95881	4.9535	0.758685	0.00140543	0.0358487
1449167_at	NM_013512	Mm.3465	erythrocyte protein band 4.1-like 4a	'Epb4.1l4a'	ENSMUSG00000024376	13824	10.1028	10.7075	10.4628	9.92263	10.3592	9.96375	0.791893	0.0014101	0.0359071
1460716_a_at	NM_022309	Mm.2018	core binding factor beta	'Cbfb'	ENSMUSG00000031885	12400	10.3096	10.4617	10.0844	10.0195	10.2084	9.79371	0.824777	0.00141182	0.0359102
1438700_at	BG091626	Mm.314887	formin binding protein 4	'Fnbp4'	---	55935	5.69393	5.64653	5.80149	6.00543	6.06824	6.27778	1.32389	0.0014087	0.0359119
1456265_at	BB766925	Mm.296317	predicted gene, EG624866	'EG624866'	ENSMUSG00000074579	624866	4.57906	4.69931	4.45035	4.34631	4.24073	3.79898	0.738463	0.00141129	0.0359171
1440947_at	BB481861	Mm.245446	BAT2 domain containing 1	'Bat2d'	---	226562	5.09942	5.07348	5.04327	4.74287	4.46872	4.75892	0.753241	0.00140989	0.0359219
1433669_at	BB037566	Mm.328945	A kinase (PRKA) anchor protein 8	'Akap8'	---	56399	9.37546	9.16974	8.98248	9.55318	9.5089	9.43589	1.25513	0.00141321	0.0359254
1455076_a_at	AV255808	Mm.271774	RIKEN cDNA 4933424B01 gene	'4933424B01Rik'	ENSMUSG00000040250	71177	8.88494	8.74915	8.83048	8.45646	8.54958	8.53908	0.81032	0.00141443	0.035936
1416422_a_at	BG796845	Mm.10508	Sjogren syndrome antigen B	'Ssb'	ENSMUSG00000068882	20823	9.74021	9.58189	9.80282	9.38674	9.3943	9.25537	0.781668	0.00141616	0.0359597
1424824_at	BB704967	Mm.27548	SLAIN motif family, member 1	'Slain1'	ENSMUSG00000055717	105439	7.31765	7.12462	7.05756	7.60664	7.46454	7.50764	1.28453	0.00142003	0.0360377
1429269_at	BE992549	Mm.193272	cDNA sequence BC068157	'BC068157'	ENSMUSG00000064125	73072	5.04346	4.65001	4.52561	5.27247	5.09571	5.11173	1.34507	0.00142281	0.036088
1450849_at	BF228203	Mm.426956	heterogeneous nuclear ribonucleoprotein U	'Hnrpu'	ENSMUSG00000039630	51810	13.3429	13.297	13.3748	13.2519	13.1437	13.1216	0.892344	0.00142384	0.0360939
1453725_a_at	AK012225	Mm.193040	mitchondrial ribosomal protein S7	'Mrps7'	ENSMUSG00000046756	50529	10.301	10.2698	10.2006	9.83858	10.1167	9.87391	0.807458	0.00142468	0.0360949
1443786_at	BB000218	Mm.10205	undifferentiated embryonic cell transcription factor 1	'Utf1'	ENSMUSG00000047751	22286	8.69819	8.85933	8.78602	8.37796	8.53627	8.5035	0.807488	0.00142716	0.0361374
1458417_at	BB712040	Mm.277906	jumonji domain containing 1B	'Jmjd1b'	---	277250	7.25458	7.35751	7.59828	6.9429	7.07432	7.2488	0.804115	0.00143079	0.0361887
1433718_a_at	BB224832	---	similar to heterochromatin protein 1 beta	'LOC100047028'	---	100047028	11.3019	11.2802	11.596	11.1877	10.949	11.0816	0.806286	0.0014317	0.0361914
1424041_s_at	BC022123	Mm.219527	complement component 1, s subcomponent /// similar to Complement component 1, s subcomponent	'C1s /// LOC100044326'	ENSMUSG00000038521	100044326 /// 50908	4.77646	5.3028	5.45747	5.22928	5.53095	6.09346	1.36468	0.00143018	0.0361935
1421018_at	NM_025370	Mm.227240	RIKEN cDNA 1110018J18 gene	'1110018J18Rik'	ENSMUSG00000021482	66129	6.48017	6.71567	6.90695	6.90194	6.95444	7.39831	1.30844	0.00143612	0.0362828
1416880_at	BC003839	Mm.1639	myeloid cell leukemia sequence 1	'Mcl1'	ENSMUSG00000038612	17210	11.2823	11.2631	10.9905	11.4982	11.4372	11.4416	1.2189	0.00143864	0.036326
1436247_at	AW552294	Mm.440906	integrator complex subunit 2	'Ints2'	ENSMUSG00000018068	70422	9.75453	9.58018	9.81951	9.3223	9.43255	9.42867	0.802177	0.00144766	0.0364315
1460236_at	NM_133712	Mm.46421	kallikrein related-peptidase 10	'Klk10'	ENSMUSG00000030693	69540	6.12409	6.50736	6.7917	5.96287	5.93377	6.24691	0.750566	0.0014453	0.0364329
1443962_at	BM207954	Mm.390208	transcription factor Dp 2 /// RIKEN cDNA 1110029I05 gene	'1110029I05Rik /// Tfdp2'	ENSMUSG00000032411	211586 /// 319491	8.12661	7.89533	8.12892	8.32826	8.37313	8.64621	1.32463	0.00144874	0.0364382
1448272_at	NM_007570	Mm.392646	B-cell translocation gene 2, anti-proliferative	'Btg2'	ENSMUSG00000020423	12227	8.51666	8.37666	7.96394	9.12226	8.52814	8.38382	1.32338	0.00144723	0.036441
1435802_at	BE134048	Mm.279272	zinc finger and BTB domain containing 45	'ZBTB45'	---	232879	8.78311	8.56325	8.61967	8.39748	8.3846	8.2042	0.799584	0.00144524	0.0364518
1416123_at	NM_009829	Mm.333406	cyclin D2	'Ccnd2'	ENSMUSG00000000184	12444	4.50731	5.3963	4.51734	4.3495	4.61812	3.95064	0.718213	0.00144698	0.0364551
1422032_a_at	NM_022985	Mm.209349	zinc finger, AN1-type domain 6	'Zfand6'	ENSMUSG00000030629	65098	11.1568	11.1752	11.0948	11.4305	11.3395	11.3386	1.17121	0.00144505	0.0364676
1428858_at	AK014750	Mm.390083	gene model 1943, (NCBI)	'Gm1943'	---	384864	8.28753	8.22866	8.96566	8.07077	7.88095	8.57725	0.803433	0.00145315	0.0364881
1435746_at	BB127386	Mm.288728	serine/arginine-rich protein specific kinase 2	'Srpk2'	---	20817	5.99291	6.03417	6.06631	6.41432	6.3353	6.60203	1.34034	0.00145157	0.0364891
1425826_a_at	AF078667	Mm.210815	sorbin and SH3 domain containing 1	'Sorbs1'	ENSMUSG00000025006	20411	6.63331	6.42577	6.7654	7.07089	6.85207	7.00301	1.29238	0.00145262	0.0364952
1434665_at	AV052058	Mm.334535	aspartylglucosaminidase	'Aga'	ENSMUSG00000031521	11593	7.83999	7.86843	7.7911	8.07206	8.29605	8.1332	1.26238	0.00145462	0.0365047
1460235_at	NM_007644	Mm.297964	scavenger receptor class B, member 2	'Scarb2'	ENSMUSG00000029426	12492	9.95683	9.78342	9.47896	9.71289	9.42881	9.17097	0.81143	0.00145627	0.0365258
1454842_a_at	AI853240	Mm.21686	UDP-GalNAc:betaGlcNAc beta 1,3-galactosaminyltransferase, polypeptide 2	'B3galnt2'	ENSMUSG00000039242	97884	8.06725	8.02602	8.18862	7.86392	7.57053	7.55282	0.747129	0.00145786	0.0365453
1423142_a_at	AI987834	Mm.41800	GTP binding protein 4	'Gtpbp4'	ENSMUSG00000021149	69237	11.1767	11.0941	11.5015	11.0003	10.8822	11.0443	0.825588	0.00146375	0.0365507
1429566_a_at	AK016742	Mm.23790	homeodomain interacting protein kinase 2	'Hipk2'	ENSMUSG00000061436	15258	7.10577	6.78253	6.75253	6.50406	6.57121	6.31533	0.753762	0.00146341	0.0365626
1457054_a_at	BE991737	---	RIKEN cDNA D130020L05 gene	'D130020L05Rik'	---	319760	7.35905	7.53898	7.51043	7.06768	7.09739	7.23184	0.792615	0.00146067	0.0365752
1457281_at	BB224547	Mm.297862	RIKEN cDNA 4930461P20 gene	'4930461P20Rik'	ENSMUSG00000044224	78244	11.032	10.9902	11.503	11.3517	11.2094	11.6999	1.18613	0.00146313	0.0365759
1417822_at	NM_033075	Mm.22506	DNA segment, Chr 17, human D6S56E 5	'D17H6S56E-5'	---	110956	9.26074	9.30668	8.95154	8.83296	9.09006	8.62093	0.799728	0.00146023	0.0365843
1452908_at	BB794700	Mm.33183	DIP2 disco-interacting protein 2 homolog A (Drosophila) /// similar to mKIAA0184 protein	'Dip2a /// LOC100044059'	ENSMUSG00000020231	100044059 /// 64451	6.3681	6.18819	6.351	6.67589	6.63059	6.70881	1.29272	0.00146278	0.0365875
1421135_a_at	NM_026949	Mm.28910	CCR4-NOT transcription complex, subunit 8	'Cnot8'	ENSMUSG00000020515	69125	9.22882	9.2	9.34988	9.5718	9.50171	9.58552	1.22614	0.00146234	0.0365965
1440144_x_at	BB821700	---	hypothetical protein C330046E03	'C330046E03'	---	328468	5.50964	5.46576	5.41341	5.11242	5.23436	4.81602	0.757359	0.00146909	0.036664
1423622_a_at	BM250672	Mm.175612	cyclin L1	'Ccnl1'	ENSMUSG00000027829	56706	9.82543	9.49877	9.35065	10.035	9.82171	9.75732	1.24427	0.00146991	0.036664
1417490_at	M14222	Mm.236553	cathepsin B	'Ctsb'	ENSMUSG00000021939	13030	9.48252	9.61504	9.53069	9.77479	9.8516	9.95158	1.24716	0.00147236	0.0366846
1456358_at	BM932547	Mm.219460	ets variant gene 3	'Etv3'	---	27049	5.48735	5.21605	5.32087	5.20877	4.83834	5.01454	0.800921	0.0014732	0.0366851
1426761_at	AK007763	Mm.28540	amine oxidase (flavin containing) domain 2 /// similar to amine oxidase (flavin containing) domain 2	'Aof2 /// LOC100046934'	ENSMUSG00000036940	100046934 /// 99982	11.1868	11.0127	10.8829	11.3574	11.2756	11.1218	1.16852	0.00147175	0.0366895
1434335_at	BB795504	Mm.243658	DIP2 disco-interacting protein 2 homolog B (Drosophila)	'Dip2b'	---	239667	8.8245	8.75053	8.59041	9.05901	9.05018	9.15991	1.29712	0.00147646	0.0367056
1429652_at	AK009976	Mm.29889	proline-rich coiled-coil 1	'Prrc1'	---	73137	7.734	8.00132	8.41754	8.17595	8.21991	8.93332	1.31727	0.0014757	0.0367069
1439568_at	AV373997	---	similar to Greb1 protein	'LOC100045413'	---	100045413	4.52434	4.41288	4.53127	4.89267	4.81252	4.80517	1.27303	0.00147553	0.036723
1436665_a_at	BB554226	Mm.272251	latent transforming growth factor beta binding protein 4	'Ltbp4'	ENSMUSG00000040488	108075	10.6722	10.6722	10.3052	10.33	10.5137	9.86976	0.808103	0.00148283	0.0368436
1448677_at	NM_010926	Mm.2136	COX4 neighbor	'Cox4nb'	ENSMUSG00000031819	18117	11.4015	11.3251	11.4094	11.0876	11.1719	11.1651	0.849284	0.00148615	0.0369059
1419905_s_at	AV026552	Mm.18832	hydroxyprostaglandin dehydrogenase 15 (NAD)	'Hpgd'	ENSMUSG00000031613	15446	4.02032	4.01383	4.14466	4.16295	4.58811	4.81282	1.39397	0.00148959	0.0369099
1418085_at	NM_008860	Mm.28561	protein kinase C, zeta	'Prkcz'	ENSMUSG00000029053	18762	7.4186	7.55586	7.7239	7.72851	7.8727	8.11702	1.26615	0.0014892	0.0369206
1434482_at	BM203518	Mm.332006	DNA segment, Chr 4, ERATO Doi 22, expressed	'D4Ertd22e'	ENSMUSG00000040842	213491	9.87476	9.93463	9.99401	9.68908	9.66678	9.57629	0.819466	0.00148861	0.0369261
1422449_s_at	NM_011992	Mm.1782	reticulocalbin 2	'Rcn2'	ENSMUSG00000032320	26611	9.55256	9.5462	9.52163	9.77271	9.84609	9.94472	1.24557	0.00148852	0.0369443
1419574_at	NM_013889	Mm.38193	zinc finger protein 292	'Zfp292'	---	30046	8.51052	8.56111	8.49159	8.83787	8.78896	8.95915	1.26952	0.00149321	0.0369589
1459854_s_at	AV059518	Mm.29150	dynein light chain Tctex-type 3	'Dynlt3'	ENSMUSG00000031176	67117	7.41102	7.30001	7.96335	6.57867	7.11497	7.52244	0.725968	0.00149252	0.0369623
1435167_at	AW108431	Mm.125503	RAN binding protein 6	'Ranbp6'	---	240614	6.81228	6.70826	6.60295	6.14907	6.61782	5.78933	0.713221	0.00150091	0.0371293
1426846_at	BG172318	Mm.334775	centromere protein T	'Cenpt'	ENSMUSG00000036672	320394	10.059	10.0516	9.87601	10.3446	10.2359	10.4215	1.27156	0.00150701	0.0372597
1426516_a_at	AK014526	Mm.153625	lipin 1	'Lpin1'	ENSMUSG00000020593	14245	7.97526	7.98561	7.54199	8.43981	8.15012	8.2252	1.36879	0.00150799	0.0372634
1436309_at	BB125651	Mm.458437	neuropilin (NRP) and tolloid (TLL)-like 2	'Neto2'	---	74513	5.95452	5.47168	5.69095	5.05961	5.21286	5.20229	0.695413	0.00151153	0.03731
1441504_at	AV277307	Mm.295940	RNA binding motif protein 44	'Rbm44'	ENSMUSG00000070732	329207	3.655	3.79152	4.18673	3.99633	4.08256	4.93021	1.38822	0.00151117	0.0373217
AFFX-r2-Bs-dap-5_at	AFFX-r2-Bs-dap-5	---	---	'---'	---	---	7.31801	7.43361	7.50011	8.03903	7.58216	7.96124	1.37781	0.00151543	0.0373655
1452388_at	AW763765	Mm.6388	heat shock protein 1A	'Hspa1a'	---	193740	7.00346	7.02336	6.71311	6.55596	6.46091	6.50041	0.757793	0.00151492	0.0373732
1441945_s_at	AV009478	Mm.268925	abhydrolase domain containing 14A	'Abhd14a'	ENSMUSG00000042210	68644	9.41754	9.43024	9.36869	9.71753	9.59826	9.8151	1.2391	0.00152038	0.037467
1439380_x_at	BB093563	Mm.289645	GTL2, imprinted maternally expressed untranslated mRNA	'Gtl2'	---	17263	10.1904	9.67312	9.32235	10.4323	9.91422	9.68908	1.21795	0.00152393	0.0375339
1417804_at	NM_011242	Mm.77017	RAS, guanyl releasing protein 2	'Rasgrp2'	ENSMUSG00000032946	19395	8.91485	8.8733	9.08913	8.56419	8.67115	8.67485	0.801291	0.00152926	0.0375627
1433939_at	BQ177036	Mm.336679	AF4/FMR2 family, member 3 /// similar to AF4/FMR2 family member 3 (LAF-4 protein) (Lymphoid nuclear protein related to AF4)	'Aff3 /// LOC638024'	---	16764 /// 638024	5.70399	5.62235	5.53854	6.30845	5.8892	5.91803	1.34149	0.00152847	0.0375637
1430539_at	BB469133	Mm.64962	matrix-remodelling associated 7	'Mxra7'	ENSMUSG00000020814	67622	4.56042	4.6687	4.67777	5.01976	4.92466	5.01129	1.27638	0.00152779	0.0375675
1442710_at	AV352204	---	---	'---'	---	---	3.60019	3.48741	3.66251	3.84078	3.95348	4.05872	1.29295	0.0015272	0.0375735
1458595_at	AW907704	Mm.432345	inturned planar cell polarity effector homolog (Drosophila)	'Intu'	ENSMUSG00000060798	380614	4.38003	4.81923	4.99044	4.96823	4.99171	5.42642	1.32774	0.00153053	0.0375735
1449210_at	BB499476	Mm.399906	insulin-like growth factor 2 mRNA binding protein 1	'Igf2bp1'	---	140486	10.4055	10.1935	10.4044	10.153	9.95806	9.68966	0.766083	0.00152708	0.037591
1429810_at	BM123174	Mm.275811	RIKEN cDNA 4921505C17 gene	'4921505C17Rik'	---	78757	4.82491	4.82758	5.02477	5.16575	5.12457	5.85628	1.42487	0.00153209	0.0375911
1438649_x_at	AV207950	Mm.195898	phosphatidylethanolamine binding protein 1	'Pebp1'	ENSMUSG00000032959	23980	13.3916	13.4337	13.3465	13.493	13.5576	13.5849	1.11406	0.00153393	0.0376158
1423946_at	BC024556	Mm.283968	PDZ and LIM domain 2	'Pdlim2'	ENSMUSG00000022090	213019	7.79529	7.69235	6.56174	8.37177	7.86707	7.27756	1.42079	0.00153489	0.0376191
1437537_at	BB815299	Mm.88829	caspase 9	'Casp9'	ENSMUSG00000028914	12371	5.94851	6.12304	6.03614	6.32653	6.38304	6.4902	1.28898	0.00153636	0.0376345
1434506_at	AV273623	Mm.17166	AT rich interactive domain 2 (Arid-rfx like)	'Arid2'	---	77044	8.18135	8.3231	7.98803	8.64307	8.44108	8.48241	1.29037	0.00153835	0.0376628
1454244_at	AK021211	---	minichromosome maintenance deficient 10 (S. cerevisiae)	'Mcm10'	---	70024	7.64205	7.89177	7.83556	7.16245	7.6205	7.47124	0.774201	0.00153936	0.0376672
1420982_at	NM_133242	---	RNA binding motif protein 39	'Rbm39'	---	170791	8.33423	8.30444	8.26573	8.00706	8.03795	7.6227	0.756269	0.00154119	0.0376914
1434767_at	BE951628	Mm.21144	expressed sequence C79407	'C79407'	ENSMUSG00000047534	217653	9.63958	9.57469	9.58889	9.88727	9.80532	10.0638	1.25015	0.00154308	0.0377173
1434084_at	BF142017	Mm.428682	RIKEN cDNA 5730601F06 gene	'5730601F06Rik'	---	77519	9.3534	9.07028	9.03958	9.6729	9.43122	9.27742	1.23713	0.0015448	0.0377388
1423274_at	BB381966	Mm.319684	integrator complex subunit 6	'Ints6'	---	18130	9.18502	8.81132	8.96065	9.40864	9.13775	9.33489	1.23924	0.00154665	0.037743
1428941_at	AK017929	Mm.31417	zinc finger, MYM-type 2	'Zmym2'	---	76007	7.51211	7.67393	7.65437	7.76149	8.03164	8.05834	1.26441	0.00154657	0.0377616
1453304_s_at	BM245572	Mm.788	lymphocyte antigen 6 complex, locus E	'Ly6e'	ENSMUSG00000022587	17069	11.0836	10.7771	10.696	11.2129	11.1038	11.1351	1.23454	0.0015517	0.037846
1449701_at	C77379	---	eukaryotic translation termination factor 1	'Etf1'	---	225363	6.87352	6.72385	6.92296	6.47175	6.44932	6.19089	0.728563	0.00155423	0.0378871
1449455_at	NM_010407	Mm.715	hemopoietic cell kinase	'Hck'	ENSMUSG00000003283	15162	9.51661	9.47422	9.31274	9.74868	9.7612	9.72992	1.24331	0.00155613	0.0379128
1419585_at	BF168611	Mm.288141	retinitis pigmentosa 2 homolog (human)	'Rp2h'	ENSMUSG00000060090	19889	5.66622	6.02465	6.47401	6.44695	6.17504	7.15939	1.47866	0.00155836	0.0379467
1448993_at	BC010809	Mm.41775	autophagy-related 3 (yeast)	'Atg3'	ENSMUSG00000022663	67841	10.2393	10.3597	10.2607	10.0646	10.0437	9.86745	0.816856	0.00156097	0.0379692
1421882_a_at	BB105998	Mm.318042	ELAV (embryonic lethal, abnormal vision, Drosophila)-like 2 (Hu antigen B)	'Elavl2'	ENSMUSG00000008489	15569	9.49547	9.19621	9.18894	9.81312	9.41134	9.60709	1.24777	0.00156039	0.0379757
1455976_x_at	AV019984	Mm.2785	diazepam binding inhibitor	'Dbi'	ENSMUSG00000026385	13167	11.1139	11.2047	11.1787	11.4148	11.3641	11.4897	1.19641	0.00156279	0.0379932
1434035_at	C87407	Mm.458094	DnaJ (Hsp40) homolog, subfamily B, member 6 /// similar to DnaJ (Hsp40) homolog, subfamily B, member 6	'Dnajb6 /// LOC100039994 /// LOC100048324'	ENSMUSG00000029131	100039994 /// 100048324 /// 23950	9.4212	9.14585	9.32835	9.55265	9.63957	9.84034	1.30983	0.00156403	0.0380026
1418569_at	BG070068	Mm.286536	filamin binding LIM protein 1	'Fblim1'	ENSMUSG00000006219	74202	10.3382	10.4894	10.2532	10.1911	9.9798	9.9263	0.800896	0.00156933	0.0380905
1448237_x_at	NM_008492	Mm.9745	lactate dehydrogenase B	'Ldhb'	ENSMUSG00000030246	16832	9.81766	9.90758	10.4063	10.4392	10.0168	10.908	1.34434	0.00156914	0.0381063
1444699_at	AW540332	---	splicing factor 4	'Sf4'	---	70616	6.14777	6.03328	6.21021	5.54357	5.82662	5.78708	0.756729	0.00157151	0.0381229
1434700_at	BM123748	Mm.253264	RIKEN cDNA 6030408C04 gene	'6030408C04Rik'	ENSMUSG00000035293	217558	7.91565	7.84609	7.5135	8.31507	8.049	8.25088	1.37904	0.00157774	0.0382122
1452593_a_at	AI019214	Mm.289248	transcription elongation factor B (SIII), polypeptide 1	'Tceb1'	---	67923	7.55239	7.25823	7.4172	7.08565	7.09975	6.83041	0.761797	0.00157718	0.0382192
1424471_at	BC020532	Mm.24028	Rap guanine nucleotide exchange factor (GEF) 3	'Rapgef3'	ENSMUSG00000022469	223864	6.71077	7.22321	6.778	6.20283	6.88477	6.48513	0.770132	0.00157707	0.0382371
1417044_at	NM_025304	Mm.260527	leucine carboxyl methyltransferase 1	'Lcmt1'	ENSMUSG00000030763	30949	9.41545	9.49003	9.37973	9.70458	9.68315	9.73268	1.2141	0.00158018	0.0382508
1421237_at	NM_011605	Mm.159684	thymopoietin	'Tmpo'	ENSMUSG00000019961	21917	8.03549	7.95369	7.94042	7.57135	7.71709	7.55527	0.779782	0.00158617	0.0383342
1420948_s_at	BB825830	Mm.426467	RIKEN cDNA 4833408C14 gene	'4833408C14Rik'	---	67403	7.23339	7.6496	8.09152	7.10212	6.97631	7.36996	0.715516	0.00159022	0.0383497
1431644_a_at	AK005965	Mm.275683	islet cell autoantigen 1	'Ica1'	ENSMUSG00000062995	15893	6.10943	6.69371	6.2704	5.88688	6.23779	5.8455	0.776996	0.00158605	0.0383519
1428224_at	AV101245	Mm.426680	heterogeneous nuclear ribonucleoprotein D-like	'Hnrpdl'	---	50926	8.95525	8.88879	9.04935	8.41181	8.59088	8.80288	0.78084	0.00158567	0.0383631
1434669_at	BM247829	Mm.274249	Ral GEF with PH domain and SH3 binding motif 1	'Ralgps1'	ENSMUSG00000038831	241308	5.28365	5.68904	5.68736	6.17686	5.91303	6.19174	1.48126	0.00158838	0.0383671
1455176_a_at	BF457392	Mm.379376	synaptotagmin XI /// similar to synaptotagmin XI	'LOC100045981 /// Syt11'	---	100045981 /// 229521	6.79755	6.09566	6.3318	6.24268	5.83327	6.03216	0.775627	0.00159016	0.0383688
1434446_at	BM206023	Mm.440959	RIKEN cDNA D630014A15 gene	'D630014A15Rik'	---	319666	5.24107	5.22406	5.27748	5.7102	5.48213	5.73232	1.31692	0.00159284	0.038372
1450889_at	BB206482	Mm.209650	helicase-like transcription factor	'Hltf'	ENSMUSG00000002428	20585	9.88456	9.58767	9.5021	10.0492	10.0049	9.8217	1.23474	0.00158968	0.0383779
1436915_x_at	AU024771	Mm.197518	lysosomal-associated protein transmembrane 4B	'Laptm4b'	ENSMUSG00000022257	114128	9.29653	9.46933	10.6642	10.0439	9.68595	10.9677	1.3583	0.00159247	0.0383835
1436403_at	BB452429	Mm.259924	cDNA sequence BC025575	'BC025575'	---	217219	5.18395	5.32866	5.34321	6.14584	5.60122	5.82028	1.51591	0.00160004	0.0385043
1418149_at	NM_007693	Mm.4137	chromogranin A	'Chga'	ENSMUSG00000021194	12652	7.19727	7.66493	7.56292	6.69541	7.39654	7.27847	0.785833	0.00159974	0.0385176
1448968_at	BC011313	Mm.282122	ubiquitin family domain containing 1	'Ubfd1'	ENSMUSG00000030870	28018	9.89369	9.89562	10.0208	9.58573	9.73459	9.62675	0.821053	0.00160373	0.0385725
1416620_at	NM_018817	Mm.274232	Swi/SNF related matrix associated, actin dependent regulator of chromatin, subfamily a-like 1	'Smarcal1'	ENSMUSG00000039354	54380	8.37546	8.33108	8.31424	8.64543	8.66999	8.58002	1.22429	0.00160805	0.0385942
1432757_at	AK019313	---	RIKEN cDNA 2900011L18 gene	'2900011L18Rik'	---	77082	4.12107	4.2715	4.29741	4.45975	4.56937	4.72517	1.27969	0.00160804	0.0386145
1453223_s_at	AK010743	Mm.27857	developmental pluripotency associated 2	'Dppa2'	---	73703	12.3035	12.4841	12.4334	12.0839	12.3229	12.2155	0.870975	0.00160797	0.0386334
1454937_at	BB329261	Mm.354863	RIKEN cDNA B630005N14 gene	'B630005N14Rik'	ENSMUSG00000042742	101148	7.52557	7.52739	7.26142	7.79459	7.80091	7.84916	1.30555	0.00160779	0.0386496
1435342_at	BG069589	Mm.24877	potassium inwardly-rectifying channel, subfamily K, member 6	'Kcnk6'	ENSMUSG00000046410	52150	6.6585	6.14929	6.61576	6.8544	6.49892	7.14214	1.28667	0.00161174	0.0386621
1455775_at	AW988196	Mm.393147	Transcribed locus	'---'	---	---	6.58551	6.95694	7.15861	7.03804	7.4465	7.35958	1.30731	0.00161424	0.0387015
1455299_at	BB011882	Mm.392787	vestigial like 3 (Drosophila)	'Vgll3'	---	73569	3.89824	3.61776	3.44576	4.18702	4.06753	3.83272	1.29836	0.00161584	0.0387193
1416579_a_at	BC005618	Mm.4259	tumor-associated calcium signal transducer 1	'Tacstd1'	ENSMUSG00000045394	17075	11.139	11.2539	11.1127	11.3028	11.488	11.4007	1.17245	0.00161747	0.0387377
1448007_at	BE847301	Mm.228071	bromodomain adjacent to zinc finger domain, 2B	'Baz2b'	ENSMUSG00000026987	407823	5.76384	6.02063	5.70297	6.11191	6.28705	6.07611	1.25695	0.00162068	0.038794
1422018_at	NM_010437	Mm.42157	human immunodeficiency virus type I enhancer binding protein 2	'Hivep2'	ENSMUSG00000015501	15273	4.52208	4.70897	4.13506	4.13104	4.30517	3.82618	0.775238	0.00162477	0.03883
1432094_a_at	AK006602	Mm.45539	coiled-coil domain containing 132	'Ccdc132'	ENSMUSG00000001376	73288	9.85376	9.46519	9.44481	9.97136	10.0266	9.85966	1.29793	0.00162446	0.0388433
1442027_at	BB223743	Mm.205224	neurobeachin like 1	'Nbeal1'	---	269198	7.74479	7.81454	7.89348	8.17824	8.00654	8.28687	1.26876	0.00162446	0.0388638
1417060_at	NM_029632	Mm.46176	protein phosphatase 1, regulatory (inhibitor) subunit 11	'Ppp1r11'	ENSMUSG00000036398	76497	8.34641	8.23227	8.17833	7.6984	8.04172	7.82657	0.766018	0.00162748	0.0388742
1422869_at	NM_008587	Mm.239655	c-mer proto-oncogene tyrosine kinase	'Mertk'	---	17289	6.15032	5.97179	6.065	6.40487	6.46679	7.12361	1.56174	0.00163211	0.0389641
1455955_s_at	BB041005	Mm.6118	sorting nexin 17	'Snx17'	ENSMUSG00000029146	266781	12.6684	12.5264	12.4314	12.2983	12.4126	12.2287	0.855585	0.0016346	0.039003
1424306_at	BB829575	Mm.83949	elongation of very long chain fatty acids (FEN1/Elo2, SUR4/Elo3, yeast)-like 4	'Elovl4'	ENSMUSG00000032262	83603	5.15281	4.86887	5.10822	5.44162	5.26135	5.58782	1.30955	0.00163647	0.0390269
1436481_at	BB729271	Mm.460838	Transcribed locus	'---'	---	---	4.65668	4.91063	4.92215	5.28116	5.2166	5.35449	1.37578	0.00163873	0.03906
1428471_at	BQ176684	Mm.210815	sorbin and SH3 domain containing 1	'Sorbs1'	---	20411	6.21883	6.2903	6.77788	7.30544	6.72556	7.06124	1.56431	0.00164004	0.0390706
1452994_at	AK017225	Mm.38370	phosphatidylinositol-3-phosphate/phosphatidylinositol 5-kinase, type III	'Pip5k3'	ENSMUSG00000073657	18711	7.99389	7.83661	7.96682	8.30033	8.17054	8.42138	1.28915	0.00164219	0.0391012
1457964_at	W41078	Mm.229265	RIKEN cDNA 1810044D09 gene	'1810044D09Rik'	---	69798	6.25091	6.45832	6.53556	5.92536	6.09023	6.11021	0.772489	0.00164838	0.039166
1420981_a_at	NM_010723	Mm.29187	LIM domain only 4	'Lmo4'	---	16911	8.78636	8.88949	8.31659	8.39969	8.64545	8.03646	0.810929	0.00164833	0.0391854
1424499_s_at	BC017138	Mm.264016	RIKEN cDNA 5730596K20 gene	'5730596K20Rik'	ENSMUSG00000024759	109168	6.7405	6.65095	6.66087	6.17322	6.40541	6.27619	0.761447	0.0016482	0.0392029
1416823_a_at	NM_020573	Mm.259470	oxysterol binding protein-like 1A	'Osbpl1a'	ENSMUSG00000044252	64291	7.32765	7.4088	7.98559	7.8789	7.78304	8.18531	1.30333	0.00164737	0.0392039
1416629_at	NM_009201	Mm.1056	solute carrier family 1 (neutral amino acid transporter), member 5	'Slc1a5'	ENSMUSG00000001918	20514	8.81364	8.92914	8.77714	8.54034	8.63032	8.41495	0.806108	0.00165723	0.0393556
1452823_at	AK002661	Mm.267014	glutathione S-transferase kappa 1	'Gstk1'	ENSMUSG00000029864	76263	6.10374	5.88343	6.3151	6.53768	6.27605	6.6115	1.29726	0.00165911	0.0393794
1425416_s_at	BC008994	Mm.389499	proline/serine-rich coiled-coil 1	'Psrc1'	ENSMUSG00000068744	56742	10.694	10.3473	9.90455	10.883	10.5945	10.3479	1.22891	0.00166102	0.039404
1454708_at	BG065289	Mm.217161	actin-binding LIM protein 1	'Ablim1'	ENSMUSG00000025085	226251	5.73018	5.58251	5.72479	5.90475	6.19284	6.32964	1.39202	0.0016636	0.0394445
1436883_at	BB264953	Mm.37577	membrane-bound transcription factor peptidase, site 2	'Mbtps2'	---	270669	8.65881	8.75277	8.86918	9.25485	8.9182	9.28953	1.32377	0.00166861	0.0395217
1450203_at	NM_009762	---	SET and MYND domain containing 1	'Smyd1'	ENSMUSG00000055027	12180	5.27351	5.3028	5.38796	4.89005	4.98685	5.03092	0.783561	0.00166816	0.0395318
1454655_at	BB094429	Mm.277217	diacylglycerol kinase, delta	'Dgkd'	ENSMUSG00000070738	227333	7.40079	7.35325	7.32587	7.79169	7.80164	7.53783	1.278	0.00167246	0.039592
1417766_at	NM_025558	Mm.20242	cytochrome b5 type B	'Cyb5b'	ENSMUSG00000031924	66427	8.95859	9.24112	8.86652	9.21737	9.46822	9.3813	1.26524	0.00167629	0.0396204
1436767_at	BB475271	Mm.440907	LUC7-like 2 (S. cerevisiae)	'Luc7l2'	---	192196	6.34434	6.24017	6.215	6.5461	6.7654	7.2168	1.53059	0.00167585	0.0396306
1426379_at	AW741459	Mm.290022	eukaryotic translation initiation factor 4B	'Eif4b'	ENSMUSG00000058655	75705	11.1252	11.1594	11.2396	11.4655	11.3995	11.398	1.18769	0.00167583	0.039651
1438147_at	BB399898	Mm.332750	scavenger receptor cysteine rich domain containing, group B (4 domains)	'Srcrb4d'	ENSMUSG00000029699	109267	7.96238	7.98665	8.24624	7.52171	7.6014	8.00169	0.782173	0.00168198	0.039651
1416061_at	BF577643	Mm.22252	TBC1 domain family, member 15	'Tbc1d15'	ENSMUSG00000020130	66687	10.0831	10.0457	10.1634	10.4048	10.2717	10.4485	1.21264	0.00168144	0.0396589
1455845_at	AV099154	Mm.48648	WSC domain containing 1	'Wscd1'	ENSMUSG00000020811	216881	5.18578	4.9724	4.68063	5.72904	5.40596	4.89595	1.32293	0.00168113	0.0396724
1455084_x_at	BB758291	Mm.29890	serine hydroxymethyltransferase 2 (mitochondrial)	'Shmt2'	ENSMUSG00000025403	108037	11.5854	11.7854	11.6568	11.4068	11.5203	11.4953	0.869933	0.00168044	0.0396769
1434180_at	BG070082	Mm.210018	pleckstrin homology domain containing, family C (with FERM domain) member 1	'Plekhc1'	ENSMUSG00000037712	218952	11.2191	11.3069	11.2178	11.0195	11.1057	10.9045	0.848487	0.00168008	0.0396892
1451044_at	AK013414	Mm.35353	survivor of motor neuron protein interacting protein 1	'Sip1'	ENSMUSG00000060121	66603	9.48011	9.4362	9.64261	9.05877	9.21817	9.37376	0.81215	0.00168526	0.0397076
1434341_x_at	BF681728	Mm.269736	RIKEN cDNA 1110020P15 gene /// predicted gene, EG622178	'1110020P15Rik /// EG622178'	ENSMUSG00000051133 /// ENSMUSG00000059534	622178 /// 66152	9.11444	9.24347	9.37813	8.76334	9.023	9.01296	0.806216	0.0016871	0.0397302
1425139_at	AV308638	Mm.23608	sestrin 2	'Sesn2'	ENSMUSG00000028893	230784	9.91759	9.75238	9.52388	9.61805	9.50278	9.2061	0.818648	0.0016882	0.0397353
1433977_at	BG918344	Mm.274426	heparan sulfate (glucosamine) 3-O-sulfotransferase 3B1	'Hs3st3b1'	ENSMUSG00000070407	54710	5.54143	5.55285	5.87953	5.32654	4.99288	5.22472	0.725029	0.00168943	0.0397434
1417319_at	NM_021495	Mm.440435	poliovirus receptor-related 3	'Pvrl3'	---	58998	8.15254	8.09254	8.05545	7.93986	7.64498	7.60366	0.775782	0.00169782	0.0398163
1417271_a_at	NM_007932	Mm.225297	endoglin	'Eng'	ENSMUSG00000026814	13805	8.42585	8.19766	7.94848	8.69005	8.44851	8.31737	1.22741	0.00169356	0.0398199
1437495_at	AV272026	---	similar to zinc finger, X-linked, duplicated B /// Yy2 transcription factor	'LOC100047187 /// Yy2'	ENSMUSG00000046873	100047187 /// 100073351	9.08565	8.91325	9.13285	8.82769	8.66043	8.71654	0.808286	0.00169477	0.0398275
1426891_at	BB030180	Mm.259223	RNA polymerase II associated protein 1	'Rpap1'	ENSMUSG00000034032	68925	9.08374	8.96115	8.97137	9.22933	9.37656	9.59708	1.32761	0.00169764	0.0398327
1420565_at	NM_010449	Mm.197	homeo box A1	'Hoxa1'	ENSMUSG00000029844	15394	5.32348	6.29255	6.56122	5.25956	5.28407	5.68311	0.665937	0.0016961	0.0398381
1451122_at	BC004801	Mm.29847	isopentenyl-diphosphate delta isomerase	'Idi1'	---	319554	10.5351	10.4244	10.8103	10.6381	10.8035	11.2906	1.25648	0.00169699	0.0398382
1455038_at	AV299818	Mm.459532	predicted gene, ENSMUSG00000074630	'ENSMUSG00000074630'	---	632764	8.12265	7.9865	7.71688	7.68533	7.73982	7.42152	0.798735	0.00170082	0.0398659
1434971_x_at	AV216669	---	---	'---'	ENSMUSG00000033845	---	12.3007	12.2171	12.3851	12.4381	12.5176	12.5718	1.15652	0.00170485	0.0399395
1448868_at	NM_020255	Mm.389346	SCAN domain-containing 1	'Scand1'	---	19018	9.08025	8.77277	8.2962	9.2407	9.14854	8.79705	1.27674	0.00170768	0.0399435
1436308_at	BB315561	Mm.38193	zinc finger protein 292	'Zfp292'	---	30046	9.03546	8.79297	8.7792	9.2129	9.2023	9.22409	1.27338	0.00170882	0.0399495
1458382_a_at	C79035	Mm.244931	zinc fingers and homeoboxes protein 1	'Zhx1'	---	22770	9.00643	8.5489	8.86335	8.6852	8.34925	8.53621	0.822753	0.00171084	0.0399552
1423877_at	BC013532	Mm.274222	chromatin assembly factor 1, subunit B (p60)	'Chaf1b'	ENSMUSG00000022945	110749	8.86138	9.01795	9.03535	9.04583	9.37861	9.59713	1.29883	0.00170742	0.0399582
1416457_at	NM_016765	Mm.1457	dimethylarginine dimethylaminohydrolase 2	'Ddah2'	ENSMUSG00000007039	51793	8.71867	9.3759	9.53656	9.46776	9.52312	9.95264	1.37415	0.00171022	0.0399616
1417848_at	AW413620	Mm.212908	zinc finger protein 704	'Zfp704'	---	170753	6.90676	7.03114	6.59347	7.45756	7.2665	7.08953	1.35082	0.00170708	0.039971
1415834_at	NM_026268	Mm.1791	dual specificity phosphatase 6	'Dusp6'	ENSMUSG00000019960	67603	9.55411	10.2225	9.82761	9.48449	9.5116	8.96956	0.705173	0.00171697	0.0399949
1429833_at	AK009303	Mm.250491	lymphocyte antigen 6 complex, locus G6E	'Ly6g6e'	ENSMUSG00000013766	70274	7.10735	7.08385	7.57686	7.59258	7.28785	8.14114	1.34345	0.00171461	0.0400019
1424498_at	BC017138	Mm.264016	RIKEN cDNA 5730596K20 gene	'5730596K20Rik'	ENSMUSG00000024759	109168	5.31829	5.38071	5.66703	4.96293	4.99686	5.33902	0.781565	0.00171667	0.0400086
1428695_at	BB424872	Mm.387102	RIKEN cDNA 2310014G06 gene	'2310014G06Rik'	ENSMUSG00000022223	654795	7.37911	7.93946	7.8954	7.0405	7.66814	7.51246	0.79541	0.00171602	0.0400142
1437217_at	BM225135	Mm.214766	ankyrin repeat domain 6	'Ankrd6'	ENSMUSG00000040183	140577	7.86989	7.85025	7.4338	8.2591	8.02614	8.1055	1.3441	0.0017146	0.0400225
1439425_x_at	AV100801	Mm.214953	cDNA sequence BC024814	'BC024814'	ENSMUSG00000039345	239706	3.99976	4.42397	4.89537	3.84005	3.83163	4.20495	0.726047	0.00172279	0.0401099
1439460_a_at	BB317953	Mm.43636	zinc finger protein 289	'Zfp289'	ENSMUSG00000027255	77038	9.49026	9.52341	9.41311	9.19826	9.29237	9.12197	0.828684	0.0017268	0.0401824
1441660_at	AV351863	---	ARP2 actin-related protein 2 homolog (yeast)	'Actr2'	---	66713	4.02241	4.08663	4.2398	4.43656	4.34157	4.60688	1.27185	0.00172873	0.0402067
1425198_at	BG076152	Mm.260433	protein tyrosine phosphatase, non-receptor type 2	'Ptpn2'	---	19255	5.52107	5.13005	5.34313	4.57509	4.92625	4.77533	0.687326	0.00173356	0.0402982
1450839_at	D45203	Mm.407415	DNA segment, human D4S114	'D0H4S114'	---	27528	7.21519	7.18285	6.86139	7.50887	7.49764	7.27695	1.26781	0.00173596	0.0403123
1459765_s_at	BB055869	Mm.256422	Splicing factor 1	'Sf1'	---	22668	13.0866	13.0969	13.1429	13.2283	13.2458	13.2676	1.10072	0.00173577	0.0403287
1449197_at	NM_027149	Mm.435546	WD repeat domain 20a	'Wdr20a'	---	69641	6.46682	6.50572	6.5888	6.67839	6.9897	7.10946	1.33038	0.00174266	0.040364
1416444_at	NM_019423	Mm.2567	elongation of very long chain fatty acids (FEN1/Elo2, SUR4/Elo3, yeast)-like 2	'Elovl2'	---	54326	6.08968	5.75596	5.74766	6.24851	6.42224	6.39206	1.42215	0.00174088	0.0403643
1452195_s_at	AW744519	Mm.320785	Sfi1 homolog, spindle assembly associated (yeast)	'Sfi1'	ENSMUSG00000023764	78887	6.47436	5.85273	6.24014	6.71157	6.34466	7.36371	1.58796	0.00173921	0.0403671
1443867_at	BB320633	Mm.34706	ankyrin repeat domain 12	'Ankrd12'	ENSMUSG00000034647	106585	4.44329	4.3769	4.666	4.9791	4.82667	4.89161	1.32828	0.00174386	0.040371
1447277_s_at	BB785407	Mm.30849	prenylcysteine oxidase 1	'Pcyox1'	---	66881	9.39191	9.38932	9.32925	9.65349	9.68484	9.60688	1.21277	0.0017421	0.0403717
1457993_at	BB185118	Mm.417745	RIKEN cDNA A330049N07 gene	'A330049N07Rik'	---	327768	4.17943	4.37173	4.13644	3.73389	3.94743	3.88471	0.773132	0.00174037	0.0403732
1448662_at	NM_008056	Mm.4769	frizzled homolog 6 (Drosophila)	'Fzd6'	ENSMUSG00000022297	14368	4.74073	4.70875	4.74063	4.99518	5.15719	5.13564	1.2908	0.00174782	0.0404006
1451611_at	BC024581	Mm.274810	HRAS like suppressor 3	'Hrasls3'	ENSMUSG00000060675	225845	8.17217	8.62756	8.452	8.64305	8.8702	8.73444	1.26179	0.00174707	0.0404039
1437862_at	AI159652	Mm.46005	RNA binding motif protein 25	'Rbm25'	---	67039	7.2055	7.47699	7.55307	7.97485	7.57031	8.33203	1.49574	0.00174638	0.0404087
1455341_at	AV325310	Mm.299167	RIKEN cDNA 2010003J03 gene	'2010003J03Rik'	ENSMUSG00000024841	69860	9.77149	9.89019	9.70752	9.56971	9.61131	9.43095	0.839755	0.00175723	0.0404315
1449668_s_at	AW557298	Mm.34087	folliculin interacting protein 1	'Fnip1'	ENSMUSG00000035992	216742	8.74104	8.65438	8.82245	9.04878	8.94645	9.10503	1.22618	0.00175475	0.0404365
1452999_at	BG071121	Mm.313687	survival motor neuron domain containing 1	'Smndc1'	---	76479	10.4644	10.5461	10.4526	10.1828	10.2335	10.2057	0.823542	0.00175407	0.0404413
1455144_s_at	BB079908	Mm.134338	expressed sequence AU040829	'AU040829'	ENSMUSG00000033389	216831	6.76936	6.8767	6.64902	7.06427	7.21236	7.17228	1.30865	0.00175048	0.0404413
1436188_a_at	AI837704	Mm.29846	N-myc downstream regulated gene 4	'Ndrg4'	ENSMUSG00000036564	234593	7.29098	7.68558	8.0027	7.84229	7.85053	8.57435	1.35759	0.00175677	0.0404417
1417713_at	AA985754	Mm.377134	eukaryotic translation initiation factor 2, subunit 2 (beta)	'Eif2s2'	---	67204	12.4462	12.5901	12.617	12.2904	12.4089	12.4444	0.888945	0.00175614	0.0404477
1434427_a_at	BB246182	Mm.426344	ring finger protein 157	'Rnf157'	---	217340	6.22956	5.94667	5.71114	6.66569	6.79291	5.92836	1.43776	0.00175369	0.0404532
1454699_at	BG076140	Mm.139418	sestrin 1 /// similar to Sesn1 protein	'LOC100047324 /// Sesn1'	ENSMUSG00000038332	100047324 /// 140742	6.7619	7.17683	7.2598	6.90959	7.65225	8.01994	1.39725	0.00176421	0.0404683
1432282_a_at	AK008522	Mm.41393	RIKEN cDNA 2010305C02 gene	'2010305C02Rik'	---	380712	5.47816	5.47603	5.65397	5.98314	5.68171	6.17171	1.33468	0.00175368	0.0404737
1452560_a_at	D78642	Mm.4929	nuclear transcription factor-Y alpha	'Nfya'	ENSMUSG00000023994	18044	8.88742	8.85498	8.65701	8.59765	8.56258	8.41541	0.826792	0.001764	0.0404841
1428025_s_at	BC028271	Mm.439910	phosphatidylinositol transfer protein, cytoplasmic 1	'Pitpnc1'	ENSMUSG00000040430	71795	8.15795	8.69109	8.77157	8.04883	8.13749	8.08185	0.742816	0.00176617	0.0404926
1423655_a_at	BC014687	Mm.285785	RIKEN cDNA 1500010J02 gene	'1500010J02Rik'	ENSMUSG00000020898	68964	9.16973	9.14446	8.86177	9.51053	9.33496	9.29762	1.25344	0.00175366	0.040494
1422159_at	BC027049	Mm.87155	protein phosphatase, EF hand calcium-binding domain 2	'Ppef2'	ENSMUSG00000029410	19023	5.83174	5.74391	6.10812	6.17244	6.17504	6.4307	1.28841	0.00176364	0.0404964
1438980_x_at	BB027848	Mm.23844	RIKEN cDNA 4732466D17 gene	'4732466D17Rik'	---	212933	5.72585	5.78797	5.4701	6.05321	6.11039	6.29317	1.42477	0.0017622	0.0405046
1455428_at	BM248711	Mm.225649	RIKEN cDNA A930008G19 gene	'A930008G19Rik'	ENSMUSG00000030956	77938	5.33017	5.43419	4.96361	6.03076	5.62498	5.48448	1.40046	0.00176345	0.0405127
1417323_at	NM_019976	Mm.389499	proline/serine-rich coiled-coil 1	'Psrc1'	ENSMUSG00000068744	56742	11.4451	11.0569	10.5723	11.5974	11.3234	11.263	1.30946	0.00176174	0.0405145
1449770_x_at	N28171	Mm.246388	DNA segment, Chr 16, Brigham & Women's Genetics 1494 expressed	'D16Bwg1494e'	ENSMUSG00000055692	224019	6.38793	6.57652	6.73592	6.71952	6.82444	7.32281	1.31597	0.00177205	0.0406067
1459497_at	AU019852	---	---	'---'	---	---	5.57841	5.65618	5.85554	5.88645	5.97728	6.50561	1.35219	0.00177355	0.0406205
1418884_x_at	NM_011653	Mm.439690	tubulin, alpha 1A /// similar to hCG1992406 /// similar to tubulin, alpha 1	'LOC100045728 /// LOC636070 /// LOC676756 /// Tuba1a'	---	100045728 /// 22142 /// 636070 /// 676756	13.054	12.8981	12.9289	13.176	13.057	13.0964	1.10925	0.00177701	0.0406585
1437041_at	BB120903	Mm.100117	splicing factor, arginine/serine-rich 18	'Sfrs18'	ENSMUSG00000028248	66625	8.69845	8.54435	8.38969	8.18091	8.257	8.18389	0.795009	0.00177615	0.0406594
1451993_at	BC023401	Mm.269061	RIKEN cDNA 9130404D08 gene	'9130404D08Rik'	ENSMUSG00000031858	74549	6.39954	6.37414	6.29895	6.7039	6.65365	6.7124	1.26017	0.00178216	0.0407557
1423033_at	AA756810	Mm.2863	STT3, subunit of the oligosaccharyltransferase complex, homolog A (S. cerevisiae)	'Stt3a'	ENSMUSG00000032116	16430	6.05413	6.35321	6.27518	5.82159	5.90883	5.76652	0.762969	0.00178459	0.0407906
1423345_at	AV286991	Mm.29648	degenerative spermatocyte homolog 1 (Drosophila)	'Degs1'	ENSMUSG00000038633	13244	10.483	10.4961	10.2166	10.7078	10.7676	10.5092	1.20018	0.00178585	0.0407987
1434709_at	BB202655	Mm.208439	neuron-glia-CAM-related cell adhesion molecule	'Nrcam'	ENSMUSG00000020598	319504	3.82993	3.97613	3.75046	4.25022	4.27244	4.06724	1.27058	0.00179596	0.0410087
1424488_a_at	BC011417	Mm.210305	pyrophosphatase (inorganic) 2 /// similar to Pyrophosphatase (inorganic) 2	'LOC100048145 /// Ppa2'	ENSMUSG00000028013	100048145 /// 74776	10.0469	9.89883	9.82181	10.2203	10.2081	10.1367	1.20355	0.00179915	0.0410608
1440346_at	BG228765	Mm.261201	Jumonji domain containing 3	'Jmjd3'	---	216850	8.44272	9.33292	9.03838	8.26423	8.45397	8.62018	0.725252	0.00180401	0.0411509
1438448_at	BB217568	Mm.204765	otopetrin 1	'Otop1'	ENSMUSG00000051596	21906	4.54715	4.1578	4.19727	3.98185	3.8401	3.91098	0.766058	0.00180565	0.0411675
1429206_at	AK014194	Mm.26659	Rho-related BTB domain containing 1	'Rhobtb1'	---	69288	5.05083	6.58162	6.26947	4.73503	5.70373	5.97594	0.721158	0.00181014	0.041249
1430569_at	AK008753	Mm.261082	tetratricopeptide repeat domain 9C	'Ttc9c'	ENSMUSG00000071660	70387	7.48974	7.33712	7.60104	7.22649	7.04796	7.15741	0.795621	0.00181113	0.0412508
1423748_at	BC027196	Mm.34411	pyruvate dehydrogenase kinase, isoenzyme 1	'Pdk1'	ENSMUSG00000006494	228026	10.2866	10.4707	10.4176	10.537	10.6611	10.9134	1.24692	0.00181825	0.0413711
1424567_at	BC007185	Mm.27469	tetraspanin 2	'Tspan2'	ENSMUSG00000027858	70747	5.07566	4.94678	4.97743	5.37921	5.2093	5.47627	1.28227	0.00181946	0.0413778
1424693_at	BC018468	Mm.294641	RIKEN cDNA 4933407N01 gene	'4933407N01Rik'	---	66753	5.07213	4.76199	4.58563	5.32104	5.12493	5.26598	1.35896	0.00181774	0.0413804
1451422_at	AB026497	Mm.341248	myosin XVIIIa	'Myo18a'	ENSMUSG00000000631	360013	8.20363	8.36704	8.29716	8.52629	8.55851	8.6637	1.22727	0.00182471	0.0414555
1451065_a_at	BC020134	Mm.28222	DEAD (Asp-Glu-Ala-Asp) box polypeptide 39	'Ddx39'	ENSMUSG00000005481	68278	12.2288	12.1213	12.4182	11.9998	11.9949	12.0878	0.854898	0.00182413	0.0414631
1451226_at	BC003424	Mm.299399	peroxisomal biogenesis factor 6	'Pex6'	ENSMUSG00000002763	224824	8.15836	8.226	8.08126	8.42873	8.48366	8.48816	1.2425	0.00182756	0.0414993
1427367_at	BC026645	Mm.386851	EF-hand calcium binding domain 4A	'Efcab4a'	ENSMUSG00000048200	213573	6.06025	6.03586	6.23883	6.60312	6.30243	6.57601	1.3077	0.00183218	0.0415204
1422664_at	NM_016676	Mm.378993	RAB10, member RAS oncogene family	'Rab10'	ENSMUSG00000020671	19325	9.54356	9.62741	9.77566	9.29334	9.32123	9.43698	0.813439	0.00183186	0.0415341
1456243_x_at	BB374534	Mm.1639	myeloid cell leukemia sequence 1	'Mcl1'	ENSMUSG00000038612	17210	11.2963	11.2446	11.0189	11.4936	11.4776	11.2577	1.16728	0.00183005	0.0415347
1427989_at	AF503863	Mm.60331	anti-Mullerian hormone type 2 receptor	'Amhr2'	ENSMUSG00000023047	110542	6.67839	6.89298	6.95349	6.97659	7.13079	7.51246	1.29401	0.00183137	0.041544
1440229_at	AI854627	Mm.436708	RIKEN cDNA 2310034G01 gene	'2310034G01Rik'	---	75579	6.04368	6.17662	5.97233	5.61836	5.67835	5.75328	0.770588	0.00183442	0.0415504
1425542_a_at	BC003979	Mm.240396	protein phosphatase 2, regulatory subunit B (B56), gamma isoform	'Ppp2r5c'	ENSMUSG00000017843	26931	10.8368	10.9475	10.8742	11.299	11.0811	11.1781	1.23639	0.00183746	0.0415776
1442793_s_at	BB139935	Mm.247761	transforming growth factor beta regulated gene 4 /// similar to Transforming growth factor beta regulated gene 4	'LOC100046166 /// Tbrg4'	---	100046166 /// 21379	10.6724	10.5469	10.6691	10.326	10.3849	10.3515	0.827583	0.00183719	0.0415921
1456003_a_at	AI303435	Mm.6379	solute carrier family 1 (glutamate/neutral amino acid transporter), member 4	'Slc1a4'	ENSMUSG00000020142	55963	7.76287	7.78554	7.65391	7.48225	7.4172	7.26065	0.786439	0.00185161	0.0418766
1415890_at	NM_011863	Mm.244912	3'-phosphoadenosine 5'-phosphosulfate synthase 1	'Papss1'	ENSMUSG00000028032	23971	8.05239	8.41419	8.34771	8.54852	8.64921	8.65153	1.27392	0.00185387	0.0419067
1452661_at	AK011596	Mm.28683	transferrin receptor	'Tfrc'	ENSMUSG00000022797	22042	11.8094	11.8776	11.7414	11.9659	12.0702	11.9452	1.13639	0.00185737	0.0419437
1447766_x_at	AV003249	Mm.21687	LIM domain containing 2 /// similar to epithelial protein lost in neoplasm	'Limd2 /// LOC632329'	ENSMUSG00000040699	632329 /// 67803	3.88677	3.78917	3.71562	4.21064	4.16536	4.08623	1.28083	0.00185663	0.0419482
1456272_at	AV255313	Mm.444539	Adult male testis cDNA, RIKEN full-length enriched library, clone:4921518K07 product:unclassifiable, full insert sequence	'---'	---	---	4.80437	5.37052	5.10871	5.4898	5.53493	5.63393	1.38935	0.00185901	0.0419599
1448803_at	NM_018748	Mm.10409	golgi autoantigen, golgin subfamily a, 4	'Golga4'	ENSMUSG00000038708	54214	7.21214	7.08184	7.17783	7.47915	7.57338	7.49057	1.28378	0.00186053	0.0419731
[truncated: 265 more rows]
