# Supplementary material for: A mouse embryonic stem cell bank for inducible overexpression of human chromosome 21 genes
Source: Genome Biol. 2010 Jun 22;11(6):R64. doi: 10.1186/gb-2010-11-6-r64 (PMC2911112; doi:10.1186/gb-2010-11-6-r64)
Supplement: Additional file 7 — Complete list of differentially expressed genes following the overexpression of Erg, one of the effective genes. [file gb-2010-11-6-r64-S7.XLS]

## Sheet: Sheet1
AffyId	Representative Public ID	UniGene ID	Gene Title	Gene Symbol	Ensembl	Entrez Gene	ERG_A1_t0.CEL	ERG_A3_t0.CEL	ERG_A5_t0.CEL	ERG_A1_t24.CEL	ERG_A3_t24.CEL	ERG_A5_t24.CEL	ratio(t24/t0)	p val	fdr
1449135_at	NM_009236	Mm.264904	SRY-box containing gene 18	Sox18	ENSMUSG00000046470	20672	4.95163	4.36207	5.28342	9.20187	8.28158	9.2848	16.7259	1.65779e-12	7.47678e-08
1440358_at	BQ174741	Mm.376147	Rho guanine nucleotide exchange factor (GEF) 15 /// similar to Arhgef15 protein	Arhgef15 /// LOC100045735	ENSMUSG00000052921	100045735 /// 442801	5.82444	5.68823	5.62052	8.83554	8.83975	8.72015	8.5066	1.10512e-11	1.24605e-07
1425895_a_at	U43884	Mm.444	inhibitor of DNA binding 1	Id1	ENSMUSG00000042745	15901	10.196	10.1626	10.2392	12.3392	12.2817	12.3665	4.37695	8.66662e-12	1.30291e-07
1428781_at	BI452905	Mm.30138	dermokine	Dmkn	---	73712	3.73072	3.69951	4.15052	7.90012	7.65679	8.02689	16.0709	6.58973e-12	1.48602e-07
1455522_at	AW492648	Mm.376147	Rho guanine nucleotide exchange factor (GEF) 15 /// similar to Arhgef15 protein	Arhgef15 /// LOC100045735	ENSMUSG00000052921	100045735 /// 442801	4.98094	5.29146	5.13834	8.64792	8.6582	8.55931	11.2427	1.85942e-11	1.67724e-07
1452016_at	BC026209	Mm.19844	arachidonate 5-lipoxygenase activating protein	Alox5ap	ENSMUSG00000060063	11690	7.69127	7.93916	7.88069	10.0987	10.3077	10.1613	5.10954	3.62126e-11	2.33318e-07
1417612_at	BF147705	Mm.12246	immediate early response 5	Ier5	---	15939	5.55981	5.50807	5.64677	8.32658	8.13802	8.34223	6.49114	3.16074e-11	2.37587e-07
1418187_at	AF146523	Mm.260698	receptor (calcitonin) activity modifying protein 2	Ramp2	ENSMUSG00000001240	54409	6.81231	6.84483	6.57806	9.59923	9.46344	9.3417	6.61139	4.60858e-11	2.59814e-07
1417760_at	NM_007430	Mm.5180	nuclear receptor subfamily 0, group B, member 1	Nr0b1	ENSMUSG00000025056	11614	10.998	11.2835	10.9455	8.92124	9.31347	8.90427	0.245081	5.79605e-11	2.90453e-07
1435176_a_at	BF019883	Mm.34871	inhibitor of DNA binding 2	Id2	ENSMUSG00000020644	15902	7.292	7.42275	8.00925	9.90327	9.96589	10.3921	5.71819	8.42804e-11	3.80113e-07
1460444_at	AK004614	Mm.260193	arrestin, beta 1	Arrb1	ENSMUSG00000018909	109689	5.64047	5.70572	5.5068	8.62965	8.33075	8.46564	7.29471	1.57295e-10	3.94121e-07
1416238_at	NM_011587	Mm.4345	tyrosine kinase receptor 1	Tie1	ENSMUSG00000033191	21846	4.8091	4.22522	4.4707	7.19924	6.91362	7.1605	6.04676	1.75393e-10	3.9552e-07
1460181_at	NM_009133	Mm.2319	stathmin-like 3	Stmn3	ENSMUSG00000027581	20262	7.51514	6.97634	7.4371	9.49595	9.24651	9.66327	4.48328	1.67562e-10	3.97749e-07
1421992_a_at	NM_010517	Mm.233799	insulin-like growth factor binding protein 4	Igfbp4	ENSMUSG00000017493	16010	5.36064	5.46791	5.69997	9.05196	8.90892	8.68767	10.5702	1.53772e-10	4.07956e-07
1433744_at	BB180412	Mm.121498	leucine-rich repeats and transmembrane domains 2	Lrtm2	ENSMUSG00000055003	211187	4.53034	4.78421	4.84435	7.62201	7.4883	7.82155	7.63862	1.51545e-10	4.27178e-07
1435113_x_at	AV007850	Mm.2319	stathmin-like 3	Stmn3	ENSMUSG00000027581	20262	8.59968	8.13007	8.64231	10.5964	10.2749	10.7757	4.26699	1.45275e-10	4.36803e-07
1451594_s_at	AF425084	Mm.272188	serine (or cysteine) peptidase inhibitor, clade B, member 6c	Serpinb6c	ENSMUSG00000052180	97848	7.53676	7.5122	7.83628	5.01371	4.97483	5.11501	0.165958	1.0875e-10	4.45886e-07
1418907_at	NM_007976	Mm.12900	coagulation factor V	F5	---	14067	4.05166	3.54471	4.36695	6.78741	6.85786	7.43856	8.33585	2.0822e-10	4.47187e-07
1427942_at	BC028805	Mm.282672	peptidylglycine alpha-amidating monooxygenase COOH-terminal interactor	Pamci	ENSMUSG00000044921	237504	3.32183	3.37729	3.42106	5.94947	6.01785	6.00229	6.13345	1.29728e-10	4.50067e-07
1437406_x_at	BB787243	Mm.233799	insulin-like growth factor binding protein 4	Igfbp4	ENSMUSG00000017493	16010	7.06455	7.30233	6.60677	9.75739	9.94084	9.81652	7.31488	2.22123e-10	4.55362e-07
1426206_at	BC020129	Mm.293315	roundabout homolog 4 (Drosophila)	Robo4	ENSMUSG00000032125	74144	6.6052	6.48315	6.51019	9.061	8.93206	8.77374	5.24931	1.45031e-10	4.67219e-07
1437405_a_at	BB787243	Mm.233799	insulin-like growth factor binding protein 4	Igfbp4	ENSMUSG00000017493	16010	6.02894	6.97607	5.90451	10.9748	10.872	10.7041	24.5193	1.2465e-10	4.68485e-07
1438133_a_at	BM202770	Mm.1231	cysteine rich protein 61	Cyr61	ENSMUSG00000028195	16007	6.35456	6.09726	5.79344	8.85773	8.25378	8.22942	5.17966	3.63241e-10	7.12284e-07
1420601_at	NM_008103	Mm.1400	glial cells missing homolog 1 (Drosophila)	Gcm1	ENSMUSG00000023333	14531	4.90828	4.68647	5.26219	7.89939	7.69382	7.79983	7.26604	3.8768e-10	7.28531e-07
1424443_at	AV378394	Mm.221412	hepatoma-derived growth factor, related protein 3 /// transmembrane 6 superfamily member 1	Hdgfrp3 /// Tm6sf1	ENSMUSG00000038623	107769 /// 29877	3.53185	3.63315	3.86811	6.01022	6.13196	6.52999	5.85115	4.41182e-10	7.65298e-07
1449269_at	NM_007976	Mm.12900	coagulation factor V	F5	ENSMUSG00000026579	14067	4.24191	4.10018	4.39958	6.64921	6.65292	6.73212	5.40306	4.2919e-10	7.74276e-07
1452202_at	BG069616	Mm.247564	phosphodiesterase 2A, cGMP-stimulated	Pde2a	ENSMUSG00000030653	207728	5.37968	5.70925	5.51058	8.48635	8.21834	8.33969	7.13763	4.64655e-10	7.76163e-07
1455251_at	AV071536	Mm.317280	integrin alpha 1	Itga1	---	109700	4.33148	4.18332	4.27506	6.53859	6.49327	6.58441	4.84425	5.70511e-10	9.1895e-07
1416503_at	NM_016753	Mm.2632	latexin	Lxn	ENSMUSG00000047557	17035	7.57743	7.46727	7.69077	9.7534	9.48791	10.0671	4.58957	6.00198e-10	9.33432e-07
1429206_at	AK014194	Mm.26659	Rho-related BTB domain containing 1	Rhobtb1	---	69288	5.41704	5.22421	5.18271	7.63122	7.54387	7.31799	4.67518	7.454e-10	1.08446e-06
1436288_at	AV205574	Mm.142735	WAP four-disulfide core domain 15A	Wfdc15a	ENSMUSG00000051769	68221	6.31609	6.19931	6.35514	8.38723	8.41327	8.27147	4.20543	7.37972e-10	1.10944e-06
1453282_at	BE824924	Mm.66222	coxsackievirus and adenovirus receptor	Cxadr	---	13052	6.65349	7.06374	6.75491	4.4936	4.96005	4.84009	0.240547	7.98816e-10	1.12586e-06
1435465_at	AW049906	Mm.46675	kelch repeat and BTB (POZ) domain containing 11	Kbtbd11	ENSMUSG00000055675	74901	9.83993	8.86851	9.61399	7.42035	6.51713	7.59537	0.209888	8.75059e-10	1.19594e-06
1418417_at	NM_010827	Mm.5820	musculin	Msc	ENSMUSG00000025930	17681	7.63614	7.93243	7.72199	5.44608	5.83929	5.60601	0.228067	9.21326e-10	1.22214e-06
1428331_at	BB547211	Mm.426287	RIKEN cDNA 2210016F16 gene	2210016F16Rik	ENSMUSG00000021550	70153	8.99306	9.27934	9.09996	6.8098	7.27039	6.69892	0.21932	1.12434e-09	1.40858e-06
1460605_at	AU045294	Mm.259041	Crx opposite strand transcript 1	Crxos1	ENSMUSG00000074365	546024	5.45005	6.35908	5.9606	8.76602	8.88508	8.7104	7.48157	1.16221e-09	1.41667e-06
1433969_at	AU067824	---	expressed sequence AU067824	AU067824	---	106734	4.85082	4.67504	4.51352	7.08774	7.03074	7.12737	5.31787	1.10469e-09	1.42351e-06
1423756_s_at	BC019836	Mm.233799	insulin-like growth factor binding protein 4	Igfbp4	ENSMUSG00000017493	16010	4.2895	5.93395	4.32719	10.1581	10.1106	9.87772	41.1269	1.57855e-09	1.6951e-06
1460356_at	AF361882	Mm.41751	endothelial cell-specific adhesion molecule	Esam1	ENSMUSG00000001946	69524	6.57839	6.5359	6.74538	8.73625	8.40888	8.6678	3.97199	1.54207e-09	1.69632e-06
1435430_at	BM200437	Mm.27539	transmembrane protein 1	Tmem1	---	216131	8.6072	8.41194	8.7337	6.61495	6.64867	6.73017	0.265105	1.5224e-09	1.71655e-06
1415886_at	AB043953	Mm.9593	SH2 domain containing 3C	Sh2d3c	ENSMUSG00000059013	27387	5.98786	6.16846	5.97262	8.14118	8.0683	8.19611	4.28348	1.50334e-09	1.73852e-06
1437094_x_at	BB360504	Mm.79127	dynein, axonemal, intermediate chain 1	Dnaic1	ENSMUSG00000061322	68922	6.12148	5.38088	5.99918	7.94132	7.43351	7.9529	3.85092	1.67778e-09	1.75975e-06
1431375_s_at	BI690209	Mm.143763	parvin, alpha	Parva	ENSMUSG00000030770	57342	4.33947	4.02997	4.61917	6.60769	5.99542	6.90175	4.52937	1.50204e-09	1.78273e-06
1428016_a_at	BC028444	Mm.181396	Ras interacting protein 1	Rasip1	ENSMUSG00000044562	69903	6.47494	6.49116	6.49529	8.97294	8.47379	8.6378	4.67214	2.00004e-09	1.91923e-06
1436536_at	AW108488	Mm.40228	exocyst complex component 3-like	Exoc3l	ENSMUSG00000043251	277978	7.73636	7.46595	7.6484	9.91979	9.36911	9.40488	3.88712	1.96379e-09	1.92541e-06
1447544_at	BB486335	Mm.463488	Transcribed locus	---	---	---	6.64732	6.33967	6.22332	8.86451	8.21148	8.35775	4.23347	1.89154e-09	1.93888e-06
1423135_at	AV028402	Mm.3951	thymus cell antigen 1, theta	Thy1	ENSMUSG00000032011	21838	7.1187	8.09752	6.97677	9.39956	9.89133	9.22503	4.35935	1.93833e-09	1.94268e-06
1426734_at	BB008324	Mm.28244	cDNA sequence BC022623	BC022623	ENSMUSG00000046546	224093	8.78056	8.16181	8.69958	10.16	9.70454	10.369	2.89866	2.1381e-09	2.00897e-06
1436790_a_at	BG072739	Mm.41702	SRY-box containing gene 11	Sox11	---	20666	7.00098	6.50176	6.62766	8.81423	8.47667	8.4447	3.65632	2.98499e-09	2.74747e-06
1449184_at	NM_009402	Mm.21855	peptidoglycan recognition protein 1	Pglyrp1	ENSMUSG00000030413	21946	4.83102	5.19868	4.74712	7.38978	7.39844	7.48413	5.71764	3.26766e-09	2.8897e-06
1454737_at	AV295798	Mm.16479	dual specificity phosphatase 9	Dusp9	ENSMUSG00000031383	75590	10.4925	10.3564	10.4343	11.8878	11.605	11.927	2.60695	3.23533e-09	2.91833e-06
1416333_at	NM_010071	Mm.243323	docking protein 2	Dok2	ENSMUSG00000022102	13449	7.1263	6.8362	7.05579	9.0086	8.48568	8.88634	3.46019	3.48872e-09	2.96877e-06
1454086_a_at	AK013416	Mm.29266	LIM domain only 2 /// similar to LIM domain only 2	Lmo2 /// LOC100048263	ENSMUSG00000032698	100048263 /// 16909	5.5312	5.77167	5.68318	8.75866	8.19937	8.99647	8.22893	3.47343e-09	3.0126e-06
1428615_at	AK008952	Mm.390681	purinergic receptor P2Y, G-protein coupled, 5	P2ry5	ENSMUSG00000033446	67168	8.7	7.98684	8.84263	10.2294	9.71307	10.2291	2.93657	4.03732e-09	3.37199e-06
1432331_a_at	AK019971	Mm.1802	paired related homeobox 2	Prrx2	ENSMUSG00000039476	20204	7.09262	7.019	7.08488	8.60392	8.70257	8.76256	3.08734	4.21957e-09	3.39833e-06
1447657_s_at	BB322227	Mm.35789	synaptopodin 2-like	Synpo2l	---	68760	6.56725	5.94557	6.91689	8.29598	7.87834	8.56683	3.42348	4.14498e-09	3.39896e-06
1422537_a_at	NM_010496	Mm.34871	inhibitor of DNA binding 2	Id2	ENSMUSG00000020644	15902	7.21396	7.52197	7.68992	9.50408	9.22271	9.7278	4.08269	4.34009e-09	3.43408e-06
1436633_at	BB323723	Mm.425703	Transcribed locus	---	---	---	4.59995	3.72778	5.16684	6.51839	5.51767	6.95092	3.56066	4.66135e-09	3.50386e-06
1420653_at	NM_011577	Mm.248380	transforming growth factor, beta 1	Tgfb1	ENSMUSG00000002603	21803	6.83921	7.25968	6.28066	9.16387	9.05299	8.58608	4.47289	4.79049e-09	3.5419e-06
1448839_at	NM_030697	Mm.196330	ankyrin repeat domain 47	Ankrd47	ENSMUSG00000042099	80880	8.13471	8.29654	7.84717	9.65279	9.67589	9.22748	2.68961	4.65559e-09	3.55884e-06
1455180_at	BG063148	Mm.27585	expressed sequence AA407270	AA407270	ENSMUSG00000041361	102371	3.66605	3.56782	3.4391	5.90677	5.49605	5.38595	4.12918	4.6546e-09	3.61944e-06
1449325_at	NM_019699	Mm.38901	fatty acid desaturase 2	Fads2	ENSMUSG00000024665	56473	6.9129	7.28964	7.16709	9.08592	8.95016	9.09558	3.82585	5.09354e-09	3.70522e-06
1460371_at	BC011103	Mm.277465	heat shock protein 12B	Hspa12b	ENSMUSG00000074793	72630	4.31361	4.11368	4.09429	6.30747	6.28367	6.53512	4.63757	5.30154e-09	3.79531e-06
1456936_at	BF461761	Mm.379226	calcium binding protein 4	Cabp4	ENSMUSG00000024842	73660	6.07226	6.54344	6.41661	4.1982	4.89909	4.38125	0.278881	5.46621e-09	3.85205e-06
1417065_at	NM_007913	Mm.181959	early growth response 1	Egr1	ENSMUSG00000038418	13653	9.64847	10.4729	8.93873	7.27536	8.7359	6.76991	0.238473	5.79197e-09	3.95793e-06
1437152_at	BG072837	Mm.306789	mex3 homolog B (C. elegans)	Mex3b	---	108797	5.7304	4.72368	5.91418	7.35035	6.56796	7.65661	3.33679	5.72126e-09	3.96976e-06
1421118_a_at	NM_018882	Mm.290834	G protein-coupled receptor 56	Gpr56	ENSMUSG00000031785	14766	4.2453	4.39035	4.22833	5.96181	6.24781	6.01187	3.45093	5.98689e-09	3.9708e-06
1435204_at	BG065273	Mm.39750	protein arginine N-methyltransferase 8	Prmt8	ENSMUSG00000030350	381813	8.11615	7.52392	7.46061	5.63163	5.3637	5.50576	0.220118	5.96943e-09	4.01832e-06
1422668_at	NM_011452	Mm.45371	serine (or cysteine) peptidase inhibitor, clade B, member 9b	Serpinb9b	ENSMUSG00000021403	20706	6.49369	6.77537	6.56539	8.08665	8.49992	8.16265	3.11571	6.43327e-09	4.20503e-06
1452035_at	BF158638	Mm.738	procollagen, type IV, alpha 1	Col4a1	ENSMUSG00000031502	12826	8.26795	8.14472	7.83619	9.85853	9.52224	9.46042	2.89757	6.8831e-09	4.43478e-06
1431146_a_at	AK004559	Mm.290991	copine VIII	Cpne8	ENSMUSG00000052560	66871	4.51578	5.10362	4.76743	7.14312	7.09092	6.89691	4.83979	7.28896e-09	4.44242e-06
1432494_a_at	AK006115	Mm.292345	RIKEN cDNA 1700019E19 gene	1700019E19Rik	ENSMUSG00000007867	76411	6.50647	6.62396	6.66955	4.76518	5.02269	4.80105	0.300849	7.41773e-09	4.46063e-06
1417640_at	NM_008339	Mm.2987	CD79B antigen	Cd79b	ENSMUSG00000040592	15985	5.47222	5.87352	5.64591	7.65267	7.6031	7.87086	4.17475	7.14517e-09	4.47575e-06
1429524_at	AK021181	Mm.42019	myosin IF	Myo1f	---	17916	9.46349	9.24257	9.42661	7.10479	7.48527	7.14408	0.232102	7.27173e-09	4.49263e-06
1454795_at	AV080881	Mm.34159	Cobl-like 1	Cobll1	ENSMUSG00000034903	319876	4.10948	4.05998	4.61217	6.07943	5.76401	6.65417	3.7646	7.67433e-09	4.49506e-06
1417343_at	AB032010	Mm.208287	FXYD domain-containing ion transport regulator 6	Fxyd6	ENSMUSG00000066705	59095	9.53544	9.31989	9.48966	8.10385	7.87842	7.9293	0.359327	7.77844e-09	4.49763e-06
1420459_at	NM_133229	Mm.42604	ripply3 homolog (zebrafish)	Ripply3	ENSMUSG00000022941	170765	5.63234	5.95766	5.91127	7.80267	7.97338	7.64529	3.9572	7.09774e-09	4.50866e-06
1430520_at	AW548480	Mm.290991	copine VIII	Cpne8	ENSMUSG00000052560	66871	5.60436	5.42092	5.70076	7.30779	7.38241	7.53239	3.57026	7.66173e-09	4.54673e-06
1433844_a_at	AV295798	Mm.16479	dual specificity phosphatase 9	Dusp9	ENSMUSG00000031383	75590	10.6322	10.596	10.683	12.0768	11.7249	11.9508	2.43895	8.2317e-09	4.69947e-06
1433845_x_at	AV295798	Mm.16479	dual specificity phosphatase 9	Dusp9	ENSMUSG00000031383	75590	10.4243	10.362	10.3481	11.8521	11.5654	11.9002	2.6418	9.52162e-09	5.05217e-06
1445849_at	BG070782	---	similar to CDNA sequence BC061212 /// predicted gene, EG666203	EG666203 /// LOC665521 /// LOC665755	ENSMUSG00000072815 /// ENSMUSG00000072822	665521 /// 665755 /// 666203	4.46963	5.40831	4.58883	6.46433	7.43798	6.28787	3.77177	9.07359e-09	5.0522e-06
1418596_at	NM_008011	Mm.276715	fibroblast growth factor receptor 4	Fgfr4	ENSMUSG00000005320	14186	5.24338	4.97058	5.18937	7.45276	6.77869	7.1548	4.01064	9.4395e-09	5.06823e-06
1435342_at	BG069589	Mm.24877	potassium inwardly-rectifying channel, subfamily K, member 6	Kcnk6	ENSMUSG00000046410	52150	6.02762	6.26298	6.3129	7.732	7.94034	7.94552	3.18602	9.69428e-09	5.08397e-06
1422924_at	NM_009404	Mm.41171	tumor necrosis factor (ligand) superfamily, member 9	Tnfsf9	---	21950	7.33745	7.38947	7.34414	5.85393	5.81185	5.77697	0.343373	9.82651e-09	5.09408e-06
1451163_at	AF214013	Mm.29346	Terf1 (TRF1)-interacting nuclear factor 2	Tinf2	ENSMUSG00000007589	28113	9.37142	9.53747	9.36798	8.10614	8.31318	7.9883	0.409444	9.05767e-09	5.10637e-06
1437996_s_at	BB131676	Mm.381479	RIKEN cDNA 1500012D20 gene	1500012D20Rik	---	78327	5.75111	5.17351	5.57286	3.94041	3.60499	3.62376	0.293727	9.42775e-09	5.1229e-06
1439973_at	BG066784	Mm.259041	Crx opposite strand transcript 1	Crxos1	---	546024	3.98894	4.25845	3.98153	5.8313	6.16429	6.18054	3.97497	9.32368e-09	5.12814e-06
1416630_at	NM_008321	Mm.110	inhibitor of DNA binding 3	Id3	ENSMUSG00000007872	15903	8.17525	8.79861	8.30116	10.3264	10.4812	10.6959	4.3036	1.0861e-08	5.5664e-06
1418398_a_at	AF175771	Mm.28172	tetraspanin 32	Tspan32	ENSMUSG00000000244	27027	5.39106	5.53689	5.77167	7.10355	7.35501	7.7602	3.5906	1.14439e-08	5.73478e-06
1433653_at	BG173681	Mm.208662	cDNA sequence BC029169	BC029169	ENSMUSG00000020614	208659	4.33227	4.53691	3.82575	6.49596	6.79025	6.67722	5.48859	1.13319e-08	5.74247e-06
1421523_at	NM_008004	Mm.12814	fibroblast growth factor 17	Fgf17	ENSMUSG00000022101	14171	9.50079	9.55612	9.61978	8.17185	8.29627	8.33878	0.409053	1.18566e-08	5.87632e-06
1453183_at	BB815668	Mm.107180	RIKEN cDNA 1110034A24 gene	1110034A24Rik	ENSMUSG00000020973	109065	8.59284	8.43914	8.58997	7.0256	7.05127	6.84294	0.339165	1.20107e-08	5.88796e-06
1416594_at	BI658627	Mm.281691	secreted frizzled-related protein 1	Sfrp1	ENSMUSG00000031548	20377	8.38608	8.6072	8.57023	6.89675	7.16142	7.11006	0.36224	1.26112e-08	6.05082e-06
1423757_x_at	BC019836	Mm.233799	insulin-like growth factor binding protein 4	Igfbp4	ENSMUSG00000017493	16010	7.0026	6.78973	5.75133	9.47108	9.36603	9.27047	7.6545	1.25454e-08	6.084e-06
1450691_at	NM_080643	Mm.383737	cask-interacting protein 2	Caskin2	ENSMUSG00000034471	140721	7.07638	7.02552	7.05567	8.47966	8.48826	8.74028	2.87195	1.28687e-08	6.10939e-06
1448316_at	NM_024217	Mm.390108	CKLF-like MARVEL transmembrane domain containing 3 /// similar to CKLF-like MARVEL transmembrane domain containing 3	Cmtm3 /// LOC100046883	ENSMUSG00000031875	100046883 /// 68119	5.918	6.38355	6.1789	7.90457	7.95786	8.30044	3.76415	1.32511e-08	6.2254e-06
1438408_at	BB131927	Mm.245085	ankyrin repeat domain 56	Ankrd56	---	78088	6.35968	6.16742	6.69677	8.06589	7.69031	8.20862	2.99615	1.34022e-08	6.23149e-06
1436423_at	BE628523	Mm.123021	RIKEN cDNA E430004N04 gene	E430004N04Rik	---	210757	4.39828	4.93052	4.74047	6.72099	6.80657	6.67421	4.16461	1.35751e-08	6.24745e-06
1438000_x_at	BB026724	Mm.29145	zinc finger protein 622	Zfp622	ENSMUSG00000052253	52521	11.7403	11.7414	12.0995	10.6946	10.7742	10.8969	0.476795	1.41359e-08	6.43984e-06
1422622_at	NM_008713	Mm.258415	nitric oxide synthase 3, endothelial cell	Nos3	ENSMUSG00000028978	18127	7.82658	7.84774	7.68261	9.26279	9.18975	9.14796	2.66748	1.55854e-08	6.95957e-06
1452004_at	AF330212	Mm.4361	calcitonin/calcitonin-related polypeptide, alpha	Calca	ENSMUSG00000030669	12310	9.27117	9.36704	9.11855	7.28472	7.91649	7.23896	0.296668	1.55449e-08	7.01089e-06
1458687_at	BG070509	Mm.173259	hypothetical LOC672498	LOC672498	---	672498	7.59994	7.68	7.70072	5.78391	6.19808	5.80113	0.303344	1.64677e-08	7.28145e-06
1440739_at	AW228853	Mm.1402	vascular endothelial growth factor C	Vegfc	ENSMUSG00000031520	22341	9.31242	9.33691	9.39224	7.95384	8.10968	8.01241	0.400455	1.71504e-08	7.50973e-06
1416405_at	BC019502	Mm.2608	biglycan	Bgn	ENSMUSG00000031375	12111	5.17547	5.41515	5.55984	8.06186	7.44195	8.50436	6.38911	1.74785e-08	7.57977e-06
1448395_at	BI658627	Mm.281691	secreted frizzled-related protein 1	Sfrp1	ENSMUSG00000031548	20377	8.02791	8.32574	8.06976	6.62441	6.84357	6.67811	0.372362	1.76588e-08	7.58503e-06
1439368_a_at	AV002797	Mm.21587	solute carrier family 9 (sodium/hydrogen exchanger), isoform 3 regulator 2	Slc9a3r2	ENSMUSG00000002504	65962	6.19222	6.9979	6.48686	8.04198	8.43002	8.35193	3.31523	1.7961e-08	7.64208e-06
1421991_a_at	NM_010517	Mm.233799	insulin-like growth factor binding protein 4	Igfbp4	ENSMUSG00000017493	16010	5.10826	5.51538	5.67944	8.00494	7.91869	7.68261	5.58203	1.86054e-08	7.84228e-06
1435086_s_at	AV298107	Mm.234368	kelch domain containing 2	Klhdc2	ENSMUSG00000020978	69554	8.59616	8.40494	8.80208	7.08176	7.13983	7.3253	0.375133	1.99103e-08	8.08987e-06
1453747_at	BB620330	Mm.32118	RIKEN cDNA 2810021J22 gene	2810021J22Rik	ENSMUSG00000020491	69944	5.82461	5.78345	5.89122	4.23124	4.32652	4.50933	0.359793	1.96307e-08	8.1226e-06
1426454_at	AK002516	Mm.2241	Rho, GDP dissociation inhibitor (GDI) beta	Arhgdib	ENSMUSG00000030220	11857	7.0829	7.4564	7.70651	8.29598	8.70173	8.99661	2.37817	1.9812e-08	8.12308e-06
1415938_at	NM_009258	Mm.272	serine peptidase inhibitor, Kazal type 3	Spink3	ENSMUSG00000024503	20730	7.76677	8.21479	8.17889	6.42568	6.81545	6.68705	0.376461	1.9579e-08	8.17621e-06
1421618_at	NM_008660	Mm.42019	myosin IF	Myo1f	ENSMUSG00000024300	17916	9.28191	9.03906	9.17399	7.46926	7.63621	7.41755	0.319609	2.09754e-08	8.37178e-06
1416968_a_at	NM_133943	Mm.157103	hydroxy-delta-5-steroid dehydrogenase, 3 beta- and steroid delta-isomerase 7	Hsd3b7	ENSMUSG00000042289	101502	6.91404	6.77759	6.84716	8.3307	8.27754	8.2603	2.72039	2.0862e-08	8.40087e-06
1433724_at	BM235412	Mm.3224	DNA segment, Chr 15, ERATO Doi 621, expressed	D15Ertd621e	ENSMUSG00000037119	210998	8.919	9.0053	8.87151	7.73885	7.72998	7.54275	0.417516	2.12723e-08	8.41579e-06
1449408_at	NM_023844	Mm.41758	junction adhesion molecule 2	Jam2	ENSMUSG00000053062	67374	10.6253	10.8036	10.6329	8.88993	9.55723	9.03804	0.350967	2.26123e-08	8.86817e-06
1453192_at	AK014112	Mm.296138	RIKEN cDNA 3110032G18 gene	3110032G18Rik	ENSMUSG00000037962	73121	4.04288	4.32675	4.27334	6.90381	6.32045	7.23167	6.33987	2.34636e-08	9.1227e-06
1418153_at	NM_008480	Mm.303386	laminin, alpha 1	Lama1	ENSMUSG00000032796	16772	8.10081	8.61056	8.33897	6.76809	7.1687	6.65193	0.358559	2.36934e-08	9.1333e-06
1453442_at	AK009785	Mm.443436	RIKEN cDNA 2310043M15 gene	2310043M15Rik	---	71930	7.08075	7.8518	7.64676	5.66206	6.38683	6.02963	0.354093	2.41087e-08	9.21462e-06
1450333_a_at	NM_008090	Mm.272747	GATA binding protein 2	Gata2	ENSMUSG00000015053	14461	6.5102	6.3686	6.8188	8.11673	7.71851	8.33658	2.81921	2.44876e-08	9.2808e-06
1422853_at	BB753533	Mm.86595	src homology 2 domain-containing transforming protein C1	Shc1	ENSMUSG00000042626	20416	8.44531	7.96234	8.0352	9.75837	9.45725	9.23733	2.53465	2.58967e-08	9.73305e-06
1421571_a_at	NM_010741	Mm.458089	lymphocyte antigen 6 complex, locus C1 /// similar to Lymphocyte antigen 6C precursor (Ly-6C) /// lymphocyte antigen 6 complex, locus C2	LOC100041546 /// LOC100045833 /// Ly6c1 /// Ly6c2	ENSMUSG00000022584 /// ENSMUSG00000075602	100041546 /// 100045833 /// 100093633 /// 17067	6.29047	5.82054	6.33294	7.88446	7.14369	7.97993	2.88425	2.76439e-08	1.03039e-05
1448022_at	BG963792	---	---	---	---	---	5.21602	4.78654	5.52375	3.85756	3.46873	3.99328	0.379102	2.949e-08	1.08132e-05
1447707_s_at	BB367174	Mm.247564	phosphodiesterase 2A, cGMP-stimulated	Pde2a	ENSMUSG00000030653	207728	8.70755	8.83453	8.462	10.1975	10.1174	10.1254	2.8032	2.94321e-08	1.08805e-05
1430521_s_at	AW548480	Mm.290991	copine VIII	Cpne8	ENSMUSG00000052560	66871	6.27243	6.6112	6.24976	8.06778	7.98716	8.07889	3.20656	3.00754e-08	1.0939e-05
1449510_at	NM_020589	Mm.2464	zinc finger protein 467	Zfp467	ENSMUSG00000068551	68910	5.05851	4.65354	5.42799	7.20139	6.5133	7.0416	3.70203	3.04009e-08	1.09689e-05
1426348_at	BF158638	Mm.738	procollagen, type IV, alpha 1	Col4a1	ENSMUSG00000031502	12826	7.47667	7.33051	6.86526	9.16776	8.66149	8.5498	2.98638	3.18482e-08	1.13999e-05
1460578_at	BM120195	Mm.295740	FYVE, RhoGEF and PH domain containing 5	Fgd5	ENSMUSG00000034037	232237	7.17087	7.12997	7.34301	8.59054	8.33952	8.72257	2.52993	3.22425e-08	1.14501e-05
1448688_at	AF290209	Mm.89918	podocalyxin-like	Podxl	ENSMUSG00000025608	27205	6.99025	6.52037	6.24285	8.53601	8.42151	8.37935	3.68387	3.36537e-08	1.18579e-05
1452141_a_at	BC001991	Mm.392203	selenoprotein P, plasma, 1	Sepp1	---	20363	7.63482	7.538	7.74097	8.88911	8.96429	8.88489	2.42761	3.47521e-08	1.18739e-05
1424768_at	BI248947	Mm.308134	caldesmon 1	Cald1	---	109624	8.02241	7.54692	7.91831	9.19335	8.64438	9.01318	2.17577	3.45273e-08	1.18872e-05
1419417_at	NM_009506	Mm.1402	vascular endothelial growth factor C	Vegfc	ENSMUSG00000031520	22341	9.80436	9.75927	9.71522	8.46285	8.63578	8.50204	0.428302	3.40414e-08	1.19016e-05
1438115_a_at	BB805362	Mm.27842	solute carrier family 9 (sodium/hydrogen exchanger), isoform 3 regulator 1	Slc9a3r1	ENSMUSG00000020733	26941	10.0379	10.2787	10.0894	8.63221	9.21657	8.84735	0.426385	3.43322e-08	1.19109e-05
1437019_at	AA162958	Mm.27156	RIKEN cDNA 2200001I15 gene	2200001I15Rik	ENSMUSG00000043681	69134	10.2056	10.462	10.3755	8.96388	9.44382	9.28185	0.461734	3.51588e-08	1.19225e-05
1447807_s_at	AV336001	Mm.268317	pleckstrin homology domain containing, family H (with MyTH4 domain) member 1	Plekhh1	ENSMUSG00000060716	211945	8.56311	8.88033	8.7266	7.11815	7.11815	6.68899	0.30189	3.90384e-08	1.20594e-05
1454933_at	BI409701	Mm.41569	RIKEN cDNA 2610027C15 gene	2610027C15Rik	ENSMUSG00000050212	230752	7.85878	7.97909	8.06015	9.14201	9.16377	9.48418	2.46344	3.89158e-08	1.21044e-05
1416414_at	NM_133918	Mm.286375	elastin microfibril interfacer 1	Emilin1	ENSMUSG00000029163	100952	5.88941	5.87058	6.07699	7.64427	7.2618	7.75549	3.0663	3.63102e-08	1.21306e-05
1449299_at	BC011374	Mm.274581	low density lipoprotein receptor-related protein 5	Lrp5	ENSMUSG00000024913	16973	5.87338	5.79423	4.73697	7.46731	7.04217	6.24367	2.74511	3.88123e-08	1.21561e-05
1417311_at	NM_024223	Mm.133825	cysteine rich protein 2	Crip2	ENSMUSG00000006356	68337	9.32105	9.02097	9.43762	10.3581	10.0674	10.4701	2.05433	3.82818e-08	1.21588e-05
1418304_at	NM_130878	Mm.156506	protocadherin 21	Pcdh21	ENSMUSG00000021803	170677	5.73953	6.34098	6.13073	7.05006	7.79634	7.59572	2.66107	3.72052e-08	1.21594e-05
1457311_at	AW490258	Mm.131530	calcium/calmodulin-dependent protein kinase II alpha	Camk2a	ENSMUSG00000024617	12322	6.44667	6.22328	6.67333	8.37271	7.64573	8.42516	3.28279	3.62115e-08	1.21879e-05
1424732_s_at	BC020157	Mm.294445	RIKEN cDNA 3110005G23 gene	3110005G23Rik	ENSMUSG00000025521	73067	8.36665	8.69388	8.44088	7.13573	7.49455	7.16824	0.425141	3.97449e-08	1.21941e-05
1423686_a_at	BC016234	Mm.393955	proline rich 13	Prr13	ENSMUSG00000023048	66151	9.75588	10.1751	9.759	8.56645	9.21214	8.64877	0.471569	3.70465e-08	1.21959e-05
1460252_s_at	NM_009544	Mm.290595	zinc finger protein 105	Zfp105	ENSMUSG00000057895	22646	8.26024	8.24016	8.36161	6.96921	7.01423	6.87489	0.397667	3.8253e-08	1.22358e-05
1435618_at	BB473446	Mm.44358	paraneoplastic antigen MA2	Pnma2	ENSMUSG00000046204	239157	7.54275	7.7802	7.77918	6.07458	6.46965	6.32497	0.37652	3.8803e-08	1.22381e-05
1426399_at	BB183736	Mm.26515	von Willebrand factor A domain containing 1	Vwa1	ENSMUSG00000042116	246228	4.96808	5.48424	5.47012	8.30173	7.80309	7.78738	6.68494	4.01666e-08	1.22402e-05
1452807_s_at	AK005271	Mm.440393	RIKEN cDNA 1500016O10 gene	1500016O10Rik	ENSMUSG00000058966	68952	4.22915	4.61404	5.12072	5.91002	6.09689	6.77296	3.04815	3.69837e-08	1.22647e-05
1417649_at	NM_009876	Mm.168789	cyclin-dependent kinase inhibitor 1C (P57)	Cdkn1c	ENSMUSG00000037664	12577	10.1951	9.78543	10.2004	11.1931	10.8979	11.2832	2.09251	4.05488e-08	1.22738e-05
1452142_at	M92378	Mm.5260	solute carrier family 6 (neurotransmitter transporter, GABA), member 1	Slc6a1	ENSMUSG00000030310	232333	7.16956	6.99894	6.97481	5.02422	5.39542	4.92128	0.265336	3.79062e-08	1.22993e-05
1422231_a_at	AF329969	Mm.101198	tumor necrosis factor receptor superfamily, member 25	Tnfrsf25	ENSMUSG00000024793	85030	5.77125	6.00435	6.20327	8.03123	7.87024	7.79902	3.8191	3.82332e-08	1.23168e-05
1429388_at	AK010332	Mm.440503	Nanog homeobox	Nanog	ENSMUSG00000012396	71950	12.4812	12.5647	12.591	11.137	11.5901	11.5058	0.458033	4.17152e-08	1.25427e-05
1426640_s_at	BB354684	Mm.266679	tribbles homolog 2 (Drosophila)	Trib2	ENSMUSG00000020601	217410	5.15232	4.29818	5.58786	7.44199	6.14832	7.21572	3.86178	4.31949e-08	1.28167e-05
1417022_at	NM_007515	Mm.5140	solute carrier family 7 (cationic amino acid transporter, y+ system), member 3	Slc7a3	ENSMUSG00000031297	11989	11.4738	11.7699	11.3862	9.9626	10.7275	10.0344	0.409378	4.31363e-08	1.2884e-05
1416039_x_at	NM_010516	Mm.1231	cysteine rich protein 61	Cyr61	ENSMUSG00000028195	16007	7.24904	6.44104	6.84503	8.6177	8.46065	8.58776	3.32791	4.38159e-08	1.2916e-05
1428295_at	AK004253	Mm.35789	synaptopodin 2-like	Synpo2l	---	68760	3.46732	3.02037	2.93995	5.60403	5.22927	5.99076	5.76918	4.51898e-08	1.32344e-05
1449845_a_at	NM_010144	Mm.34533	Eph receptor B4	Ephb4	ENSMUSG00000029710	13846	7.05316	7.34285	6.5693	8.43706	8.59895	8.14965	2.66288	4.68359e-08	1.33693e-05
1448182_a_at	NM_009846	Mm.29742	CD24a antigen	Cd24a	ENSMUSG00000047139	12484	8.05416	8.62962	8.42291	6.4166	7.39458	6.82691	0.359007	4.59793e-08	1.33788e-05
1437093_at	BB360504	Mm.79127	dynein, axonemal, intermediate chain 1	Dnaic1	ENSMUSG00000061322	68922	5.51674	5.2564	6.04524	7.51054	7.04196	7.54648	3.42041	4.67772e-08	1.34376e-05
1427982_s_at	BF582734	Mm.26652	synaptic nuclear envelope 2	Syne2	---	319565	5.28289	6.12544	5.71201	7.45957	7.70355	7.48088	3.63827	4.6527e-08	1.34514e-05
1418777_at	NM_009138	Mm.7275	chemokine (C-C motif) ligand 25	Ccl25	---	20300	6.14616	6.87266	6.69065	4.73523	5.22648	4.79984	0.321736	4.79351e-08	1.3597e-05
1431865_a_at	AK015213	Mm.159188	zinc finger protein 819	Zfp819	---	74400	7.98469	7.77718	7.95139	6.58562	6.17404	5.99918	0.322252	4.85259e-08	1.36785e-05
1452806_at	AK005271	Mm.440393	RIKEN cDNA 1500016O10 gene	1500016O10Rik	ENSMUSG00000058966	68952	4.78974	4.52597	4.60842	6.76572	6.07239	6.56875	3.58212	5.0492e-08	1.38015e-05
1452514_a_at	X65997	Mm.247073	kit oncogene	Kit	ENSMUSG00000005672	16590	9.24348	9.79571	9.2057	8.11466	8.74608	8.20848	0.480448	4.94748e-08	1.38594e-05
1416896_at	NM_009097	Mm.301827	ribosomal protein S6 kinase polypeptide 1	Rps6ka1	ENSMUSG00000003644	20111	10.081	9.86476	10.1438	11.049	10.8304	11.1316	1.96408	4.98342e-08	1.38739e-05
1426243_at	BC019483	Mm.28301	cystathionase (cystathionine gamma-lyase)	Cth	---	107869	12.4407	12.3769	12.4235	11.5849	11.5128	11.6572	0.563277	5.04822e-08	1.38829e-05
1425506_at	BF451748	Mm.33360	myosin, light polypeptide kinase	Mylk	---	107589	4.20228	4.33159	4.65064	5.90078	6.27424	6.12944	3.2923	5.01876e-08	1.38866e-05
1460330_at	AW702161	Mm.7214	annexin A3	Anxa3	ENSMUSG00000029484	11745	6.76333	6.1128	7.08274	8.10209	7.5867	8.30686	2.54773	5.1358e-08	1.39536e-05
1417448_at	NM_133998	Mm.259547	RIKEN cDNA 1810008A18 gene	1810008A18Rik	ENSMUSG00000032977	108707	8.07081	8.02074	8.14762	6.53831	6.81191	6.64527	0.377092	5.1833e-08	1.39983e-05
1429525_s_at	AK021181	Mm.42019	myosin IF	Myo1f	---	17916	10.2986	10.0252	10.2041	7.99626	8.54547	8.13088	0.266305	5.36659e-08	1.4072e-05
1418476_at	NM_018827	Mm.335584	cytokine receptor-like factor 1	Crlf1	ENSMUSG00000007888	12931	7.13554	6.9778	7.27935	8.72396	8.26055	9.05402	2.95394	5.34044e-08	1.40853e-05
1434750_at	BE200383	Mm.261859	exocyst complex component 3	Exoc3	ENSMUSG00000034152	211446	9.75561	9.65202	9.71265	8.66789	8.59343	8.66169	0.477751	5.3145e-08	1.40994e-05
1452823_at	AK002661	Mm.267014	glutathione S-transferase kappa 1	Gstk1	ENSMUSG00000029864	76263	5.4656	5.66719	5.26839	8.08055	7.46087	8.07929	5.53674	5.29433e-08	1.4129e-05
1449848_at	NM_008137	Mm.313181	guanine nucleotide binding protein, alpha 14	Gna14	ENSMUSG00000024697	14675	5.81736	6.27047	6.0796	4.41607	4.61508	4.30081	0.329157	5.28783e-08	1.41956e-05
1452825_at	AK005155	Mm.23002	transmembrane protein 59-like	Tmem59l	ENSMUSG00000035964	67937	6.42847	6.50332	6.36123	7.69636	7.72176	7.80342	2.48412	5.53283e-08	1.42592e-05
1435053_s_at	BB499987	Mm.268317	pleckstrin homology domain containing, family H (with MyTH4 domain) member 1	Plekhh1	ENSMUSG00000060716	211945	8.36776	8.3857	8.40539	6.38813	6.90445	6.29116	0.2809	5.52451e-08	1.43196e-05
1417901_a_at	NM_010492	Mm.275683	islet cell autoantigen 1	Ica1	ENSMUSG00000062995	15893	7.18847	7.10786	6.77971	8.39239	8.45078	8.03648	2.40996	5.60117e-08	1.43533e-05
1453188_at	AI553459	Mm.44168	RIKEN cDNA 6230424C14 gene	6230424C14Rik	---	67786	4.02808	3.85285	3.84276	5.56588	5.63134	5.94154	3.53921	5.50944e-08	1.43631e-05
1438172_x_at	BB091183	Mm.274160	exonuclease domain containing 1	Exod1	ENSMUSG00000030929	71151	7.24916	6.89469	7.39303	5.5281	5.49085	5.39346	0.310441	5.64365e-08	1.43805e-05
1454705_at	BM235412	Mm.3224	DNA segment, Chr 15, ERATO Doi 621, expressed	D15Ertd621e	ENSMUSG00000037119	210998	9.53893	9.41557	9.45416	8.12044	8.31644	8.09385	0.410134	5.82252e-08	1.47529e-05
1424051_at	BC013560	Mm.181021	procollagen, type IV, alpha 2	Col4a2	---	12827	7.37937	6.60795	6.88574	8.60033	8.3215	8.52071	2.9055	5.99424e-08	1.51031e-05
1456127_at	AV299691	Mm.68286	canopy 1 homolog (zebrafish)	Cnpy1	ENSMUSG00000044681	269637	6.70455	6.17085	6.4254	4.7789	4.66389	4.58726	0.298251	6.07978e-08	1.52336e-05
1431299_a_at	AK009340	Mm.359982	RIKEN cDNA 2310014H01 gene	2310014H01Rik	---	76448	9.09574	9.19349	8.96038	10.3427	10.2145	10.2985	2.31031	6.12646e-08	1.52657e-05
1434567_at	BE952228	Mm.275953	RIKEN cDNA 4732496O08 gene	4732496O08Rik	ENSMUSG00000046862	242736	9.772	9.88072	9.98064	8.5735	8.9058	8.85282	0.467368	6.22828e-08	1.53498e-05
1416246_a_at	BC002136	Mm.290482	coronin, actin binding protein 1A	Coro1a	ENSMUSG00000030707	12721	6.71793	7.02128	6.98771	8.01541	8.69304	8.32905	2.72596	6.2043e-08	1.53747e-05
1436031_at	BB730977	Mm.151962	cache domain containing 1 /// similar to Cache domain containing 1	Cachd1 /// LOC100047857	ENSMUSG00000028532	100047857 /// 320508	5.18915	4.79991	5.06093	6.57489	6.13352	6.56044	2.65361	6.2828e-08	1.54e-05
1416528_at	NM_080559	Mm.22240	SH3 domain binding glutamic acid-rich protein-like 3	Sh3bgrl3	ENSMUSG00000028843	73723	11.0097	10.6777	10.7744	11.9777	11.659	12.1525	2.17651	6.61378e-08	1.61237e-05
1454968_at	AV011961	Mm.107180	RIKEN cDNA 1110034A24 gene	1110034A24Rik	ENSMUSG00000020973	109065	7.61178	7.51306	7.47199	5.80249	6.16257	5.93189	0.340451	6.77607e-08	1.64305e-05
1431644_a_at	AK005965	Mm.275683	islet cell autoantigen 1	Ica1	ENSMUSG00000062995	15893	6.13912	5.83301	5.97262	7.80368	7.72028	7.28012	3.11488	7.0606e-08	1.68487e-05
1441972_at	BE949277	Mm.44168	RIKEN cDNA 6230424C14 gene	6230424C14Rik	---	67786	3.80131	4.46346	3.76407	6.60786	6.47406	7.06822	6.96771	7.12048e-08	1.69022e-05
1454673_at	BM207372	Mm.23566	WAS protein family, member 2	Wasf2	ENSMUSG00000028868	242687	10.5555	10.354	10.4711	11.5239	11.2592	11.3257	1.87919	7.00994e-08	1.69067e-05
1424507_at	BC011277	Mm.271922	Ras and Rab interactor 1	Rin1	ENSMUSG00000024883	225870	4.63977	4.48574	4.58284	7.06023	6.25725	7.39918	5.27042	7.04844e-08	1.69091e-05
1422018_at	NM_010437	Mm.42157	human immunodeficiency virus type I enhancer binding protein 2	Hivep2	ENSMUSG00000015501	15273	3.7691	3.67446	4.01877	6.1679	5.45526	5.75004	4.01	7.3058e-08	1.72513e-05
1455061_a_at	BB718075	Mm.245724	acetyl-Coenzyme A acyltransferase 2 (mitochondrial 3-oxoacyl-Coenzyme A thiolase)	Acaa2	ENSMUSG00000036880	52538	7.88222	7.66854	8.10242	9.13106	8.88727	9.15813	2.26089	7.42584e-08	1.74434e-05
1444390_at	BB283625	Mm.309380	PR domain containing 14	Prdm14	---	383491	8.23424	8.22176	8.41669	6.03262	6.79619	6.36187	0.276781	8.36142e-08	1.95393e-05
1452773_at	AK017729	Mm.30116	RIKEN cDNA 5730494N06 gene	5730494N06Rik	ENSMUSG00000027341	70612	10.2704	10.3532	10.3283	9.31703	9.50531	9.36225	0.527982	8.58441e-08	1.9957e-05
1437101_at	AV271979	Mm.347899	large tumor suppressor 2	Lats2	ENSMUSG00000021959	50523	4.37054	3.85846	4.02218	5.9895	5.15231	5.27811	2.63719	8.62974e-08	1.99595e-05
1424072_at	BC024943	Mm.294126	RIKEN cDNA 2010107G23 gene	2010107G23Rik	ENSMUSG00000020083	69894	6.82827	6.88602	6.92338	4.77667	5.47121	5.09379	0.299207	9.21993e-08	2.05855e-05
1439766_x_at	BB089170	Mm.1402	vascular endothelial growth factor C	Vegfc	ENSMUSG00000031520	22341	9.47244	9.18257	9.22973	7.94132	8.00979	8.02728	0.408037	9.04391e-08	2.06005e-05
1417613_at	BF147705	Mm.12246	immediate early response 5	Ier5	ENSMUSG00000056708	15939	6.06252	5.97039	6.09253	7.30981	7.19946	7.49593	2.45445	8.95679e-08	2.06102e-05
1456239_at	BB801085	Mm.12814	fibroblast growth factor 17	Fgf17	ENSMUSG00000022101	14171	8.33008	8.11123	8.15379	6.11865	6.48667	6.60105	0.293697	9.14619e-08	2.06251e-05
1427044_a_at	BQ177140	Mm.101650	amphiphysin	Amph	ENSMUSG00000021314	218038	7.18054	7.50959	7.54918	5.40768	6.08065	5.44471	0.298856	9.01538e-08	2.06397e-05
1449453_at	AI647987	Mm.246332	bone marrow stromal cell antigen 1	Bst1	ENSMUSG00000029082	12182	3.26023	2.99338	3.12121	5.47066	4.57672	5.48817	4.26109	9.11073e-08	2.06484e-05
1441727_s_at	BE628275	Mm.2464	zinc finger protein 467	Zfp467	---	68910	3.78487	3.57478	4.07442	5.17426	4.76163	5.28326	2.40258	9.21227e-08	2.06708e-05
1431416_a_at	AK010826	Mm.41758	junction adhesion molecule 2	Jam2	ENSMUSG00000053062	67374	9.37361	9.47686	9.41876	7.66357	8.24221	7.55045	0.33483	9.39084e-08	2.08639e-05
1418677_at	NM_013456	Mm.5316	actinin alpha 3	Actn3	ENSMUSG00000006457	11474	9.28548	9.36492	9.45084	7.74891	8.20982	7.91722	0.379715	9.44708e-08	2.08859e-05
1417814_at	AF162713	Mm.23347	phospholipase A2, group V	Pla2g5	ENSMUSG00000041193	18784	5.82824	5.80759	5.58922	4.4024	4.49602	4.45414	0.410131	9.74842e-08	2.10365e-05
1451790_a_at	AF004833	Mm.124316	tissue factor pathway inhibitor	Tfpi	ENSMUSG00000027082	21788	10.4953	10.5621	10.4115	11.4297	11.7246	11.3109	2.00499	9.57418e-08	2.10637e-05
1426415_a_at	AI746456	Mm.248445	tripartite motif protein 25	Trim25	ENSMUSG00000000275	217069	8.68833	8.37339	8.63364	9.81752	9.44426	9.81867	2.18725	9.72588e-08	2.10888e-05
1426865_a_at	BB698413	Mm.4974	neural cell adhesion molecule 1	Ncam1	---	17967	7.43868	7.63123	7.54213	6.0743	6.31532	6.18601	0.393569	9.84302e-08	2.11395e-05
1417740_at	BB756370	Mm.78875	cell division cycle 37 homolog (S. cerevisiae)-like 1	Cdc37l1	ENSMUSG00000024780	67072	9.31242	9.45559	9.38754	8.41119	8.56343	8.49455	0.537575	9.70365e-08	2.11422e-05
1437880_at	AV273001	Mm.36349	ladybird homeobox 1 homolog (Drosophila) corepressor 1	Lbxcor1	ENSMUSG00000022245	207667	5.50419	5.72922	6.23168	7.29334	7.26943	7.55269	2.9543	9.66503e-08	2.11603e-05
1425163_at	BC006605	Mm.218444	expressed sequence AI661453	AI661453	ENSMUSG00000034382	224833	6.16585	6.61201	6.44724	7.92149	7.83826	8.00476	2.8866	9.97827e-08	2.13284e-05
1436419_a_at	AA266367	Mm.372315	RIKEN cDNA 1700097N02 gene	1700097N02Rik	---	67522	9.4352	9.74092	9.45462	10.2595	10.7111	10.2689	1.82939	1.02789e-07	2.18673e-05
1433720_s_at	AI647775	Mm.333849	Nur77 downstream gene 2	Ndg2	ENSMUSG00000049422	103172	12.9702	12.8578	12.8243	12.3514	12.1877	12.2213	0.646013	1.03378e-07	2.18894e-05
1418379_s_at	NM_054044	Mm.87046	G protein-coupled receptor 124	Gpr124	ENSMUSG00000031486	78560	4.6162	4.32542	4.83692	5.93201	5.92151	6.39068	2.81616	1.04769e-07	2.20803e-05
1421045_at	BB528408	Mm.235616	mannose receptor, C type 2	Mrc2	---	17534	5.24311	5.12072	5.12884	6.69064	6.6043	7.08094	3.13107	1.06187e-07	2.21719e-05
1428146_s_at	AK002555	Mm.245724	acetyl-Coenzyme A acyltransferase 2 (mitochondrial 3-oxoacyl-Coenzyme A thiolase)	Acaa2	ENSMUSG00000036880	52538	8.4897	8.5551	8.57389	9.52602	9.53293	9.71177	2.07369	1.05986e-07	2.22328e-05
1454867_at	BB234631	Mm.332576	meningioma 1	Mn1	---	433938	5.10691	5.5281	5.23413	7.1595	6.94188	7.35125	3.71703	1.09126e-07	2.23713e-05
1449960_at	NM_016789	Mm.10099	neuronal pentraxin 2	Nptx2	ENSMUSG00000059991	53324	6.68193	6.6082	6.08156	8.5439	8.01941	7.45629	2.96261	1.09009e-07	2.24494e-05
1423691_x_at	M21836	Mm.358618	keratin 8	Krt8	ENSMUSG00000049382	16691	8.07095	7.71574	8.25138	6.90244	6.52657	7.01133	0.435598	1.10024e-07	2.24534e-05
1448207_at	BC010840	Mm.271967	LIM and SH3 protein 1	Lasp1	ENSMUSG00000038366	16796	8.55737	8.13082	8.48271	9.54424	9.13811	9.57372	2.04074	1.08762e-07	2.25012e-05
1417741_at	NM_133198	Mm.256926	liver glycogen phosphorylase	Pygl	ENSMUSG00000021069	110095	4.17447	4.23799	3.66342	5.6806	6.25737	5.77431	3.73805	1.08316e-07	2.25122e-05
1449519_at	NM_007836	Mm.389750	growth arrest and DNA-damage-inducible 45 alpha	Gadd45a	ENSMUSG00000036390	13197	9.38925	9.26053	9.33562	8.35666	8.31787	8.19475	0.487531	1.13772e-07	2.301e-05
1434361_at	AV238214	Mm.191459	SH3 and PX domain containing 3	Sh3px3	ENSMUSG00000032733	235406	4.17196	4.09935	4.31288	5.72304	5.44764	6.21609	3.07231	1.13695e-07	2.30979e-05
1416780_at	NM_021514	Mm.272582	phosphofructokinase, muscle	Pfkm	ENSMUSG00000033065	18642	8.57941	8.36439	8.47847	9.56735	9.39782	9.58531	2.06133	1.15283e-07	2.32115e-05
1454974_at	BI143915	Mm.39095	netrin 1 /// similar to Netrin-1 precursor	LOC672215 /// Ntn1	---	18208 /// 672215	8.35922	8.33814	8.28778	6.87686	7.17945	6.7867	0.38637	1.17529e-07	2.35585e-05
1417725_a_at	BC021593	Mm.455818	Sjogren's syndrome/scleroderma autoantigen 1 homolog (human)	Sssca1	ENSMUSG00000024939	56390	9.46264	9.29869	9.61584	8.40055	8.42447	8.45324	0.490396	1.19719e-07	2.37861e-05
1456804_at	AV380908	Mm.99441	predicted gene, EG627821	EG627821	---	627821	7.95128	8.35052	7.99603	6.66245	7.2615	6.78064	0.436673	1.21559e-07	2.38368e-05
1428733_at	AK010554	Mm.46299	guanine nucleotide binding protein (G protein), gamma transducing activity polypeptide 2	Gngt2	ENSMUSG00000038811	14710	5.98786	5.68119	5.82497	7.1213	6.92444	7.1801	2.37311	1.19677e-07	2.38829e-05
1432269_a_at	AK018032	Mm.286495	SH3-domain kinase binding protein 1	Sh3kbp1	ENSMUSG00000040990	58194	4.463	3.93515	4.21385	5.80883	5.2987	5.38663	2.45647	1.22902e-07	2.38922e-05
1424254_at	BC027285	Mm.175661	interferon induced transmembrane protein 1	Ifitm1	ENSMUSG00000025491	68713	12.3318	12.3681	12.2527	11.3235	11.5929	11.3746	0.541846	1.21373e-07	2.39041e-05
1460206_at	NM_019518	Mm.276573	GRP1 (general receptor for phosphoinositides 1)-associated scaffold protein	Grasp	ENSMUSG00000000531	56149	8.10698	8.168	8.05729	9.32854	9.21557	9.61493	2.44759	1.21114e-07	2.39577e-05
1427619_a_at	BC024909	Mm.290429	SH3 domain and tetratricopeptide repeats 1	Sh3tc1	ENSMUSG00000036553	231147	7.27164	7.19195	7.44745	8.57726	8.29863	8.67319	2.32138	1.22791e-07	2.39741e-05
1455162_at	BI147002	Mm.33091	RIKEN cDNA 4922503N01 gene	4922503N01Rik	ENSMUSG00000028555	230603	5.8077	5.60888	5.70164	7.23469	6.98258	6.93025	2.5412	1.25248e-07	2.42439e-05
1449147_at	NM_023850	Mm.38021	carbohydrate (keratan sulfate Gal-6) sulfotransferase 1	Chst1	ENSMUSG00000027221	76969	4.75405	4.51637	4.56222	8.10396	6.57733	7.94332	8.26239	1.25981e-07	2.42816e-05
1423233_at	BB831146	Mm.347407	CCAAT/enhancer binding protein (C/EBP), delta	Cebpd	ENSMUSG00000071637	12609	6.85094	6.06201	7.01365	8.84326	8.34387	8.41592	3.82832	1.2894e-07	2.45372e-05
1425299_s_at	BC019418	Mm.318804	RIKEN cDNA 0610038D11 gene /// similar to UPF0315 protein /// hypothetical LOC627985 /// predicted gene, EG665860	0610038D11Rik /// EG665860 /// LOC623390 /// LOC627985	ENSMUSG00000038812	623390 /// 627985 /// 665860 /// 67674	11.7556	11.5822	11.814	10.956	10.8699	10.9704	0.580714	1.28884e-07	2.46306e-05
1419031_at	NM_019699	Mm.38901	fatty acid desaturase 2	Fads2	ENSMUSG00000024665	56473	7.0252	7.54476	6.74192	9.22713	9.04398	9.27317	4.40286	1.28367e-07	2.46361e-05
1454995_at	AW556888	Mm.234247	dimethylarginine dimethylaminohydrolase 1	Ddah1	---	69219	8.44514	8.52342	8.3351	9.50044	9.38498	9.40631	1.99878	1.32467e-07	2.51025e-05
1436619_at	BG069496	Mm.415319	RIKEN cDNA D630045M09 gene	D630045M09Rik	---	432777	10.7541	11.001	11.1525	9.67872	10.1236	10.2861	0.522474	1.36168e-07	2.56958e-05
1433769_at	BM201174	Mm.86338	ALS2 C-terminal like	Als2cl	ENSMUSG00000044037	235633	7.29196	7.36615	6.95854	8.6001	8.47185	8.5522	2.54879	1.3899e-07	2.6119e-05
1435494_s_at	AV297961	Mm.355327	desmoplakin	Dsp	ENSMUSG00000054889	109620	6.97686	7.12891	7.09725	4.53902	5.54902	5.3521	0.272457	1.40354e-07	2.61574e-05
1449064_at	NM_021480	Mm.354229	L-threonine dehydrogenase	Tdh	ENSMUSG00000021953	58865	12.0403	11.9983	11.9972	11.0309	11.2211	10.9159	0.517619	1.40351e-07	2.62654e-05
1425837_a_at	AF199491	Mm.86541	CCR4 carbon catabolite repression 4-like (S. cerevisiae) /// similar to carbon catabolite repression 4 protein homolog	Ccrn4l /// LOC100047134	ENSMUSG00000023087	100047134 /// 12457	12.1517	12.1582	12.0916	11.0019	11.2959	10.7703	0.466991	1.44567e-07	2.68318e-05
1417684_at	NM_008188	Mm.781	THUMP domain containing 3	Thumpd3	ENSMUSG00000030264	14911	10.0422	10.0287	10.0566	8.78115	9.05976	8.75587	0.444679	1.45369e-07	2.687e-05
1423523_at	BF687395	Mm.18651	aminoadipate-semialdehyde synthase	Aass	ENSMUSG00000029695	30956	6.64286	6.4947	6.69065	5.21322	5.21072	4.95922	0.361011	1.48796e-07	2.73913e-05
1451000_at	BB667677	Mm.28963	transmembrane protein 126A	Tmem126a	ENSMUSG00000030615	66271	10.9924	10.9263	11.0277	10.061	10.0936	10.053	0.531552	1.49813e-07	2.74663e-05
1455827_at	BB003847	Mm.238266	muscleblind-like 2	Mbnl2	ENSMUSG00000022139	105559	7.96287	7.42172	7.84159	8.97622	8.37832	9.02876	2.07879	1.5045e-07	2.74714e-05
1427256_at	BM251152	Mm.158700	versican	Vcan	---	13003	5.67389	5.548	5.9965	4.48675	4.36052	4.6806	0.426639	1.51141e-07	2.74864e-05
1435600_s_at	AV174401	Mm.299979	cDNA sequence BC020535	BC020535	---	228788	5.75733	5.59908	5.35354	7.0182	7.49878	6.97734	3.06987	1.52467e-07	2.75056e-05
1459832_s_at	BB433211	Mm.290086	adaptor-related protein complex AP-1, mu subunit 1	Ap1m1	ENSMUSG00000003033	11767	9.53766	9.58429	9.45385	8.45225	8.51282	8.52579	0.490885	1.52004e-07	2.75323e-05
1449146_at	NM_010929	Mm.173813	Notch gene homolog 4 (Drosophila)	Notch4	ENSMUSG00000015468	18132	7.50553	7.7486	6.97562	5.43379	6.22169	5.56392	0.320254	1.54832e-07	2.7821e-05
1435493_at	AV297961	Mm.355327	desmoplakin	Dsp	ENSMUSG00000054889	109620	5.34623	5.50525	5.92598	3.87166	4.35112	4.39698	0.385231	1.58253e-07	2.83229e-05
1437423_a_at	BG074964	Mm.29058	steroid receptor RNA activator 1	Sra1	ENSMUSG00000006050	24068	10.0319	9.91173	10.1963	8.92149	8.99559	8.99811	0.47631	1.59571e-07	2.84459e-05
1448613_at	NM_007899	Mm.3433	extracellular matrix protein 1	Ecm1	ENSMUSG00000028108	13601	5.56968	5.83259	5.43127	7.24085	7.14365	7.43223	3.22288	1.63126e-07	2.89651e-05
1436403_at	BB452429	Mm.259924	cDNA sequence BC025575	BC025575	---	217219	4.20427	4.79991	4.52404	6.45127	6.30758	6.14221	3.55345	1.65919e-07	2.91171e-05
1435610_at	BB282772	Mm.131700	RIKEN cDNA C130034I18 gene	C130034I18Rik	---	320701	5.98531	5.85205	6.26661	7.99868	7.31341	7.68448	3.15427	1.64714e-07	2.91325e-05
1418746_at	NM_019999	Mm.384726	paroxysmal nonkinesiogenic dyskinesia	Pnkd	ENSMUSG00000026179	56695	7.93544	8.13302	7.73116	9.89593	9.39892	9.81774	3.5147	1.65434e-07	2.91455e-05
1448664_a_at	NM_007463	Mm.275397	SPEG complex locus	Speg	---	11790	5.53634	4.75878	5.54221	6.7964	6.38238	6.82605	2.63712	1.71733e-07	3.00207e-05
1450716_at	D67076	Mm.1421	a disintegrin-like and metallopeptidase (reprolysin type) with thrombospondin type 1 motif, 1	Adamts1	ENSMUSG00000022893	11504	3.94402	4.44358	4.0173	6.17241	5.89494	5.92833	3.72719	1.7489e-07	3.02211e-05
1416818_at	NM_020606	Mm.143763	parvin, alpha	Parva	ENSMUSG00000030770	57342	5.17178	5.46296	5.50437	7.15648	6.78358	7.56852	3.5458	1.74741e-07	3.03115e-05
1422854_at	BB753533	Mm.86595	src homology 2 domain-containing transforming protein C1	Shc1	ENSMUSG00000042626	20416	9.29249	9.22277	8.60572	10.529	10.1842	10.116	2.38407	1.74393e-07	3.0368e-05
1434642_at	BB546344	Mm.46019	hydroxysteroid (17-beta) dehydrogenase 11	Hsd17b11	ENSMUSG00000029311	114664	11.0407	11.0097	11.1765	11.8293	11.8343	11.84	1.6941	1.82312e-07	3.13835e-05
1416239_at	NM_007494	Mm.3217	argininosuccinate synthetase 1	Ass1	ENSMUSG00000046687 /// ENSMUSG00000076441	11898	10.8306	10.9719	9.85823	12.2773	12.1221	11.8268	2.95299	1.86766e-07	3.16667e-05
1450982_at	BG066200	Mm.27842	solute carrier family 9 (sodium/hydrogen exchanger), isoform 3 regulator 1	Slc9a3r1	ENSMUSG00000020733	26941	9.23932	9.37909	9.1808	8.11558	8.53537	8.09479	0.495724	1.86157e-07	3.16826e-05
1421088_at	BC006622	Mm.1528	glypican 4	Gpc4	ENSMUSG00000031119	14735	9.51082	9.38449	9.57791	8.58327	8.25178	8.50567	0.485797	1.85716e-07	3.17272e-05
1443838_x_at	BB229957	Mm.38901	fatty acid desaturase 2	Fads2	ENSMUSG00000024665	56473	4.71918	5.19584	4.78111	6.37136	6.42033	6.56499	2.97444	1.85162e-07	3.17528e-05
1451776_s_at	BC024546	Mm.181852	homeobox only domain	Hod	ENSMUSG00000059325	74318	6.46484	5.87858	6.29285	8.16826	7.26967	7.43837	2.69725	1.91592e-07	3.18856e-05
1457094_at	AV229195	Mm.225	src homology 2 domain-containing transforming protein E	She	ENSMUSG00000046280	214547	6.79271	7.00731	6.91204	5.41555	5.85875	5.46417	0.40087	1.88975e-07	3.19213e-05
1422678_at	AK002443	Mm.180189	diacylglycerol O-acyltransferase 2	Dgat2	ENSMUSG00000030747	67800	6.83423	7.36149	7.11162	7.94687	8.39144	8.27829	2.14977	1.91189e-07	3.19364e-05
1418395_at	NM_026183	Mm.100741	solute carrier family 47, member 1	Slc47a1	ENSMUSG00000010122	67473	7.98075	7.94267	8.06432	6.70953	6.877	6.68655	0.425624	1.8978e-07	3.19376e-05
1426888_at	BI412952	Mm.35345	euchromatic histone lysine N-methyltransferase 2	Ehmt2	ENSMUSG00000013787	110147	9.09885	8.7372	8.96098	10.2647	9.90296	9.91967	2.14357	1.90599e-07	3.19562e-05
1424720_at	BC026638	Mm.86759	mannoside acetylglucosaminyltransferase 4, isoenzyme B	Mgat4b	ENSMUSG00000036620	103534	8.74662	8.70746	8.52653	9.69988	9.8415	9.71733	2.13793	1.94296e-07	3.22168e-05
1422580_at	NM_010858	Mm.390355	myosin, light polypeptide 4	Myl4	ENSMUSG00000061086	17896	7.80715	7.98357	7.97345	6.61886	6.96895	6.63908	0.443448	2.00841e-07	3.31799e-05
1453052_at	AK013998	Mm.294445	RIKEN cDNA 3110005G23 gene	3110005G23Rik	ENSMUSG00000025521	73067	8.30139	8.71878	8.4025	7.29967	7.52049	7.27926	0.464753	2.03961e-07	3.34504e-05
1449364_at	NM_020572	Mm.261572	aurora kinase C	Aurkc	---	20871	7.37712	8.08958	7.59105	5.96867	6.97244	6.23452	0.409414	2.03365e-07	3.34743e-05
1433939_at	BQ177036	Mm.336679	AF4/FMR2 family, member 3 /// similar to AF4/FMR2 family member 3 (LAF-4 protein) (Lymphoid nuclear protein related to AF4)	Aff3 /// LOC638024	---	16764 /// 638024	4.8165	4.93976	5.47059	6.56679	6.61475	6.71832	2.97737	2.11924e-07	3.4258e-05
1429483_at	BG066947	Mm.296049	calcium binding and coiled-coil domain 2	Calcoco2	---	76815	9.7526	10.7223	10.1701	7.90266	9.43212	8.91818	0.368733	2.11794e-07	3.43601e-05
1441894_s_at	BB071890	Mm.276573	GRP1 (general receptor for phosphoinositides 1)-associated scaffold protein	Grasp	ENSMUSG00000000531	56149	9.30991	9.57858	9.66352	10.639	10.4705	10.7319	2.15509	2.10499e-07	3.43975e-05
1426481_at	BB126112	Mm.282807	kelch-like 22 (Drosophila)	Klhl22	---	224023	9.35277	9.57417	9.34455	10.1375	10.3345	10.1351	1.7155	2.11641e-07	3.44593e-05
1421340_at	NM_008580	Mm.6595	mitogen activated protein kinase kinase kinase 5 /// similar to mitogen activated protein kinase kinase kinase 5	LOC675366 /// Map3k5	ENSMUSG00000071369	26408 /// 675366	4.72229	5.27416	5.12716	6.72742	6.65781	6.64767	3.16416	2.1528e-07	3.46762e-05
1416713_at	NM_026481	Mm.29358	tubulin polymerization-promoting protein family member 3	Tppp3	ENSMUSG00000014846	67971	7.29345	7.73832	7.37953	6.08344	6.47793	6.3088	0.441924	2.16233e-07	3.47058e-05
1452294_at	AK008111	Mm.36560	protocadherin 1	Pcdh1	ENSMUSG00000051375	75599	4.68065	5.13875	4.23919	7.06096	6.79072	7.02909	5.0883	2.22102e-07	3.55213e-05
1419194_s_at	NM_022024	Mm.194536	glia maturation factor, gamma	Gmfg	---	63986	7.95125	7.91413	7.98739	9.03029	9.00486	8.92964	2.05466	2.25362e-07	3.56633e-05
1435553_at	AV376136	Mm.423205	PDZ domain containing 2	Pdzd2	---	68070	7.54558	7.50681	7.61472	8.50082	8.7593	8.82719	2.21292	2.23847e-07	3.56739e-05
1438116_x_at	BB805362	Mm.27842	solute carrier family 9 (sodium/hydrogen exchanger), isoform 3 regulator 1	Slc9a3r1	ENSMUSG00000020733	26941	10.0202	10.1867	10.0198	8.6244	9.21282	8.78041	0.437577	2.24718e-07	3.56866e-05
1454942_at	AW554191	Mm.458935	niban protein	Niban	---	63913	8.26974	8.17495	8.0614	9.13599	9.30729	9.21901	2.08198	2.26766e-07	3.576e-05
1427684_at	AF365933	Mm.389828	zinc finger protein 264	Zfp264	---	116812	5.20522	6.0786	5.93871	3.95551	4.60187	4.14431	0.356042	2.29477e-07	3.60614e-05
1428663_at	AK017223	Mm.394321	RIKEN cDNA 5133401H06 gene	5133401H06Rik	---	71305	4.72207	4.56258	4.59326	5.97119	5.71213	5.8505	2.3286	2.34365e-07	3.6199e-05
1428145_at	AK002555	Mm.245724	acetyl-Coenzyme A acyltransferase 2 (mitochondrial 3-oxoacyl-Coenzyme A thiolase)	Acaa2	ENSMUSG00000036880	52538	8.67274	8.67155	8.72226	9.69234	9.73295	9.89191	2.1213	2.31271e-07	3.62173e-05
1418181_at	AK014601	Mm.390807	protein tyrosine phosphatase 4a3	Ptp4a3	ENSMUSG00000059895	19245	9.33795	9.27059	9.10883	10.8918	10.2629	10.6599	2.61858	2.32266e-07	3.62472e-05
1416697_at	NM_010074	Mm.1151	dipeptidylpeptidase 4	Dpp4	ENSMUSG00000035000	13482	7.08068	7.78545	6.9762	5.58629	6.58995	5.59411	0.391744	2.34357e-07	3.63221e-05
1422612_at	NM_013820	Mm.255848	hexokinase 2 /// hypothetical protein LOC100043412 /// hypothetical protein LOC100047934	Hk2 /// LOC100043412 /// LOC100047934	ENSMUSG00000000628	100043412 /// 100047934 /// 15277	10.2568	10.4819	10.4001	9.51465	9.67476	9.48995	0.567164	2.33777e-07	3.63572e-05
1438781_at	AU067701	Mm.347816	RIKEN cDNA E130014J05 gene	E130014J05Rik	---	214133	7.9257	7.90307	7.60208	6.38562	6.21049	6.49717	0.372724	2.3623e-07	3.63625e-05
1434959_at	AV367068	Mm.384073	desert hedgehog	Dhh	ENSMUSG00000023000	13363	4.25286	4.30665	4.13099	5.49816	5.88645	5.32867	2.55122	2.394e-07	3.66007e-05
1435283_s_at	BE647179	Mm.426078	gene model 967, (NCBI)	Gm967	---	381217	5.13416	5.63127	5.37561	6.3368	6.64961	6.57632	2.20858	2.40249e-07	3.66063e-05
1454884_at	BG073185	Mm.307728	zinc finger and BTB domain containing 46	Zbtb46	---	72147	4.09953	3.93968	4.30979	5.6292	5.45096	5.47583	2.66059	2.38884e-07	3.66459e-05
1460678_at	BC005581	Mm.234368	kelch domain containing 2	Klhdc2	ENSMUSG00000020978	69554	8.60095	8.18321	8.24422	7.45559	7.04473	7.19705	0.463411	2.41922e-07	3.67371e-05
1418538_at	NM_134090	Mm.298199	KDEL (Lys-Asp-Glu-Leu) endoplasmic reticulum protein retention receptor 3	Kdelr3	ENSMUSG00000010830	105785	9.05737	8.79908	8.8396	8.13803	7.77736	7.80079	0.502667	2.44528e-07	3.68845e-05
1419137_at	NM_021423	Mm.146855	SH3/ankyrin domain gene 3	Shank3	ENSMUSG00000022623	58234	7.00477	7.43717	6.86494	8.66567	8.52277	8.46908	2.77484	2.44111e-07	3.69451e-05
1448323_a_at	BC019502	Mm.2608	biglycan	Bgn	ENSMUSG00000031375	12111	4.97368	5.15254	5.20967	7.19889	6.69048	7.78703	4.51602	2.47919e-07	3.71475e-05
1427170_at	BF318721	Mm.87277	proteasome (prosome, macropain) subunit, alpha type, 8	Psma8	ENSMUSG00000036743	73677	8.34943	8.58136	8.60575	7.13912	7.60066	7.31708	0.449413	2.47225e-07	3.7167e-05
1439441_x_at	BB134767	Mm.347899	large tumor suppressor 2	Lats2	ENSMUSG00000021959	50523	3.76659	3.67008	4.32807	5.21157	4.86197	5.48903	2.4144	2.49902e-07	3.73206e-05
1457033_at	BM198753	Mm.379679	gene model 397, (NCBI) /// expresssed sequence BQ559217 /// zinc finger and SCAN domain containing 4D /// zinc finger and SCAN domain containing 4, pseudogene 3 /// zinc finger and SCAN domain containing 4F /// zinc finger and SCAN domain containing 4, pseudogene 2 /// similar to CG2712-PA	BQ559217 /// Gm397 /// LOC100043042 /// Zscan4-ps2 /// Zscan4-ps3 /// Zscan4d /// Zscan4f	ENSMUSG00000054272 /// ENSMUSG00000070828	100043042 /// 245109 /// 434555 /// 545913 /// 632758 /// 665902 /// 665913	9.78315	10.7308	9.79579	10.5646	11.5048	10.4985	1.68543	2.55283e-07	3.79984e-05
1416516_at	NM_007984	Mm.289707	fascin homolog 1, actin bundling protein (Strongylocentrotus purpuratus)	Fscn1	ENSMUSG00000029581	14086	8.58949	8.53708	7.70549	10.1717	9.61956	8.83877	2.43516	2.59253e-07	3.83363e-05
1428176_at	AK003144	Mm.46493	endothelial differentiation, sphingolipid G-protein-coupled receptor, 5	Edg5	ENSMUSG00000043895	14739	8.10466	7.9329	8.02997	9.17145	8.93701	9.01496	2.02659	2.59086e-07	3.84377e-05
1435417_at	BG063189	Mm.27054	expressed sequence AI464131	AI464131	ENSMUSG00000046312	329828	6.11599	6.32022	6.08207	4.78767	4.8722	4.96869	0.40899	2.65659e-07	3.90277e-05
1439719_at	BB201286	Mm.123021	RIKEN cDNA E430004N04 gene	E430004N04Rik	ENSMUSG00000049109	210757	3.53185	3.62774	3.56328	4.64333	4.72859	5.02083	2.35063	2.64907e-07	3.90443e-05
1449621_s_at	AW121720	Mm.32067	thrombospondin, type I, domain 1	Thsd1	ENSMUSG00000031480	56229	5.80051	6.20223	5.76416	6.88609	7.36016	6.80688	2.13791	2.67855e-07	3.90956e-05
1417156_at	NM_008471	Mm.439699	keratin 19	Krt19	ENSMUSG00000020911	16669	5.30957	5.35509	5.51766	6.38292	6.57564	6.62815	2.19796	2.69163e-07	3.91598e-05
1422567_at	NM_022018	Mm.458935	niban protein	Niban	ENSMUSG00000026483	63913	8.41708	8.37132	8.25591	9.25669	9.25234	9.22122	1.86125	2.67693e-07	3.91987e-05
1448949_at	NM_007607	Mm.1641	carbonic anhydrase 4	Car4	ENSMUSG00000000805	12351	5.20828	5.02654	5.32795	7.45129	6.44741	7.56883	4.04605	2.70835e-07	3.92763e-05
1424496_at	BC026742	Mm.293919	RIKEN cDNA 5133401N09 gene	5133401N09Rik	ENSMUSG00000050002	75731	7.1203	7.30649	7.13979	5.84727	6.13722	5.99918	0.437334	2.74603e-07	3.95683e-05
1454613_at	AV162270	Mm.428551	Dihydropyrimidinase-like 3	Dpysl3	---	22240	7.50225	8.26555	7.57401	6.04312	6.63832	6.4966	0.3871	2.73815e-07	3.95812e-05
1423395_at	BM021706	Mm.5248	translin-associated factor X /// similar to translin associated protein X	LOC100039215 /// LOC100047834 /// Tsnax	ENSMUSG00000056820	100039215 /// 100047834 /// 53424	8.9941	9.09339	9.16054	8.04921	8.00546	7.90266	0.469352	2.76434e-07	3.97052e-05
1421541_a_at	D87833	Mm.432505	myocyte enhancer factor 2B	Mef2b	ENSMUSG00000002345	17259	7.3201	7.24288	7.21558	6.16393	6.03684	6.07101	0.444828	2.81671e-07	4.0329e-05
1455695_at	BI736113	Mm.260838	ST8 alpha-N-acetyl-neuraminide alpha-2,8-sialyltransferase 1	St8sia1	ENSMUSG00000030283	20449	7.40729	7.57334	7.46225	6.01473	6.50043	6.35773	0.440433	2.84386e-07	4.04609e-05
1415834_at	NM_026268	Mm.1791	dual specificity phosphatase 6	Dusp6	ENSMUSG00000019960	67603	10.1523	10.1986	10.0585	11.1613	10.9934	10.8523	1.82702	2.83829e-07	4.05094e-05
1417768_at	BC019364	Mm.54126	patatin-like phospholipase domain containing 8	Pnpla8	---	67452	9.31902	9.20777	9.25848	8.37732	8.38705	8.2353	0.526269	2.8777e-07	4.08135e-05
1451178_at	BC022162	Mm.333183	mitochondrial ribosomal protein L53	Mrpl53	ENSMUSG00000030037	68499	8.5235	8.56337	8.82006	7.40198	7.64695	7.55748	0.468743	2.89797e-07	4.09722e-05
1455269_a_at	BB740218	Mm.290482	coronin, actin binding protein 1A	Coro1a	ENSMUSG00000030707	12721	5.35506	5.31088	5.69376	6.83388	7.39341	7.12989	3.24287	2.9712e-07	4.13593e-05
1417468_at	BM121177	Mm.12915	nitrilase 1	Nit1	ENSMUSG00000013997	27045	8.24064	8.21636	8.53471	7.21752	7.25861	7.3733	0.484661	2.93738e-07	4.13996e-05
1435390_at	BG067990	Mm.274160	exonuclease domain containing 1	Exod1	ENSMUSG00000030929	71151	6.95731	6.98185	7.06671	5.90482	5.70785	5.4815	0.40964	2.96678e-07	4.14257e-05
1448797_at	BC005686	Mm.4454	ELK3, member of ETS oncogene family	Elk3	ENSMUSG00000008398	13713	5.86916	5.91974	5.91278	7.54572	7.1537	7.30801	2.72636	2.96471e-07	4.15253e-05
1455471_at	AV333862	Mm.381479	RIKEN cDNA 1500012D20 gene	1500012D20Rik	---	78327	5.77141	5.15564	5.36234	3.70275	3.84258	3.72952	0.321101	2.95807e-07	4.15614e-05
1428557_a_at	BG067251	Mm.378377	O-sialoglycoprotein endopeptidase-like 1	Osgepl1	ENSMUSG00000026096	72085	7.26993	7.40969	7.36803	6.1794	6.26478	6.17023	0.452583	3.05253e-07	4.22307e-05
1427533_at	BM022919	Mm.86338	ALS2 C-terminal like	Als2cl	ENSMUSG00000044037	235633	6.14781	5.99681	6.18142	7.48149	7.15467	7.28275	2.29908	3.04992e-07	4.23245e-05
1426579_at	BM199850	Mm.90760	guanine nucleotide binding protein-like 2 (nucleolar)	Gnl2	ENSMUSG00000028869	230737	9.26117	9.37011	9.30261	8.33993	8.5469	8.3989	0.542583	3.07708e-07	4.24402e-05
1423534_at	BI526195	Mm.323	programmed cell death 2	Pdcd2	ENSMUSG00000014771	18567	9.95798	10.0509	10.1631	9.14085	9.34445	9.26601	0.57245	3.09905e-07	4.26129e-05
1431417_at	AK010826	Mm.41758	junction adhesion molecule 2	Jam2	---	67374	8.05997	8.46342	8.18294	7.02585	7.4853	7.12415	0.491997	3.12609e-07	4.2854e-05
1450449_a_at	NM_021430	Mm.41180	RIKEN cDNA 2900002H16 gene	2900002H16Rik	ENSMUSG00000029392	75695	7.46765	7.21634	7.23126	8.44405	8.23269	8.35052	2.05423	3.23076e-07	4.40214e-05
1416316_at	BC013442	Mm.290044	solute carrier family 27 (fatty acid transporter), member 2	Slc27a2	ENSMUSG00000027359	26458	8.1275	8.4426	8.23518	6.72068	7.42909	6.81972	0.415789	3.2249e-07	4.40746e-05
1448110_at	NM_013658	Mm.439752	sema domain, immunoglobulin domain (Ig), transmembrane domain (TM) and short cytoplasmic domain, (semaphorin) 4A	Sema4a	ENSMUSG00000028064	20351	7.2155	7.41607	7.08775	5.74055	6.08706	5.99905	0.409323	3.2469e-07	4.4108e-05
1420385_at	NM_008137	Mm.313181	guanine nucleotide binding protein, alpha 14	Gna14	ENSMUSG00000024697	14675	4.51644	5.0692	4.82296	3.54275	3.69808	3.46534	0.428672	3.27155e-07	4.43094e-05
1429298_at	BE283964	Mm.234247	dimethylarginine dimethylaminohydrolase 1	Ddah1	ENSMUSG00000028194	69219	9.63102	9.55676	9.51003	10.5009	10.3964	10.4431	1.84219	3.31787e-07	4.48022e-05
1456219_at	AV322605	---	similar to OPR	LOC100045988	---	100045988	7.00582	7.63515	7.25115	5.9339	6.5034	6.07953	0.458656	3.36003e-07	4.5236e-05
1431592_a_at	AK007283	Mm.286495	SH3-domain kinase binding protein 1	Sh3kbp1	ENSMUSG00000040990	58194	4.95207	5.10114	4.92593	6.56115	6.34433	6.32175	2.68306	3.37408e-07	4.529e-05
1454947_a_at	BE335796	Mm.338784	ubiquitin-like domain containing CTD phosphatase 1 /// similar to ubiquitin-like domain containing CTD phosphatase 1	LOC665689 /// Ublcp1	ENSMUSG00000041231	665689 /// 79560	9.00974	8.95509	8.88071	7.6821	7.97661	7.3797	0.419746	3.41585e-07	4.55793e-05
1449119_at	NM_011790	Mm.290447	ariadne homolog 2 (Drosophila)	Arih2	ENSMUSG00000064145	23807	9.4456	9.41953	9.52251	8.42085	8.57715	8.38499	0.501252	3.4097e-07	4.56323e-05
1433599_at	BM239162	Mm.89568	bromodomain adjacent to zinc finger domain 1A	Baz1a	---	217578	9.29321	9.66489	9.58541	7.57338	8.62644	8.15335	0.387012	3.45473e-07	4.5827e-05
1415790_at	BF158817	Mm.338784	ubiquitin-like domain containing CTD phosphatase 1	Ublcp1	ENSMUSG00000041231	79560	8.11434	8.38921	8.22004	6.97719	7.30192	6.86885	0.439091	3.45049e-07	4.59058e-05
1417726_at	BC021593	Mm.455818	Sjogren's syndrome/scleroderma autoantigen 1 homolog (human)	Sssca1	ENSMUSG00000024939	56390	11.0927	11.1069	11.2928	10.2516	10.2581	10.2685	0.535052	3.49522e-07	4.6093e-05
1428301_at	BM195235	Mm.443041	hypothetical protein LOC544988 /// predicted gene, ENSMUSG00000068790 /// predicted gene, ENSMUSG00000063277 /// predicted gene, ENSMUSG00000057445 /// hypothetical LOC666442 /// hypothetical LOC666637 /// predicted gene, EG666684 /// predicted gene, EG666772 /// hypothetical protein LOC671957 /// hypothetical LOC100036568 /// alpha7-takusan /// hypothetical protein LOC100039441 /// similar to 17…	EG666684 /// EG666772 /// ENSMUSG00000057445 /// ENSMUSG00000063277 /// ENSMUSG00000068790 /// LOC100036568 /// LOC100038847 /// LOC100039441 /// LOC100040671 /// LOC100040697 /// LOC100040779 /// LOC100040859 /// LOC100041012 /// LOC100041151 /// LOC100041195 /// LOC100041262 /// LOC100041283 /// LOC100041306 /// LOC100041374 /// LOC100041401 /// LOC100041470 /// LOC100041501 /// LOC100041515 //…	ENSMUSG00000056940 /// ENSMUSG00000063277 /// ENSMUSG00000068790 /// ENSMUSG00000071620 /// ENSMUSG00000072731 /// ENSMUSG00000072735 /// ENSMUSG00000072746 /// ENSMUSG00000072749 /// ENSMUSG00000072752	100036568 /// 100038847 /// 100039441 /// 100040671 /// 100040697 /// 100040779 /// 100040859 /// 100041012 /// 100041151 /// 100041195 /// 100041262 /// 100041283 /// 100041306 /// 100041374 /// 100041401 /// 100041470 /// 100041501 /// 100041515 /// 100041545 /// 100041678 /// 100041721 /// 100041735 /// 100041747 /// 100041758 /// 100041874 /// 100041958 /// 100042024 /// 100042043 /// 1000421…	9.47466	9.28993	9.47228	10.3588	10.1146	10.1617	1.74315	3.48944e-07	4.61517e-05
1424775_at	BC018470	Mm.14301	2'-5' oligoadenylate synthetase 1A	Oas1a	ENSMUSG00000052776	246730	8.599	9.50805	8.99351	7.56431	8.54893	7.79457	0.47936	3.65425e-07	4.80496e-05
1425546_a_at	AF440692	Mm.37214	transferrin	Trf	ENSMUSG00000032554	22041	7.15885	6.79834	6.62871	8.09462	7.85417	7.68858	2.02552	3.66735e-07	4.80817e-05
1417089_a_at	NM_009897	Mm.252145	creatine kinase, mitochondrial 1, ubiquitous	Ckmt1	ENSMUSG00000000308	12716	7.92548	7.97337	8.07813	8.91577	8.85059	9.08202	1.94294	3.71208e-07	4.85271e-05
1435679_at	BB770843	Mm.116942	optineurin	Optn	ENSMUSG00000026672	71648	5.43847	5.53167	5.3246	4.24144	4.47905	4.09773	0.448502	3.76978e-07	4.89973e-05
1455300_at	AV381006	Mm.347816	RIKEN cDNA E130014J05 gene	E130014J05Rik	ENSMUSG00000040943	214133	9.34603	9.40916	9.16412	7.93153	8.00609	8.17252	0.418727	3.76358e-07	4.90581e-05
1442022_at	BB212058	Mm.123021	RIKEN cDNA E430004N04 gene	E430004N04Rik	ENSMUSG00000049109	210757	4.7688	4.60364	4.57943	6.03002	5.65171	5.79287	2.26121	3.82515e-07	4.95742e-05
1438641_x_at	BB391156	Mm.440393	RIKEN cDNA 1500016O10 gene	1500016O10Rik	ENSMUSG00000058966	68952	5.01121	5.33829	5.42585	6.49921	6.82374	7.63065	3.40505	3.87286e-07	4.96221e-05
1416515_at	NM_007984	Mm.289707	fascin homolog 1, actin bundling protein (Strongylocentrotus purpuratus)	Fscn1	ENSMUSG00000029581	14086	8.69934	8.74657	7.71396	10.5314	9.8749	9.07805	2.77356	3.86894e-07	4.97131e-05
1450029_s_at	NM_133721	Mm.335520	integrin alpha 9	Itga9	ENSMUSG00000039115	104099	7.01343	7.19896	6.69251	5.46441	5.95597	5.4674	0.397334	3.85262e-07	4.97871e-05
1429543_at	AI553459	Mm.44168	RIKEN cDNA 6230424C14 gene	6230424C14Rik	---	67786	4.83798	4.66605	4.64158	6.1451	5.78877	6.21285	2.54124	3.86506e-07	4.98052e-05
1449551_at	NM_008659	Mm.234502	myosin IC	Myo1c	ENSMUSG00000017774	17913	8.3442	8.31408	8.27483	9.70133	9.16535	9.5054	2.23748	3.98891e-07	5.01125e-05
1417990_at	NM_028104	Mm.46317	protein phosphatase 1, regulatory (inhibitor) subunit 14D	Ppp1r14d	ENSMUSG00000027317	72112	8.29397	8.23912	8.50138	6.95756	7.28352	7.08717	0.428948	3.971e-07	5.0167e-05
1415788_at	BF158817	Mm.338784	ubiquitin-like domain containing CTD phosphatase 1	Ublcp1	ENSMUSG00000041231	79560	9.20967	9.41297	9.2429	8.30817	8.46086	7.93052	0.484955	3.98215e-07	5.01672e-05
1449167_at	NM_013512	Mm.3465	erythrocyte protein band 4.1-like 4a	Epb4.1l4a	ENSMUSG00000024376	13824	10.682	10.8771	10.8257	9.58643	9.98212	9.6727	0.485129	3.96211e-07	5.01953e-05
1422458_at	NM_009337	Mm.18154	T-cell lymphoma breakpoint 1	Tcl1	ENSMUSG00000041359	21432	10.2055	10.2269	10.1693	9.35442	9.52606	9.29692	0.571947	3.92971e-07	5.02079e-05
1416592_at	AF276917	Mm.25844	glutaredoxin	Glrx	ENSMUSG00000021591	93692	7.22212	7.48913	7.24245	8.1575	8.46418	8.21164	1.94528	3.94642e-07	5.0279e-05
1450047_at	AW536432	Mm.252561	heparan sulfate 6-O-sulfotransferase 2	Hs6st2	---	50786	3.81105	3.69037	3.5485	5.80127	4.90726	5.16638	3.12222	3.9589e-07	5.02959e-05
1452717_at	BM230959	Mm.33574	solute carrier family 25 (mitochondrial carrier, phosphate carrier), member 24	Slc25a24	ENSMUSG00000040322	229731	5.10691	5.07306	5.13752	6.33383	6.2112	6.63289	2.45367	4.0174e-07	5.03302e-05
1416034_at	NM_009846	Mm.29742	CD24a antigen	Cd24a	ENSMUSG00000047139	12484	7.55814	8.13227	7.90028	6.31948	7.10806	6.46904	0.428751	4.03455e-07	5.04051e-05
1433485_x_at	BF159976	Mm.290834	G protein-coupled receptor 56	Gpr56	ENSMUSG00000031785	14766	5.62848	6.10678	5.778	7.1208	7.18183	7.14655	2.50078	4.06395e-07	5.06321e-05
1419648_at	NM_008659	Mm.234502	myosin IC	Myo1c	ENSMUSG00000017774	17913	9.0375	8.78765	8.82138	9.82006	9.6913	9.9143	1.90801	4.0874e-07	5.06444e-05
1451473_a_at	BC010479	Mm.109823	crystallin, zeta (quinone reductase)-like 1	Cryzl1	ENSMUSG00000058240	66609	9.16509	9.22271	9.16348	8.33359	8.39945	8.36105	0.566831	4.11151e-07	5.06649e-05
1420901_a_at	NM_010438	Mm.196605	hexokinase 1	Hk1	ENSMUSG00000037012	15275	8.19441	8.1062	8.07929	9.24407	8.96678	9.11615	1.97919	4.10127e-07	5.06771e-05
1426856_at	BM200015	Mm.272905	hydroxysteroid dehydrogenase like 2	Hsdl2	ENSMUSG00000028383	72479	5.56245	5.61964	5.96669	4.11837	4.46386	4.38605	0.38356	4.08078e-07	5.07017e-05
1436568_at	AU016127	Mm.41758	junction adhesion molecule 2	Jam2	ENSMUSG00000053062	67374	10.0918	10.0698	10.0968	8.41674	9.06952	8.58849	0.388197	4.16286e-07	5.10188e-05
1450843_a_at	BI220012	Mm.22708	serine (or cysteine) peptidase inhibitor, clade H, member 1	Serpinh1	ENSMUSG00000070436	12406	9.67836	9.14551	9.36107	10.5407	10.0389	10.5349	1.97722	4.15667e-07	5.10818e-05
1438227_at	BB143687	Mm.225	src homology 2 domain-containing transforming protein E	She	ENSMUSG00000046280	214547	4.26927	4.50306	4.46731	3.2344	3.28695	3.35578	0.460435	4.17952e-07	5.10841e-05
1426539_at	AI117611	Mm.34489	ubiquitin specific peptidase 11	Usp11	ENSMUSG00000031066	236733	8.98246	8.89864	8.69197	7.97487	7.72881	7.72844	0.484884	4.19501e-07	5.11349e-05
1416509_at	AV061337	Mm.246440	transmembrane 9 superfamily member 3	Tm9sf3	ENSMUSG00000025016	107358	9.3878	9.34167	9.28176	8.35723	8.56622	8.32189	0.529274	4.21916e-07	5.12906e-05
1434333_a_at	AW557946	Mm.1881	protein kinase D2	Prkd2	ENSMUSG00000041187	101540	4.89142	5.06404	4.46106	6.05449	6.15231	5.67927	2.2307	4.27099e-07	5.16423e-05
1439830_at	AV377656	---	similar to mitogen activated protein kinase kinase kinase 5	LOC675366	---	675366	5.58254	5.77614	5.9027	6.94599	7.054	6.97361	2.36619	4.26752e-07	5.17391e-05
1440891_at	AV336506	Mm.209263	glutamate receptor, ionotropic, AMPA4 (alpha 4)	Gria4	---	14802	2.59207	2.74698	2.59342	4.00666	3.70661	3.75813	2.28417	4.29866e-07	5.18379e-05
1420362_a_at	NM_007546	Mm.267006	Bcl2-interacting killer	Bik	ENSMUSG00000016758	12124	5.24115	5.62639	5.48041	6.52532	6.78041	6.8294	2.4027	4.33407e-07	5.21256e-05
1417409_at	NM_010591	Mm.275071	Jun oncogene	Jun	---	16476	6.77611	6.68985	6.686	8.48906	7.77664	8.20398	2.75541	4.41234e-07	5.29258e-05
1452928_at	AK008928	Mm.129228	ABI gene family, member 3	Abi3	ENSMUSG00000018381	66610	6.5255	6.47183	6.3773	7.64239	7.51482	7.72171	2.25618	4.49386e-07	5.37607e-05
1437052_s_at	BB414515	Mm.395108	solute carrier family 2 (facilitated glucose transporter), member 3	Slc2a3	ENSMUSG00000003153	20527	12.8735	12.9997	12.57	12.135	12.3453	11.9563	0.62942	4.58494e-07	5.45608e-05
1428785_at	BG917015	Mm.159552	angiomotin-like 1	Amotl1	---	75723	7.84122	7.77585	7.84719	8.82229	8.65971	8.81213	1.92374	4.57648e-07	5.46042e-05
1449357_at	NM_025865	Mm.273375	RIKEN cDNA 2310030G06 gene	2310030G06Rik	ENSMUSG00000032062	66952	7.51629	6.98072	7.47654	5.809	5.79855	5.43848	0.330138	4.63684e-07	5.50332e-05
1420334_at	NM_134251	Mm.35253	solute carrier family 12 (potassium/chloride transporters), member 8	Slc12a8	ENSMUSG00000035506	171286	5.42816	5.29036	5.50063	6.53264	6.6257	6.72969	2.33924	4.65065e-07	5.50522e-05
1416382_at	NM_009982	Mm.322945	cathepsin C	Ctsc	ENSMUSG00000030560	13032	8.27171	8.4407	8.05469	7.00885	7.56187	6.93012	0.473056	4.70049e-07	5.54965e-05
1418025_at	NM_011498	Mm.2436	basic helix-loop-helix domain containing, class B2	Bhlhb2	ENSMUSG00000030103	20893	6.11621	5.9137	5.96963	7.68606	7.07058	7.19604	2.51278	4.72168e-07	5.56012e-05
1452273_at	BB021559	Mm.267178	expressed sequence AA409316	AA409316	ENSMUSG00000046761	105732	8.56059	8.39655	8.20586	7.20857	6.59875	7.07107	0.378252	4.73473e-07	5.56096e-05
1451527_at	AF352788	Mm.46016	procollagen C-endopeptidase enhancer 2	Pcolce2	ENSMUSG00000015354	76477	9.08756	9.54489	9.39688	8.30437	8.74191	8.51556	0.565704	4.78482e-07	5.6052e-05
1453125_at	BM508495	Mm.41702	SRY-box containing gene 11	Sox11	---	20666	5.35524	5.18037	5.636	7.10612	6.5693	6.747	2.71481	4.82145e-07	5.61892e-05
1426864_a_at	BB698413	Mm.4974	neural cell adhesion molecule 1	Ncam1	---	17967	7.75465	7.92704	7.67613	6.58707	6.65547	6.70133	0.456064	4.81363e-07	5.62434e-05
1433596_at	BQ175337	Mm.76494	DnaJ (Hsp40) homolog, subfamily C, member 6	Dnajc6	ENSMUSG00000028528	72685	6.92446	7.04089	6.66895	5.44323	5.98603	5.30249	0.409122	4.86746e-07	5.6289e-05
1439665_at	BB417145	Mm.392632	G protein-coupled receptor 23	Gpr23	---	78134	5.91508	6.22169	6.07307	7.21859	7.24124	7.55667	2.43068	4.84546e-07	5.63235e-05
1431502_a_at	AK012689	Mm.275788	exosome component 3	Exosc3	ENSMUSG00000028322	66362	9.5115	9.33984	9.71652	8.5893	8.51511	8.56441	0.514087	4.86433e-07	5.63974e-05
1426918_at	BM120341	Mm.263396	integrin beta 1 (fibronectin receptor beta)	Itgb1	---	16412	9.27953	9.12768	9.21611	10.0785	10.0226	9.99405	1.77138	4.93704e-07	5.68024e-05
1439341_at	BB203252	Mm.261535	cDNA sequence AK220484	AK220484	ENSMUSG00000042942	381157	4.59116	5.08897	4.94948	5.92356	6.29251	6.07525	2.33448	4.93055e-07	5.68728e-05
1449071_at	NM_022879	Mm.46514	myosin, light polypeptide 7, regulatory	Myl7	ENSMUSG00000020469	17898	6.9076	7.32961	6.99771	5.75973	6.22729	6.06979	0.480892	4.97481e-07	5.70914e-05
1417039_a_at	NM_025611	Mm.329078	cullin 7	Cul7	ENSMUSG00000038545	66515	9.37982	9.25102	9.37644	10.2059	9.99342	10.0743	1.68929	5.04196e-07	5.75689e-05
1442019_at	BB627097	Mm.152121	RIKEN cDNA B230343A10 gene	B230343A10Rik	---	320013	4.51031	4.95851	4.29081	7.37053	6.51299	7.01597	5.60363	5.03526e-07	5.76384e-05
1436420_a_at	BB390936	Mm.27546	importin 4	Ipo4	ENSMUSG00000002319	75751	10.1887	10.2777	10.0371	9.10351	9.36797	9.26292	0.529455	5.09798e-07	5.79153e-05
1460186_at	AV061337	Mm.246440	transmembrane 9 superfamily member 3	Tm9sf3	ENSMUSG00000025016	107358	9.82676	9.82841	9.78758	9.00593	9.00037	8.78758	0.543136	5.08609e-07	5.79262e-05
1434004_at	AV033768	Mm.193086	deoxyhypusine synthase	Dhps	ENSMUSG00000060038	330817	8.44391	8.67361	8.58814	7.3753	7.85068	7.55047	0.509728	5.1179e-07	5.79956e-05
1419745_at	BE988299	Mm.394118	RIKEN cDNA 4933428G20 gene	4933428G20Rik	ENSMUSG00000049807	58996	8.20097	8.05949	8.0854	9.33998	8.89241	9.16649	2.03307	5.14545e-07	5.81616e-05
1419560_at	NM_008280	Mm.390187	lipase, hepatic	Lipc	ENSMUSG00000032207	15450	4.88712	5.5888	5.29959	5.98025	6.69503	6.4124	2.14961	5.23125e-07	5.89837e-05
1418540_a_at	U35368	Mm.945	protein tyrosine phosphatase, receptor type, E	Ptpre	ENSMUSG00000041836	19267	4.36126	4.45945	4.09953	5.62991	5.63773	5.82592	2.66047	5.38092e-07	6.03693e-05
1456521_at	BG069809	Mm.16794	nuclear receptor subfamily 5, group A, member 2	Nr5a2	---	26424	8.84724	9.15015	9.00759	7.65201	8.31567	7.89055	0.486181	5.37242e-07	6.04243e-05
1422603_at	BC005569	Mm.202665	ribonuclease, RNase A family 4	Rnase4	ENSMUSG00000021876	58809	6.76989	7.09427	6.87032	5.61703	5.90517	5.51483	0.426369	5.48793e-07	6.14172e-05
1452469_a_at	BF578669	Mm.188516	smoothelin	Smtn	ENSMUSG00000020439	29856	7.19297	7.34817	7.09894	8.70478	8.3301	8.39502	2.42747	5.53892e-07	6.18343e-05
1448501_at	NM_019656	Mm.46701	tetraspanin 6	Tspan6	ENSMUSG00000067377	56496	7.3641	7.205	7.41467	6.29157	6.10988	5.95335	0.435581	5.60824e-07	6.24537e-05
1418756_at	NM_009426	Mm.1363	thyrotropin releasing hormone	Trh	ENSMUSG00000005892	22044	9.63446	9.96054	9.52995	8.79648	8.85663	8.40288	0.494173	5.62457e-07	6.24812e-05
1426956_a_at	AJ414734	Mm.215389	transformation related protein 53 binding protein 1	Trp53bp1	ENSMUSG00000043909	27223	8.93377	8.74324	9.1171	9.90737	9.72607	9.9716	1.91607	5.68607e-07	6.30092e-05
1437277_x_at	BB550124	Mm.330731	transglutaminase 2, C polypeptide	Tgm2	ENSMUSG00000037820	21817	7.87221	7.9111	7.54669	8.69566	8.88042	8.76022	2.01553	5.75215e-07	6.35853e-05
1452744_at	BB547211	Mm.426287	RIKEN cDNA 2210016F16 gene	2210016F16Rik	ENSMUSG00000021550	70153	5.9779	6.35516	6.42091	4.70812	4.81488	5.27764	0.403759	5.7849e-07	6.37909e-05
1433455_at	AW536901	---	similar to lymphocyte-specific adaptor protein Lnk	LOC100047863	ENSMUSG00000042594	100047863	6.7477	7.16245	6.88303	8.59919	8.26146	8.26669	2.7867	5.93296e-07	6.49472e-05
1423411_at	BI099836	Mm.36863	cDNA sequence BC013481	BC013481	ENSMUSG00000070780	245945	6.43892	6.77988	6.3895	5.09923	5.19794	5.34966	0.405173	5.91444e-07	6.50602e-05
1420711_a_at	BC012404	Mm.132336	peroxisomal membrane protein 3	Pxmp3	ENSMUSG00000040374	19302	7.27521	7.10391	7.46736	6.30772	5.77169	6.08862	0.431036	5.93039e-07	6.5077e-05
1438474_at	AV232749	Mm.39732	ankyrin repeat domain 35	Ankrd35	---	213121	6.26585	5.66842	6.25412	5.19277	4.69453	5.05081	0.472904	5.96419e-07	6.51309e-05
1433888_at	AV343478	Mm.321755	ATPase, Ca++ transporting, plasma membrane 2	Atp2b2	ENSMUSG00000030302	11941	3.98373	3.86815	3.45992	5.53522	5.06821	5.3521	2.98022	5.99138e-07	6.52698e-05
1440097_at	BB022494	Mm.260543	miRNA containing gene	Mirg	---	373070	6.04073	6.01338	5.29569	7.2909	6.95692	6.59418	2.25388	6.04718e-07	6.5719e-05
1435497_at	BM227301	Mm.28132	RIKEN cDNA 5730590G19 gene /// hypothetical protein LOC100047683	5730590G19Rik /// LOC100047683	ENSMUSG00000046591	100047683 /// 77011	8.98712	9.28533	8.88441	8.0321	8.2712	8.11015	0.531883	6.08486e-07	6.58113e-05
1440074_at	BI734150	---	predicted gene, EG432988	EG432988	ENSMUSG00000053724	432988	4.58688	4.1164	4.81638	5.92141	5.49949	5.77502	2.35789	6.07357e-07	6.58472e-05
1426857_a_at	BM200015	Mm.272905	hydroxysteroid dehydrogenase like 2	Hsdl2	ENSMUSG00000028383	72479	7.19745	7.21563	7.39236	5.55893	6.07962	6.1484	0.399471	6.12043e-07	6.60376e-05
1449475_at	NM_138652	Mm.273271	ATPase, H+/K+ transporting, nongastric, alpha polypeptide	Atp12a	ENSMUSG00000022229	192113	4.49827	4.73523	4.6739	3.58752	3.68435	3.6567	0.502884	6.26244e-07	6.74087e-05
1438385_s_at	BB068040	Mm.200423	glutamic pyruvate transaminase (alanine aminotransferase) 2	Gpt2	ENSMUSG00000031700	108682	9.12158	8.84446	9.28059	7.8703	7.99601	8.14968	0.477362	6.32239e-07	6.78919e-05
1426004_a_at	AF114266	Mm.330731	transglutaminase 2, C polypeptide	Tgm2	ENSMUSG00000037820	21817	5.98064	6.02526	5.66742	7.28352	7.06654	6.88366	2.2829	6.35973e-07	6.81307e-05
1449188_at	NM_021565	Mm.143813	midnolin	Midn	ENSMUSG00000035621	59090	9.90255	9.61406	9.57033	10.667	10.5798	10.7815	1.98899	6.43269e-07	6.85865e-05
1428306_at	AK017926	Mm.21697	DNA-damage-inducible transcript 4	Ddit4	ENSMUSG00000020108	74747	8.9628	8.28979	8.92195	9.76901	9.10643	9.78549	1.77647	6.42973e-07	6.87173e-05
1427357_at	AK008793	Mm.46182	cytidine deaminase	Cda	ENSMUSG00000028755	72269	4.75716	5.4076	5.13091	7.52786	6.95737	7.06081	4.52079	6.48483e-07	6.89793e-05
1427243_at	BI248354	Mm.243632	RELT-like 1	Rell1	---	100532	8.21027	8.56101	8.43161	7.17955	7.69488	7.27784	0.495843	6.51454e-07	6.91323e-05
1440919_at	BB462480	Mm.35571	MOB1, Mps One Binder kinase activator-like 2C (yeast)	Mobkl2c	ENSMUSG00000028709	100465	5.94577	5.84502	6.11093	4.72347	4.86472	4.77543	0.443909	6.58591e-07	6.95623e-05
1419066_at	NM_030244	Mm.295464	immediate early response 5-like /// similar to Immediate early response 5-like	Ier5l /// LOC100047268	ENSMUSG00000039503	100047268 /// 72500	8.37994	8.34259	8.22374	9.15921	9.2898	9.41099	1.97386	6.58437e-07	6.97093e-05
1420603_s_at	NM_009016	Mm.458004	retinoic acid early transcript 1, alpha /// retinoic acid early transcript beta /// retinoic acid early transcript gamma /// retinoic acid early transcript delta /// retinoic acid early transcript 1E	Raet1a /// Raet1b /// Raet1c /// Raet1d /// Raet1e	ENSMUSG00000053219	19368 /// 19369 /// 19370 /// 379043 /// 56554	8.85175	8.0623	8.65446	9.70913	8.89342	9.65766	1.86508	6.64284e-07	6.99997e-05
1418736_at	BC003835	Mm.153710	UDP-GalNAc:betaGlcNAc beta 1,3-galactosaminyltransferase, polypeptide 1	B3galnt1	ENSMUSG00000043300	26879	7.87816	7.36519	7.82431	6.74059	6.23444	6.80525	0.468214	6.68096e-07	7.02373e-05
1436183_at	BB757349	Mm.392230	RIKEN cDNA 9830115L13 gene	9830115L13Rik	---	319257	7.50482	8.56441	7.45141	5.81727	7.22675	6.39093	0.395196	6.87381e-07	7.20966e-05
1448742_at	NM_011427	Mm.2093	snail homolog 1 (Drosophila)	Snai1	ENSMUSG00000042821	20613	5.29259	5.75998	4.99616	6.8403	6.93039	6.92439	2.99338	6.91234e-07	7.23326e-05
1425830_a_at	BC021867	Mm.287157	RIKEN cDNA 2810452K22 gene /// similar to cyclin-dependent kinase 2-interacting protein	2810452K22Rik /// LOC640972	ENSMUSG00000021276	640972 /// 67236	8.48534	8.65868	8.61368	7.33804	7.84937	7.4324	0.487695	6.93155e-07	7.23657e-05
1434195_at	BB042892	Mm.257629	protease, serine, 35	Prss35	---	244954	5.18885	5.84655	5.6375	4.19006	4.3537	4.06855	0.397595	7.01323e-07	7.23807e-05
1440217_at	AI931774	Mm.216193	predicted gene, EG434197	EG434197	ENSMUSG00000074071	434197	5.73119	6.16013	5.97213	4.51256	5.189	4.83688	0.465018	6.95334e-07	7.24255e-05
1440411_at	BB535327	Mm.432309	Transcribed locus	---	---	---	2.32232	2.6865	2.40578	3.58824	3.60973	3.87845	2.35884	7.00515e-07	7.24631e-05
1425293_a_at	BC017627	Mm.440155	zinc finger, CCHC domain containing 18	Zcchc18	ENSMUSG00000031428	66995	4.36411	4.28795	4.06938	5.81185	5.24456	5.56754	2.49779	6.98516e-07	7.25893e-05
1419823_s_at	AW492498	Mm.4745	kinase suppressor of ras 1	Ksr1	ENSMUSG00000018334	16706	6.39037	6.42215	6.19862	7.67845	7.29996	7.43064	2.20953	7.00478e-07	7.26259e-05
1451780_at	AF068182	Mm.9749	B-cell linker	Blnk	---	17060	5.65462	6.10757	5.79016	4.70077	4.80436	4.66859	0.460357	7.05595e-07	7.26553e-05
1430700_a_at	AK005158	Mm.9277	phospholipase A2, group VII (platelet-activating factor acetylhydrolase, plasma)	Pla2g7	ENSMUSG00000023913	27226	5.20092	5.53304	5.37719	4.21955	4.14404	4.09134	0.432819	7.2588e-07	7.42356e-05
1416749_at	NM_019564	Mm.30156	HtrA serine peptidase 1	Htra1	ENSMUSG00000006205	56213	8.98948	9.37104	9.4927	8.14812	8.54849	8.6551	0.561043	7.23669e-07	7.43467e-05
1435454_a_at	BE853170	Mm.315872	cDNA sequence BC006779	BC006779	ENSMUSG00000027580	229003	5.25275	5.16733	5.41361	6.36668	6.5354	6.67286	2.37977	7.25797e-07	7.43958e-05
1417745_at	NM_030703	Mm.206774	carboxypeptidase N, polypeptide 1	Cpn1	ENSMUSG00000025196	93721	5.95319	6.55889	5.9238	4.73434	5.03489	4.89865	0.4229	7.33211e-07	7.48158e-05
1428874_at	BF535957	Mm.279	RIKEN cDNA 1110019N10 gene	1110019N10Rik	ENSMUSG00000031879	68523	10.2206	10.3985	10.4235	9.368	9.63834	9.43513	0.549425	7.38352e-07	7.51702e-05
1416709_a_at	NM_031375	Mm.21175	neugrin, neurite outgrowth associated	Ngrn	ENSMUSG00000047084	83485	9.93462	9.9071	10.0844	8.7785	9.11239	8.92478	0.490938	7.43064e-07	7.54796e-05
1416389_a_at	NM_134083	Mm.280068	regulator of chromosome condensation (RCC1) and BTB (POZ) domain containing protein 2	Rcbtb2	ENSMUSG00000022106	105670	8.36156	8.22234	8.45572	9.40381	8.94777	9.37553	1.86823	7.52432e-07	7.62594e-05
1419076_a_at	NM_009765	Mm.236256	breast cancer 2	Brca2	ENSMUSG00000041147	12190	10.0992	10.3017	10.016	8.81011	9.46347	8.96568	0.483793	7.55833e-07	7.62614e-05
1415877_at	NM_009468	Mm.8180	dihydropyrimidinase-like 3	Dpysl3	ENSMUSG00000024501	22240	6.26599	6.72515	6.62789	5.16285	5.63952	5.49068	0.463776	7.54704e-07	7.63182e-05
1449381_a_at	BI731319	Mm.4926	protein kinase C and casein kinase substrate in neurons 1	Pacsin1	ENSMUSG00000040276	23969	6.58962	7.12327	6.49629	7.51619	8.03428	7.50992	1.93336	7.63414e-07	7.68543e-05
1448752_at	NM_009801	Mm.1186	carbonic anhydrase 2	Car2	ENSMUSG00000027562	12349	10.7809	10.4793	11.0571	11.6903	11.2362	11.7512	1.72868	7.68443e-07	7.70168e-05
1420624_a_at	NM_016794	Mm.1838	vesicle-associated membrane protein 8	Vamp8	---	22320	6.82724	6.93068	7.10037	7.73708	7.81637	8.09294	1.9054	7.67243e-07	7.70678e-05
1457172_at	BB461461	Mm.376147	Rho guanine nucleotide exchange factor (GEF) 15	Arhgef15	---	442801	3.71228	3.4156	3.65019	5.77705	4.63282	5.28072	3.20164	7.76923e-07	7.75222e-05
1419286_s_at	NM_009879	Mm.10125	intraflagellar transport 81 homolog (Chlamydomonas)	Ift81	ENSMUSG00000029469	12589	7.29633	7.22239	7.46152	6.36464	6.03786	6.26612	0.466959	7.76911e-07	7.76929e-05
1435790_at	BG864960	Mm.293552	olfactomedin 2	Olfm2	ENSMUSG00000032172	244723	5.06601	5.28287	4.63566	6.5878	6.2457	6.19974	2.5925	7.80493e-07	7.77065e-05
1421279_at	NM_008485	Mm.329272	laminin, gamma 2	Lamc2	---	16782	6.08295	5.97152	6.24117	4.7327	4.98708	5.09274	0.449586	7.85858e-07	7.80683e-05
1449424_at	NM_013738	Mm.103380	pleckstrin 2	Plek2	ENSMUSG00000021118	27260	5.52307	5.5272	5.62351	4.05329	4.44091	4.51881	0.432337	7.90081e-07	7.83153e-05
1437451_at	BB736636	Mm.329362	RIKEN cDNA 1110006O17 gene	1110006O17Rik	---	68545	5.71768	6.16484	6.14032	7.14539	7.15753	7.42316	2.37109	7.95053e-07	7.86353e-05
1415789_a_at	BF158817	Mm.338784	ubiquitin-like domain containing CTD phosphatase 1 /// similar to ubiquitin-like domain containing CTD phosphatase 1	LOC100045709 /// LOC665689 /// Ublcp1	ENSMUSG00000041231 /// ENSMUSG00000048149	100045709 /// 665689 /// 79560	7.98782	8.46837	8.05538	6.87049	7.39173	6.46615	0.422476	8.19787e-07	8.09041e-05
1419700_a_at	NM_008935	Mm.6250	prominin 1	Prom1	ENSMUSG00000029086	19126	4.93653	4.62025	4.83012	6.1097	5.56179	5.87804	2.08106	8.2242e-07	8.09868e-05
1431786_s_at	AK013117	Mm.272359	RIKEN cDNA 1190003J15 gene	1190003J15Rik	ENSMUSG00000025481	76974	10.1152	10.1832	10.2096	9.17613	9.46974	9.37318	0.563819	8.29007e-07	8.14576e-05
1427005_at	BM234765	Mm.380	polo-like kinase 2 (Drosophila)	Plk2	ENSMUSG00000021701	20620	9.13396	8.39896	9.28993	9.94408	9.2421	10.0186	1.73481	8.34505e-07	8.18196e-05
1455604_at	BB795235	Mm.150813	frizzled homolog 5 (Drosophila)	Fzd5	---	14367	10.0344	9.86245	9.87441	8.86614	9.05632	8.83348	0.500965	8.36797e-07	8.18663e-05
1424471_at	BC020532	Mm.24028	Rap guanine nucleotide exchange factor (GEF) 3	Rapgef3	ENSMUSG00000022469	223864	7.7025	7.47544	7.55683	8.83737	8.35324	8.50664	1.98839	8.46134e-07	8.22446e-05
1436789_at	BM120177	Mm.247595	cyclin J-like	Ccnjl	---	380694	6.08747	6.80709	6.06873	7.78492	7.8147	7.53896	2.67483	8.43104e-07	8.23048e-05
1442707_at	BI134616	Mm.131530	calcium/calmodulin-dependent protein kinase II alpha	Camk2a	ENSMUSG00000024617	12322	4.63083	4.32819	4.4164	6.71281	5.45041	6.19621	3.28151	8.45112e-07	8.23227e-05
1448754_at	NM_011254	Mm.279741	retinol binding protein 1, cellular /// similar to cellular retinol binding protein I	LOC100045055 /// Rbp1	ENSMUSG00000046402	100045055 /// 19659	7.6358	8.04328	8.0741	6.73194	6.99016	7.11914	0.510746	8.51596e-07	8.25975e-05
1416155_at	NM_008253	Mm.336087	high mobility group box 3	Hmgb3	ENSMUSG00000015217	15354	8.66448	8.56052	8.80397	9.66643	9.35319	9.70154	1.86597	8.5474e-07	8.27246e-05
1418457_at	AF252873	Mm.30211	chemokine (C-X-C motif) ligand 14	Cxcl14	ENSMUSG00000021508	57266	3.72545	4.20231	3.9904	5.06258	5.14158	5.20197	2.25332	8.58241e-07	8.28855e-05
1438157_s_at	BB096843	Mm.170515	nuclear factor of kappa light chain gene enhancer in B-cells inhibitor, alpha	Nfkbia	ENSMUSG00000021025	18035	10.5552	10.2854	10.4763	11.3077	11.0078	11.303	1.70276	8.64813e-07	8.33417e-05
1433801_at	AV223039	Mm.12148	RIKEN cDNA 9930012K11 gene	9930012K11Rik	ENSMUSG00000044551	268759	8.26665	8.50175	8.49785	9.29273	9.2991	9.31497	1.84542	8.67683e-07	8.344e-05
1436990_s_at	AA038464	Mm.333849	Nur77 downstream gene 2	Ndg2	ENSMUSG00000049422	103172	13.1688	12.7974	13.0031	12.3137	12.2639	12.3687	0.629313	8.77069e-07	8.38066e-05
1432418_a_at	AK018487	Mm.252145	creatine kinase, mitochondrial 1, ubiquitous	Ckmt1	ENSMUSG00000000308	12716	7.71171	7.70211	7.90391	8.50697	8.52584	8.83723	1.80501	8.74327e-07	8.39e-05
1451505_at	BE991735	Mm.40621	coiled-coil-helix-coiled-coil-helix domain containing 5 /// similar to coiled-coil-helix-coiled-coil-helix domain containing 5	Chchd5 /// LOC100048700	ENSMUSG00000037938	100048700 /// 66170	8.83328	8.67211	9.03201	7.96187	7.87857	8.10935	0.550359	8.76842e-07	8.39628e-05
1451562_at	BC006662	Mm.379358	cDNA sequence BC006662	BC006662	ENSMUSG00000041625	223267	6.49127	6.96914	6.70185	5.42399	5.67238	5.06318	0.401803	8.80952e-07	8.39996e-05
1431254_at	BG807055	Mm.46675	kelch repeat and BTB (POZ) domain containing 11	Kbtbd11	ENSMUSG00000055675	74901	6.22507	5.2383	6.22735	4.39958	4.09931	4.26956	0.331215	8.84857e-07	8.41939e-05
1427321_s_at	AK004908	Mm.66222	coxsackievirus and adenovirus receptor	Cxadr	ENSMUSG00000022865	13052	5.92594	5.75354	6.13565	4.3502	4.72197	4.54662	0.385681	8.93187e-07	8.48077e-05
1426957_at	AJ414734	Mm.215389	transformation related protein 53 binding protein 1	Trp53bp1	ENSMUSG00000043909	27223	8.33798	8.29052	8.43262	9.41044	9.20308	9.30522	1.93879	9.0497e-07	8.57459e-05
1449117_at	NM_010592	Mm.439672	Jun proto-oncogene related gene d1	Jund1	---	16478	9.96114	9.92345	9.37985	10.9694	10.6144	10.4803	1.92332	9.09344e-07	8.59797e-05
1432227_at	AK010638	Mm.445039	suppressor of variegation 3-9 homolog 1 (Drosophila)	Suv39h1	---	20937	6.5775	7.33617	6.98045	4.80173	6.29204	5.48428	0.377157	9.14913e-07	8.63253e-05
1426791_at	BC024790	Mm.248096	RUN and SH3 domain containing 2	Rusc2	ENSMUSG00000035969	100213	6.4696	6.78937	6.30435	7.95289	7.7572	7.5078	2.35155	9.18831e-07	8.63337e-05
1430208_at	AK019115	Mm.158190	keratin 42	Krt42	ENSMUSG00000053654	68239	8.96432	8.69665	9.02364	7.92201	7.98307	8.02216	0.531614	9.17735e-07	8.64108e-05
1426808_at	X16834	Mm.248615	lectin, galactose binding, soluble 3	Lgals3	ENSMUSG00000050335	16854	10.0793	10.1708	10.4169	9.00612	9.45388	9.42869	0.529252	9.25471e-07	8.67768e-05
1425974_a_at	D63902	Mm.248445	tripartite motif protein 25	Trim25	ENSMUSG00000000275	217069	10.9874	10.9325	11.0191	11.6839	11.514	11.6404	1.55171	9.74191e-07	9.11556e-05
1433478_at	BQ174254	Mm.371737	presenilin associated, rhomboid-like	Parl	ENSMUSG00000033918 /// ENSMUSG00000043769	381038	10.775	10.8216	10.9427	10.024	10.2026	10.0334	0.592565	9.83786e-07	9.1673e-05
1449550_at	NM_008659	Mm.234502	myosin IC	Myo1c	ENSMUSG00000017774	17913	5.38663	5.29105	5.14713	6.39437	6.23798	6.26922	2.03838	9.83352e-07	9.18223e-05
1419091_a_at	NM_007585	Mm.238343	annexin A2	Anxa2	ENSMUSG00000032231	12306	7.6955	8.11301	7.72199	8.61483	8.8373	8.63343	1.80808	9.91072e-07	9.21615e-05
1425025_at	BC022145	Mm.280559	transmembrane protein 106A	Tmem106a	ENSMUSG00000034947	217203	7.01783	7.07186	7.16382	5.89429	6.12852	5.89553	0.464716	1.00237e-06	9.302e-05
1417874_at	NM_020050	Mm.240668	TMEM9 domain family, member B	Tmem9b	ENSMUSG00000031021	56786	7.22708	7.49423	7.32512	6.19931	5.95204	6.16927	0.427545	1.01811e-06	9.42874e-05
1435989_x_at	AW322280	Mm.289759	keratin 8 /// similar to Keratin 8 /// similar to Keratin, type II cytoskeletal 8 (Cytokeratin-8) (CK-8) (Keratin-8) (K8) (Cytokeratin endo A)	Krt8 /// LOC434261 /// LOC675884	ENSMUSG00000049382	16691 /// 434261 /// 675884	7.7336	7.55526	7.78906	6.86855	6.45526	6.76549	0.502482	1.02375e-06	9.44213e-05
1432018_at	AK010738	Mm.196417	achaete-scute complex homolog-like 2 (Drosophila)	Ascl2	---	17173	4.67989	4.72016	5.24405	5.68558	5.86536	6.61342	2.26775	1.02294e-06	9.45399e-05
1416407_at	AI323543	Mm.544	phosphoprotein enriched in astrocytes 15A	Pea15a	ENSMUSG00000013698	18611	7.79742	7.58421	8.05049	9.02605	8.45676	8.9682	2.02115	1.02757e-06	9.45801e-05
1455266_at	BB698320	Mm.256342	kinesin family member 5C	Kif5c	ENSMUSG00000026764	16574	6.61798	7.01454	6.70091	5.40946	6.08838	5.49465	0.464119	1.03759e-06	9.51141e-05
1419746_at	BE988299	Mm.394118	RIKEN cDNA 4933428G20 gene	4933428G20Rik	ENSMUSG00000049807	58996	5.91983	5.64952	5.82063	7.41877	6.75603	6.86771	2.34865	1.03624e-06	9.51843e-05
1421402_at	NM_054082	Mm.277668	metastasis associated 3	Mta3	---	116871	7.01098	6.75696	7.06949	8.09764	7.65872	8.05381	1.99018	1.04726e-06	9.56123e-05
1427387_a_at	L04678	Mm.213873	integrin beta 4	Itgb4	ENSMUSG00000020758	192897	6.66587	6.48329	6.62234	8.22463	7.47763	8.43132	2.81404	1.04609e-06	9.56995e-05
1418203_at	NM_021451	Mm.271878	phorbol-12-myristate-13-acetate-induced protein 1	Pmaip1	ENSMUSG00000024521	58801	7.50354	6.92846	7.07423	8.52326	8.05097	7.98631	2.02884	1.06525e-06	9.64739e-05
1428662_a_at	AK009007	Mm.181852	homeobox only domain	Hod	ENSMUSG00000059325	74318	7.57237	7.73599	7.31515	9.2294	8.66319	8.78354	2.60747	1.05973e-06	9.65551e-05
1455007_s_at	BI648645	Mm.200423	glutamic pyruvate transaminase (alanine aminotransferase) 2	Gpt2	ENSMUSG00000031700	108682	9.49245	9.27196	9.33862	8.41918	8.46542	8.58664	0.546927	1.06425e-06	9.65766e-05
1439057_x_at	BB143557	Mm.386789	zinc finger, DHHC domain containing 6	Zdhhc6	ENSMUSG00000024982	66980	9.71722	9.81125	9.74673	8.77683	9.15603	8.85742	0.565313	1.06407e-06	9.67551e-05
1451244_a_at	BC018339	Mm.18810	zinc finger protein 422	Zfp422	ENSMUSG00000059878	67255	7.48255	7.57175	7.62226	6.64277	6.52226	6.61172	0.512741	1.07702e-06	9.7344e-05
1418407_at	BB220000	Mm.458069	phosphodiesterase 8A /// similar to cAMP-specific cyclic nucleotide phosphodiesterase PDE8; MMPDE8	LOC100047749 /// Pde8a	ENSMUSG00000025584	100047749 /// 18584	3.7454	3.67518	3.78176	4.75854	4.8948	4.80893	2.12839	1.08042e-06	9.74562e-05
1459973_x_at	BB228059	Mm.1151	dipeptidylpeptidase 4	Dpp4	ENSMUSG00000035000	13482	4.25551	5.13345	4.67082	3.22402	4.01177	3.1852	0.435286	1.08639e-06	9.76039e-05
1427385_s_at	BC003232	Mm.253564	actinin, alpha 1	Actn1	ENSMUSG00000015143	109711	8.26609	8.49717	6.99662	9.46637	9.40321	8.48819	2.3279	1.09114e-06	9.76423e-05
1428509_at	AK018649	Mm.249311	myosin IE	Myo1e	---	71602	7.2279	7.5048	7.05354	8.47973	8.33223	8.34401	2.20068	1.08553e-06	9.77217e-05
1417985_at	BI696369	Mm.46539	Notch-regulated ankyrin repeat protein	Nrarp	ENSMUSG00000045889	67122	5.33746	4.90212	5.63221	6.52525	5.88989	6.734	2.13579	1.09462e-06	9.77596e-05
1448227_at	NM_010346	Mm.276702	growth factor receptor bound protein 7	Grb7	ENSMUSG00000019312	14786	8.96592	9.12214	8.7667	9.7433	9.78523	9.71944	1.74434	1.09041e-06	9.7771e-05
1418996_a_at	BC021522	Mm.46847	LYR motif containing 5	Lyrm5	ENSMUSG00000040370	67636	8.38434	8.39545	8.50531	7.27492	7.59117	7.47123	0.508151	1.09987e-06	9.80344e-05
1424351_at	AF334269	Mm.27289	WAP four-disulfide core domain 2	Wfdc2	ENSMUSG00000017723	67701	8.93014	9.43561	9.11896	7.96834	8.64683	8.31846	0.555467	1.10247e-06	9.80717e-05
1433959_at	AV337374	Mm.121274	zinc finger, matrin type 4	Zmat4	ENSMUSG00000037492	320158	6.04119	7.08983	6.46625	5.06004	5.76828	5.43011	0.46477	1.10983e-06	9.8532e-05
1438427_at	AV223344	Mm.35039	RIKEN cDNA 4932442K08 gene	4932442K08Rik	ENSMUSG00000014763	67544	6.2394	6.30046	6.24858	4.9566	4.86067	5.1796	0.418757	1.12429e-06	9.94248e-05
1440867_at	BB703945	Mm.42038	sprouty homolog 4 (Drosophila)	Spry4	ENSMUSG00000024427	24066	9.26551	9.35525	8.58844	8.46891	8.47356	7.72176	0.555613	1.12256e-06	9.94671e-05
1438530_at	BB756069	Mm.124316	tissue factor pathway inhibitor	Tfpi	ENSMUSG00000027082	21788	7.40701	6.97151	7.77732	8.53253	8.50872	8.69045	2.32242	1.12737e-06	9.9502e-05
1426046_a_at	BC012214	Mm.87216	Rab geranylgeranyl transferase, a subunit	Rabggta	ENSMUSG00000040472	56187	9.88798	9.93493	9.86048	8.8821	9.04179	9.08618	0.540361	1.13227e-06	9.97392e-05
1418406_at	BB220000	Mm.458069	phosphodiesterase 8A /// similar to cAMP-specific cyclic nucleotide phosphodiesterase PDE8; MMPDE8	LOC100047749 /// Pde8a	ENSMUSG00000025584	100047749 /// 18584	7.0432	7.3884	6.96693	8.23016	8.23913	8.17328	2.12922	1.14235e-06	0.000100236
1419204_at	NM_007865	Mm.4875	delta-like 1 (Drosophila)	Dll1	---	13388	6.16082	5.70657	6.19393	6.93424	6.66482	7.12734	1.85402	1.14076e-06	0.000100292
1427898_at	BI738010	Mm.26696	ring finger protein (C3H2C3 type) 6	Rnf6	ENSMUSG00000029634	74132	8.20443	8.08083	8.19395	7.09065	7.20617	7.23842	0.507705	1.15383e-06	0.000100851
1460308_a_at	NM_026729	Mm.271062	immature colon carcinoma transcript 1	Ict1	ENSMUSG00000018858	68572	10.2383	10.303	10.3544	9.56341	9.70981	9.65682	0.635286	1.15321e-06	0.000100992
1450183_a_at	NM_008507	Mm.65493	SH2B adaptor protein 3 /// similar to lymphocyte-specific adaptor protein Lnk	LOC100047863 /// Sh2b3	ENSMUSG00000042594	100047863 /// 16923	5.45239	5.95991	5.39799	7.35657	6.9708	6.98812	2.92296	1.158e-06	0.000101019
1418319_at	NM_138668	Mm.210882	RIKEN cDNA 1810047C23 gene	1810047C23Rik	ENSMUSG00000031634	192169	8.15369	8.28079	8.19355	7.34668	7.20501	7.33062	0.531937	1.16398e-06	0.000101345
1416023_at	NM_010174	Mm.388886	fatty acid binding protein 3, muscle and heart	Fabp3	ENSMUSG00000028773 /// ENSMUSG00000056366	14077	9.60839	9.51753	9.8381	8.88489	8.84799	9.01206	0.599469	1.16872e-06	0.000101366
1417889_at	NM_009694	Mm.281793	apolipoprotein B editing complex 2	Apobec2	ENSMUSG00000040694	11811	7.94667	8.25898	8.3942	8.94512	9.12785	9.21814	1.86477	1.16667e-06	0.000101383
1416072_at	NM_133654	Mm.29798	CD34 antigen	Cd34	ENSMUSG00000016494	12490	5.19312	5.83699	5.31325	6.64245	6.85244	6.51176	2.34912	1.17588e-06	0.000101596
1424433_at	BC021619	Mm.27166	methionine sulfoxide reductase B2	Msrb2	ENSMUSG00000023094	76467	8.23774	8.73778	8.55247	7.3792	7.74795	7.47827	0.509994	1.17428e-06	0.000101653
1434283_at	BB079486	---	similar to modulator recognition factor 2	LOC100044968	---	100044968	10.7458	10.8208	10.8362	9.83373	10.1945	9.94616	0.572944	1.18082e-06	0.000101829
1454991_at	BB264620	Mm.275489	solute carrier family 7 (cationic amino acid transporter, y+ system), member 1	Slc7a1	---	11987	10.3273	10.5203	10.433	9.53174	9.84636	9.70988	0.602893	1.19321e-06	0.000102116
1434490_at	AA986099	Mm.10486	scavenger receptor class F, member 1	Scarf1	ENSMUSG00000038188	380713	5.82776	5.73604	5.67264	6.79534	6.70823	6.79149	2.0297	1.19117e-06	0.000102135
1449379_at	NM_010612	Mm.285	kinase insert domain protein receptor	Kdr	ENSMUSG00000062960	16542	5.51246	5.35133	5.45111	7.35022	6.43172	6.97232	2.85316	1.18926e-06	0.000102166
1417305_at	NM_007463	Mm.275397	SPEG complex locus	Speg	---	11790	5.07534	4.96445	4.86862	6.56743	6.02429	6.10892	2.42004	1.1879e-06	0.000102243
1417837_at	NM_009434	Mm.334344	pleckstrin homology-like domain, family A, member 2	Phlda2	ENSMUSG00000010760	22113	11.2364	10.7906	11.223	11.8381	11.7264	11.8862	1.67132	1.20325e-06	0.000102586
1421746_a_at	NM_015796	Mm.358659	F-box protein 17	Fbxo17	---	50760	7.21225	7.53726	7.2457	8.17811	8.35245	8.23421	1.89896	1.2014e-06	0.000102622
1423816_at	BC003436	Mm.328602	CAAX box 1 homolog B (human)	Cxx1b	---	553127	8.00346	7.92707	7.66916	9.78221	8.89947	8.96725	2.61747	1.21763e-06	0.000103616
1452432_at	BF451808	Mm.124316	tissue factor pathway inhibitor	Tfpi	ENSMUSG00000027082	21788	6.83088	6.62386	7.40045	8.2328	8.19578	8.28681	2.48801	1.22203e-06	0.000103794
1436124_at	BE996519	Mm.166467	phosphate cytidylyltransferase 1, choline, beta isoform	Pcyt1b	ENSMUSG00000035246	236899	8.38747	8.62009	8.24073	7.24948	7.8098	7.22593	0.506519	1.23358e-06	0.000104578
1448306_at	NM_010907	Mm.170515	nuclear factor of kappa light chain gene enhancer in B-cells inhibitor, alpha	Nfkbia	ENSMUSG00000021025	18035	9.26927	9.22436	9.18591	10.4328	9.91856	10.1905	1.9548	1.24928e-06	0.000105315
1428797_at	AK010304	Mm.261321	SET domain containing 6	Setd6	ENSMUSG00000031671	66083	8.9468	8.86264	8.872	7.82476	8.11268	7.85464	0.516029	1.25794e-06	0.000105454
1421424_a_at	NM_008486	Mm.4487	alanyl (membrane) aminopeptidase	Anpep	ENSMUSG00000039062	16790	6.49898	6.74399	5.17351	8.22321	8.16374	7.80984	4.06562	1.24643e-06	0.000105469
1452517_at	BC006045	Mm.268317	pleckstrin homology domain containing, family H (with MyTH4 domain) member 1	Plekhh1	ENSMUSG00000060716	211945	7.14399	7.48352	6.93546	6.00257	6.18909	5.96307	0.45689	1.24922e-06	0.000105507
1457825_x_at	BB515151	Mm.20948	transcobalamin 2	Tcn2	ENSMUSG00000020432	21452	6.55704	6.69721	6.57549	7.58705	7.71827	7.69598	2.08188	1.25668e-06	0.000105545
1438683_at	BB500616	Mm.23566	WAS protein family, member 2	Wasf2	ENSMUSG00000028868	242687	8.4483	8.51446	8.20676	10.1598	9.46689	9.35886	2.47747	1.25648e-06	0.000105725
1437486_at	BG064659	Mm.23575	G protein-coupled receptor, family C, group 5, member A	Gprc5a	ENSMUSG00000046733	232431	7.48837	7.78872	7.22495	8.92386	8.64246	8.30885	2.21056	1.26539e-06	0.000105882
1426714_at	AK003278	Mm.131618	solute carrier family 46, member 1	Slc46a1	ENSMUSG00000020829	52466	6.70278	7.23965	7.07198	5.7085	6.34008	6.21523	0.530076	1.26856e-06	0.00010595
1422677_at	AK002443	Mm.180189	diacylglycerol O-acyltransferase 2	Dgat2	ENSMUSG00000030747	67800	7.18299	7.53201	7.37139	8.15467	8.29701	8.3418	1.8733	1.27718e-06	0.000106473
1456610_at	AW763746	Mm.261201	jumonji domain containing 3	Jmjd3	ENSMUSG00000018476	216850	8.64344	9.3813	8.75574	7.1556	7.67181	7.87371	0.40164	1.2927e-06	0.000107568
1417333_at	NM_133914	Mm.290655	RAS p21 protein activator 4	Rasa4	ENSMUSG00000004952	54153	6.2975	7.11941	6.61313	5.44928	6.07522	5.59411	0.511278	1.29564e-06	0.000107614
1431208_a_at	BF468098	Mm.21587	solute carrier family 9 (sodium/hydrogen exchanger), isoform 3 regulator 2	Slc9a3r2	ENSMUSG00000002504	65962	6.02416	6.67523	6.38301	7.80813	7.74007	7.65016	2.64752	1.31548e-06	0.000108862
1424649_a_at	BC025461	Mm.22270	tetraspanin 8	Tspan8	ENSMUSG00000034127	216350	4.18566	4.89806	4.54544	3.30903	3.97285	3.435	0.511465	1.31886e-06	0.000108941
1426951_at	AK018666	Mm.311912	cysteine rich transmembrane BMP regulator 1 (chordin like)	Crim1	---	50766	5.05091	4.5662	5.01793	6.225	6.00978	6.05406	2.34239	1.31525e-06	0.000109042
1416353_at	NM_009473	Mm.968	nuclear receptor subfamily 1, group H, member 2	Nr1h2	ENSMUSG00000060601	22260	9.31338	9.39546	9.09531	8.53558	8.48309	8.35026	0.570404	1.32327e-06	0.000109106
1452256_at	AK003325	Mm.18466	RIKEN cDNA 1110002N22 gene	1110002N22Rik	ENSMUSG00000046909	68550	8.80516	8.70147	8.85994	7.73559	7.94049	7.85158	0.521222	1.33445e-06	0.000109826
1434353_at	BM200222	Mm.329991	Scm-like with four mbt domains 2	Sfmbt2	---	353282	8.18761	8.60407	8.33631	9.54033	9.33752	9.6184	2.21615	1.34495e-06	0.00011049
1448908_at	NM_080555	Mm.348326	phosphatidic acid phosphatase type 2B	Ppap2b	ENSMUSG00000028517	67916	7.43942	7.30229	7.43658	8.38001	8.18717	8.65199	2.02933	1.3558e-06	0.000111178
1434542_at	BI648645	Mm.200423	glutamic pyruvate transaminase (alanine aminotransferase) 2	Gpt2	ENSMUSG00000031700	108682	8.54056	8.33849	8.53207	7.61583	7.54926	7.742	0.561249	1.37396e-06	0.000112056
1417246_at	NM_007376	Mm.260144	pregnancy zone protein	Pzp	ENSMUSG00000030359	11287	5.53086	6.28074	5.91249	4.45971	5.337	4.93829	0.501616	1.37148e-06	0.000112057
1437760_at	AV376137	Mm.132246	UDP-N-acetyl-alpha-D-galactosamine:polypeptide N-acetylgalactosaminyltransferase 12	Galnt12	ENSMUSG00000039774	230145	5.71333	6.36348	6.23233	7.28633	7.38278	7.33078	2.38114	1.38001e-06	0.000112144
1438160_x_at	AV348121	Mm.133687	solute carrier organic anion transporter family, member 4a1	Slco4a1	ENSMUSG00000038963	108115	7.48554	6.9813	7.76249	6.11607	6.10822	6.38583	0.439374	1.37013e-06	0.000112149
1433668_at	BI410130	Mm.27769	proline-rich nuclear receptor coactivator 1	Pnrc1	ENSMUSG00000040128	108767	8.9468	8.99111	8.66224	9.96412	9.61804	9.64206	1.84689	1.3799e-06	0.000112337
1436941_at	BB626288	Mm.310635	gene model 1752, (NCBI)	Gm1752	---	385658	6.00844	6.40771	6.20213	6.95496	7.53187	7.16406	2.01829	1.39133e-06	0.00011286
1437199_at	BB442784	Mm.52043	dual specificity phosphatase 5	Dusp5	---	240672	7.24325	7.56849	7.21082	8.32255	8.31732	8.20195	1.92706	1.39532e-06	0.000112981
1417683_at	NM_023232	Mm.46716	diablo homolog (Drosophila)	Diablo	---	66593	9.22834	9.32414	9.43629	8.55642	8.598	8.5516	0.591265	1.39841e-06	0.000113028
1453040_at	AK013345	Mm.276518	mitochondrial carrier triple repeat 6	Mcart6	---	67062	5.52012	5.23853	5.57316	6.57627	6.22084	6.80412	2.13408	1.43918e-06	0.000116115
1429514_at	AW111876	Mm.348326	phosphatidic acid phosphatase type 2B	Ppap2b	ENSMUSG00000028517	67916	7.27801	7.36017	7.4966	8.51476	8.16403	8.65882	2.11348	1.44461e-06	0.000116345
1460285_at	NM_133721	Mm.335520	integrin alpha 9	Itga9	ENSMUSG00000039115	104099	6.88905	6.98377	6.84518	5.68908	5.89576	5.94307	0.480266	1.45521e-06	0.00011699
1434585_at	BB667130	Mm.440133	RIKEN cDNA 2210038L17 gene	2210038L17Rik	---	78646	5.44881	4.99145	5.55401	6.40549	5.99542	6.3715	1.90289	1.4819e-06	0.000118924
1449888_at	U81983	Mm.1415	endothelial PAS domain protein 1 /// similar to Endothelial PAS domain protein 1	Epas1 /// LOC100048537	ENSMUSG00000024140	100048537 /// 13819	7.37849	7.59384	7.02327	8.84495	8.53859	8.04271	2.23847	1.49553e-06	0.000119804
1434425_at	AI597080	Mm.316671	trichohyalin	Tchh	---	99681	3.26639	3.56867	3.39183	4.07067	4.67569	4.36194	1.95309	1.49967e-06	0.000119923
1420663_at	NM_009565	Mm.262184	zinc finger and BTB domain containing 7B /// similar to Zinc finger and BTB domain containing 7B	LOC100046682 /// Zbtb7b	ENSMUSG00000028042	100046682 /// 22724	6.33757	6.19606	6.57977	7.33781	7.13265	7.52018	1.94447	1.50985e-06	0.000120524
1456511_x_at	AV212609	Mm.250895	ES cell-expressed Ras	Eras	ENSMUSG00000031160	353283	11.4075	11.5541	11.4278	10.5165	10.9097	10.7	0.594288	1.51983e-06	0.000120892
1427646_a_at	X95761	Mm.239329	rho/rac guanine nucleotide exchange factor (GEF) 2	Arhgef2	ENSMUSG00000028059	16800	7.27402	7.2281	7.11186	8.21248	8.11934	7.96957	1.86114	1.51751e-06	0.000120921
1449005_at	NM_030696	Mm.28632	solute carrier family 16 (monocarboxylic acid transporters), member 3	Slc16a3	ENSMUSG00000025161	80879	6.97766	7.39601	5.36204	8.97299	8.42431	7.15529	3.1642	1.52607e-06	0.000121175
1455013_at	AW551927	Mm.290447	ariadne homolog 2 (Drosophila)	Arih2	ENSMUSG00000064145	23807	9.26726	9.42933	9.21428	8.26036	8.7195	8.20778	0.535587	1.55088e-06	0.000122928
1433670_at	BE571790	Mm.246009	epithelial membrane protein 2	Emp2	ENSMUSG00000022505	13731	6.04189	5.95473	6.18106	7.66494	6.90321	7.73121	2.64619	1.55903e-06	0.000123358
1429074_at	AK006375	Mm.17649	RIKEN cDNA 1700026D08 gene	1700026D08Rik	ENSMUSG00000011154	75556	3.43211	3.75553	3.39271	4.45297	4.60872	4.64903	2.07482	1.58314e-06	0.000125046
1452811_at	BB393498	Mm.38010	5-aminoimidazole-4-carboxamide ribonucleotide formyltransferase/IMP cyclohydrolase /// similar to 5-aminoimidazole-4-carboxamide ribonucleotide formyltransferase/IMP cyclohydrolase	Atic /// LOC100046995	ENSMUSG00000026192	100046995 /// 108147	9.37896	9.29285	8.94295	10.2109	10.0487	9.71137	1.72403	1.59729e-06	0.000125943
1425682_a_at	BC027162	Mm.218434	Tp53rk binding protein	Tprkb	ENSMUSG00000054226	69786	8.67397	8.51166	8.59851	7.63442	7.77902	7.68397	0.539598	1.6288e-06	0.000128203
1417962_s_at	NM_010284	Mm.3986	growth hormone receptor	Ghr	ENSMUSG00000055737	14600	3.59915	3.87011	4.19023	5.39998	5.02172	5.32279	2.63276	1.64056e-06	0.00012868
1424557_at	BC024496	Mm.52356	zinc finger, CCHC domain containing 9	Zcchc9	ENSMUSG00000021621	69085	7.99434	8.00788	8.13259	7.18847	7.11408	7.19798	0.544463	1.63882e-06	0.000128767
1416656_at	NM_033444	Mm.29524	chloride intracellular channel 1	Clic1	ENSMUSG00000007041	114584	8.74725	8.67502	8.8022	9.66575	9.449	9.54653	1.75844	1.65354e-06	0.000129473
1455186_a_at	BI556771	Mm.272359	RIKEN cDNA 1190003J15 gene	1190003J15Rik	---	76974	9.78218	9.58653	9.7816	8.73909	8.95095	8.86229	0.552578	1.66142e-06	0.000129864
1444139_at	BG797099	Mm.250841	DNA-damage-inducible transcript 4-like	Ddit4l	ENSMUSG00000046818	73284	8.34938	7.46595	8.31588	9.14293	8.26975	9.29953	1.81883	1.66737e-06	0.000129879
1418835_at	NM_009344	Mm.3117	pleckstrin homology-like domain, family A, member 1	Phlda1	ENSMUSG00000020205	21664	9.1307	9.05862	8.6369	10.2628	9.82211	9.93096	2.11385	1.66546e-06	0.000129955
1455898_x_at	BB414515	Mm.395108	solute carrier family 2 (facilitated glucose transporter), member 3	Slc2a3	ENSMUSG00000003153	20527	11.777	11.8194	11.2891	10.72	11.0318	10.6432	0.566355	1.67165e-06	0.000129988
1450425_a_at	NM_026529	Mm.276574	RIKEN cDNA 2700062C07 gene	2700062C07Rik	ENSMUSG00000024273	68046	8.62844	8.5754	8.84984	7.40661	7.85129	7.70826	0.495789	1.68205e-06	0.000130572
1417168_a_at	AI553394	Mm.272770	ubiquitin specific peptidase 2	Usp2	ENSMUSG00000032010	53376	6.41256	6.77485	6.13196	7.45633	7.64959	7.26488	2.02943	1.71675e-06	0.000131903
1452063_at	AK010736	Mm.32997	RIKEN cDNA 2410081M15 gene	2410081M15Rik	ENSMUSG00000028807	73680	9.50885	9.40825	9.76204	8.79401	8.53739	8.89752	0.568441	1.72494e-06	0.000132082
1426245_s_at	BC027056	Mm.132237	microtubule-associated protein, RP/EB family, member 2	Mapre2	ENSMUSG00000024277	212307	9.00181	9.16307	9.17782	10.0582	9.88496	10.0695	1.86144	1.71628e-06	0.000132092
1420647_a_at	NM_031170	Mm.289759	keratin 8 /// similar to Keratin 8 /// similar to Keratin, type II cytoskeletal 8 (Cytokeratin-8) (CK-8) (Keratin-8) (K8) (Cytokeratin endo A)	Krt8 /// LOC434261 /// LOC675884	ENSMUSG00000049382	16691 /// 434261 /// 675884	8.05269	7.85464	8.24652	7.0955	6.39268	7.23571	0.45811	1.72834e-06	0.000132118
1427382_a_at	AF193862	Mm.9244	suppressor of variegation 3-9 homolog 1 (Drosophila)	Suv39h1	---	20937	6.89776	6.28085	6.93285	8.01338	7.06224	7.85072	1.925	1.73232e-06	0.000132198
1423405_at	BI788452	Mm.255607	tissue inhibitor of metalloproteinase 4	Timp4	ENSMUSG00000030317	110595	3.15267	3.19677	3.53367	4.44403	4.69473	4.38872	2.36028	1.71517e-06	0.000132232
1441881_x_at	BB458543	Mm.296138	RIKEN cDNA 3110032G18 gene	3110032G18Rik	ENSMUSG00000037962	73121	6.18864	6.13031	6.01379	7.31857	7.08746	7.54811	2.34215	1.70652e-06	0.000132243
1417916_a_at	NM_019502	Mm.220330	fractured callus expressed transcript 1	Fxc1	ENSMUSG00000030882	14356	10.2214	10.1375	10.1561	9.6196	9.42517	9.55176	0.642338	1.72434e-06	0.000132261
1430383_at	AU022382	Mm.98097	CEA-related cell adhesion molecule 20 /// similar to CEA-related cell adhesion molecule 20	Ceacam20 /// LOC100047640	ENSMUSG00000070777	100047640 /// 71601	7.90667	8.42467	8.0372	6.83191	7.46731	7.24979	0.523043	1.71388e-06	0.000132359
1429656_at	BB041370	Mm.26659	Rho-related BTB domain containing 1	Rhobtb1	ENSMUSG00000019944	69288	4.87409	4.9944	5.06823	6.2072	5.97832	5.99437	2.13248	1.7126e-06	0.000132487
1423413_at	AI987929	Mm.30837	N-myc downstream regulated gene 1	Ndrg1	ENSMUSG00000005125	17988	6.16221	6.74964	6.45203	7.57501	7.72936	7.39921	2.18758	1.73905e-06	0.000132488
1419125_at	NM_011206	Mm.361	protein tyrosine phosphatase, non-receptor type 18	Ptpn18	ENSMUSG00000026126	19253	6.11008	6.11885	6.06361	7.02748	7.01184	7.11753	1.94063	1.75445e-06	0.000132988
1428804_at	AK017269	Mm.23242	microfibrillar-associated protein 3-like	Mfap3l	---	71306	4.41605	4.13723	4.27476	5.94263	5.04147	5.66189	2.45605	1.75219e-06	0.00013304
1419253_at	BG076333	Mm.443	methylenetetrahydrofolate dehydrogenase (NAD+ dependent), methenyltetrahydrofolate cyclohydrolase	Mthfd2	ENSMUSG00000005667	17768	9.27902	9.26747	9.25794	8.30301	8.45456	8.51634	0.558565	1.75146e-06	0.000133209
1454802_x_at	BB140664	Mm.290447	ariadne homolog 2 (Drosophila)	Arih2	ENSMUSG00000064145	23807	11.0819	11.3481	11.4035	10.1451	10.5304	10.0496	0.493644	1.7611e-06	0.000133267
1420935_a_at	NM_016799	Mm.1963	serine/arginine repetitive matrix 1	Srrm1	ENSMUSG00000028809	51796	7.79742	7.72199	7.07869	8.86786	8.5086	8.11313	1.95779	1.76862e-06	0.000133613
1442015_at	BG070940	Mm.426240	RIKEN cDNA 2500002B13 gene	2500002B13Rik	---	78353	9.32356	9.81545	9.59571	8.39112	9.13429	8.66269	0.557132	1.78795e-06	0.000134397
1415911_at	NM_008378	Mm.8154	imprinted and ancient	Impact	ENSMUSG00000024423	16210	9.31242	9.28357	9.4172	8.44815	8.67935	8.55865	0.586219	1.78391e-06	0.000134542
1449731_s_at	AI462015	Mm.170515	nuclear factor of kappa light chain gene enhancer in B-cells inhibitor, alpha	Nfkbia	---	18035	9.94479	9.71669	9.62199	10.868	10.3085	10.6193	1.79994	1.78691e-06	0.000134543
1427912_at	AK003232	Mm.4512	carbonyl reductase 3	Cbr3	ENSMUSG00000022947	109857	9.42276	8.27053	9.41537	8.68111	7.37762	8.57675	0.565253	1.81477e-06	0.000136186
1428518_at	BB667813	Mm.22108	myeloid leukemia factor 1 interacting protein	Mlf1ip	ENSMUSG00000031629	71876	8.34085	8.45637	8.53263	7.51365	7.74008	7.71922	0.580438	1.83297e-06	0.000137323
1421814_at	NM_010833	Mm.138876	moesin	Msn	---	17698	9.64451	9.38213	9.60013	10.338	10.3316	10.3071	1.7269	1.84864e-06	0.000138268
1426043_a_at	AF127766	Mm.458021	calpain 3	Capn3	ENSMUSG00000062646	12335	6.32725	6.95209	6.65868	7.27268	7.83089	7.49855	1.8515	1.87118e-06	0.000139491
1424300_at	BC025157	Mm.279985	gem (nuclear organelle) associated protein 6	Gemin6	ENSMUSG00000055760	67242	10.1249	10.1829	10.2414	9.42004	9.63201	9.50057	0.631513	1.86833e-06	0.000139509
1449279_at	NM_030677	Mm.57225	glutathione peroxidase 2	Gpx2	---	14776	8.02862	7.85052	7.98522	6.58191	7.01921	6.71451	0.447776	1.88282e-06	0.000140127
1436780_at	BG065325	Mm.259191	O-linked N-acetylglucosamine (GlcNAc) transferase (UDP-N-acetylglucosamine:polypeptide-N-acetylglucosaminyl transferase)	Ogt	---	108155	5.66467	5.19969	4.27244	7.04314	6.18694	5.84058	2.51585	1.89671e-06	0.000140235
1448610_a_at	NM_013671	Mm.290876	superoxide dismutase 2, mitochondrial	Sod2	ENSMUSG00000006818	20656	11.5084	11.6378	11.7284	10.6126	11.0636	10.8057	0.578867	1.89549e-06	0.000140375
1452731_x_at	BM195235	Mm.443041	predicted gene, ENSMUSG00000068790 /// predicted gene, ENSMUSG00000063277 /// predicted gene, ENSMUSG00000057445 /// hypothetical LOC666336 /// hypothetical LOC666442 /// hypothetical LOC666637 /// predicted gene, EG666684 /// predicted gene, EG666772 /// predicted gene, EG666890 /// hypothetical protein LOC671957 /// hypothetical LOC100036568 /// hypothetical protein LOC100039441 /// similar to …	EG666684 /// EG666772 /// EG666890 /// ENSMUSG00000057445 /// ENSMUSG00000063277 /// ENSMUSG00000068790 /// LOC100036568 /// LOC100039441 /// LOC100040671 /// LOC100040697 /// LOC100040767 /// LOC100040779 /// LOC100040852 /// LOC100040859 /// LOC100040880 /// LOC100041012 /// LOC100041151 /// LOC100041162 /// LOC100041195 /// LOC100041262 /// LOC100041283 /// LOC100041306 /// LOC100041374 /// LO…	ENSMUSG00000063277 /// ENSMUSG00000068790 /// ENSMUSG00000071620 /// ENSMUSG00000072731 /// ENSMUSG00000072735 /// ENSMUSG00000072740 /// ENSMUSG00000072746 /// ENSMUSG00000072749 /// ENSMUSG00000072752	100036568 /// 100039441 /// 100040671 /// 100040697 /// 100040767 /// 100040779 /// 100040852 /// 100040859 /// 100040880 /// 100041012 /// 100041151 /// 100041162 /// 100041195 /// 100041262 /// 100041283 /// 100041306 /// 100041374 /// 100041401 /// 100041470 /// 100041501 /// 100041515 /// 100041530 /// 100041545 /// 100041678 /// 100041721 /// 100041728 /// 100041735 /// 100041747 /// 1000417…	9.06273	8.73782	8.95477	9.80542	9.63188	9.58113	1.69179	1.8941e-06	0.000140503
1455599_at	AV220135	Mm.441399	glucose-fructose oxidoreductase domain containing 1	Gfod1	---	328232	6.84051	6.58123	6.80574	5.93329	5.66225	5.72278	0.511384	1.90362e-06	0.000140516
1417142_at	NM_024203	Mm.35039	RIKEN cDNA 4932442K08 gene	4932442K08Rik	ENSMUSG00000014763	67544	6.9376	6.89324	6.72587	5.66404	5.76774	5.87407	0.475358	1.89164e-06	0.000140552
1439539_at	BB091955	Mm.273241	translocating chain-associating membrane protein 2	Tram2	---	170829	7.29396	7.40401	7.21682	8.42121	8.20202	8.18038	1.95775	1.91906e-06	0.000141424
1424746_at	BC016221	Mm.99996	kinesin family member 1C	Kif1c	ENSMUSG00000020821	16562	6.95985	6.83763	6.73422	7.77852	7.69329	7.58273	1.79134	1.92235e-06	0.000141436
1422293_a_at	NM_134112	Mm.329299	potassium channel tetramerisation domain containing 1	Kctd1	ENSMUSG00000036225	106931	6.2347	6.28242	6.3401	7.74721	7.12246	7.73043	2.42152	1.95503e-06	0.000142216
1426284_at	AF473907	Mm.28042	keratin 20	Krt20	ENSMUSG00000035775	66809	3.68534	3.94071	4.12301	4.61472	4.76261	5.03345	1.8506	1.95334e-06	0.000142323
1456539_at	AV020412	Mm.459175	Transcribed locus	---	---	---	6.03354	6.87676	6.02875	7.18132	7.73592	7.50691	2.27188	1.94824e-06	0.000142411
1426600_at	BM209618	Mm.21002	solute carrier family 2 (facilitated glucose transporter), member 1	Slc2a1	ENSMUSG00000028645	20525	11.0424	11.2869	10.8152	11.7158	11.7587	11.616	1.5746	1.9452e-06	0.00014242
1425505_at	BF451748	Mm.33360	myosin, light polypeptide kinase	Mylk	ENSMUSG00000022836	107589	3.95168	3.81614	4.2232	5.16272	5.02789	5.11585	2.16261	1.94227e-06	0.000142436
1424470_a_at	BC020532	Mm.24028	Rap guanine nucleotide exchange factor (GEF) 3	Rapgef3	ENSMUSG00000022469	223864	6.97954	6.46429	7.02004	8.01289	7.63515	7.79427	2.00283	1.95238e-06	0.000142482
1432238_at	AK005865	Mm.44257	spermatogenesis associated, serine-rich 1	Spats1	---	71020	7.51861	7.52718	7.92185	6.23881	6.72934	6.73131	0.475065	1.94065e-06	0.000142549
1428954_at	AK004710	Mm.21587	solute carrier family 9 (sodium/hydrogen exchanger), isoform 3 regulator 2	Slc9a3r2	ENSMUSG00000002504	65962	6.88984	7.0582	6.6088	7.79871	7.87294	7.79173	1.96898	1.9789e-06	0.00014303
1448372_a_at	NM_019953	Mm.44220	transmembrane protein 4	Tmem4	ENSMUSG00000025381	56530	10.8432	11.0295	10.9583	10.1132	10.3811	10.2753	0.62124	1.98272e-06	0.000143076
1449491_at	NM_130859	Mm.17629	caspase recruitment domain family, member 10	Card10	ENSMUSG00000033170	105844	8.21831	8.38704	8.15077	9.21181	9.0415	9.15098	1.85511	1.97748e-06	0.000143156
1455337_at	BQ175875	---	FYVE, RhoGEF and PH domain containing 4	Fgd4	---	224014	4.5896	4.30422	4.54494	3.58445	3.39391	3.24636	0.478939	1.97301e-06	0.000143293
1418488_s_at	AF302127	Mm.35290	receptor-interacting serine-threonine kinase 4	Ripk4	ENSMUSG00000005251	72388	6.64112	6.07003	6.81858	5.73216	4.97894	5.69659	0.487145	1.97676e-06	0.000143334
1419577_at	NM_133999	Mm.277242	FIG4 homolog (S. cerevisiae)	Fig4	ENSMUSG00000038417	103199	10.0521	10.4162	9.88219	9.12887	9.69266	9.26407	0.594812	1.99416e-06	0.000143672
1460235_at	NM_007644	Mm.297964	scavenger receptor class B, member 2	Scarb2	ENSMUSG00000029426	12492	8.83598	8.5105	8.98145	7.9888	7.8485	8.21214	0.591525	2.00187e-06	0.000143997
1436970_a_at	AA499047	Mm.4146	platelet derived growth factor receptor, beta polypeptide	Pdgfrb	ENSMUSG00000024620	18596	5.06642	5.45268	5.2075	6.3441	6.35391	6.61525	2.31513	2.0219e-06	0.000145207
1457913_at	BB374879	Mm.428682	RIKEN cDNA 5730601F06 gene	5730601F06Rik	---	77519	7.10263	6.94254	7.01082	6.23335	5.73497	6.0374	0.496571	2.02674e-06	0.000145323
1450641_at	M24849	Mm.268000	vimentin	Vim	ENSMUSG00000026728	22352	11.7927	12.3034	11.8241	12.5695	12.8214	12.58	1.61133	2.05549e-06	0.000146917
1420403_at	NM_009723	Mm.321755	ATPase, Ca++ transporting, plasma membrane 2	Atp2b2	ENSMUSG00000030302	11941	5.31479	5.10227	5.26917	6.25464	6.29983	6.15899	2.02159	2.0525e-06	0.000146936
1420813_at	BB277517	Mm.384027	histone deacetylase 7A /// similar to histone deacetylase 7A	Hdac7a /// LOC100046926	ENSMUSG00000022475	100046926 /// 56233	6.50457	6.50949	6.21458	7.68377	7.2555	7.38442	2.06383	2.06759e-06	0.000147548
1452203_at	AV313559	Mm.196290	oligonucleotide/oligosaccharide-binding fold containing 2A	Obfc2a	---	109019	8.66618	9.04335	8.74985	7.79651	8.38427	7.97914	0.588893	2.08134e-06	0.000148061
1417500_a_at	BC016492	Mm.330731	transglutaminase 2, C polypeptide	Tgm2	ENSMUSG00000037820	21817	7.72017	7.78112	6.96473	8.77606	8.83917	8.71302	2.5069	2.07932e-06	0.000148151
1420760_s_at	NM_008681	Mm.30837	N-myc downstream regulated gene 1	Ndrg1	ENSMUSG00000005125	17988	7.52197	7.62544	7.45323	8.34694	8.76806	8.3784	1.95941	2.12375e-06	0.00015084
1416593_at	AF276917	Mm.25844	glutaredoxin	Glrx	ENSMUSG00000021591	93692	6.82423	7.18802	7.06323	7.84215	8.15058	7.82835	1.89109	2.13024e-06	0.000151063
1419288_at	NM_023844	Mm.41758	junction adhesion molecule 2	Jam2	ENSMUSG00000053062	67374	8.48968	8.55868	8.48137	7.50341	7.74209	7.29289	0.503775	2.13994e-06	0.000151513
1460238_at	NM_018857	Mm.17510	mesothelin	Msln	ENSMUSG00000063011	56047	6.6341	6.55478	6.7915	5.07606	5.56909	5.49768	0.417488	2.18159e-06	0.00015422
1417193_at	NM_013671	Mm.290876	superoxide dismutase 2, mitochondrial	Sod2	ENSMUSG00000006818	20656	11.6082	11.8538	11.6239	11.0114	11.3117	11.0668	0.675895	2.19515e-06	0.000154935
1427776_a_at	AF127141	Mm.276715	fibroblast growth factor receptor 4	Fgfr4	ENSMUSG00000005320	14186	3.12292	3.5494	3.4075	5.66206	4.8724	5.04006	3.80496	2.22303e-06	0.000156658
1416199_at	NM_010631	Mm.378951	kinesin family member C3	Kifc3	---	16582	8.33239	7.98371	8.32176	9.18411	8.82431	8.95708	1.71624	2.232e-06	0.000157044
1426936_at	BC002257	Mm.464102	cDNA sequence BC005512 /// hypothetical protein LOC629242 /// predicted gene, EG641366	BC005512 /// EG641366 /// LOC629242	---	192885 /// 629242 /// 641366	7.02421	6.96403	7.0868	7.8505	7.91245	8.03464	1.87729	2.24163e-06	0.000157231
1425030_at	BC006964	Mm.29145	zinc finger protein 622	Zfp622	ENSMUSG00000052253	52521	9.54682	9.32038	9.6951	8.6072	8.62259	8.53014	0.527953	2.23818e-06	0.000157234
1460692_at	BI412952	Mm.35345	euchromatic histone lysine N-methyltransferase 2	Ehmt2	ENSMUSG00000013787	110147	11.2374	11.2816	11.0328	11.9606	11.7893	11.8246	1.60129	2.25218e-06	0.000157726
1429111_at	AV270892	Mm.33645	talin 2	Tln2	ENSMUSG00000052698	70549	8.46554	8.59261	8.52559	9.22404	9.25118	9.34291	1.67746	2.27011e-06	0.000158735
1436594_at	BB281667	Mm.234422	zinc finger protein 719	Zfp719	---	210105	7.38627	7.3261	7.49492	6.26855	6.44162	6.35098	0.485009	2.29589e-06	0.000160289
1448868_at	NM_020255	Mm.389346	SCAN domain-containing 1	Scand1	---	19018	8.39872	7.97325	8.6993	7.47286	7.18617	7.83262	0.551429	2.32002e-06	0.000161724
1417963_at	NM_011125	Mm.6105	phospholipid transfer protein	Pltp	ENSMUSG00000017754	18830	8.78508	8.47017	8.3625	9.45761	9.20584	9.03667	1.61824	2.32793e-06	0.000162025
1452424_at	AW493905	Mm.90147	G protein-coupled receptor 23	Gpr23	ENSMUSG00000049929	78134	4.24869	4.73523	4.43486	5.52824	5.65599	5.79642	2.29679	2.35904e-06	0.000163937
1421146_at	NM_054050	Mm.298274	Rap guanine nucleotide exchange factor (GEF) 1	Rapgef1	ENSMUSG00000039844	107746	6.90302	6.56018	6.55403	7.84245	7.34545	7.42307	1.82255	2.3669e-06	0.00016423
1423327_at	AK005645	Mm.23690	ribosomal protein L39-like	Rpl39l	ENSMUSG00000039209	68172	11.9735	12.2117	12.0723	10.9449	11.6162	11.1772	0.563247	2.40301e-06	0.00016648
1418791_at	AF326561	Mm.143603	SH3-domain GRB2-like 2	Sh3gl2	ENSMUSG00000028488	20404	8.5309	8.56677	8.7316	7.48028	7.86805	7.68247	0.52738	2.42095e-06	0.000167465
1426821_at	BG067882	Mm.288641	component of oligomeric golgi complex 8	Cog8	ENSMUSG00000031916	97484	8.79656	8.83066	8.84694	8.06232	8.10681	8.04909	0.593939	2.43417e-06	0.000168122
1448887_x_at	NM_019502	Mm.220330	fractured callus expressed transcript 1	Fxc1	---	14356	8.92533	8.88357	9.02764	8.02496	8.12118	8.28621	0.574472	2.44044e-06	0.000168297
1434084_at	BF142017	Mm.428682	RIKEN cDNA 5730601F06 gene	5730601F06Rik	---	77519	8.66165	7.93184	8.51292	7.4605	7.17234	7.57269	0.515593	2.46818e-06	0.000169433
1418836_at	AI195046	Mm.26928	quinolinate phosphoribosyltransferase	Qprt	---	67375	7.9463	8.07255	8.03606	8.79962	8.75192	8.75579	1.68499	2.46498e-06	0.000169471
1437889_x_at	AI931862	Mm.2608	biglycan	Bgn	ENSMUSG00000031375	12111	5.20594	5.03266	5.32525	6.38033	6.11624	7.09739	2.59729	2.46283e-06	0.000169582
1423584_at	AI481026	Mm.233470	insulin-like growth factor binding protein 7	Igfbp7	ENSMUSG00000036256	29817	7.12574	7.86705	7.20546	6.10776	6.26988	6.1989	0.440688	2.47526e-06	0.000169661
1426733_at	AW552407	Mm.458290	inositol 1,3,4-triphosphate 5/6 kinase	Itpk1	ENSMUSG00000057963	217837	10.6706	10.7211	10.3606	9.92498	10.1015	9.60812	0.613616	2.48343e-06	0.000169963
1418376_at	NM_008003	Mm.3904	fibroblast growth factor 15	Fgf15	ENSMUSG00000031073	14170	5.32386	5.44544	5.31185	4.13436	4.32567	4.53962	0.49471	2.48889e-06	0.000170078
1455594_at	BF457860	Mm.261859	exocyst complex component 3	Exoc3	ENSMUSG00000034152	211446	6.55434	6.90645	6.80483	5.51711	5.96457	5.93146	0.517895	2.49289e-06	0.000170093
1428261_at	AK009756	Mm.440373	coiled-coil domain containing 134	Ccdc134	ENSMUSG00000068114	76457	6.17361	6.60363	6.36702	5.27562	5.26219	5.37626	0.478159	2.50413e-06	0.000170603
1419078_at	NM_008697	Mm.244047	ninein	Nin	ENSMUSG00000021068	18080	5.85293	5.99398	6.29574	6.9046	7.17339	7.05049	2.00837	2.50974e-06	0.000170727
1438251_x_at	BB559067	Mm.30156	HtrA serine peptidase 1	Htra1	ENSMUSG00000006205	56213	8.79469	9.17705	9.31401	7.97538	8.32242	8.4457	0.555836	2.5143e-06	0.000170779
1419206_at	BC019402	Mm.3689	CD37 antigen	Cd37	ENSMUSG00000030798	12493	8.74735	8.90525	8.75292	7.27789	8.13113	7.59552	0.464728	2.52068e-06	0.000170955
1433499_at	BF585125	Mm.271657	RIKEN cDNA 2010005J08 gene	2010005J08Rik	ENSMUSG00000049680	72046	5.71392	5.94509	5.86321	6.79628	6.74863	6.89141	1.96745	2.58147e-06	0.000174553
1448258_a_at	NM_026911	Mm.28852	signal peptidase complex subunit 1 homolog (S. cerevisiae)	Spcs1	ENSMUSG00000021917	69019	11.1992	11.1543	11.1956	10.5057	10.5342	10.5579	0.63723	2.58003e-06	0.000174718
1444763_at	BB667296	---	protein tyrosine phosphatase, receptor type, K	Ptprk	---	19272	5.52338	5.11989	5.55263	4.57962	4.10713	4.78458	0.534229	2.5905e-06	0.000174901
1416881_at	BC003839	Mm.1639	myeloid cell leukemia sequence 1 /// similar to myeloid cell leukemia sequence 1	LOC632101 /// Mcl1	ENSMUSG00000038612	17210 /// 632101	11.0551	11.0058	10.9231	11.7685	11.5326	11.4749	1.5154	2.60795e-06	0.000175816
1433504_at	AW547988	Mm.222584	brain glycogen phosphorylase	Pygb	ENSMUSG00000033059	110078	6.53859	6.92501	6.18567	7.43998	7.74298	7.30766	1.93575	2.63402e-06	0.000177309
1418712_at	NM_021454	Mm.34268	CDC42 effector protein (Rho GTPase binding) 5	Cdc42ep5	ENSMUSG00000063838	58804	8.75635	8.78718	8.84052	9.55181	9.41272	9.74387	1.71627	2.6449e-06	0.000177776
1416759_at	NM_138315	Mm.290431	microtubule associated monoxygenase, calponin and LIM domain containing 1	Mical1	ENSMUSG00000019823	171580	7.21239	7.72684	7.11518	6.47244	6.75369	6.23832	0.5509	2.69428e-06	0.000180289
1415824_at	BG060909	Mm.193096	stearoyl-Coenzyme A desaturase 2	Scd2	ENSMUSG00000025203	20250	8.15552	8.04874	7.82484	9.03346	8.82749	8.54413	1.73325	2.69129e-06	0.000180357
1429168_at	AK011461	Mm.307728	zinc finger and BTB domain containing 46	Zbtb46	ENSMUSG00000027583	72147	5.86271	5.82533	5.88087	6.92605	6.60508	7.09291	2.04108	2.68744e-06	0.000180366
1453106_a_at	AK015403	Mm.27544	RNA (guanine-7-) methyltransferase	Rnmt	ENSMUSG00000009535	67897	10.6982	10.5865	10.8089	10.1356	9.95446	10.1271	0.648586	2.73203e-06	0.000182274
1451095_at	BC005552	Mm.2942	asparagine synthetase	Asns	ENSMUSG00000029752	27053	12.4271	12.574	12.4236	11.9579	11.985	11.9261	0.698498	2.73111e-06	0.000182483
1444052_at	AI323512	Mm.393340	Transcribed locus	---	---	---	6.12098	6.46783	6.14275	7.6937	7.35078	7.39438	2.39997	2.76814e-06	0.000184139
1448530_at	NM_025508	Mm.290802	guanosine monophosphate reductase /// similar to guanosine monophosphate reductase	Gmpr /// LOC100045393	ENSMUSG00000000253	100045393 /// 66355	7.06876	7.48352	7.33222	8.42121	8.28505	8.40191	2.1318	2.77441e-06	0.000184284
1439160_at	BB820940	Mm.275953	RIKEN cDNA 4732496O08 gene	4732496O08Rik	ENSMUSG00000046862	242736	8.96841	9.02334	9.28629	8.04852	8.2917	8.11002	0.52442	2.7673e-06	0.000184354
1434566_a_at	BE952228	Mm.275953	RIKEN cDNA 4732496O08 gene	4732496O08Rik	ENSMUSG00000046862	242736	9.42847	9.19921	9.62959	7.98832	8.43157	8.37115	0.457966	2.78211e-06	0.000184524
1451418_a_at	BC023083	Mm.335370	splA/ryanodine receptor domain and SOCS box containing 4	Spsb4	ENSMUSG00000046997	211949	5.32268	5.21858	5.26219	6.23296	6.04733	6.2504	1.87975	2.79628e-06	0.000185191
1434897_a_at	AV327862	Mm.16228	solute carrier family 25 (mitochondrial carrier, adenine nucleotide translocator), member 4	Slc25a4	ENSMUSG00000031633	11739	10.9608	10.8351	10.8844	11.5279	11.4579	11.585	1.54889	2.80328e-06	0.000185382
1436416_x_at	BB609429	Mm.220330	fractured callus expressed transcript 1	Fxc1	ENSMUSG00000030882	14356	9.07989	9.11429	9.14714	8.48559	8.35559	8.47473	0.626952	2.81978e-06	0.000185929
1456226_x_at	BB234940	Mm.5021	discoidin domain receptor family, member 1	Ddr1	ENSMUSG00000003534	12305	8.74801	8.55461	8.5867	7.46487	7.72139	7.70696	0.505214	2.81578e-06	0.000185936
1418092_s_at	NM_134125	Mm.37368	thyroid hormone receptor interactor 10	Trip10	ENSMUSG00000019487	106628	9.12559	9.28684	9.19255	8.0256	8.57024	8.07695	0.512183	2.83837e-06	0.000186881
1451791_at	AF004833	Mm.124316	tissue factor pathway inhibitor	Tfpi	---	21788	10.8885	10.7292	10.6353	11.5368	11.8948	11.4986	1.87661	2.84734e-06	0.000187198
1448317_at	NM_025480	Mm.256185	transmembrane protein 128	Tmem128	ENSMUSG00000067365	66309	8.64541	8.61932	8.91172	7.7073	7.96578	7.79599	0.539699	2.8645e-06	0.000188052
1456439_x_at	BB209438	Mm.290431	microtubule associated monoxygenase, calponin and LIM domain containing 1	Mical1	ENSMUSG00000019823	171580	7.51957	7.59238	7.42023	6.25309	6.74998	6.29126	0.476875	2.8957e-06	0.000189824
1436713_s_at	BM119226	Mm.289645	GTL2, imprinted maternally expressed untranslated mRNA	Gtl2	---	17263	7.57024	7.89214	7.24867	8.84544	8.62936	8.55583	2.18727	2.90221e-06	0.000189975
1418350_at	L07264	Mm.289681	heparin-binding EGF-like growth factor	Hbegf	ENSMUSG00000024486	15200	9.03463	9.08118	8.7806	8.25518	8.4356	7.97092	0.597444	2.9411e-06	0.000191133
1430314_at	BB217068	Mm.79198	RIKEN cDNA 4933437F05 gene	4933437F05Rik	ENSMUSG00000072919	71275	7.48609	7.58937	7.81972	6.67362	6.80068	6.78244	0.545175	2.93761e-06	0.000191182
1428955_x_at	AK004710	Mm.21587	solute carrier family 9 (sodium/hydrogen exchanger), isoform 3 regulator 2	Slc9a3r2	ENSMUSG00000002504	65962	6.12741	6.97917	6.27606	7.6154	7.76505	7.65138	2.37446	2.93673e-06	0.000191401
1418086_at	NM_026731	Mm.2343	protein phosphatase 1, regulatory (inhibitor) subunit 14A	Ppp1r14a	ENSMUSG00000037166	68458	6.43132	6.77383	6.87377	5.65187	5.87265	6.01004	0.555856	2.92861e-06	0.000191425
1452216_at	BB494388	Mm.37560	malonyl CoA:ACP acyltransferase (mitochondrial)	Mcat	ENSMUSG00000048755	223722	8.77184	8.96939	8.80655	7.9955	8.22476	8.06831	0.593379	2.93668e-06	0.000191675
1426340_at	BB357585	Mm.204834	solute carrier family 1 (glial high affinity glutamate transporter), member 3	Slc1a3	ENSMUSG00000005360	20512	5.57983	5.8208	5.57983	6.96995	6.69771	7.07333	2.42438	2.95628e-06	0.000191844
1450379_at	NM_010833	Mm.138876	moesin	Msn	---	17698	7.92191	7.79083	7.89747	9.07328	8.63474	8.76676	1.94764	2.98463e-06	0.000193128
1417406_at	AF366401	Mm.153684	SERTA domain containing 1	Sertad1	ENSMUSG00000008384	55942	8.67883	8.91738	8.87367	9.48519	9.55137	9.66697	1.67789	2.98269e-06	0.000193279
1439783_at	BB809870	Mm.256874	RIKEN cDNA C330018D20 gene	C330018D20Rik	---	77422	6.69579	6.16783	6.5104	5.43681	5.33741	5.46793	0.488567	2.9972e-06	0.000193663
1454812_at	AW825881	Mm.428682	RIKEN cDNA 5730601F06 gene	5730601F06Rik	ENSMUSG00000060510	77519	6.48962	6.55496	6.82701	5.47937	5.68233	5.83701	0.515363	3.11183e-06	0.000200782
1434472_at	AV287497	Mm.229761	dual specificity phosphatase 3 (vaccinia virus phosphatase VH1-related)	Dusp3	---	72349	7.3772	7.1988	7.32058	8.33372	7.85753	8.15394	1.76705	3.11884e-06	0.000200947
1424067_at	BC008626	Mm.435508	intercellular adhesion molecule	Icam1	ENSMUSG00000037405	15894	9.89484	10.0624	9.97834	10.6458	10.7231	10.6728	1.62738	3.16851e-06	0.000203856
1422601_at	NM_009256	Mm.272569	serine (or cysteine) peptidase inhibitor, clade B, member 9	Serpinb9	ENSMUSG00000045827	20723	4.38337	4.69859	4.52162	6.10459	5.6728	6.42606	3.00178	3.17877e-06	0.000204224
1418136_at	NM_009365	Mm.3248	transforming growth factor beta 1 induced transcript 1	Tgfb1i1	ENSMUSG00000030782	21804	6.29892	7.14939	6.7544	8.27439	8.1217	8.756	3.29966	3.2071e-06	0.000205168
1451990_at	BC027056	Mm.132237	microtubule-associated protein, RP/EB family, member 2	Mapre2	ENSMUSG00000024277	212307	5.47633	5.60912	5.85775	6.45996	6.50378	6.65034	1.85627	3.1983e-06	0.000205187
1451099_at	BC011482	Mm.66056	membrane bound C2 domain containing protein	Mbc2	ENSMUSG00000025366	23943	8.36832	8.79316	8.12134	8.97882	9.4373	8.889	1.59736	3.20532e-06	0.000205346
1436239_at	BB328706	Mm.172923	solute carrier family 5 (sodium iodide symporter), member 5	Slc5a5	ENSMUSG00000000792	114479	4.53912	5.10252	4.90107	6.41256	6.10935	6.70831	3.05775	3.2251e-06	0.000205736
1424737_at	BC009165	Mm.28585	thyroid hormone responsive SPOT14 homolog (Rattus)	Thrsp	ENSMUSG00000035686	21835	4.11642	4.24735	4.05593	5.27957	5.0527	5.25901	2.09644	3.22134e-06	0.000205787
1416122_at	NM_009829	Mm.333406	cyclin D2	Ccnd2	ENSMUSG00000000184	12444	7.33133	7.13759	7.17855	6.50623	6.24089	6.33592	0.553061	3.2719e-06	0.000208426
1423680_at	BC026831	Mm.30158	fatty acid desaturase 1	Fads1	ENSMUSG00000010663	76267	8.07662	8.35666	7.92926	9.46305	9.0597	9.29385	2.27242	3.30685e-06	0.000210059
1416768_at	NM_133697	Mm.10709	RIKEN cDNA 1110003E01 gene	1110003E01Rik	ENSMUSG00000037822	68552	9.07393	9.10152	9.10621	8.43181	8.48387	8.35968	0.629511	3.30352e-06	0.000210144
1451139_at	BC023498	Mm.276829	solute carrier family 39 (zinc transporter), member 4	Slc39a4	ENSMUSG00000063354	72027	9.56143	9.60613	9.64669	8.94552	8.97399	9.0323	0.650314	3.3709e-06	0.000213827
1434528_at	AV256613	Mm.24204	alanine and arginine rich domain containing protein	Aard	ENSMUSG00000068522	239435	9.64806	9.86881	9.96055	10.2141	10.6371	10.8949	1.69822	3.38574e-06	0.000214467
1449231_at	NM_022409	Mm.23310	zinc finger protein 296	Zfp296	ENSMUSG00000011267	63872	10.4072	10.7271	10.4349	9.64368	10.1094	9.84552	0.635134	3.40613e-06	0.000215456
1422605_at	NM_021391	Mm.143788	protein phosphatase 1, regulatory (inhibitor) subunit 1A	Ppp1r1a	ENSMUSG00000022490	58200	8.97047	9.05674	9.22891	8.13359	8.42593	8.37361	0.586139	3.42875e-06	0.000216583
1416397_at	BB474887	Mm.272998	mesoderm development candidate 1	Mesdc1	---	80889	8.0149	8.0569	7.89186	9.2515	8.82046	8.69505	1.93302	3.44015e-06	0.000216999
1418539_a_at	U35368	Mm.945	protein tyrosine phosphatase, receptor type, E	Ptpre	ENSMUSG00000041836	19267	4.80286	4.58645	4.9407	5.9661	6.1471	5.82352	2.34448	3.44548e-06	0.000217031
1422396_s_at	NM_008554	Mm.196417	achaete-scute complex homolog-like 2 (Drosophila)	Ascl2	ENSMUSG00000009248	17173	5.98786	6.43886	6.71582	7.45386	7.28323	7.89097	2.27206	3.45118e-06	0.000217087
1449434_at	NM_007606	Mm.300	carbonic anhydrase 3	Car3	ENSMUSG00000027559	12350	6.94349	6.57529	7.44845	8.53029	7.41428	8.56718	2.32139	3.45999e-06	0.000217338
1456388_at	AV378604	---	similar to mKIAA1021 protein	LOC100045280	ENSMUSG00000031441	100045280	7.56341	7.85116	7.25297	6.41548	7.12452	6.28951	0.522802	3.4656e-06	0.000217388
1424807_at	BB053010	Mm.258065	laminin, alpha 4	Lama4	ENSMUSG00000019846	16775	4.03509	4.84933	4.71323	5.95205	6.1153	5.7705	2.75405	3.47463e-06	0.000217652
1452214_at	AK018608	Mm.15406	SKI-like	Skil	ENSMUSG00000027660	20482	10.0784	9.77695	10.1185	10.8721	10.4389	10.7237	1.61231	3.48704e-06	0.000218126
1429158_at	AV302798	Mm.30737	F-box protein 28	Fbxo28	ENSMUSG00000047539	67948	8.88514	8.69038	8.96526	8.15047	8.02674	8.15104	0.600318	3.51309e-06	0.000218845
1419254_at	BG076333	Mm.443	methylenetetrahydrofolate dehydrogenase (NAD+ dependent), methenyltetrahydrofolate cyclohydrolase	Mthfd2	ENSMUSG00000005667	17768	9.77696	9.98374	9.8691	9.22127	9.18978	9.05467	0.608575	3.50912e-06	0.0002189
1421255_a_at	NM_013879	Mm.38551	calcium binding protein 1	Cabp1	ENSMUSG00000029544	29867	7.6227	7.38694	7.5454	8.51998	8.39207	8.2212	1.82238	3.51924e-06	0.000218926
1429628_at	AK012378	Mm.390264	RIKEN cDNA 6330407J23 gene	6330407J23Rik	ENSMUSG00000038916	67412	8.39015	8.37053	8.25339	7.52993	7.60543	7.46971	0.573387	3.50692e-06	0.000219066
1418467_at	NM_025891	Mm.436539	SWI/SNF related, matrix associated, actin dependent regulator of chromatin, subfamily d, member 3	Smarcd3	ENSMUSG00000028949	66993	8.90137	8.84578	8.73703	8.07293	8.16148	8.05507	0.602922	3.53645e-06	0.000219693
1433966_x_at	AV212753	Mm.2942	asparagine synthetase	Asns	ENSMUSG00000029752	27053	12.3123	12.3167	12.1895	11.72	11.8303	11.6931	0.695301	3.55002e-06	0.000220233
1417453_at	AW536452	Mm.327675	cullin 4B	Cul4b	ENSMUSG00000031095	72584	10.8224	10.6783	10.7425	11.3631	11.2921	11.3735	1.51116	3.6166e-06	0.000223748
1449342_at	NM_023587	Mm.27286	protein tyrosine phosphatase-like (proline instead of catalytic arginine), member b	Ptplb	ENSMUSG00000035376	70757	11.1073	11.0955	11.0892	11.7279	11.5428	11.625	1.45024	3.62197e-06	0.000223773
1423222_at	AV261931	Mm.44529	CAP, adenylate cyclase-associated protein, 2 (yeast)	Cap2	ENSMUSG00000021373	67252	3.84616	4.14158	3.96263	4.55668	5.20658	5.1364	1.99485	3.62833e-06	0.000223859
1436232_a_at	BQ177003	Mm.293266	GA repeat binding protein, beta 1	Gabpb1	ENSMUSG00000027361	14391	8.46678	8.48974	8.19207	9.48472	9.15257	9.32858	1.93557	3.61427e-06	0.000223911
1436030_at	BB730977	---	similar to Cache domain containing 1	LOC100047857	---	100047857	6.14116	6.11143	6.58001	7.52778	6.9851	7.52066	2.12212	3.66184e-06	0.000225619
1431423_a_at	AK011080	Mm.259567	mediator of RNA polymerase II transcription, subunit 8 homolog (yeast)	Med8	ENSMUSG00000006392	80509	10.7116	10.78	10.8426	10.1488	10.2569	10.193	0.670126	3.7024e-06	0.000227187
1416619_at	BC003967	Mm.273584	RIKEN cDNA 4632428N05 gene	4632428N05Rik	ENSMUSG00000020101	74048	4.44579	4.47883	4.62199	5.50305	5.3539	5.93908	2.13556	3.6935e-06	0.000227258
1434285_at	BB701578	Mm.37932	FERM domain containing 4A	Frmd4a	---	209630	7.48278	7.34424	7.37159	6.25576	6.59159	6.39606	0.509756	3.69941e-06	0.000227312
1449914_at	NM_025660	Mm.158120	RIB43A domain with coiled-coils 1	Ribc1	---	66611	7.12744	7.08492	7.22917	6.2567	6.23681	6.10427	0.520304	3.7158e-06	0.00022739
1419095_a_at	NM_018816	Mm.2161	apolipoprotein M	Apom	ENSMUSG00000024391	55938	6.71107	7.12325	7.3831	5.62017	6.39455	6.12443	0.496949	3.71107e-06	0.000227409
1449839_at	BG070529	Mm.34405	caspase 3	Casp3	ENSMUSG00000031628	12367	9.46916	9.37856	9.45428	10.0881	9.97724	10.066	1.52606	3.72554e-06	0.000227677
1424769_s_at	BI248947	Mm.308134	caldesmon 1	Cald1	---	109624	9.16924	8.51556	9.30285	9.82378	9.43856	10.1461	1.75474	3.73922e-06	0.000228203
1438666_at	BB534423	Mm.35116	low density lipoprotein receptor class A domain containing 3	Ldlrad3	ENSMUSG00000048058	241576	8.74689	8.63176	8.65768	9.42649	9.37027	9.28327	1.60433	3.75259e-06	0.000228401
1437928_at	AV225493	Mm.12862	protocadherin 12	Pcdh12	---	53601	4.14043	4.05313	4.05313	5.11269	5.56909	5.12263	2.30684	3.7481e-06	0.000228437
1439764_s_at	BB098431	Mm.294740	insulin-like growth factor 2 mRNA binding protein 2	Igf2bp2	ENSMUSG00000033581	319765	8.48916	8.79928	8.51656	7.10377	8.09546	7.24685	0.47049	3.77032e-06	0.000229171
1454790_at	BG072960	Mm.87389	WD repeat domain 35	Wdr35	ENSMUSG00000066643	74682	8.24733	7.67003	8.38409	7.27982	6.91852	7.51592	0.551071	3.77961e-06	0.000229427
1448867_at	NM_020050	Mm.240668	TMEM9 domain family, member B	Tmem9b	ENSMUSG00000031021	56786	7.21133	7.3488	7.40684	6.48054	6.48998	6.61172	0.576756	3.8104e-06	0.000230985
1452144_a_at	AK007652	Mm.238455	mitochondrial ribosomal protein L44	Mrpl44	ENSMUSG00000026248	69163	9.88827	10.0377	10.1682	9.30093	9.36085	9.47026	0.635861	3.82367e-06	0.000231478
1427180_at	BB147793	Mm.45519	solute carrier family 27 (fatty acid transporter), member 3	Slc27a3	ENSMUSG00000027932	26568	6.59526	6.38642	6.68489	7.52067	7.19604	7.56409	1.83044	3.83983e-06	0.000232145
1447775_x_at	BB278135	Mm.29145	zinc finger protein 622	Zfp622	ENSMUSG00000052253	52521	7.89087	7.60971	7.95609	6.63701	6.8727	6.94321	0.504954	3.9299e-06	0.000236008
1427271_at	BC027138	Mm.239355	zinc finger and BTB domain containing 44	Zbtb44	---	235132	9.99972	9.92859	9.91467	9.23656	9.20367	9.17227	0.597327	3.92921e-06	0.000236282
1460337_at	BB326929	Mm.286495	SH3-domain kinase binding protein 1	Sh3kbp1	ENSMUSG00000040990	58194	5.15856	5.67283	5.53467	6.59471	6.6126	6.61815	2.24778	3.921e-06	0.000236418
1423227_at	AA798563	Mm.14046	keratin 17	Krt17	ENSMUSG00000035557	16667	7.1595	6.79248	7.08717	5.8026	5.90683	6.13657	0.483027	3.91809e-06	0.000236559
1455956_x_at	AV310588	Mm.333406	cyclin D2	Ccnd2	ENSMUSG00000000184	12444	6.49511	6.20758	6.58841	5.24126	5.3482	5.4956	0.479788	3.92873e-06	0.000236568
1419639_at	U30244	Mm.209813	ephrin B2	Efnb2	ENSMUSG00000001300	13642	5.60505	5.51959	6.08818	6.61925	6.32943	6.95971	1.86747	3.95757e-06	0.000237354
1427099_at	BG243624	Mm.378964	MYC-associated zinc finger protein (purine-binding transcription factor)	Maz	ENSMUSG00000030678	17188	8.70206	8.78183	7.84531	9.71651	9.42264	9.01148	1.94117	3.98037e-06	0.000237773
1450350_a_at	NM_030887	Mm.103560	Jun dimerization protein 2	Jundm2	ENSMUSG00000034271	81703	7.30371	7.77768	7.15613	6.13728	6.45493	6.36191	0.473982	3.97255e-06	0.000237936
1420973_at	BB699910	Mm.440357	AT rich interactive domain 5B (Mrf1 like) /// similar to modulator recognition factor 2	Arid5b /// LOC100044968	ENSMUSG00000019947	100044968 /// 71371	6.74254	7.03906	7.07201	5.89821	6.16919	5.79197	0.505316	3.97843e-06	0.000237973
1449088_at	NM_007994	Mm.391871	fructose bisphosphatase 2	Fbp2	ENSMUSG00000021456	14120	7.32639	7.09206	7.45863	8.31343	7.73753	8.33757	1.79513	4.00118e-06	0.0002387
1451751_at	AF335325	Mm.250841	DNA-damage-inducible transcript 4-like	Ddit4l	ENSMUSG00000046818	73284	7.66516	6.9251	7.65672	8.51528	7.74611	8.52946	1.80014	4.02032e-06	0.000239525
1455692_x_at	AA266367	Mm.372315	RIKEN cDNA 1700097N02 gene	1700097N02Rik	---	67522	9.80792	10.0607	9.73488	10.3452	10.9055	10.4291	1.62177	4.08822e-06	0.000243249
1420505_a_at	AF326545	Mm.278865	syntaxin binding protein 1	Stxbp1	ENSMUSG00000026797	20910	7.00266	7.4452	6.93433	8.12176	8.19704	7.75809	1.87536	4.10557e-06	0.00024396
1457741_at	AV377040	Mm.318116	Transcribed locus	---	---	---	7.07805	7.19692	7.2054	6.31937	6.27544	6.21124	0.540345	4.21139e-06	0.000249918
1452457_a_at	AF108215	Mm.458152	protein kinase, AMP-activated, beta 1 non-catalytic subunit	Prkab1	ENSMUSG00000029513	19079	7.31255	7.40995	7.3949	8.18717	8.14362	8.07119	1.69814	4.26759e-06	0.000252589
1416381_a_at	BC008174	Mm.279782	peroxiredoxin 5	Prdx5	ENSMUSG00000024953	54683	9.61541	9.57778	9.63277	8.85735	8.94662	8.96365	0.621947	4.27402e-06	0.000252638
1451491_at	BC016225	Mm.32826	BCDIN3 domain containing	Bcdin3d	ENSMUSG00000037525	75284	7.77691	7.84036	8.13783	6.95487	7.06275	7.00292	0.534779	4.28156e-06	0.000252752
1451669_at	AJ271836	Mm.249695	protein phosphatase 1B, magnesium dependent, beta isoform	Ppm1b	---	19043	10.0124	10.0039	10.1467	9.17616	9.41051	9.37094	0.602315	4.26701e-06	0.000252886
1434169_at	BQ175107	Mm.255986	RIKEN cDNA 9030409G11 gene	9030409G11Rik	ENSMUSG00000040606	71529	7.77163	7.55411	7.4371	8.56601	8.33411	8.28315	1.74967	4.30376e-06	0.00025373
1451782_a_at	AF305501	Mm.29744	solute carrier family 29 (nucleoside transporters), member 1	Slc29a1	ENSMUSG00000023942	63959	10.1687	10.4554	10.1597	11.1532	11.1397	10.8325	1.72656	4.31462e-06	0.000254039
1451077_at	BM114165	Mm.423324	ribosomal protein L5 /// similar to ribosomal protein L5 /// similar to 60S ribosomal protein L5 /// predicted gene, EG665407 /// predicted gene, EG668032	EG665407 /// EG668032 /// LOC100043295 /// LOC100045256 /// LOC100047935 /// LOC382740 /// LOC632230 /// LOC664956 /// LOC666545 /// LOC668936 /// LOC675821 /// Rpl5	ENSMUSG00000043553 /// ENSMUSG00000058558 /// ENSMUSG00000059478 /// ENSMUSG00000062131 /// ENSMUSG00000069353	100043295 /// 100045256 /// 100047935 /// 19983 /// 382740 /// 632230 /// 664956 /// 665407 /// 666545 /// 668032 /// 668936 /// 675821	9.26514	9.31748	9.26714	9.85979	10.1614	9.8676	1.60706	4.32449e-06	0.000254288
1451364_at	BC027083	Mm.292739	polymerase (RNA) III (DNA directed) polypeptide G like	Polr3gl	ENSMUSG00000028104	69870	7.25074	6.94743	6.9271	5.8409	6.13968	5.86618	0.47565	4.34188e-06	0.000254647
1424119_at	BC016398	Mm.458152	protein kinase, AMP-activated, beta 1 non-catalytic subunit	Prkab1	ENSMUSG00000029513	19079	8.16896	8.36954	8.19234	9.06757	9.03719	9.04213	1.75166	4.34014e-06	0.000254876
1452519_a_at	X14678	Mm.389856	zinc finger protein 36	Zfp36	ENSMUSG00000044786	22695	7.23523	7.4314	7.11514	8.14679	8.18311	7.9295	1.77447	4.36867e-06	0.000255885
1425930_a_at	AF213670	Mm.628	MAX-like protein X	Mlx	ENSMUSG00000017801	21428	8.48449	8.35733	8.71779	7.80254	7.79294	8.00549	0.636635	4.38338e-06	0.000256413
1422054_a_at	U36203	Mm.15406	SKI-like	Skil	ENSMUSG00000027660	20482	6.72197	6.12665	6.60776	7.82419	7.21429	7.39111	1.99774	4.44469e-06	0.000258658
1418094_s_at	NM_007607	Mm.1641	carbonic anhydrase 4	Car4	ENSMUSG00000000805	12351	5.03359	4.75772	4.81274	6.34016	5.78329	6.71974	2.75319	4.44057e-06	0.000258752
1432012_a_at	AK016629	Mm.195859	NOL1/NOP2/Sun domain family 6	Nsun6	ENSMUSG00000026707	74455	5.95589	5.80211	5.7518	4.944	4.95488	4.944	0.541	4.44015e-06	0.000259062
1433971_at	BB558154	Mm.318846	calmodulin binding transcription activator 1	Camta1	---	100072	6.77616	7.07046	6.47952	5.83321	5.67109	5.55346	0.475185	4.43572e-06	0.000259139
1427111_s_at	BG145492	Mm.432511	ribonucleoprotein, PTB-binding 1	Raver1	ENSMUSG00000010205	71766	7.68224	7.59655	6.88784	8.52864	8.26869	7.85631	1.78274	4.48017e-06	0.000260052
1417090_at	NM_009037	Mm.4876	reticulocalbin 1	Rcn1	ENSMUSG00000005973	19672	9.65963	9.77111	9.44211	8.85347	9.17096	8.72434	0.613206	4.47552e-06	0.000260117
1441979_at	BB124106	Mm.333333	cDNA sequence BC060267	BC060267	---	212516	4.0995	4.04288	3.94023	5.23336	4.86197	5.48715	2.29356	4.50327e-06	0.000261056
1416271_at	NM_022032	Mm.28209	PERP, TP53 apoptosis effector	Perp	ENSMUSG00000019851	64058	9.0324	8.18717	9.06094	9.76556	9.02705	10.2523	1.91195	4.53443e-06	0.000262525
1452545_a_at	U37029	Mm.263396	integrin beta 1 (fibronectin receptor beta)	Itgb1	ENSMUSG00000025809	16412	9.03588	8.88909	9.05714	9.93632	9.79589	9.68543	1.76242	4.56002e-06	0.000262659
1450044_at	NM_008057	Mm.297906	frizzled homolog 7 (Drosophila)	Fzd7	ENSMUSG00000041075	14369	8.49439	8.14263	8.41584	9.43247	8.69564	9.33117	1.75637	4.55659e-06	0.000262797
1420720_at	NM_016789	Mm.10099	neuronal pentraxin 2 /// hypothetical protein LOC100044234	LOC100044234 /// Nptx2	---	100044234 /// 53324	8.83025	8.85409	8.10447	9.69951	9.55609	9.42124	1.98152	4.54756e-06	0.000262948
1419309_at	NM_010329	Mm.2976	podoplanin	Pdpn	ENSMUSG00000028583	14726	8.03831	8.45651	8.42049	7.29245	7.79715	7.77948	0.623578	4.55557e-06	0.000263074
1451353_at	AV378394	Mm.221412	transmembrane 6 superfamily member 1	Tm6sf1	ENSMUSG00000038623	107769	4.76168	5.22862	5.06136	6.63475	6.14919	6.46868	2.73614	4.61292e-06	0.000264691
1424538_at	BI650739	Mm.3979	ubiquitin-like 4	Ubl4	ENSMUSG00000015290	27643	9.0831	8.82202	9.30495	8.11061	8.18873	8.23465	0.543516	4.61133e-06	0.000264937
1416708_a_at	NM_027898	Mm.27366	GRAM domain containing 1A	Gramd1a	---	52857	7.63287	7.65513	7.7943	8.56512	8.45867	8.53518	1.77494	4.60944e-06	0.000265166
1417975_at	BF018653	Mm.30601	karyopherin (importin) alpha 4	Kpna4	ENSMUSG00000027782	16649	6.7812	6.80258	6.28487	8.32627	7.64513	7.29844	2.24343	4.69674e-06	0.000269159
1448480_at	BC003972	Mm.334789	nuclear import 7 homolog (S. cerevisiae)	Nip7	ENSMUSG00000031917	66164	11.3654	11.48	11.5386	10.5753	10.9409	10.6104	0.597319	4.71482e-06	0.000269852
1429802_at	AK002831	Mm.285710	hydroxysteroid (17-beta) dehydrogenase 14	Hsd17b14	ENSMUSG00000030825	66065	10.5091	10.3494	10.1686	11.1914	10.9353	11.0839	1.66392	4.72579e-06	0.000270137
1426792_s_at	BC024790	Mm.248096	RUN and SH3 domain containing 2	Rusc2	ENSMUSG00000035969	100213	7.47982	7.60752	7.06843	8.39682	8.25643	8.01195	1.79313	4.74682e-06	0.000270653
1454662_at	BG070862	Mm.12654	RIKEN cDNA A230106M15 gene	A230106M15Rik	ENSMUSG00000044134	231717	6.84835	6.92974	6.858	7.73773	7.73696	7.68375	1.79155	4.75717e-06	0.0002709
1415705_at	AK018610	Mm.22565	RIKEN cDNA 9130011J15 gene	9130011J15Rik	---	66818	7.69179	7.6949	7.82298	6.78525	6.99739	6.97495	0.568548	4.74546e-06	0.000270917
1424378_at	BC021467	Mm.27486	low density lipoprotein receptor adaptor protein 1	Ldlrap1	ENSMUSG00000037295	100017	7.73559	7.47631	7.51148	8.78625	8.24221	8.88293	2.11973	4.77166e-06	0.000271383
1416872_at	NM_019656	Mm.46701	tetraspanin 6	Tspan6	ENSMUSG00000067377	56496	7.13062	6.88354	7.2	6.14518	5.93775	6.33062	0.523864	4.81294e-06	0.000273042
1426466_s_at	BB311088	Mm.44829	ribosomal protein S6 kinase-like 1	Rps6kl1	ENSMUSG00000019235	238323	6.31919	6.279	6.21315	7.20132	7.52287	7.0818	2.01246	4.8109e-06	0.00027327
1452988_at	AK011997	Mm.392029	RIKEN cDNA 2610306M01 gene	2610306M01Rik	---	67170	6.69198	6.60797	6.7677	5.99179	5.75499	5.80392	0.560614	4.85672e-06	0.000275179
1428600_at	AK014241	Mm.244047	ninein	Nin	---	18080	5.81595	6.09157	5.94571	6.7795	6.85711	6.81376	1.8251	4.88336e-06	0.000276342
1422060_at	AF237770	Mm.323892	parvin, beta /// similar to parvin, beta	LOC676024 /// Parvb	ENSMUSG00000022438	170736 /// 676024	7.3454	7.36239	6.889	8.63872	8.10242	7.8316	2.01437	4.89465e-06	0.000276633
1419649_s_at	NM_008659	Mm.234502	myosin IC	Myo1c	ENSMUSG00000017774	17913	9.86172	9.89571	9.86979	10.552	10.4138	10.6785	1.5991	4.97612e-06	0.000279139
1420410_at	NM_030676	Mm.16794	nuclear receptor subfamily 5, group A, member 2	Nr5a2	ENSMUSG00000026398	26424	9.69371	10.2856	9.66497	8.63038	9.21152	9.04293	0.534416	4.9915e-06	0.000279307
1438200_at	BB065799	Mm.45563	sulfatase 1	Sulf1	ENSMUSG00000016918	240725	7.43758	7.61908	7.56577	6.67662	6.75555	6.40841	0.529347	4.98564e-06	0.000279326
1425410_at	BC027413	Mm.218434	Tp53rk binding protein	Tprkb	ENSMUSG00000054226	69786	5.74421	5.61829	6.15697	4.92209	4.83614	5.1066	0.543319	4.97606e-06	0.000279483
1421074_at	NM_007825	Mm.316000	cytochrome P450, family 7, subfamily b, polypeptide 1	Cyp7b1	ENSMUSG00000039519	13123	3.96982	3.99934	4.40106	5.27102	4.76127	5.53333	2.11739	4.95782e-06	0.000279503
1417045_at	NM_007544	Mm.235081	BH3 interacting domain death agonist	Bid	ENSMUSG00000004446	12122	8.86469	8.75369	8.67377	8.12042	8.17036	8.02771	0.63447	4.95223e-06	0.000279538
1416992_at	NM_008595	Mm.149235	MFNG O-fucosylpeptide 3-beta-N-acetylglucosaminyltransferase /// similar to manic fringe	LOC100046464 /// Mfng	ENSMUSG00000018169	100046464 /// 17305	7.33562	7.66503	7.32232	8.74315	8.36686	8.35535	2.10857	4.96552e-06	0.000279588
1417482_at	NM_028602	Mm.390423	testis expressed gene 19	Tex19	ENSMUSG00000039329	73679	10.2019	10.5701	9.95657	10.9789	11.0711	10.6752	1.59143	4.9732e-06	0.000279671
1423160_at	BQ044290	Mm.392726	sprouty protein with EVH-1 domain 1, related sequence	Spred1	---	114715	9.85922	9.52071	9.76367	9.15548	8.94052	8.98618	0.62208	5.02115e-06	0.000280618
1429778_at	AK015354	Mm.116942	optineurin	Optn	ENSMUSG00000026672	71648	4.73608	5.07676	4.92913	3.93688	3.75846	3.89166	0.487619	5.05282e-06	0.00028169
1440825_s_at	AV100366	Mm.296565	coiled-coil domain containing 28A /// similar to coiled-coil domain containing 28A	Ccdc28a /// LOC100045472	ENSMUSG00000059554	100045472 /// 215814	6.68301	6.75663	7.01955	5.88859	5.6187	5.55926	0.464803	5.04677e-06	0.000281701
1426564_at	BB770954	Mm.258371	zinc finger protein 553	Zfp553	ENSMUSG00000045598	233887	8.81841	8.47897	8.6076	7.90266	7.81545	7.91938	0.594006	5.07933e-06	0.000282818
1426996_at	BB021559	Mm.267178	expressed sequence AA409316	AA409316	ENSMUSG00000046761	105732	6.51097	6.10244	6.13497	5.25951	5.05566	5.38663	0.499786	5.1138e-06	0.000284036
1455900_x_at	BB041811	Mm.330731	transglutaminase 2, C polypeptide	Tgm2	ENSMUSG00000037820	21817	5.81481	5.77134	5.50796	6.55785	6.77184	6.79259	2.03686	5.11097e-06	0.000284229
1419429_at	NM_016673	Mm.425178	ciliary neurotrophic factor receptor	Cntfr	ENSMUSG00000028444	12804	6.70296	6.11123	6.3678	7.57069	7.02779	7.13772	1.80586	5.12699e-06	0.000284419
1417185_at	BC002070	Mm.425949	lymphocyte antigen 6 complex, locus A	Ly6a	ENSMUSG00000075602	110454	7.56372	6.96049	7.90295	8.57302	7.79121	8.55671	1.78826	5.15626e-06	0.000285691
1424056_at	BC019125	Mm.218478	ubiquitin specific peptidase 48	Usp48	ENSMUSG00000043411	170707	10.3313	10.3006	10.164	9.70192	9.63461	9.68437	0.664621	5.1772e-06	0.000286499
1428549_at	AK009833	Mm.274715	coiled-coil domain containing 3	Ccdc3	ENSMUSG00000026676	74186	8.54654	8.83681	8.51266	9.44474	9.43751	9.27041	1.69035	5.21537e-06	0.000288258
1455885_at	AV238106	Mm.397580	RIKEN cDNA 6530401C20 gene	6530401C20Rik	ENSMUSG00000050022	231842	5.26555	5.25085	5.5941	6.09069	6.42285	6.55535	1.99065	5.23526e-06	0.000289003
1455790_at	BB543028	Mm.307932	E2F transcription factor 2	E2f2	ENSMUSG00000018983	242705	7.36892	7.09178	7.07571	8.07305	7.83601	8.05138	1.75693	5.24617e-06	0.000289251
1432394_a_at	AK016820	Mm.257482	apoptosis antagonizing transcription factor	Aatf	ENSMUSG00000018697	56321	9.48836	9.46993	9.62908	8.64365	8.8397	8.73051	0.579771	5.27525e-06	0.000289792
1417956_at	NM_007702	Mm.449	cell death-inducing DNA fragmentation factor, alpha subunit-like effector A	Cidea	ENSMUSG00000024526	12683	4.89773	5.39275	5.50478	4.07987	4.22946	4.14649	0.46794	5.2708e-06	0.000289901
1421287_a_at	NM_008816	Mm.343951	platelet/endothelial cell adhesion molecule 1	Pecam1	ENSMUSG00000020717	18613	8.51512	8.4999	8.55509	9.28724	9.35857	9.11035	1.66352	5.2842e-06	0.00028993
1420664_s_at	NM_011171	Mm.3243	protein C receptor, endothelial	Procr	ENSMUSG00000027611	19124	4.75434	5.23739	5.07682	6.04572	6.17234	6.01554	2.09209	5.26959e-06	0.000290188
1430086_at	AK010496	Mm.460059	cholinergic receptor, nicotinic, alpha polypeptide 9	Chrna9	ENSMUSG00000029205	231252	6.99263	6.90937	7.15287	5.89039	6.17197	5.88518	0.493645	5.30445e-06	0.000290688
1438634_x_at	BB105164	Mm.271967	LIM and SH3 protein 1	Lasp1	ENSMUSG00000038366	16796	11.6103	11.3416	11.6277	12.0757	12.0144	12.2199	1.49416	5.33841e-06	0.000292194
1416307_at	NM_007456	Mm.290086	adaptor-related protein complex AP-1, mu subunit 1	Ap1m1	ENSMUSG00000003033	11767	8.72896	8.85994	8.72609	8.12206	8.24696	7.92379	0.627962	5.34633e-06	0.000292273
1437956_at	AV281292	Mm.234573	expressed sequence BB220380	BB220380	ENSMUSG00000046207	104709	3.78176	3.56278	3.4575	5.05848	4.87295	4.21197	2.19653	5.38518e-06	0.00029404
1417797_a_at	NM_133707	Mm.299081	RIKEN cDNA 1810019J16 gene	1810019J16Rik	ENSMUSG00000037600	69073	5.53918	5.80069	5.85701	3.82191	4.93625	4.17102	0.388058	5.40348e-06	0.000294683
1435057_x_at	BE334128	Mm.282932	polymerase (RNA) I polypeptide E	Polr1e	ENSMUSG00000028318	64424	8.82431	8.64938	8.95385	7.75806	7.95354	7.91051	0.526702	5.4451e-06	0.000296593
1434423_at	BB138485	Mm.133132	GULP, engulfment adaptor PTB domain containing 1	Gulp1	ENSMUSG00000056870	70676	4.82274	4.61629	4.98705	5.64671	5.78087	5.91924	1.97337	5.4621e-06	0.000297161
1457000_at	BE952917	Mm.333333	cDNA sequence BC060267	BC060267	ENSMUSG00000030321	212516	3.80985	4.02005	3.91372	5.06359	4.77602	4.8277	1.98586	5.47176e-06	0.000297327
1449254_at	NM_009263	Mm.288474	secreted phosphoprotein 1	Spp1	ENSMUSG00000029304	20750	12.9822	12.7648	13.0036	11.7701	12.1844	12.1866	0.556006	5.50353e-06	0.000298694
1434836_at	AV277440	Mm.1389	nuclear factor of activated T-cells, cytoplasmic, calcineurin-dependent 2 interacting protein	Nfatc2ip	---	18020	11.0597	11.0268	11.1354	10.016	10.4293	10.3427	0.574423	5.55842e-06	0.000300228
1439029_at	BG069993	Mm.200423	glutamic pyruvate transaminase (alanine aminotransferase) 2	Gpt2	ENSMUSG00000031700	108682	9.18614	9.12623	9.08257	8.51934	8.34489	8.50567	0.627377	5.54089e-06	0.00030036
1452257_at	BF322712	Mm.293470	3-hydroxybutyrate dehydrogenase, type 1	Bdh1	ENSMUSG00000046598	71911	7.89405	7.92147	8.13597	7.16777	7.24441	7.31653	0.598852	5.54886e-06	0.000300431
1452124_at	BB628935	Mm.235960	ankyrin 3, epithelial	Ank3	ENSMUSG00000069601	11735	5.12279	5.5745	5.31076	4.37281	4.81578	4.45679	0.579629	5.55661e-06	0.00030049
1447904_s_at	AV313761	Mm.3496	farnesyltransferase, CAAX box, alpha /// similar to farnesyltransferase alpha subunit	Fnta /// LOC100046996	ENSMUSG00000015994	100046996 /// 14272	10.9351	11.0739	11.0904	10.2091	10.4042	10.4552	0.62569	5.62182e-06	0.000303289
1426993_at	AV337591	Mm.266215	xenotropic and polytropic retrovirus receptor 1	Xpr1	ENSMUSG00000026469	19775	5.13356	4.98417	4.69134	5.93645	5.80552	5.78922	1.88401	5.65271e-06	0.000304591
1419457_at	BG069493	Mm.252718	Rho-guanine nucleotide exchange factor	Rgnef	ENSMUSG00000021662	110596	5.24612	5.75533	5.29468	6.14503	6.63851	6.23452	1.8758	5.67816e-06	0.000305597
1421341_at	NM_015732	Mm.71710	axin2	Axin2	ENSMUSG00000000142	12006	4.52964	4.31445	4.16414	5.41496	5.15419	4.93818	1.78232	5.69173e-06	0.000305598
1449455_at	NM_010407	Mm.715	hemopoietic cell kinase	Hck	ENSMUSG00000003283	15162	9.5816	9.22156	9.45685	8.83518	8.41666	8.89167	0.614784	5.68864e-06	0.000305797
1448937_at	NM_134060	Mm.255506	solute carrier family 35, member B3	Slc35b3	ENSMUSG00000021432	108652	7.23809	7.17383	7.29423	6.2332	6.4838	6.21386	0.530352	5.74515e-06	0.0003081
1449118_at	NM_010022	Mm.3636	dihydrolipoamide branched chain transacylase E2	Dbt	ENSMUSG00000000340	13171	8.48078	8.31803	8.28831	7.50391	7.65159	7.4917	0.571281	5.795e-06	0.000308937
1421044_at	BB528408	Mm.235616	mannose receptor, C type 2	Mrc2	ENSMUSG00000020695	17534	4.37288	4.1334	4.09042	5.31103	4.9434	5.201	1.94287	5.80239e-06	0.000308965
1425272_at	AF083876	Mm.246009	epithelial membrane protein 2	Emp2	ENSMUSG00000022505	13731	5.65815	5.6519	5.61852	6.86774	6.44247	6.78911	2.09784	5.79012e-06	0.000309042
1455760_at	BB749107	Mm.334766	solute carrier family 9 (sodium/hydrogen exchanger), member 5	Slc9a5	---	277973	5.09779	5.20999	4.78311	6.33323	5.98732	5.6859	1.97939	5.7775e-06	0.0003091
1425921_a_at	BC019471	Mm.23780	RIKEN cDNA 1810055G02 gene	1810055G02Rik	ENSMUSG00000035372	72056	9.08268	9.20382	8.94729	8.39149	8.55687	8.42446	0.651327	5.78465e-06	0.000309115
1450880_at	AK004034	Mm.203928	mitochondrial ribosomal protein L16	Mrpl16	ENSMUSG00000024683	94063	9.86035	9.71671	9.9992	9.15768	9.11442	9.15131	0.609579	5.81423e-06	0.000309231
1439051_a_at	BE985602	Mm.260504	MAP/microtubule affinity-regulating kinase 4	Mark4	ENSMUSG00000030397	232944	6.93522	7.01832	6.99465	8.40143	7.91384	7.9246	2.17615	5.77386e-06	0.000309272
1449852_a_at	NM_133838	Mm.132226	EH-domain containing 4	Ehd4	ENSMUSG00000027293	98878	8.01102	8.33432	7.89807	8.77569	8.92099	8.79908	1.68938	5.86005e-06	0.000311301
1451198_at	BC019178	Mm.270044	GATA zinc finger domain containing 2A /// similar to Transcriptional repressor p66 alpha (GATA zinc finger domain-containing protein 2A)	Gatad2a /// LOC100047029	---	100047029 /// 234366	5.61192	5.93647	5.63578	6.92436	6.86167	6.4698	2.05507	5.8696e-06	0.000311441
1428211_at	AK016685	Mm.226534	RIKEN cDNA 4933406E20 gene	4933406E20Rik	ENSMUSG00000006675	74443	6.70719	6.84261	6.98857	5.83524	6.04536	6.04755	0.547573	5.88794e-06	0.000312047
1415894_at	BC003264	Mm.250256	ectonucleotide pyrophosphatase/phosphodiesterase 2	Enpp2	---	18606	3.74886	3.95754	3.60115	4.62019	4.62019	4.25399	1.66153	5.97324e-06	0.000316196
1424800_at	BQ044016	Mm.389224	enabled homolog (Drosophila)	Enah	---	13800	12.1481	12.2358	11.8791	11.4684	11.4163	11.3726	0.63162	5.99259e-06	0.000316849
1416106_at	NM_029571	Mm.440007	KTI12 homolog, chromatin associated (S. cerevisiae)	Kti12	ENSMUSG00000073775	100087	9.88114	9.87286	9.79274	9.28285	9.19959	9.00319	0.622047	6.01279e-06	0.000317544
1417662_at	BC005686	Mm.4454	ELK3, member of ETS oncogene family	Elk3	ENSMUSG00000008398	13713	4.34212	4.37406	3.78258	5.32937	5.17159	5.15671	2.10422	6.02309e-06	0.000317716
1426238_at	L24755	Mm.27757	bone morphogenetic protein 1	Bmp1	ENSMUSG00000022098	12153	6.63332	6.6889	6.67765	7.62256	7.38198	7.75753	1.90524	6.04871e-06	0.000317952
1424246_a_at	BC003808	Mm.436548	testis derived transcript	Tes	ENSMUSG00000029552	21753	7.06719	7.34242	7.05216	8.17314	8.00554	8.27828	2.0251	6.03726e-06	0.000318092
1423700_at	BC026795	Mm.12553	replication factor C (activator 1) 3	Rfc3	ENSMUSG00000033970	69263	8.95712	8.84154	9.11268	8.12602	8.28794	8.27581	0.601091	6.04824e-06	0.000318298
1456093_at	BB732439	Mm.378309	zinc finger protein 536	Zfp536	ENSMUSG00000043456	243937	4.97344	5.08485	4.93844	4.13482	4.22318	4.09953	0.556185	6.08817e-06	0.000319654
1417104_at	BC001999	Mm.20829	epithelial membrane protein 3	Emp3	ENSMUSG00000040212	13732	6.44146	6.30919	6.66176	7.31059	7.16961	7.39057	1.76646	6.12625e-06	0.000321279
1423758_at	BG069656	Mm.290530	GTPase activating protein (SH3 domain) binding protein 2	G3bp2	ENSMUSG00000029405	23881	12.4046	12.438	12.5402	11.864	12.0014	11.9497	0.696847	6.14901e-06	0.000322098
1427447_a_at	BC003984	Mm.123714	TRIO and F-actin binding protein	Triobp	ENSMUSG00000033088	110253	8.73782	8.77037	8.52954	9.64133	9.3037	9.53423	1.77479	6.19336e-06	0.000324045
1417595_at	NM_010791	Mm.3404	mesenchyme homeobox 1	Meox1	ENSMUSG00000001493	17285	5.68127	5.85714	5.94367	6.68054	6.87402	6.73944	1.91951	6.21308e-06	0.0003247
1445669_at	BB080456	Mm.42038	sprouty homolog 4 (Drosophila)	Spry4	ENSMUSG00000024427	24066	9.00856	8.73989	8.61246	7.633	8.08288	7.42907	0.486636	6.23499e-06	0.000325468
1451019_at	AK017474	Mm.29561	cathepsin F	Ctsf	ENSMUSG00000006458	56464	7.5559	7.76423	7.7602	6.78557	6.97077	6.90244	0.571683	6.27972e-06	0.000327424
1427009_at	AV224009	Mm.4339	laminin, alpha 5	Lama5	ENSMUSG00000015647	16776	8.64532	8.53767	8.62154	9.18301	9.21053	9.37578	1.57754	6.30951e-06	0.000328597
1417004_at	NM_021884	Mm.241334	tumor susceptibility gene 101	Tsg101	ENSMUSG00000014402	22088	9.94742	9.8001	9.82685	9.18478	9.24712	9.174	0.635685	6.32079e-06	0.000328805
1446427_at	BB484081	Mm.461217	GATA-like 1	Glp1	---	100009600	5.92382	5.99918	5.84493	6.60362	6.90445	6.74156	1.77884	6.34059e-06	0.000329455
1429418_at	AK013228	Mm.441091	CDC14 cell division cycle 14 homolog B (S. cerevisiae)	Cdc14b	---	218294	7.76096	7.97602	7.6161	7.01127	7.20387	6.78612	0.580937	6.35905e-06	0.000329655
1420518_a_at	AF317839	Mm.214530	immunoglobulin superfamily, member 9	Igsf9	ENSMUSG00000037995	93842	7.04665	7.00241	6.91606	7.90266	7.667	7.67897	1.69735	6.38256e-06	0.000329736
1434861_at	BE200144	Mm.341587	Transcribed locus	---	---	---	6.75956	6.69463	6.7947	5.92604	6.07554	5.8634	0.578875	6.36892e-06	0.000329787
1418349_at	L07264	Mm.289681	heparin-binding EGF-like growth factor	Hbegf	ENSMUSG00000024486	15200	7.87261	7.82757	7.80062	7.05477	7.1671	6.7927	0.565742	6.37749e-06	0.000329852
1434610_at	BM210485	Mm.234912	plectin 1	Plec1	ENSMUSG00000022565	18810	8.33833	8.73124	8.1893	9.41029	9.35748	9.48742	2.03497	6.35595e-06	0.000329873
1447934_at	BB128741	Mm.101836	RIKEN cDNA 9630033F20 gene	9630033F20Rik	ENSMUSG00000038028	319801	8.39342	8.52342	8.59543	7.77201	7.94358	7.88408	0.643274	6.43162e-06	0.000331891
1416325_at	NM_009638	Mm.16781	cysteine-rich secretory protein 1	Crisp1	ENSMUSG00000025431	11571	3.05319	3.36032	3.55971	2.48492	2.67503	2.71908	0.618235	6.5277e-06	0.000336464
1456546_at	BE852123	Mm.372315	RIKEN cDNA 1700097N02 gene	1700097N02Rik	---	67522	5.18093	5.13163	4.99245	6.05902	5.97262	5.79783	1.79228	6.54693e-06	0.000336686
1422286_a_at	NM_009372	Mm.101034	TG interacting factor 1	Tgif1	ENSMUSG00000047407	21815	10.5009	10.4879	10.489	9.97214	9.9061	9.74799	0.653203	6.53972e-06	0.000336698
1429843_at	AK012898	Mm.100168	glycine/arginine rich protein 1	Grrp1	ENSMUSG00000050105	72690	6.18294	5.75194	5.96752	6.90687	7.04817	7.24262	2.17589	6.5838e-06	0.000337427
1450478_a_at	X63440	Mm.319117	protein tyrosine phosphatase, non-receptor type 12	Ptpn12	ENSMUSG00000028771	19248	8.40853	8.48963	8.47084	9.07058	9.11855	9.01718	1.52971	6.58318e-06	0.000337779
1448845_at	NM_133982	Mm.274421	ribonuclease P 25 subunit (human)	Rpp25	ENSMUSG00000062309	102614	10.0311	10.2696	9.846	9.27932	9.68194	9.31104	0.649834	6.59956e-06	0.000337851
1420887_a_at	NM_009743	Mm.238213	Bcl2-like 1	Bcl2l1	ENSMUSG00000007659	12048	7.87887	7.62103	7.74987	8.6358	8.25983	8.62331	1.69298	6.58177e-06	0.000338092
1417399_at	NM_019521	Mm.3982	growth arrest specific 6	Gas6	ENSMUSG00000031451	14456	6.57724	6.98513	6.45883	8.00283	7.70716	7.75353	2.263	6.64294e-06	0.000339686
1434909_at	BF462770	Mm.300814	Ras-related GTP binding D	Rragd	---	52187	7.17731	7.77523	7.93861	6.2291	7.11971	6.95802	0.553299	6.65261e-06	0.000339795
1417288_at	NM_031257	Mm.261122	pleckstrin homology domain-containing, family A (phosphoinositide binding specific) member 2	Plekha2	ENSMUSG00000031557	83436	8.93445	9.143	9.03169	8.15387	8.39908	8.48915	0.621936	6.6696e-06	0.000339894
1447658_x_at	BB322227	Mm.35789	synaptopodin 2-like	Synpo2l	---	68760	6.57303	6.6955	6.8586	7.44506	7.35208	7.76741	1.76136	6.6662e-06	0.000340104
1450208_a_at	NM_080288	Mm.342392	engulfment and cell motility 1, ced-12 homolog (C. elegans)	Elmo1	ENSMUSG00000041112	140580	5.36658	4.81045	5.31076	6.42636	5.99542	5.9889	1.98609	6.71205e-06	0.000341671
1450976_at	AI987929	Mm.30837	N-myc downstream regulated gene 1	Ndrg1	ENSMUSG00000005125	17988	7.16092	7.28092	7.3261	8.07244	8.37802	7.96857	1.86042	6.72747e-06	0.00034207
1450928_at	BB121406	---	similar to Id4	LOC100045546	---	100045546	4.3992	4.38151	4.53568	5.17891	5.19143	5.49771	1.80598	6.78711e-06	0.000344713
1448679_at	NM_010489	Mm.4834	hyaluronoglucosaminidase 2	Hyal2	ENSMUSG00000010047	15587	8.84686	8.65492	8.81364	9.50203	9.35609	9.48973	1.59947	6.80744e-06	0.000345357
1418090_at	NM_032398	Mm.260768	plasmalemma vesicle associated protein	Plvap	ENSMUSG00000034845	84094	7.32524	7.19604	7.45432	8.07484	8.1192	8.06064	1.69999	6.83123e-06	0.000346175
1449694_s_at	C77953	Mm.291716	COMM domain containing 5	Commd5	ENSMUSG00000055041	66398	8.83547	8.97815	8.87127	8.19524	8.08831	8.01948	0.57846	6.91497e-06	0.000349241
1419240_at	NM_031386	Mm.440758	testis expressed gene 14	Tex14	ENSMUSG00000010342	83560	8.32245	8.23704	8.26158	7.49869	7.62468	7.37406	0.586547	6.91063e-06	0.000349413
1434294_at	BB183166	Mm.260106	Transcribed locus	---	---	---	5.90911	5.75754	6.2885	6.63428	6.47593	7.00014	1.64537	6.9058e-06	0.000349561
1459989_at	AV271189	Mm.412663	Transcribed locus	---	---	---	5.10214	6.09564	5.03736	5.93238	7.21408	5.93238	1.93625	6.93769e-06	0.000349606
1418437_a_at	NM_011550	Mm.628	MAX-like protein X	Mlx	ENSMUSG00000017801	21428	8.17451	8.27169	8.3857	7.38849	7.54576	7.65557	0.595797	6.93575e-06	0.000349899
1419835_s_at	AW123286	Mm.234912	plectin 1	Plec1	ENSMUSG00000022565	18810	9.46688	9.67542	9.38347	10.0821	10.1976	10.2898	1.61406	6.95188e-06	0.00034993
1418753_at	NM_013529	Mm.24402	glutamine fructose-6-phosphate transaminase 2	Gfpt2	ENSMUSG00000020363	14584	9.39666	9.54497	9.4259	8.73487	8.88523	8.70393	0.623784	6.9836e-06	0.000350353
1415823_at	BG060909	Mm.193096	stearoyl-Coenzyme A desaturase 2	Scd2	ENSMUSG00000025203	20250	9.82029	9.84742	9.52678	10.762	10.5448	10.099	1.67641	6.98082e-06	0.000350603
1421624_a_at	NM_010135	Mm.389224	enabled homolog (Drosophila)	Enah	---	13800	9.30587	9.57398	9.18849	8.72859	8.69921	8.48491	0.60987	6.97629e-06	0.000350767
1435803_a_at	BM120823	Mm.227183	eukaryotic translation initiation factor 4E member 2	Eif4e2	ENSMUSG00000026254	26987	11.5626	11.5783	11.6111	11.0044	11.1398	11.143	0.713317	7.03495e-06	0.000352537
1452242_at	AK004655	Mm.9916	centrosomal protein 55	Cep55	ENSMUSG00000024989	74107	11.183	10.9376	11.0534	10.2365	10.3854	10.2089	0.585926	7.06782e-06	0.000353399
1437588_at	BB547375	Mm.234261	POU domain, class 4, transcription factor 2	Pou4f2	ENSMUSG00000031688	18997	6.64859	7.08299	6.79878	7.39604	7.84813	7.45926	1.65299	7.0625e-06	0.000353525
1448546_at	BB703307	Mm.41265	Ras association (RalGDS/AF-6) domain family 3	Rassf3	ENSMUSG00000025795	192678	7.35073	7.56578	7.24857	9.01485	8.34635	8.49415	2.41939	7.10956e-06	0.000355092
1417271_a_at	NM_007932	Mm.225297	endoglin	Eng	ENSMUSG00000026814	13805	8.46833	8.4507	8.52152	9.06905	9.02282	9.08746	1.49451	7.13262e-06	0.00035585
1424562_a_at	BC026925	Mm.16228	solute carrier family 25 (mitochondrial carrier, adenine nucleotide translocator), member 4	Slc25a4	ENSMUSG00000031633	11739	11.5626	11.6069	11.4563	12.071	12.1062	12.0541	1.44978	7.14439e-06	0.000356043
1432503_a_at	AK006040	Mm.143764	phosducin-like 2	Pdcl2	ENSMUSG00000029235	79455	3.81534	4.72043	3.90249	2.95288	3.3857	3.11851	0.509081	7.19186e-06	0.000358013
1417538_at	NM_011895	Mm.281885	solute carrier family 35 (CMP-sialic acid transporter), member 1 /// similar to CMP-sialic acid transporter	LOC100046775 /// Slc35a1	ENSMUSG00000028293	100046775 /// 24060	8.50856	8.59154	8.63165	7.86267	7.86203	7.82467	0.604595	7.28232e-06	0.000361718
1433754_at	BI649713	Mm.238266	muscleblind-like 2	Mbnl2	ENSMUSG00000022139	105559	7.18196	6.55557	7.47818	7.93443	7.52411	8.20386	1.76507	7.27741e-06	0.000361873
1415762_x_at	AV021593	Mm.248163	mitochondrial ribosomal protein L52	Mrpl52	ENSMUSG00000010406	68836	10.8885	10.7562	10.665	10.0502	10.0849	10.1659	0.631597	7.30248e-06	0.00036232
1437103_at	AV293532	Mm.294740	insulin-like growth factor 2 mRNA binding protein 2	Igf2bp2	ENSMUSG00000033581	319765	8.62994	9.16777	8.50058	7.64434	8.50389	7.70525	0.570801	7.40338e-06	0.000366923
1460173_at	BC010840	Mm.271967	LIM and SH3 protein 1	Lasp1	ENSMUSG00000038366	16796	11.2015	11.2714	11.0245	11.9596	11.7219	11.93	1.64364	7.45528e-06	0.00036909
1451997_at	BC024805	Mm.297660	zinc finger protein 426	Zfp426	---	235028	7.00536	6.87069	7.05053	6.19763	6.07604	6.26361	0.575782	7.4699e-06	0.000369408
1438934_x_at	BB114323	Mm.439752	sema domain, immunoglobulin domain (Ig), transmembrane domain (TM) and short cytoplasmic domain, (semaphorin) 4A	Sema4a	ENSMUSG00000028064	20351	6.97714	7.18248	7.14896	6.09054	6.50556	6.21585	0.563372	7.49241e-06	0.000370115
1452472_at	AJ428064	Mm.441138	receptor transporter protein 3	Rtp3	---	235636	5.06234	4.74965	5.18081	6.09991	6.00714	5.89191	2.02687	7.63926e-06	0.000376956
1416589_at	NM_009242	Mm.291442	secreted acidic cysteine rich glycoprotein /// similar to Secreted acidic cysteine rich glycoprotein	LOC100046740 /// Sparc	ENSMUSG00000018593	100046740 /// 20692	10.8466	11.1528	10.7691	11.6238	11.6123	11.669	1.65164	7.65629e-06	0.000376972
1438559_x_at	BB145101	Mm.148425	solute carrier family 44, member 2	Slc44a2	ENSMUSG00000057193	68682	8.67879	8.56103	8.78872	7.57658	7.98103	7.89976	0.558258	7.66538e-06	0.000377008
1435192_at	AV306664	Mm.35784	SRY-box containing gene 3	Sox3	---	20675	7.08931	7.47993	6.43284	8.32148	8.2045	7.75538	2.16756	7.65253e-06	0.000377199
1448371_at	NM_016754	Mm.14526	myosin light chain, phosphorylatable, fast skeletal muscle	Mylpf	ENSMUSG00000030672	17907	10.7861	10.8137	10.8544	9.85914	10.3443	10.01	0.601727	7.68687e-06	0.000377653
1445574_at	BG067678	Mm.25466	Transcribed locus	---	---	---	4.98618	4.85232	4.88234	5.91152	5.68052	5.63743	1.78745	7.72574e-06	0.000378327
1434025_at	BG069607	Mm.441332	Transcribed locus	---	---	---	12.5061	12.3572	12.4027	11.7779	11.9393	11.7725	0.666084	7.70996e-06	0.000378375
1437502_x_at	BB560574	Mm.29742	CD24a antigen	Cd24a	ENSMUSG00000047139	12484	6.87973	6.72853	6.81545	4.87823	5.8348	5.10417	0.36445	7.72237e-06	0.000378573
1427457_a_at	BG248060	Mm.27757	bone morphogenetic protein 1	Bmp1	ENSMUSG00000022098	12153	3.57312	3.43055	3.64947	4.67487	4.0993	4.83009	2.00086	7.7746e-06	0.000380306
1422523_at	NM_021882	Mm.16756	silver	Si	ENSMUSG00000025359	20431	7.04651	7.76567	7.25982	6.34493	6.81895	6.42341	0.564581	7.80223e-06	0.000381244
1418237_s_at	NM_009929	Mm.4352	procollagen, type XVIII, alpha 1	Col18a1	ENSMUSG00000001435	12822	9.90916	9.69309	9.78123	10.7085	10.2171	10.5726	1.63635	7.85822e-06	0.000383564
1418280_at	NM_011803	Mm.275036	Kruppel-like factor 6	Klf6	ENSMUSG00000000078	23849	5.06974	5.19108	4.83894	6.84961	6.07176	6.17463	2.59972	7.89579e-06	0.000384151
1455428_at	BM248711	Mm.225649	RIKEN cDNA A930008G19 gene	A930008G19Rik	ENSMUSG00000030956	77938	4.3991	4.34385	4.18954	5.56453	5.15158	5.84029	2.37781	7.89329e-06	0.000384444
1434026_at	BQ178970	Mm.30455	Atpase, class I, type 8B, member 2	Atp8b2	ENSMUSG00000060671	54667	8.64762	8.9798	8.48818	7.99867	8.40307	7.82936	0.647208	7.88783e-06	0.000384593
1426849_at	BE947982	Mm.192303	SEC24 related gene family, member B (S. cerevisiae) /// similar to SEC24 related gene family, member B (S. cerevisiae)	LOC100047481 /// Sec24b	ENSMUSG00000001052	100047481 /// 99683	7.30308	7.37702	7.31659	8.53621	7.98444	8.35489	1.97604	7.94018e-06	0.000385895
1439377_x_at	BB041150	Mm.289747	cell division cycle 20 homolog (S. cerevisiae)	Cdc20	ENSMUSG00000006398	107995	12.472	12.3904	12.457	12.8417	12.8051	12.837	1.30879	7.95138e-06	0.000386023
1455071_at	BG072012	Mm.262184	zinc finger and BTB domain containing 7B	Zbtb7b	ENSMUSG00000028042	22724	7.26905	7.31727	6.86889	8.26744	8.02352	8.12541	2.00617	8.00479e-06	0.000388198
1436858_at	BB003847	Mm.238266	muscleblind-like 2	Mbnl2	ENSMUSG00000022139	105559	7.12499	6.86532	7.18774	8.28086	7.57627	8.13955	1.93312	8.02186e-06	0.000388608
1422565_s_at	NM_008688	Mm.426936	nuclear factor I/C	Nfic	ENSMUSG00000055053	18029	3.88091	4.08102	3.51943	5.35639	4.80045	4.94407	2.37059	8.05752e-06	0.000389917
1450017_at	BG065754	Mm.2103	cyclin G1	Ccng1	---	12450	10.5125	10.0886	10.5387	11.1078	10.7319	11.1314	1.5269	8.13603e-06	0.000393294
1427718_a_at	X58876	Mm.22670	transformed mouse 3T3 cell double minute 2	Mdm2	ENSMUSG00000020184	17246	10.0921	9.67364	10.1881	10.8882	10.3071	10.7796	1.59815	8.15729e-06	0.000393478
1425116_a_at	AY032655	Mm.459123	spectrin beta 4	Spnb4	ENSMUSG00000011751	80297	8.21047	8.04921	8.1035	8.78452	8.71356	8.72705	1.53807	8.15395e-06	0.000393738
1437215_at	BB198496	Mm.386852	nudix (nucleoside diphosphate linked moiety X)-type motif 15	Nudt15	---	214254	6.65503	6.85547	6.71388	5.81361	6.12918	5.75075	0.558498	8.20278e-06	0.000394407
1434891_at	AV253087	Mm.24807	prostaglandin F2 receptor negative regulator	Ptgfrn	ENSMUSG00000027864	19221	9.35154	9.04449	9.13599	9.93683	9.73216	9.84255	1.58098	8.20053e-06	0.000394719
1419278_at	BG068704	Mm.218478	ubiquitin specific peptidase 48	Usp48	ENSMUSG00000043411	170707	10.4447	10.5115	10.4285	9.79945	9.93757	9.92975	0.672983	8.19315e-06	0.000394786
1419978_s_at	AU014694	Mm.272230	DNA segment, Chr 10, ERATO Doi 610, expressed	D10Ertd610e	ENSMUSG00000019467	52666	7.63818	7.7074	7.77841	6.76903	6.98612	6.97868	0.576163	8.32372e-06	0.000399795
1455544_at	BM228797	Mm.440937	zinc finger, RAN-binding domain containing 3	Zranb3	ENSMUSG00000036086	226409	8.10585	8.2533	8.08175	7.41643	7.61111	7.3887	0.626463	8.37864e-06	0.000402006
1428894_at	AK005048	Mm.358861	RIKEN cDNA 1300018J18 gene	1300018J18Rik	---	223776	6.1858	5.66845	6.27812	5.3631	4.70362	5.22332	0.519694	8.40158e-06	0.000402678
1423636_at	AK017259	Mm.155573	WD repeat domain 31	Wdr31	ENSMUSG00000028391	71354	6.89415	7.12803	6.98144	6.1678	6.23189	6.12987	0.565312	8.41201e-06	0.000402749
1435292_at	AF023098	Mm.320639	TBC1 domain family, member 4	Tbc1d4	---	210789	4.19091	4.49894	4.25152	5.68558	5.31439	5.88989	2.56367	8.43053e-06	0.000403208
1449089_at	NM_008735	Mm.455873	nuclear receptor interacting protein 1	Nrip1	ENSMUSG00000048490	268903	6.51948	6.42777	6.64594	7.29025	7.34637	7.51087	1.8059	8.48067e-06	0.000404748
1451475_at	BC019530	Mm.3085	plexin D1	Plxnd1	ENSMUSG00000072831	67784	4.40547	5.02711	4.60052	6.71139	5.9872	6.46429	3.50994	8.47731e-06	0.000405016
1426263_at	AY059394	Mm.178322	cell adhesion molecule 4	Cadm4	ENSMUSG00000054793	260299	6.84753	6.94248	6.74289	5.9862	6.27309	5.8267	0.569708	8.51488e-06	0.000405522
1423399_a_at	BG143658	Mm.4714	YY1 associated factor 2	Yaf2	ENSMUSG00000022634	67057	7.93284	7.90957	8.00705	8.76985	8.48165	8.71462	1.63535	8.50763e-06	0.000405605
1430105_at	AK006690	Mm.443306	RIKEN cDNA 1700042O10 gene	1700042O10Rik	---	73321	4.38664	5.35662	5.02189	3.63485	3.98057	3.95312	0.485288	8.52727e-06	0.000405684
1426649_at	BM114154	Mm.422686	transmembrane protein with EGF-like and two follistatin-like domains 1 /// similar to Transmembrane protein with EGF-like and two follistatin-like domains 1	LOC100045217 /// Tmeff1	ENSMUSG00000028347	100045217 /// 230157	10.4096	10.01	10.1557	9.51834	9.51834	9.50607	0.629265	8.5597e-06	0.000406798
1431055_a_at	AK010399	Mm.294166	sorting nexin 10	Snx10	ENSMUSG00000038301	71982	8.75624	8.81566	8.7768	7.88543	8.25421	7.97035	0.59875	8.58111e-06	0.000406958
1451449_at	BC018468	Mm.294641	RIKEN cDNA 4933407N01 gene	4933407N01Rik	ENSMUSG00000020311	66753	7.18262	7.30672	7.14206	6.52176	6.34841	6.17356	0.552732	8.57784e-06	0.000407231
1416029_at	NM_013692	Mm.4292	Kruppel-like factor 10	Klf10	ENSMUSG00000037465	21847	8.79824	8.98453	8.82863	9.54142	9.62549	9.52694	1.61861	8.63257e-06	0.000408968
1428558_at	BG067251	Mm.378377	O-sialoglycoprotein endopeptidase-like 1	Osgepl1	ENSMUSG00000026096	72085	6.92094	7.29756	7.20528	6.23022	6.34134	6.08334	0.531476	8.67533e-06	0.000410562
1451117_a_at	BC004710	Mm.167868	target of myb1-like 1 (chicken)	Tom1l1	ENSMUSG00000020541	71943	6.76122	6.46064	6.79092	5.65099	5.68782	5.36495	0.473553	8.73223e-06	0.000411528
1432075_a_at	AK005801	Mm.42257	tektin 1	Tekt1	ENSMUSG00000020799	21689	5.98786	6.32011	6.02505	5.09851	5.5457	5.14856	0.556392	8.7275e-06	0.000411735
1440910_at	AW495307	Mm.381907	expressed sequence C77370	C77370	---	245555	7.43481	7.11159	7.69427	6.57526	6.41089	6.87567	0.577796	8.76018e-06	0.000411984
1437503_a_at	BB533076	Mm.196533	scotin gene	Scotin	ENSMUSG00000025647	66940	8.92695	9.23224	9.25337	8.14417	8.57517	8.17748	0.563262	8.72478e-06	0.000412038
1419135_at	NM_008518	Mm.1715	lymphotoxin B	Ltb	ENSMUSG00000024399	16994	5.7154	5.78641	6.17903	4.68785	5.08191	4.9539	0.510654	8.75594e-06	0.000412215
1448200_at	NM_015749	Mm.20948	transcobalamin 2	Tcn2	ENSMUSG00000020432	21452	6.8057	7.13756	6.8819	7.73837	7.7865	7.96099	1.86318	8.77487e-06	0.000412245
1419690_at	NM_025921	Mm.37274	RIKEN cDNA 2610002M06 gene	2610002M06Rik	---	67028	5.66409	5.97262	5.76284	4.94866	5.14453	4.78311	0.559789	8.7213e-06	0.000412306
1423161_s_at	BQ044290	Mm.392726	sprouty protein with EVH-1 domain 1, related sequence	Spred1	---	114715	9.34588	9.17928	9.18857	8.78775	8.53496	8.36629	0.628176	8.80448e-06	0.000413206
1429833_at	AK009303	Mm.250491	lymphocyte antigen 6 complex, locus G6E	Ly6g6e	ENSMUSG00000013766	70274	6.93076	7.51132	7.27423	6.11879	6.39765	5.71464	0.456987	8.8223e-06	0.000413612
1430128_a_at	AK002562	Mm.28147	receptor accessory protein 6	Reep6	---	70335	8.57381	8.74108	8.27861	7.62816	7.74008	7.65548	0.556037	8.83398e-06	0.000413729
1417015_at	BB703307	Mm.41265	Ras association (RalGDS/AF-6) domain family 3	Rassf3	ENSMUSG00000025795	192678	5.5989	5.55009	5.01793	7.12716	6.27544	6.43727	2.4041	8.89801e-06	0.000416296
1440857_at	BE980696	Mm.305535	carbamoyl-phosphate synthetase 2, aspartate transcarbamylase, and dihydroorotase	Cad	ENSMUSG00000013629	69719	6.51377	5.74796	6.10285	7.28352	6.88031	6.88977	1.87417	9.08201e-06	0.000424025
1416326_at	NM_007763	Mm.272368	cysteine-rich protein 1 (intestinal)	Crip1	ENSMUSG00000006360	12925	9.78458	9.76045	9.79308	10.3817	10.5048	10.4941	1.60453	9.07373e-06	0.000424077
1429862_at	AV235932	Mm.330505	phospholipase A2, group IVE	Pla2g4e	ENSMUSG00000050211	329502	6.04221	6.5335	6.28025	5.29964	5.60683	5.49284	0.567707	9.12932e-06	0.000424914
1437565_a_at	BI666155	Mm.90760	guanine nucleotide binding protein-like 2 (nucleolar) /// similar to guanine nucleotide binding protein-like 2 (nucleolar)	Gnl2 /// LOC633966	ENSMUSG00000028869	230737 /// 633966	8.55147	8.18221	8.48655	7.38898	7.60931	7.56318	0.548759	9.16452e-06	0.000425236
1454881_s_at	BQ084786	Mm.3089	uroplakin 3B	Upk3b	ENSMUSG00000042985	100647	4.29466	5.00234	4.40019	3.5255	3.9432	3.69025	0.55934	9.11784e-06	0.000425257
1436939_at	AV220213	Mm.295205	unc-45 homolog B (C. elegans)	Unc45b	ENSMUSG00000018845	217012	3.53156	3.62035	3.97972	5.64071	4.71098	5.12443	2.88502	9.12734e-06	0.000425261
1439394_x_at	AV213435	Mm.289747	cell division cycle 20 homolog (S. cerevisiae)	Cdc20	ENSMUSG00000006398	107995	9.5782	9.48234	9.58313	10.0401	10.1278	10.1303	1.46761	9.16125e-06	0.000425522
1439059_at	BB709811	Mm.391313	CDNA sequence BC031748	BC031748	---	245622	5.28893	5.12286	5.60574	6.07669	5.95332	6.44686	1.76536	9.15429e-06	0.000425637
1434908_at	BB212188	Mm.28298	expressed sequence AI480556	AI480556	ENSMUSG00000038406	233208	7.79317	7.54275	6.35893	8.58983	8.27172	7.66033	1.95307	9.2034e-06	0.000426601
1419879_s_at	AA960166	Mm.248445	tripartite motif protein 25	Trim25	ENSMUSG00000000275	217069	10.805	10.8084	10.9245	11.4216	11.281	11.4498	1.45335	9.24079e-06	0.000427894
1450871_a_at	X17502	Mm.4606	branched chain aminotransferase 1, cytosolic	Bcat1	ENSMUSG00000030268	12035	11.6282	11.952	11.5511	10.9641	11.2439	11.1623	0.66897	9.28576e-06	0.000429535
1433498_at	BF585125	Mm.271657	RIKEN cDNA 2010005J08 gene	2010005J08Rik	ENSMUSG00000049680	72046	6.27712	6.64455	6.65285	7.28887	7.38253	7.45247	1.80828	9.30001e-06	0.000429754
1433558_at	BM231046	Mm.29629	disabled homolog 2 (Drosophila) interacting protein	Dab2ip	ENSMUSG00000026883	69601	8.68081	8.59856	8.31799	9.4156	9.17559	9.32248	1.72072	9.35235e-06	0.00043173
1434261_at	AV228782	Mm.271668	signal-induced proliferation-associated 1 like 2	Sipa1l2	ENSMUSG00000001995	244668	7.31196	7.45219	7.43574	8.20945	8.16635	8.07112	1.68556	9.36205e-06	0.000431736
1437648_at	BB541022	Mm.166467	phosphate cytidylyltransferase 1, choline, beta isoform	Pcyt1b	ENSMUSG00000035246	236899	6.94552	6.8189	6.81572	6.07683	6.14542	5.85073	0.562306	9.43218e-06	0.000434526
1423734_at	BC003828	Mm.292510	RAS-related C3 botulinum substrate 1	Rac1	ENSMUSG00000001847	19353	11.3536	11.3197	11.4068	10.8594	10.8302	10.8304	0.697628	9.64751e-06	0.000443992
1435561_at	BB453531	Mm.8068	Ets2 repressor factor	Erf	ENSMUSG00000040857	13875	9.97958	10.0346	9.59488	10.8721	10.5438	10.2933	1.63415	9.66943e-06	0.000444095
1433972_at	BB558154	Mm.318846	calmodulin binding transcription activator 1	Camta1	ENSMUSG00000014592	100072	8.19928	8.43828	7.94165	7.46731	7.47003	7.34409	0.591358	9.66844e-06	0.000444502
1439369_x_at	AV002797	Mm.21587	solute carrier family 9 (sodium/hydrogen exchanger), isoform 3 regulator 2	Slc9a3r2	ENSMUSG00000002504	65962	6.67981	7.2511	6.64445	7.88379	7.92227	8.14954	2.24485	9.6953e-06	0.00044483
1417533_a_at	NM_010580	Mm.6424	integrin beta 5	Itgb5	ENSMUSG00000022817	16419	8.2101	8.36158	8.45532	7.54611	7.73051	7.59786	0.609585	9.75426e-06	0.00044708
1438012_at	BB308836	Mm.40577	protein phosphatase 1 (formerly 2C)-like	Ppm1l	ENSMUSG00000027784	242083	6.28974	6.27439	6.41195	7.19664	6.99318	7.17629	1.7398	9.82655e-06	0.000449936
1435437_at	BM114815	Mm.192111	SET domain containing (lysine methyltransferase) 7	Setd7	ENSMUSG00000037111	73251	6.01612	6.14864	6.39396	7.42129	6.85049	7.48513	2.13518	9.86403e-06	0.000451195
1434003_a_at	AV033768	Mm.193086	deoxyhypusine synthase	Dhps	ENSMUSG00000060038	330817	8.1037	8.0969	8.11031	7.03194	7.46914	7.08304	0.537852	9.88182e-06	0.00045155
1417234_at	NM_008606	Mm.4561	matrix metallopeptidase 11	Mmp11	ENSMUSG00000000901	17385	7.08176	7.03593	6.90379	6.3715	6.14596	6.01943	0.56419	9.89529e-06	0.000451708
1423223_a_at	BB796358	Mm.186185	peroxiredoxin 6	Prdx6	ENSMUSG00000026701	11758	11.8071	11.878	12.0182	12.5756	12.3818	12.4847	1.50105	9.91805e-06	0.000452289
1416737_at	NM_008195	Mm.275654	glycogen synthase 1, muscle	Gys1	---	14936	9.22029	9.42933	8.87748	8.48973	8.58569	8.3125	0.611956	9.9623e-06	0.000452933
1438021_at	BB400564	Mm.426431	cDNA sequence BC013481	BC013481	---	245945	7.09105	7.55651	7.34639	6.33027	5.97626	6.18198	0.456915	9.95626e-06	0.000453115
1425810_a_at	BF124540	Mm.196484	cysteine and glycine-rich protein 1	Csrp1	ENSMUSG00000026421	13007	8.1407	8.09518	8.35261	8.95911	8.76441	8.94258	1.61963	9.95335e-06	0.00045344
1416408_at	AB034914	Mm.356689	acyl-Coenzyme A oxidase 1, palmitoyl	Acox1	ENSMUSG00000020777	11430	6.86881	6.91409	7.20837	7.6562	7.6876	7.86312	1.66991	9.99142e-06	0.0004538
1435648_at	BB325766	Mm.386903	RIKEN cDNA B430119L13 gene	B430119L13Rik	ENSMUSG00000043110	320974	6.12246	6.95742	6.43446	7.18435	7.61314	7.31142	1.83319	1.00061e-05	0.000454011
1433574_at	BE824561	Mm.78875	cell division cycle 37 homolog (S. cerevisiae)-like 1	Cdc37l1	ENSMUSG00000024780	67072	7.71343	7.7391	7.72106	6.97443	7.01431	7.02011	0.60647	1.00518e-05	0.000455625
1434307_at	AW489972	Mm.394111	transmembrane protein 64	Tmem64	---	100201	8.79526	8.93309	8.87304	7.77034	8.39575	7.97289	0.572103	1.00834e-05	0.000455682
1416379_at	NM_019482	Mm.142253	pannexin 1	Panx1	ENSMUSG00000031934	55991	7.08491	7.21882	7.04217	5.97902	6.32611	6.37236	0.543936	1.00694e-05	0.000455966
1449930_a_at	NM_025448	Mm.7091	signal sequence receptor, beta	Ssr2	---	66256	11.3549	11.2592	11.4444	10.5966	10.8317	10.7431	0.649898	1.00824e-05	0.000456096
1417465_at	NM_008033	Mm.3496	farnesyltransferase, CAAX box, alpha /// similar to farnesyltransferase alpha subunit	Fnta /// LOC100046996	ENSMUSG00000015994	100046996 /// 14272	10.8676	11.011	11.0315	10.2639	10.4299	10.4042	0.657957	1.01178e-05	0.000456322
1448529_at	NM_009378	Mm.24096	thrombomodulin	Thbd	---	21824	4.59165	4.77932	4.70518	5.50618	5.74417	5.2987	1.78191	1.01134e-05	0.00045658
1426628_at	BB431503	Mm.273578	transmembrane protein 34	Tmem34	ENSMUSG00000031617	234463	9.80733	9.80255	9.81117	9.21612	9.21376	9.23774	0.666903	1.02107e-05	0.000459137
1442917_at	BM195384	Mm.277966	hypothetical protein LOC100040792 /// hypothetical protein LOC100044834	LOC100040792 /// LOC100044834	---	100040792 /// 100044834	7.52662	7.65795	7.8049	6.51896	6.97882	6.98882	0.563292	1.01965e-05	0.000459414
1417276_at	NM_008807	Mm.439742	tubby-like protein 2	Tulp2	ENSMUSG00000023467	56734	6.7839	6.5171	6.45883	5.67249	5.77163	5.52959	0.528148	1.02077e-05	0.00045946
1457030_at	BQ175773	Mm.260543	miRNA containing gene	Mirg	---	373070	7.81444	7.68353	7.77181	8.73362	8.64913	8.31805	1.76807	1.02622e-05	0.000460992
1424040_at	BC019977	Mm.266716	microtubule-associated protein 7 domain containing 1	Mtap7d1	ENSMUSG00000028849	245877	7.89992	8.01851	7.70333	8.62535	8.62195	8.76594	1.75381	1.04076e-05	0.000465668
1426244_at	BC027056	Mm.132237	microtubule-associated protein, RP/EB family, member 2	Mapre2	ENSMUSG00000024277	212307	7.26015	7.58569	7.51062	8.30817	8.14871	8.44074	1.81683	1.03814e-05	0.000465883
1441836_x_at	AV045004	Mm.325325	RIKEN cDNA 1700006H03 gene	1700006H03Rik	---	74174	7.5947	8.29567	8.03753	6.88132	7.509	7.01082	0.560132	1.04072e-05	0.000466112
1455505_at	AI840824	Mm.270044	GATA zinc finger domain containing 2A	Gatad2a	---	234366	6.73134	7.17334	6.7544	7.51285	7.84428	7.5047	1.6644	1.0402e-05	0.000466345
1415729_at	BQ174223	Mm.10504	3-phosphoinositide dependent protein kinase-1	Pdpk1	---	18607	8.8758	9.11347	9.22107	8.07846	8.54779	8.22463	0.584093	1.04608e-05	0.000466659
1423376_a_at	AV341904	Mm.203949	docking protein 4	Dok4	---	114255	6.75407	6.85833	6.62001	7.45039	7.55556	7.43113	1.66544	1.04435e-05	0.000466811
1449122_at	NM_026534	Mm.427021	RIKEN cDNA 3110003A22 gene	3110003A22Rik	ENSMUSG00000028243	68053	7.63864	7.37146	7.68473	6.81591	6.7576	6.84748	0.592841	1.04542e-05	0.000466824
1417712_at	AA985754	Mm.377134	eukaryotic translation initiation factor 2, subunit 2 (beta)	Eif2s2	ENSMUSG00000074656	67204	13.3767	13.4935	13.4423	13.0028	13.0902	13.0497	0.76322	1.05144e-05	0.000468588
1416268_at	BC005486	Mm.290207	E26 avian leukemia oncogene 2, 3' domain	Ets2	---	23872	8.81366	8.8036	8.58289	7.84271	8.03218	7.93738	0.578426	1.05874e-05	0.000471375
1430781_at	AV256298	Mm.36006	adenylate kinase 7	Ak7	ENSMUSG00000041323	78801	7.935	8.68593	8.53589	7.12433	8.15313	7.80279	0.62098	1.07639e-05	0.000478759
1423986_a_at	BC010238	Mm.196533	scotin gene	Scotin	ENSMUSG00000025647	66940	8.34207	8.64077	8.25964	7.73552	7.96846	7.54743	0.63155	1.08167e-05	0.000479218
1425811_a_at	BF124540	Mm.196484	cysteine and glycine-rich protein 1	Csrp1	ENSMUSG00000026421	13007	8.42711	8.47421	8.5263	9.12408	9.08576	9.04742	1.52802	1.07939e-05	0.000479623
1418792_at	AF326561	Mm.143603	SH3-domain GRB2-like 2	Sh3gl2	ENSMUSG00000028488	20404	8.40139	8.59129	8.42344	7.63938	7.89458	7.82048	0.621685	1.08156e-05	0.00047964
1454783_at	BI081033	Mm.24208	interleukin 13 receptor, alpha 1	Il13ra1	ENSMUSG00000017057	16164	4.90529	5.01131	4.87802	3.72483	4.37683	3.97148	0.539615	1.08512e-05	0.000479805
1452183_a_at	Y13832	Mm.289645	GTL2, imprinted maternally expressed untranslated mRNA	Gtl2	---	17263	8.9616	9.19458	8.56195	9.67813	9.73909	9.53391	1.68776	1.08087e-05	0.000479808
1428412_at	AK004283	Mm.246440	transmembrane 9 superfamily member 3	Tm9sf3	ENSMUSG00000025016	107358	6.84964	7.03664	6.95765	6.16707	6.22271	6.15347	0.588191	1.08498e-05	0.000480214
1447612_x_at	BB494168	Mm.457680	Jumonji domain containing 3	Jmjd3	---	216850	8.37	8.5784	8.39794	7.38145	7.6191	7.79093	0.558282	1.09217e-05	0.000481975
1452504_s_at	BC022594	Mm.45396	chitobiase, di-N-acetyl-	Ctbs	ENSMUSG00000028189	74245	7.14026	6.75098	7.21229	6.31188	6.04377	6.07197	0.543107	1.09146e-05	0.000482134
1459579_at	BQ266161	Mm.357990	calcium channel, voltage-dependent, gamma subunit 8	Cacng8	ENSMUSG00000053395	81905	5.08638	5.21199	5.1076	6.22151	6.00442	6.66482	2.29041	1.09611e-05	0.00048277
1421339_at	NM_018788	Mm.103748	exostoses (multiple)-like 3	Extl3	ENSMUSG00000021978	54616	5.59747	5.19005	4.7436	6.45812	6.06141	5.75302	1.88611	1.09524e-05	0.000482856
1434205_at	BM247370	Mm.240396	protein phosphatase 2, regulatory subunit B (B56), gamma isoform	Ppp2r5c	---	26931	8.00004	7.74593	7.79436	7.25218	7.09212	7.07879	0.61335	1.10416e-05	0.000485842
1423786_at	BC024401	Mm.246241	RIKEN cDNA 8430410A17 gene	8430410A17Rik	ENSMUSG00000030060	232210	11.2561	11.4825	11.2953	10.6523	11.0267	10.6487	0.675317	1.10938e-05	0.000486714
1448184_at	AF483488	Mm.278458	FK506 binding protein 1a	Fkbp1a	ENSMUSG00000032966	14225	11.7994	11.7367	11.7712	12.2713	12.15	12.2741	1.37858	1.10836e-05	0.00048674
1426187_a_at	AF465243	Mm.256035	HCLS1 associated X-1	Hax1	ENSMUSG00000027944 /// ENSMUSG00000055544	23897	11.3916	11.3237	11.4234	10.8111	10.886	10.8547	0.693745	1.1077e-05	0.000486925
1457479_at	AW536823	---	---	---	---	---	4.55459	4.56901	4.44514	3.8612	3.6658	3.43572	0.549948	1.11411e-05	0.000487838
1433559_at	BB811412	Mm.212813	solute carrier family 45, member 4	Slc45a4	ENSMUSG00000036649	106068	8.91573	9.19192	8.98676	8.28232	8.46427	8.19741	0.609048	1.11335e-05	0.00048798
1422937_at	NM_022721	Mm.150813	frizzled homolog 5 (Drosophila)	Fzd5	ENSMUSG00000045005	14367	8.88133	9.03073	9.21301	7.9175	8.40762	7.9808	0.52921	1.12111e-05	0.000490429
1420812_at	BB277517	Mm.384027	histone deacetylase 7A	Hdac7a	ENSMUSG00000022475	56233	5.78548	5.91402	5.63847	7.09933	6.65278	6.66482	2.06388	1.12476e-05	0.000491548
1435040_at	AV228493	Mm.146194	interleukin-1 receptor-associated kinase 3	Irak3	ENSMUSG00000020227	73914	8.37655	8.79915	8.59146	7.68014	8.25579	7.9289	0.645009	1.13189e-05	0.000492756
1454647_at	BQ031255	Mm.347362	acyl-Coenzyme A dehydrogenase family, member 11	Acad11	ENSMUSG00000032558	102632	9.42255	9.38173	9.60525	8.77323	8.63891	9.05609	0.639522	1.13158e-05	0.000493097
1434186_at	BB297502	Mm.90147	G protein-coupled receptor 23	Gpr23	ENSMUSG00000049929	78134	5.68882	6.0153	5.89292	6.48829	6.69925	6.75594	1.72195	1.12954e-05	0.00049316
1421853_at	L42177	Mm.998	presenilin 1	Psen1	ENSMUSG00000019969	19164	8.80704	8.96247	9.01626	8.10595	8.2939	8.27253	0.613811	1.13129e-05	0.000493448
1419103_a_at	NM_025341	Mm.181473	abhydrolase domain containing 6	Abhd6	ENSMUSG00000025277	66082	7.5779	8.00392	7.69115	6.81029	6.81839	6.98278	0.546356	1.13518e-05	0.000493708
1439332_at	AV251625	Mm.250841	DNA-damage-inducible transcript 4-like	Ddit4l	ENSMUSG00000046818	73284	7.71825	6.72799	7.62056	8.37083	7.44475	8.54651	1.70513	1.13698e-05	0.000494016
1427899_at	BI738010	Mm.26696	ring finger protein (C3H2C3 type) 6	Rnf6	ENSMUSG00000029634	74132	6.81416	7.1151	6.87042	6.11381	6.03601	6.08074	0.555742	1.14062e-05	0.000495123
1455069_x_at	BF225398	Mm.16228	solute carrier family 25 (mitochondrial carrier, adenine nucleotide translocator), member 4	Slc25a4	ENSMUSG00000031633	11739	11.5147	11.3835	11.459	12.0173	12.048	11.9947	1.48382	1.14498e-05	0.000496534
1419170_at	BB667295	Mm.272705	transmembrane protein 157	Tmem157	ENSMUSG00000051185	67698	8.43779	8.11175	8.20385	7.53765	7.38569	7.61616	0.601933	1.1471e-05	0.000496979
1428386_at	AK012088	Mm.276016	acyl-CoA synthetase long-chain family member 3	Acsl3	ENSMUSG00000032883	74205	6.77922	6.59859	6.77161	7.58981	7.60009	7.44934	1.78521	1.15513e-05	0.000499498
1436332_at	BB755506	Mm.34885	heat shock protein, alpha-crystallin-related, B6	Hspb6	ENSMUSG00000036854	243912	6.18553	6.20096	6.10251	5.41659	5.07295	5.35534	0.546723	1.15459e-05	0.00049974
1423801_a_at	BC005667	Mm.1786	adenine phosphoribosyl transferase	Aprt	ENSMUSG00000006589	11821	11.1946	11.1423	11.3231	11.8076	11.6601	11.7883	1.44723	1.15916e-05	0.000500758
1425141_at	BE691552	---	lactamase, beta 2	Lactb2	---	212442	8.76433	8.87488	8.98717	8.10202	8.2762	8.29529	0.637091	1.17378e-05	0.000506106
1421129_a_at	NM_016745	Mm.6306	ATPase, Ca++ transporting, ubiquitous	Atp2a3	ENSMUSG00000020788	53313	8.1776	7.68564	7.79093	7.17584	7.00669	6.92182	0.557165	1.17511e-05	0.000506197
1430111_a_at	AK012821	Mm.4606	branched chain aminotransferase 1, cytosolic	Bcat1	ENSMUSG00000030268	12035	10.2811	10.389	10.4389	9.72203	9.85121	9.84599	0.676856	1.17319e-05	0.000506337
1438672_at	BI134721	Mm.323892	parvin, beta	Parvb	---	170736	9.67063	10.1333	9.30773	10.7974	10.6564	10.5446	1.99253	1.18016e-05	0.000507885
1450860_at	AK010384	Mm.286830	leucine aminopeptidase 3	Lap3	ENSMUSG00000039682	66988	12.1426	12.1784	12.2081	11.5854	11.7422	11.6033	0.692086	1.18599e-05	0.000509908
1421011_at	NM_053262	Mm.46019	hydroxysteroid (17-beta) dehydrogenase 11	Hsd17b11	ENSMUSG00000029311	114664	7.80421	7.27607	8.2269	8.93758	8.90063	8.96679	2.31575	1.18714e-05	0.000509916
1451018_at	BF658789	Mm.34212	leptin receptor overlapping transcript-like 1	Leprotl1	ENSMUSG00000031513	68192	6.35705	6.73164	6.47668	5.60314	5.83391	5.42373	0.537236	1.18919e-05	0.00051031
1416497_at	J05186	Mm.2442	protein disulfide isomerase associated 4	Pdia4	ENSMUSG00000025823	12304	8.98067	9.0667	9.09005	8.417	8.37954	8.54314	0.660713	1.19095e-05	0.00051058
1427318_s_at	BI555209	Mm.220982	dysferlin /// fer-1-like 3, myoferlin (C. elegans)	Dysf /// Fer1l3	ENSMUSG00000048612	226101 /// 26903	7.61408	7.70726	7.701	6.7429	7.08378	6.86598	0.585459	1.20269e-05	0.000515122
1448626_at	NM_025876	Mm.289427	CDK5 regulatory subunit associated protein 1	Cdk5rap1	ENSMUSG00000027487	66971	8.93672	8.93939	9.20022	8.29256	8.38666	8.38148	0.62951	1.20696e-05	0.000516461
1456292_a_at	AV147875	Mm.268000	vimentin	Vim	ENSMUSG00000026728	22352	11.4042	11.4621	11.1557	11.883	12.2276	12.1517	1.69603	1.21029e-05	0.000517395
1455063_at	AW061290	Mm.293063	expressed sequence AW061290	AW061290	ENSMUSG00000036368	381110	6.78413	6.43049	6.98323	5.64391	5.79	5.8608	0.518167	1.21368e-05	0.000517863
1431834_a_at	AK020015	Mm.286375	elastin microfibril interfacer 1	Emilin1	ENSMUSG00000029163	100952	5.9898	5.93931	5.86123	7.07538	6.53492	6.69829	1.80658	1.2136e-05	0.00051832
1457084_at	BG068754	Mm.277114	NLR family, pyrin domain containing 9B	Nlrp9b	ENSMUSG00000060508	243874	5.50657	6.17232	5.5218	6.24052	7.02228	6.48054	1.80309	1.22051e-05	0.000520286
1421113_at	NM_021453	Mm.34037	pepsinogen 5, group I	Pga5	ENSMUSG00000024738	58803	4.9761	5.21199	4.9951	4.24485	4.42446	4.12294	0.576014	1.22928e-05	0.000523529
1428816_a_at	AK004675	Mm.272747	GATA binding protein 2	Gata2	ENSMUSG00000015053	14461	5.69188	5.583	5.33769	6.65169	6.57592	7.12466	2.46205	1.23124e-05	0.00052387
1441968_at	BB101988	Mm.21814	tetraspanin 9	Tspan9	ENSMUSG00000030352	109246	6.61878	6.44222	6.62296	7.33804	7.11431	7.27395	1.60332	1.2375e-05	0.000526037
1452771_s_at	AK012088	Mm.276016	acyl-CoA synthetase long-chain family member 3	Acsl3	ENSMUSG00000032883	74205	8.04324	8.05991	7.75893	8.87399	8.66466	8.56756	1.68362	1.24569e-05	0.000529019
1452249_at	BC022643	Mm.150314	prickle like 1 (Drosophila)	Prickle1	ENSMUSG00000036158	106042	4.74992	4.84834	4.81283	5.87539	5.78781	5.56402	1.92758	1.25014e-05	0.000530409
1422021_at	BG070168	Mm.42038	sprouty homolog 4 (Drosophila)	Spry4	ENSMUSG00000024427	24066	7.15419	7.54491	6.70588	6.4031	6.58441	6.00616	0.574574	1.25585e-05	0.00053233
1456225_x_at	BB508622	Mm.276018	tribbles homolog 3 (Drosophila)	Trib3	---	228775	8.56457	8.1798	8.61601	7.64559	7.64032	7.7639	0.59029	1.26342e-05	0.000535039
1434917_at	BQ173923	Mm.22847	cordon-bleu	Cobl	ENSMUSG00000020173	12808	11.0464	11.0822	10.7844	10.1601	10.4897	10.2564	0.632573	1.26634e-05	0.000535771
1460701_a_at	AV021593	Mm.248163	mitochondrial ribosomal protein L52	Mrpl52	ENSMUSG00000010406	68836	11.2529	11.1453	11.1042	10.5021	10.4992	10.6475	0.653968	1.26761e-05	0.000535805
1429395_at	AK013967	Mm.304899	glutathione S-transferase, C-terminal domain containing	Gstcd	ENSMUSG00000028018	67553	8.13391	8.29462	8.34003	7.45791	7.57537	7.34676	0.57855	1.27269e-05	0.000536945
1433980_at	BF321497	Mm.228930	HIV-1 tat interactive protein, homolog (human)	Htatip	ENSMUSG00000024926	81601	9.02276	9.00625	9.00131	8.44853	8.36489	8.34894	0.649661	1.27233e-05	0.000537296
1438421_at	BI134275	Mm.335096	poliovirus receptor-related 1	Pvrl1	ENSMUSG00000032012	58235	6.61846	6.86167	6.12794	7.57438	7.45366	6.89033	1.71448	1.27974e-05	0.000539416
1454758_a_at	AU016382	Mm.153272	TSC22 domain family, member 1	Tsc22d1	ENSMUSG00000022010	21807	12.3538	12.4366	12.2598	12.9716	12.7483	12.8023	1.41073	1.28166e-05	0.000539721
1434465_x_at	AV333363	Mm.4141	very low density lipoprotein receptor	Vldlr	ENSMUSG00000024924	22359	5.49079	5.39946	5.47156	4.79396	4.58352	4.78729	0.602428	1.28549e-05	0.00054083
1416625_at	NM_009776	Mm.38888	serine (or cysteine) peptidase inhibitor, clade G, member 1	Serping1	ENSMUSG00000023224	12258	7.53339	7.60649	7.85094	6.43321	6.95091	7.00179	0.552131	1.29302e-05	0.000543489
1417018_at	NM_021474	Mm.276367	epidermal growth factor-containing fibulin-like extracellular matrix protein 2	Efemp2	ENSMUSG00000024909	58859	6.49127	6.48124	6.33623	5.38565	5.65999	5.58593	0.541712	1.2943e-05	0.000543521
1449859_at	NM_025872	Mm.3676	golgi transport 1 homolog B (S. cerevisiae)	Golt1b	ENSMUSG00000030245	66964	7.84624	7.95792	8.06049	7.2043	7.30192	7.25117	0.61538	1.29657e-05	0.000543966
1438671_at	AV223153	Mm.41694	protein phosphatase 2 (formerly 2A), regulatory subunit B (PR 52), gamma isoform	Ppp2r2c	ENSMUSG00000029120	269643	6.69553	6.52516	6.52463	8.43958	7.23892	7.80963	2.47554	1.29906e-05	0.000544508
1436589_x_at	BB204677	Mm.1881	protein kinase D2	Prkd2	ENSMUSG00000041187	101540	5.40034	4.95829	4.63089	6.09918	6.28325	5.9115	2.18597	1.30164e-05	0.000545081
1455247_at	BB767281	Mm.159552	angiomotin-like 1	Amotl1	---	75723	6.6456	6.46599	6.49328	7.42134	7.21826	7.50008	1.80199	1.30945e-05	0.000547335
1425714_a_at	AF361364	Mm.32584	Nfat activating molecule with ITAM motif 1	Nfam1	ENSMUSG00000058099	74039	3.6156	3.64278	3.70829	4.48464	4.68117	4.37161	1.82136	1.30932e-05	0.000547787
1417638_at	NM_010094	Mm.378911	left right determination factor 1	Lefty1	ENSMUSG00000038793	13590	9.71475	9.13748	9.64826	9.02064	8.60451	8.74806	0.615014	1.32771e-05	0.000554453
1428829_at	AK018353	Mm.458494	RIKEN cDNA 6820401H01 gene	6820401H01Rik	---	75743	8.27286	7.95067	8.37971	8.84113	8.67748	9.07357	1.58511	1.35477e-05	0.000565231
1444505_at	BB729667	Mm.227484	zinc finger, MIZ-type containing 1	Zmiz1	ENSMUSG00000007817	328365	5.27202	4.98591	4.63415	6.0601	5.66515	5.56402	1.74439	1.36742e-05	0.000569981
1450244_a_at	NM_009006	Mm.25860	mitogen activated protein kinase kinase kinase kinase 2	Map4k2	ENSMUSG00000024948	26412	5.7701	5.81761	5.66554	6.4942	6.62056	6.53616	1.74166	1.37068e-05	0.000570812
1421043_s_at	NM_008487	Mm.239329	rho/rac guanine nucleotide exchange factor (GEF) 2	Arhgef2	---	16800	7.31188	7.63262	7.23933	8.20031	8.17724	8.04874	1.68743	1.37377e-05	0.000571574
1455731_at	BI158381	Mm.284462	solute carrier family 29 (nucleoside transporters), member 3	Slc29a3	---	71279	7.9952	8.32603	8.07303	7.33032	7.76788	7.38171	0.643068	1.39184e-05	0.000578557
1444779_s_at	BE985246	Mm.379046	zinc finger protein 59	Zfp59	---	22717	8.79471	8.92896	9.14619	7.83557	8.36716	8.10015	0.558705	1.39568e-05	0.000579083
1437974_a_at	BB713410	Mm.196605	hexokinase 1	Hk1	ENSMUSG00000037012	15275	8.97934	9.10421	8.81629	9.694	9.54533	9.68709	1.60914	1.3944e-05	0.000579085
1453324_at	BF459399	Mm.436875	RIKEN cDNA 6330509M23 gene	6330509M23Rik	---	76155	7.00895	7.20012	7.15968	6.27657	6.49926	6.27788	0.586602	1.39753e-05	0.000579321
1437100_x_at	BB206220	Mm.400129	proviral integration site 3	Pim3	ENSMUSG00000035828	223775	11.741	11.736	11.8009	11.1127	11.3495	11.104	0.676295	1.40363e-05	0.000581313
1451703_s_at	M11310	Mm.1786	adenine phosphoribosyl transferase	Aprt	ENSMUSG00000006589	11821	11.5017	11.3969	11.3637	12.0033	11.9062	12.0378	1.47825	1.40932e-05	0.000583135
1451074_at	AF037205	Mm.274360	ring finger protein 13	Rnf13	ENSMUSG00000036503	24017	8.87537	8.79414	8.98821	8.10618	8.20451	8.20292	0.610498	1.41402e-05	0.00058401
1449349_at	NM_008637	Mm.118846	nudix (nucleoside diphosphate linked moiety X)-type motif 1	Nudt1	ENSMUSG00000036639	17766	10.2424	10.1851	10.5088	9.58028	9.68661	9.83312	0.65528	1.41357e-05	0.000584359
1441450_s_at	BB362489	Mm.142655	jumonji, AT rich interactive domain 1C (Rbp2 like)	Jarid1c	ENSMUSG00000025332	20591	6.10619	5.63816	5.38228	6.98051	6.46973	6.00257	1.71665	1.42107e-05	0.000586383
1425140_at	BE691552	Mm.89572	lactamase, beta 2	Lactb2	ENSMUSG00000025937	212442	10.0637	10.0145	10.1067	9.44526	9.48362	9.57868	0.679008	1.42691e-05	0.000588256
1451415_at	BC016562	Mm.25775	RIKEN cDNA 1810011O10 gene	1810011O10Rik	---	69068	4.95163	4.94354	5.00985	6.95259	5.76417	6.53966	2.88544	1.43448e-05	0.000589757
1449706_s_at	C80272	Mm.16794	nuclear receptor subfamily 5, group A, member 2	Nr5a2	---	26424	7.04705	7.28352	7.31995	5.92572	6.65245	6.4113	0.546017	1.43357e-05	0.000589924
1415906_at	NM_021278	Mm.142729	thymosin, beta 4, X chromosome /// similar to thymosin beta-4	LOC100047211 /// Tmsb4x	ENSMUSG00000049775	100047211 /// 19241	13.0979	13.0359	13.0604	13.5246	13.389	13.4299	1.30441	1.43354e-05	0.000590448
1418658_at	BC025158	Mm.440686	RIKEN cDNA 2410005O16 gene	2410005O16Rik	ENSMUSG00000028229	66302	4.90853	5.09017	4.94439	3.9599	4.13628	4.23474	0.548612	1.44471e-05	0.000592882
1439221_s_at	BB220422	Mm.271833	CD40 antigen	Cd40	ENSMUSG00000017652	21939	3.69939	3.60188	3.6208	4.5551	4.30276	4.22716	1.65252	1.44438e-05	0.000593287
1460037_at	BF303035	Mm.219389	RIKEN cDNA 2610510H03 gene	2610510H03Rik	ENSMUSG00000027349	68215	10.4725	10.2433	10.7227	9.75249	9.76936	9.90944	0.632068	1.45315e-05	0.000595805
1419638_at	U30244	Mm.209813	ephrin B2	Efnb2	ENSMUSG00000001300	13642	5.25638	5.19939	5.54858	6.52976	5.91778	6.32952	1.92695	1.46094e-05	0.000598455
1433428_x_at	AW321975	Mm.330731	transglutaminase 2, C polypeptide	Tgm2	ENSMUSG00000037820	21817	8.00462	8.08831	7.46536	8.73662	8.90155	8.82108	1.99245	1.47454e-05	0.000603477
1448320_at	NM_009287	Mm.645	stromal interaction molecule 1 /// similar to Stromal interaction molecule 1	LOC100045432 /// Stim1	ENSMUSG00000030987	100045432 /// 20866	5.92278	6.45069	5.99128	7.11453	7.13387	6.85977	1.90525	1.4769e-05	0.000603896
1450715_at	NM_009993	Mm.15537	cytochrome P450, family 1, subfamily a, polypeptide 2	Cyp1a2	ENSMUSG00000032310	13077	3.60622	3.49129	3.56872	4.51151	4.10953	4.44587	1.74822	1.48032e-05	0.000604746
1456140_at	BM199323	---	similar to OPR	LOC100045988	---	100045988	6.27763	7.16291	6.51766	5.52246	6.14927	5.75138	0.558567	1.48874e-05	0.000607085
1436092_at	BB336256	Mm.25089	Transcribed locus	---	---	---	6.22748	6.68828	6.23016	5.03372	5.92713	5.31677	0.519376	1.48808e-05	0.000607366
1451857_a_at	BC025832	Mm.32839	notum pectinacetylesterase homolog (Drosophila)	Notum	ENSMUSG00000042988	77583	7.97253	7.88693	7.79093	6.88467	7.2602	6.87406	0.549254	1.50568e-05	0.000612887
1416840_at	NM_026524	Mm.29429	Mid1 interacting protein 1 (gastrulation specific G12-like (zebrafish))	Mid1ip1	ENSMUSG00000008035	68041	9.04837	9.048	8.6639	8.48208	8.23954	8.08122	0.638022	1.51119e-05	0.000612915
1452648_at	AK010925	Mm.28689	transforming growth factor beta regulated gene 1	Tbrg1	ENSMUSG00000011114	21376	10.8083	10.6685	10.6225	9.92034	10.1666	10.0017	0.632293	1.505e-05	0.00061316
1419222_at	NM_009325	Mm.4545	thromboxane A2 receptor	Tbxa2r	ENSMUSG00000034881	21390	6.5693	6.31535	6.43156	7.37906	7.01415	7.12299	1.66365	1.51102e-05	0.000613398
1448460_at	NM_007394	Mm.689	activin A receptor, type 1	Acvr1	ENSMUSG00000026836	11477	5.97887	5.79783	6.15608	6.92438	6.6973	6.81511	1.79009	1.51427e-05	0.000613613
1429006_s_at	AK011838	Mm.273155	RIKEN cDNA 2610110G12 gene	2610110G12Rik	ENSMUSG00000024426	73242	4.85612	5.07915	5.0416	4.10417	4.48769	4.25481	0.612366	1.51067e-05	0.000613808
1423605_a_at	AK004719	Mm.22670	transformed mouse 3T3 cell double minute 2	Mdm2	ENSMUSG00000020184	17246	10.134	9.70823	10.0107	10.7393	10.2285	10.6476	1.5035	1.51036e-05	0.000614234
1460378_a_at	BC010465	Mm.436548	testis derived transcript	Tes	ENSMUSG00000029552	21753	6.22531	6.46433	6.38772	7.46194	7.31769	7.10756	1.93673	1.51852e-05	0.000614781
1417392_a_at	NM_011405	Mm.142455	solute carrier family 7 (cationic amino acid transporter, y+ system), member 7	Slc7a7	ENSMUSG00000000958	20540	9.96531	9.92281	9.91294	9.49303	9.29067	9.13767	0.650108	1.52411e-05	0.000616492
1441098_at	BG298178	Mm.242315	poly(A)-specific ribonuclease (PARN)-like domain containing 1	Pnldc1	---	240023	8.1334	8.18552	8.16029	7.50832	7.57093	7.40569	0.631403	1.52635e-05	0.000616845
1424221_at	BC021842	Mm.331052	sushi domain containing 4	Susd4	ENSMUSG00000038576	96935	5.57217	5.71907	5.49259	6.48963	6.59301	6.16367	1.77123	1.52927e-05	0.000617471
1422210_at	U41047	Mm.4758	forkhead box D3	Foxd3	ENSMUSG00000067261	15221	8.95439	9.17754	8.70607	8.24687	8.54096	8.09793	0.637215	1.53293e-05	0.000618396
1425094_a_at	AB031040	Mm.12881	LIM homeobox protein 6	Lhx6	---	16874	6.17837	6.21365	6.23958	4.9696	5.42117	5.48013	0.533568	1.54726e-05	0.000623618
1426825_at	BB138853	Mm.29043	formin-like 3	Fmnl3	ENSMUSG00000023008	22379	7.13311	7.11204	6.98524	7.9205	7.80243	7.64253	1.63893	1.55248e-05	0.000625164
1452208_at	AK013393	Mm.25307	PR domain containing 4	Prdm4	ENSMUSG00000035529	72843	8.93143	9.22865	9.00723	8.47572	8.55827	8.35456	0.664533	1.57091e-05	0.000628101
1422179_at	NM_008127	Mm.56906	gap junction membrane channel protein beta 4	Gjb4	ENSMUSG00000046623	14621	5.57916	6.09086	5.89812	4.74041	5.40433	4.87729	0.557767	1.57258e-05	0.00062821
1427046_at	BC004783	Mm.244612	grainyhead-like 2 (Drosophila)	Grhl2	ENSMUSG00000022286	252973	8.17528	7.87935	8.37125	7.3088	7.3276	7.31939	0.571006	1.56179e-05	0.000628351
1424829_at	BC013092	Mm.119747	RIKEN cDNA A830007P12 gene	A830007P12Rik	ENSMUSG00000059555	227612	6.87516	6.95764	7.19674	7.87562	7.65162	7.86705	1.7366	1.57018e-05	0.000628366
1451085_at	BC019462	Mm.291713	RIKEN cDNA C030006K11 gene	C030006K11Rik	ENSMUSG00000033707	223665	6.58495	6.52838	6.62711	5.71564	5.77624	5.75335	0.562286	1.56333e-05	0.000628411
1436215_at	BB081797	Mm.245867	inositol polyphosphate multikinase	Ipmk	ENSMUSG00000060733	69718	8.86748	9.05436	9.09552	8.22147	8.40876	8.30244	0.618459	1.56482e-05	0.000628449
1448315_a_at	NM_133705	Mm.274180	pyrroline-5-carboxylate reductase family, member 2	Pycr2	ENSMUSG00000026520	69051	10.2552	9.9485	10.2411	9.60957	9.48051	9.64718	0.674906	1.56675e-05	0.000628667
1455871_s_at	AV139821	Mm.371656	Tax1 (human T-cell leukemia virus type I) binding protein 3 /// ribosomal protein L13 /// similar to Tax1 (human T-cell leukemia virus type I) binding protein 3	LOC100039683 /// LOC100045937 /// Rpl13 /// Tax1bp3	---	100039683 /// 100045937 /// 270106 /// 76281	9.16062	9.2548	9.50618	9.82464	9.80814	10.1057	1.52238	1.56982e-05	0.000628776
1448135_at	M94087	Mm.641	activating transcription factor 4	Atf4	ENSMUSG00000042406	11911	11.5573	11.6281	11.7535	11.1457	11.1897	11.1081	0.709673	1.56948e-05	0.000629201
1418208_at	NM_011040	Mm.2533	paired box gene 8	Pax8	ENSMUSG00000026976	18510	5.60256	6.31908	5.81	4.65467	5.64858	4.82037	0.550096	1.5814e-05	0.000630615
1421985_a_at	AI449084	Mm.227183	eukaryotic translation initiation factor 4E member 2	Eif4e2	ENSMUSG00000026254	26987	11.5802	11.6635	11.7365	11.1984	11.244	11.1835	0.732231	1.58638e-05	0.00063093
1434094_at	AV332097	Mm.23639	transmembrane protein 125	Tmem125	ENSMUSG00000050854	230678	5.76184	6.2221	6.11718	4.82908	5.51063	5.14713	0.548348	1.5808e-05	0.000630934
1456629_at	BG075321	Mm.196330	ankyrin repeat domain 47	Ankrd47	ENSMUSG00000042099	80880	6.14277	6.31242	6.23009	7.72712	7.10081	7.17114	2.21526	1.58368e-05	0.000630969
1419058_at	NM_022811	Mm.282932	polymerase (RNA) I polypeptide E	Polr1e	ENSMUSG00000028318	64424	8.59186	8.47463	8.78948	7.63515	7.98167	7.93154	0.592512	1.58588e-05	0.000631287
1421442_at	NM_008029	Mm.3291	FMS-like tyrosine kinase 4	Flt4	ENSMUSG00000020357	14257	5.02269	5.15579	4.75833	6.57668	6.03493	5.71141	2.23718	1.58913e-05	0.000631466
1455148_at	AV173792	Mm.126793	transmembrane protein 130	Tmem130	ENSMUSG00000043388	243339	4.64542	4.8639	4.84441	5.48674	5.64665	5.65981	1.75729	1.59452e-05	0.000633049
1435641_at	BB109391	Mm.25861	RIKEN cDNA 9530018I07 gene	9530018I07Rik	---	320137	5.76845	5.73921	5.74304	4.85186	4.94287	4.96012	0.562253	1.6006e-05	0.000634903
1451935_a_at	AF099020	Mm.295230	serine protease inhibitor, Kunitz type 2	Spint2	ENSMUSG00000074227	20733	10.7023	10.9344	10.7611	10.1019	10.4745	10.2246	0.692024	1.60248e-05	0.000635093
1448819_at	AA985754	Mm.377134	eukaryotic translation initiation factor 2, subunit 2 (beta)	Eif2s2	---	67204	11.8646	12.025	11.9274	11.2581	11.4972	11.438	0.687582	1.60777e-05	0.000636071
1455400_at	BB770857	Mm.234247	dimethylarginine dimethylaminohydrolase 1	Ddah1	---	69219	7.37991	7.59343	7.33573	8.74247	8.1838	8.44003	2.07566	1.60639e-05	0.000636082
1428967_at	BB446952	Mm.275742	insulin-like growth factor I receptor	Igf1r	---	16001	5.69393	5.5826	5.40948	6.60261	6.1517	6.1228	1.66683	1.61362e-05	0.000637268
1436485_s_at	BG798811	Mm.300397	whirlin	Whrn	ENSMUSG00000039137	73750	5.59854	5.5281	5.59411	7.11944	6.24612	6.95868	2.3632	1.61511e-05	0.000637297
1420638_at	BC024942	Mm.272955	phosphoribosyl pyrophosphate synthetase 2	Prps2	ENSMUSG00000025742	110639	8.22017	7.94054	8.11888	8.87152	8.49823	8.74134	1.52734	1.61231e-05	0.000637308
1422114_at	NM_010155	Mm.8068	Ets2 repressor factor	Erf	ENSMUSG00000040857	13875	5.54142	5.58889	5.03437	6.82977	6.31471	5.99335	2.01342	1.63128e-05	0.000643113
1449380_at	BI731319	Mm.4926	protein kinase C and casein kinase substrate in neurons 1	Pacsin1	ENSMUSG00000040276	23969	6.4451	6.69065	6.24827	7.15553	7.41973	6.98383	1.65297	1.63328e-05	0.00064334
1420997_a_at	NM_008155	Mm.589	glucose phosphate isomerase 1 /// similar to Glucose-6-phosphate isomerase (GPI) (Phosphoglucose isomerase) (PGI) (Phosphohexose isomerase) (PHI) (Neuroleukin) (NLK)	Gpi1 /// LOC676596	ENSMUSG00000036427	14751 /// 676596	11.2179	11.1067	11.158	11.629	11.4835	11.6045	1.33029	1.63811e-05	0.00064468
1453649_at	BB359532	Mm.145362	RIKEN cDNA C030039L03 gene	C030039L03Rik	---	112415	7.05018	7.3764	7.39197	5.94216	6.71629	6.57312	0.554552	1.64672e-05	0.000647502
1423392_at	BB398988	Mm.257765	chloride intracellular channel 4 (mitochondrial)	Clic4	ENSMUSG00000037242	29876	9.26597	9.12699	9.27325	9.89939	9.68766	9.8232	1.49675	1.65166e-05	0.000647752
1425764_a_at	AF031467	Mm.24210	branched chain aminotransferase 2, mitochondrial	Bcat2	ENSMUSG00000030826	12036	10.1193	9.74547	9.96861	10.7227	10.2442	10.4639	1.44729	1.65403e-05	0.000648118
1450531_at	NM_008199	Mm.441651	histocompatibility 2, blastocyst	H2-Bl	ENSMUSG00000073406	14963	6.93046	7.23378	6.99799	6.09653	6.5256	6.2682	0.592028	1.65145e-05	0.000648232
1430555_s_at	BB524113	Mm.275586	leucine-rich repeats and immunoglobulin-like domains 3	Lrig3	ENSMUSG00000020105	320398	6.79046	7.03119	7.10472	6.0398	6.36105	6.13109	0.577334	1.65005e-05	0.00064825
1460382_at	BC020535	Mm.299979	cDNA sequence BC020535	BC020535	---	228788	5.55189	5.46143	5.44163	6.31511	6.54978	6.16131	1.82346	1.6645e-05	0.000651653
1419695_at	NM_011374	Mm.260838	ST8 alpha-N-acetyl-neuraminide alpha-2,8-sialyltransferase 1	St8sia1	ENSMUSG00000030283	20449	5.85617	6.39815	6.43113	5.03034	5.74191	5.25992	0.54758	1.66792e-05	0.000652426
1418532_at	BB371406	Mm.36416	frizzled homolog 2 (Drosophila)	Fzd2	ENSMUSG00000050288	57265	6.29105	6.3629	6.38351	7.23562	6.96825	7.34668	1.79852	1.67317e-05	0.000653915
1457915_at	AV288616	Mm.274099	RIKEN cDNA 4833442J19 gene	4833442J19Rik	---	320204	5.74155	5.55739	5.6601	4.51945	4.7104	4.93534	0.5299	1.6765e-05	0.000654647
1434051_s_at	BQ177161	Mm.39739	heat shock protein 12A	Hspa12a	---	73442	4.85135	4.75362	4.3619	5.68558	5.68573	5.86842	2.17741	1.68023e-05	0.000655537
1425329_a_at	AF332060	Mm.22560	cytochrome b5 reductase 3	Cyb5r3	ENSMUSG00000018042	109754	9.73968	9.63397	9.72423	10.2834	10.3731	10.2423	1.51964	1.68736e-05	0.000657751
1454759_at	AV230461	Mm.290182	G protein-coupled receptor kinase-interactor 1	Git1	ENSMUSG00000011877	216963	8.02661	8.66086	7.70934	9.51163	9.2574	9.12429	2.32593	1.6962e-05	0.000660626
1455559_at	AU067631	Mm.145535	pecanex-like 2 (Drosophila)	Pcnxl2	ENSMUSG00000060212	270109	4.99983	5.03351	4.54464	5.65081	5.96213	5.75879	1.93124	1.69829e-05	0.000660867
1449592_at	NM_009328	Mm.3881	transcription factor 15	Tcf15	ENSMUSG00000068079	21407	9.83471	9.4828	9.68847	10.433	10.0298	10.1672	1.45615	1.70144e-05	0.000661524
1454736_at	BM119297	Mm.3036	ankyrin repeat domain 57	Ankrd57	---	268301	6.0303	6.08012	5.92044	5.2171	5.32547	5.36173	0.613572	1.71121e-05	0.000664749
1448234_at	NM_011847	Mm.290110	DnaJ (Hsp40) homolog, subfamily B, member 6	Dnajb6	---	23950	12.2362	12.2556	12.3305	11.8004	11.8508	11.8569	0.738278	1.71418e-05	0.000665327
1455070_at	BF730353	Mm.87629	DCP2 decapping enzyme homolog (S. cerevisiae)	Dcp2	---	70640	10.5828	10.7177	10.7363	10.051	10.2425	10.2606	0.710071	1.72374e-05	0.000668463
1449405_at	NM_027884	Mm.309975	tensin 1	Tns1	ENSMUSG00000055322	21961	6.26719	6.66007	6.2504	7.28744	7.25736	7.0148	1.74661	1.72761e-05	0.000669389
1420425_at	NM_007548	Mm.4800	PR domain containing 1, with ZNF domain	Prdm1	ENSMUSG00000038151	12142	5.75109	5.92222	5.98714	5.04717	5.1541	4.9739	0.565505	1.74538e-05	0.000675695
1435924_at	AW551319	Mm.226554	transcription factor B1, mitochondrial	Tfb1m	ENSMUSG00000036983	224481	7.43336	7.64461	7.70742	6.78663	6.95775	6.81907	0.600055	1.75842e-05	0.000678412
1437783_x_at	BM570679	Mm.44220	transmembrane protein 4	Tmem4	ENSMUSG00000025381	56530	11.0673	10.9596	11.0704	10.007	10.4195	10.3635	0.593308	1.75776e-05	0.000678738
1454896_at	BM235554	Mm.209292	recombination signal binding protein for immunoglobulin kappa J region	Rbpj	---	19664	11.3333	11.212	11.346	10.7373	10.783	10.8427	0.703287	1.75724e-05	0.000679119
1451471_at	AK014324	Mm.45171	glutamyl-tRNA synthetase 2 (mitochondrial)(putative)	Ears2	ENSMUSG00000030871	67417	7.90148	8.22558	7.97675	7.35403	7.50395	7.30643	0.639669	1.75662e-05	0.000679462
1416772_at	NM_009949	Mm.307620	carnitine palmitoyltransferase 2	Cpt2	ENSMUSG00000028607	12896	8.09336	8.24445	8.08424	7.37838	7.49156	7.50618	0.624163	1.76566e-05	0.000680625
1451281_at	U62908	Mm.24124	zinc finger and SCAN domain containing 12	Zscan12	ENSMUSG00000036721	22758	6.84711	6.68779	7.05416	5.97262	5.97814	5.80271	0.525648	1.77089e-05	0.000682059
1455470_x_at	AV027151	Mm.271967	LIM and SH3 protein 1	Lasp1	ENSMUSG00000038366	16796	11.2085	10.7946	10.9505	11.5755	11.5309	11.7523	1.5663	1.7731e-05	0.000682324
1429763_at	AW547258	Mm.38229	cornichon homolog 4 (Drosophila)	Cnih4	ENSMUSG00000062169	98417	10.1026	10.0364	10.2294	9.49224	9.6534	9.58193	0.686765	1.77737e-05	0.000683387
1447791_s_at	AV230778	Mm.313181	guanine nucleotide binding protein, alpha 14	Gna14	ENSMUSG00000024697	14675	3.78176	4.08839	4.33017	3.09836	3.30469	3.04307	0.537782	1.78803e-05	0.00068573
1430292_a_at	BG792484	Mm.28071	RIKEN cDNA 1810030N24 gene	1810030N24Rik	ENSMUSG00000028295	66291	8.95038	8.77519	9.12089	8.31428	8.20093	8.32839	0.630808	1.78964e-05	0.000685763
1452088_at	BB703419	Mm.3774	zinc finger, BED domain containing 3	Zbed3	ENSMUSG00000041995	72114	5.85814	5.26535	5.20704	7.00202	6.07604	5.9606	1.88325	1.78756e-05	0.000686135
1417366_s_at	AU079514	Mm.285993	calmodulin 1	Calm1	ENSMUSG00000001175	12313	10.5283	10.5169	10.5973	11.1617	11.0441	11.1163	1.47508	1.78642e-05	0.000686282
1426715_s_at	AK003278	Mm.131618	solute carrier family 46, member 1	Slc46a1	ENSMUSG00000020829	52466	6.94588	7.31749	7.19832	6.18797	6.67004	6.34156	0.593983	1.79728e-05	0.00068694
1448449_at	NM_019955	Mm.46612	receptor-interacting serine-threonine kinase 3	Ripk3	ENSMUSG00000022221	56532	6.93205	7.27151	6.94533	5.93941	6.45336	6.29082	0.568338	1.79667e-05	0.000687292
1440248_at	BB238478	Mm.292109	cancer susceptibility candidate 4	Casc4	ENSMUSG00000060227	319996	7.00088	6.78429	6.90244	6.22009	6.11472	6.15952	0.602756	1.79972e-05	0.000687293
1436193_at	BB392263	Mm.18905	mannosidase, alpha, class 1C, member 1	Man1c1	ENSMUSG00000037306	230815	6.38307	6.63372	6.28556	7.78068	7.30192	7.35865	2.10923	1.79665e-05	0.000687865
1426758_s_at	Y13832	Mm.289645	GTL2, imprinted maternally expressed untranslated mRNA	Gtl2	ENSMUSG00000021268	17263	8.69573	9.03222	8.16854	9.60582	9.51233	9.22966	1.78686	1.82509e-05	0.000695804
1438417_at	BB809239	Mm.334300	PWWP domain containing 2	Pwwp2	---	101631	7.10315	7.3253	7.14554	8.02521	7.91306	8.29226	1.87061	1.8246e-05	0.000696203
1420085_at	BB709552	Mm.4956	fibroblast growth factor 4	Fgf4	ENSMUSG00000050917	14175	10.1799	10.2079	10.2379	9.56483	9.65121	9.75297	0.682432	1.83137e-05	0.000697606
1416561_at	AF326547	Mm.272120	glutamic acid decarboxylase 1	Gad1	ENSMUSG00000070880	14415	3.34128	3.49117	3.49914	2.67784	2.76513	2.87814	0.628717	1.84359e-05	0.00070167
1426596_a_at	BB821035	Mm.2025	survival motor neuron 1	Smn1	ENSMUSG00000021645	20595	9.81373	9.95993	9.63094	10.4624	10.4295	10.2343	1.49057	1.84517e-05	0.000701678
1424239_at	BC006820	Mm.41261	RIKEN cDNA 2310066E14 gene	2310066E14Rik	ENSMUSG00000038604	75687	6.90616	7.45315	6.53341	8.08346	8.04135	7.85717	2.08936	1.85265e-05	0.000703928
1451334_at	BC027022	Mm.442091	RIKEN cDNA 1810009O10 gene	1810009O10Rik	---	69109	8.32231	8.38454	8.40444	7.61562	7.71052	7.88379	0.645512	1.86252e-05	0.000707083
1416979_at	NM_025624	Mm.332855	proteasome maturation protein	Pomp	---	66537	11.4491	11.4081	11.6978	10.8894	10.8661	10.808	0.634965	1.86598e-05	0.000707803
1427120_at	AV346442	Mm.107441	zinc finger protein 26	Zfp26	---	22688	8.20002	8.0497	8.10564	7.49823	7.39632	7.52128	0.639181	1.88624e-05	0.000714887
1442340_x_at	BB533736	Mm.1231	cysteine rich protein 61	Cyr61	ENSMUSG00000028195	16007	3.78359	3.68029	3.78602	5.38019	4.44047	4.78424	2.23851	1.89271e-05	0.000716735
1451323_at	BC011501	Mm.38948	zinc finger protein 7	Zfp7	ENSMUSG00000033669	223669	8.86551	8.96376	8.93747	8.20764	8.48321	8.20764	0.651162	1.89637e-05	0.000717517
1457465_at	BB496399	Mm.23208	shroom family member 4	Shroom4	ENSMUSG00000068270	208431	6.59571	6.66821	6.79824	7.27502	7.43704	7.52578	1.65369	1.90049e-05	0.000717872
1448548_at	NM_054040	Mm.28251	tubby like protein 4	Tulp4	ENSMUSG00000034377	68842	7.3092	6.6737	7.4594	8.07057	7.50829	8.13724	1.69273	1.89945e-05	0.000718081
1419748_at	NM_011994	Mm.295456	ATP-binding cassette, sub-family D (ALD), member 2	Abcd2	ENSMUSG00000055782	26874	3.08096	3.02867	3.03415	3.87667	3.66003	3.58582	1.58358	1.91015e-05	0.000719714
1426601_at	AV376428	Mm.311395	solute carrier family 37 (glycerol-3-phosphate transporter), member 1	Slc37a1	---	224674	7.22021	7.48525	7.32275	6.50003	6.81211	6.44958	0.593369	1.9119e-05	0.000719772
1415900_a_at	BB333334	Mm.247073	kit oncogene	Kit	ENSMUSG00000005672	16590	7.0213	7.48279	7.01109	6.33603	6.69799	6.33623	0.609572	1.90977e-05	0.000720171
1456599_at	BB745947	Mm.41899	nuclear transport factor 2-like export factor 2	Nxt2	ENSMUSG00000042271	237082	8.05347	7.48353	7.64596	6.92843	6.82491	6.94749	0.569401	1.91509e-05	0.000720372
1449749_s_at	AI429207	Mm.226554	transcription factor B1, mitochondrial	Tfb1m	ENSMUSG00000036983	224481	8.3756	8.48554	8.54367	7.5968	7.95786	7.81367	0.626473	1.90883e-05	0.000720421
1433882_at	BE986508	Mm.283708	CCR4-NOT transcription complex, subunit 10	Cnot10	---	78893	9.96749	10.0432	10.0147	9.43316	9.53668	9.45556	0.691042	1.92058e-05	0.000721832
1427537_at	BC026387	Mm.259929	epiplakin 1 /// similar to Epiplakin	Eppk1 /// LOC626152	---	223650 /// 626152	7.03711	6.98542	7.12202	6.21015	6.09734	6.4284	0.574118	1.92981e-05	0.000724097
1436319_at	BB751459	Mm.45563	sulfatase 1	Sulf1	---	240725	7.10056	6.9857	7.29845	6.21661	6.20471	5.84459	0.496298	1.92948e-05	0.000724575
1415752_at	BC016084	Mm.29866	cDNA sequence BC031181	BC031181	ENSMUSG00000036299	407819	10.0845	10.2062	10.2763	9.59415	9.72152	9.87005	0.727038	1.93775e-05	0.000725869
1430889_a_at	AK002335	Mm.10169	thiopurine methyltransferase	Tpmt	ENSMUSG00000021376	22017	7.43697	7.51254	7.64678	6.77015	6.89474	6.83311	0.61683	1.93737e-05	0.000726327
1428452_at	AK012812	Mm.286863	RIKEN cDNA 2810025M15 gene	2810025M15Rik	ENSMUSG00000049881	69953	10.0568	9.89552	10.1768	10.6726	10.4538	10.6837	1.47534	1.94406e-05	0.000727627
1436291_a_at	AW490997	Mm.275974	dihydropyrimidinase	Dpys	---	64705	8.96674	8.61046	9.2204	8.17518	8.08773	8.60716	0.642501	1.9472e-05	0.000728198
1456482_at	AA414954	Mm.253819	phosphatidylinositol 3 kinase, regulatory subunit, polypeptide 3 (p55)	Pik3r3	ENSMUSG00000028698	18710	6.12004	6.00325	6.23407	6.80974	6.72095	7.24926	1.75956	1.96806e-05	0.000734781
1424786_s_at	BC011479	Mm.305725	WD repeat domain 45	Wdr45	ENSMUSG00000039382	54636	8.54868	8.71405	8.82566	7.90266	8.24969	8.01865	0.645134	1.97049e-05	0.000735079
1455437_at	AV369969	Mm.219459	cDNA sequence BC033915 /// similar to Serine/threonine-protein kinase QSK	BC033915 /// LOC100048082	ENSMUSG00000034135	100048082 /// 70661	7.70615	7.33872	7.70131	8.29964	8.0391	8.42987	1.59693	1.96737e-05	0.00073513
1451348_at	BC004774	Mm.295397	DEP domain containing 6	Depdc6	ENSMUSG00000022419	97998	9.09563	9.16701	8.95212	9.61244	9.69745	9.66975	1.50655	1.9773e-05	0.000737011
1453498_x_at	AK003108	Mm.181033	STEAP family member 3	Steap3	ENSMUSG00000026389	68428	6.15208	5.8772	5.51766	6.76107	6.89928	6.63391	1.90795	1.98054e-05	0.000737608
1454679_at	BG068420	Mm.412576	DNA segment, Chr 8, ERATO Doi 457, expressed	D8Ertd457e	---	101994	9.51464	9.55158	9.46942	8.90808	8.90457	8.87013	0.651815	1.98444e-05	0.000738452
1423666_s_at	BM114165	Mm.423324	ribosomal protein L5 /// similar to ribosomal protein L5 /// similar to 60S ribosomal protein L5 /// predicted gene, EG665407 /// predicted gene, EG668032	EG665407 /// EG668032 /// LOC100043295 /// LOC100045256 /// LOC100047935 /// LOC382740 /// LOC632230 /// LOC664956 /// LOC666545 /// LOC668936 /// LOC675821 /// Rpl5	ENSMUSG00000029271 /// ENSMUSG00000043553 /// ENSMUSG00000058558 /// ENSMUSG00000059478 /// ENSMUSG00000062131 /// ENSMUSG00000069353	100043295 /// 100045256 /// 100047935 /// 19983 /// 382740 /// 632230 /// 664956 /// 665407 /// 666545 /// 668032 /// 668936 /// 675821	8.97088	9.33142	9.19766	9.67272	9.94881	9.76184	1.54641	1.99131e-05	0.000740398
1426848_at	BE947982	Mm.192303	SEC24 related gene family, member B (S. cerevisiae) /// similar to SEC24 related gene family, member B (S. cerevisiae)	LOC100047481 /// Sec24b	ENSMUSG00000001052	100047481 /// 99683	8.57188	8.66584	8.64575	9.34397	9.09046	9.38828	1.57436	2.00736e-05	0.000745749
1450130_at	AA215024	Mm.266215	xenotropic and polytropic retrovirus receptor 1	Xpr1	ENSMUSG00000026469	19775	5.98634	6.04058	6.02224	6.77971	6.62498	6.67775	1.60257	2.0196e-05	0.000749678
1423067_at	AV056485	Mm.28297	CDK5 regulatory subunit associated protein 3	Cdk5rap3	ENSMUSG00000018669	80280	9.90638	10.0359	10.0251	9.43455	9.46374	9.36661	0.675729	2.0297e-05	0.000752807
1419389_at	BQ180352	Mm.87161	phosphodiesterase 10A	Pde10a	ENSMUSG00000023868	23984	5.59062	5.3603	5.45161	6.24731	6.13827	6.2751	1.68695	2.03682e-05	0.000754828
1428357_at	AK011462	Mm.5727	RIKEN cDNA 2610019F03 gene	2610019F03Rik	ENSMUSG00000050052	72148	7.32468	7.32489	7.67996	6.58648	6.69255	6.97962	0.620015	2.04456e-05	0.000757076
1429627_at	AW540521	Mm.340195	peptidylprolyl isomerase (cyclophilin)-like 3	Ppil3	---	70225	8.81607	8.94582	9.1339	8.16389	8.4024	8.24221	0.620479	2.06818e-05	0.000765193
1426117_a_at	AF326916	Mm.35444	solute carrier family 19 (thiamine transporter), member 2	Slc19a2	ENSMUSG00000040918	116914	8.32607	7.7602	8.40225	9.24823	8.55319	8.9116	1.68367	2.07565e-05	0.000767328
1455462_at	AV025455	Mm.390617	adenylate cyclase 2	Adcy2	ENSMUSG00000021536	210044	6.32379	7.11179	6.62799	5.68173	6.10052	5.83	0.570685	2.08031e-05	0.000768419
1451437_at	BC019536	Mm.29044	zinc finger, DHHC domain containing 20	Zdhhc20	ENSMUSG00000021969	75965	8.51854	8.46542	8.47215	9.27777	9.23152	9.00351	1.61285	2.08982e-05	0.000771301
1451775_s_at	S80963	Mm.24208	interleukin 13 receptor, alpha 1	Il13ra1	ENSMUSG00000017057	16164	4.64626	5.32264	5.05477	4.05	4.14861	3.90235	0.518173	2.09439e-05	0.000772355
1450814_a_at	NM_024267	Mm.27546	importin 4	Ipo4	ENSMUSG00000002319	75751	9.75649	10.0376	9.62281	9.10683	9.28125	9.1268	0.646165	2.09876e-05	0.000773336
1440177_at	BM899529	Mm.40896	hypothetical protein 9630027E11	9.63003e+17	---	329940	7.57881	6.8613	7.13747	5.63587	6.05376	5.90271	0.418786	2.10267e-05	0.000774141
1424095_at	BC016519	Mm.251228	RNA terminal phosphate cyclase domain 1	Rtcd1	ENSMUSG00000000339	66368	9.20276	9.32754	9.39523	8.66286	8.86629	8.74516	0.683809	2.10623e-05	0.000774823
1415699_a_at	BC003350	Mm.30195	G protein pathway suppressor 1	Gps1	ENSMUSG00000025156	209318	10.8913	10.9296	10.9689	10.353	10.3565	10.3977	0.67793	2.11133e-05	0.000776064
1448443_at	NM_009250	Mm.41560	serine (or cysteine) peptidase inhibitor, clade I, member 1	Serpini1	ENSMUSG00000027834	20713	6.57636	6.38899	6.7593	7.53616	7.06807	7.47432	1.72922	2.1174e-05	0.00077766
1450106_a_at	NM_007965	Mm.238841	Ena-vasodilator stimulated phosphoprotein /// similar to Ena-VASP-like	Evl /// LOC100047333	ENSMUSG00000021262	100047333 /// 14026	7.35302	7.85996	6.98733	8.18109	8.39608	8.03591	1.76463	2.124e-05	0.00077945
1416688_at	NM_013669	Mm.281651	synaptosomal-associated protein 91	Snap91	---	20616	6.38307	5.84184	6.32322	5.01421	5.21323	5.06864	0.484371	2.13219e-05	0.000779919
1425742_a_at	AF201285	Mm.153272	TSC22 domain family, member 1	Tsc22d1	ENSMUSG00000022010	21807	12.4627	12.51	12.3258	12.9082	12.7949	12.8504	1.33958	2.12972e-05	0.000780279
1429943_at	AV222441	Mm.45396	chitobiase, di-N-acetyl-	Ctbs	ENSMUSG00000028189	74245	5.48901	4.64385	5.53587	4.28508	4.02688	4.21151	0.495152	2.13158e-05	0.000780328
1438118_x_at	AV147875	Mm.268000	vimentin	Vim	ENSMUSG00000026728	22352	11.5494	11.5177	11.3549	11.9348	12.2797	12.2223	1.60878	2.12928e-05	0.000780754
1436609_a_at	AV309553	Mm.277661	low density lipoprotein receptor-related protein associated protein 1	Lrpap1	ENSMUSG00000029103	16976	11.0135	10.9263	11.1834	10.4338	10.3953	10.6217	0.679545	2.14855e-05	0.000785265
1422907_at	NM_008141	Mm.439652	guanine nucleotide binding protein, alpha transducing 2	Gnat2	ENSMUSG00000009108	14686	6.63259	6.70328	7.02294	5.74535	6.13674	5.95842	0.56467	2.16338e-05	0.000790046
1455105_at	AV117227	Mm.319117	protein tyrosine phosphatase, non-receptor type 12	Ptpn12	ENSMUSG00000028771	19248	9.67572	9.58802	9.5408	10.1147	10.1853	10.0282	1.42347	2.16531e-05	0.000790109
1415716_a_at	AA208652	Mm.270283	ribosomal protein S27 /// similar to hCG1783679 /// similar to metallopanstimulin	LOC100043572 /// LOC100043813 /// LOC100046960 /// LOC100047537 /// Rps27	---	100043572 /// 100043813 /// 100046960 /// 100047537 /// 57294	13.6718	13.7125	13.6561	13.3382	13.3445	13.39	0.799996	2.17092e-05	0.000791519
1449291_a_at	AK014521	Mm.62982	discoidin, CUB and LCCL domain containing 1	Dcbld1	---	66686	8.55564	8.65026	8.46902	8.0656	7.99049	7.80463	0.658647	2.17584e-05	0.000792671
1424539_at	BI650739	---	ubiquitin-like 4	Ubl4	---	27643	7.32636	7.31058	7.44373	6.58526	6.47304	6.70455	0.585653	2.1836e-05	0.000794856
1426696_at	D00622	Mm.277661	low density lipoprotein receptor-related protein associated protein 1	Lrpap1	ENSMUSG00000029103	16976	9.94356	9.83099	10.1078	9.3468	9.31695	9.56024	0.681886	2.18837e-05	0.000795948
1451927_a_at	AF128892	Mm.311337	mitogen activated protein kinase 14	Mapk14	ENSMUSG00000053436	26416	7.71701	6.83441	7.81265	8.48214	7.47139	8.41719	1.59169	2.19387e-05	0.000797308
1437353_at	BB494182	Mm.250391	SET domain containing 1B	Setd1b	ENSMUSG00000038384	208043	9.21213	9.33499	9.00349	8.34365	8.63699	8.45015	0.615197	2.20549e-05	0.000800885
1427041_at	BB262491	Mm.290912	cDNA sequence BC013712	BC013712	ENSMUSG00000037731	230787	5.46012	5.49824	5.50737	6.39525	6.1659	6.19221	1.7027	2.233e-05	0.000810222
1456792_at	BG967046	Mm.331595	TBC1 domain family, member 2 /// similar to TBC1 domain family, member 2	LOC100045317 /// Tbc1d2	ENSMUSG00000039813	100045317 /// 381605	6.55403	6.69468	6.62152	7.31049	7.26822	7.53356	1.68641	2.25257e-05	0.000816664
1428540_at	BE944524	Mm.24652	RIKEN cDNA 3321401G04 gene	3321401G04Rik	ENSMUSG00000036667	77574	5.27876	5.20937	5.35164	6.21689	5.78542	6.25247	1.75799	2.2577e-05	0.000817867
1426165_a_at	D86352	Mm.34405	caspase 3	Casp3	ENSMUSG00000031628	12367	6.99049	6.83709	7.15547	7.97173	7.41978	7.88541	1.71013	2.26682e-05	0.000820513
1428854_at	AK018286	Mm.374912	transmembrane emp24 domain containing 8	Tmed8	ENSMUSG00000034111	382620	8.39394	8.3023	8.4963	7.79062	7.75739	7.77784	0.650473	2.2703e-05	0.000821114
1441064_at	BF467171	Mm.145535	pecanex-like 2 (Drosophila)	Pcnxl2	ENSMUSG00000060212	270109	4.25304	4.44677	4.25413	4.87142	5.07298	4.95412	1.56771	2.27742e-05	0.000823028
1439496_at	BG073340	Mm.35296	RIKEN cDNA 4921524J06 gene	4921524J06Rik	---	77057	6.50457	6.57436	6.58387	7.14536	7.2132	7.54617	1.68823	2.27978e-05	0.000823221
1427164_at	BB730912	Mm.24208	interleukin 13 receptor, alpha 1	Il13ra1	ENSMUSG00000017057	16164	4.59693	4.75896	4.61216	3.79809	3.999	3.90949	0.593252	2.28441e-05	0.000824232
1422965_at	NM_009642	Mm.46247	angiotensin II, type I receptor-associated protein	Agtrap	ENSMUSG00000029007	11610	9.81914	9.82684	10.0233	9.25195	9.44555	9.42917	0.701709	2.29472e-05	0.000825311
1438199_at	AW228053	Mm.378231	expressed sequence AI316807	AI316807	ENSMUSG00000031534	102032	7.09242	7.16007	7.00545	6.42331	6.38779	6.27464	0.60565	2.29297e-05	0.000825342
1426955_at	D17546	Mm.4352	procollagen, type XVIII, alpha 1	Col18a1	ENSMUSG00000001435	12822	9.73788	9.65407	9.69331	10.4441	10.1022	10.5186	1.58921	2.2929e-05	0.000825975
1429240_at	AK014587	Mm.127058	StAR-related lipid transfer (START) domain containing 4	Stard4	ENSMUSG00000024378	170459	7.99268	8.03965	7.83214	8.7352	8.50625	8.47356	1.53827	2.29165e-05	0.000826186
1428197_at	AK020159	Mm.21814	tetraspanin 9	Tspan9	ENSMUSG00000030352	109246	7.70677	7.76662	8.00636	8.49675	8.36178	8.59981	1.58285	2.30193e-05	0.000827246
1438310_at	BB353853	Mm.89591	10 days neonate cerebellum cDNA, RIKEN full-length enriched library, clone:B930095L19 product:unclassifiable, full insert sequence	---	---	---	7.58131	7.18104	7.3465	6.66508	6.52718	6.59677	0.586727	2.30711e-05	0.000828448
1434028_at	BQ174321	Mm.38594	aryl hydrocarbon receptor nuclear translocator 2	Arnt2	ENSMUSG00000015709	11864	5.5195	5.67978	5.43034	6.33767	6.26941	6.53224	1.8048	2.30938e-05	0.000828602
1435248_a_at	BG917504	Mm.295062	BTAF1 RNA polymerase II, B-TFIID transcription factor-associated, (Mot1 homolog, S. cerevisiae)	Btaf1	ENSMUSG00000040565	107182	10.3283	10.3585	10.592	9.78817	9.93041	9.98112	0.695251	2.32226e-05	0.000832561
1430829_s_at	AK016860	Mm.4375	fat mass and obesity associated	Fto	ENSMUSG00000055932	26383	6.18151	5.78962	5.47682	6.92555	6.81195	6.16182	1.77125	2.32758e-05	0.000833807
1424445_at	BC010782	Mm.24400	transmembrane 4 superfamily member 5	Tm4sf5	ENSMUSG00000018919	75604	6.9012	7.32156	6.97236	7.69458	7.9866	7.58063	1.6144	2.34262e-05	0.000838527
1434384_at	BB764550	Mm.74711	nuclear receptor interacting protein 1	Nrip1	---	268903	6.44934	6.22169	6.39552	7.09512	6.93483	7.273	1.68038	2.34904e-05	0.000840158
1449346_s_at	BM228482	Mm.297130	RIO kinase 1 (yeast)	Riok1	ENSMUSG00000021428	71340	8.77918	8.9764	8.62994	8.02613	8.11066	8.16205	0.621712	2.35766e-05	0.000841908
1448318_at	NM_007408	Mm.381	adipose differentiation related protein	Adfp	ENSMUSG00000028494	11520	7.97473	8.08255	7.97651	8.69884	8.57352	8.89268	1.64813	2.35704e-05	0.000842354
1443210_at	BB354985	Mm.208794	predicted gene, ENSMUSG00000058736	ENSMUSG00000058736	---	791327	4.95892	4.54549	5.33378	3.93548	3.99281	4.05915	0.529009	2.3646e-05	0.000843049
1456881_at	BF019797	Mm.335481	neurobeachin-like 2	Nbeal2	ENSMUSG00000056724	235627	4.88294	4.56045	4.3378	5.47266	5.24242	5.16317	1.62709	2.36344e-05	0.000843304
1449893_a_at	NM_008377	Mm.245210	leucine-rich repeats and immunoglobulin-like domains 1	Lrig1	ENSMUSG00000030029	16206	6.31807	6.58702	6.37252	7.0892	7.14258	7.25217	1.67209	2.36919e-05	0.000844019
1436585_at	BB506740	Mm.393385	expressed sequence BB182297	BB182297	---	99463	9.28421	9.41809	9.52214	8.61193	8.9877	8.77349	0.654912	2.37265e-05	0.000844586
1428178_s_at	BG066452	Mm.290070	trafficking protein particle complex 6B	Trappc6b	ENSMUSG00000020993	78232	9.67806	9.52184	9.70816	8.88208	9.09623	9.07011	0.654352	2.3775e-05	0.000844978
1417051_at	NM_021543	Mm.390715	protocadherin 8	Pcdh8	ENSMUSG00000036422	18530	4.56136	4.88058	4.74266	5.38503	5.85061	5.3521	1.75148	2.38277e-05	0.000845519
1449267_at	BC006876	Mm.245355	chitinase domain containing 1	Chid1	ENSMUSG00000025512	68038	6.80688	6.87616	6.91644	6.09375	6.24962	6.11193	0.610092	2.3773e-05	0.000845573
1449511_a_at	NM_133772	Mm.6667	single stranded DNA binding protein 4	Ssbp4	ENSMUSG00000070003	76900	8.79792	9.08983	8.48665	9.72388	9.55736	9.29374	1.67746	2.38561e-05	0.000845859
1459838_s_at	BB230894	Mm.36544	BTB (POZ) domain containing 11	Btbd11	ENSMUSG00000020042	74007	8.00438	7.77533	8.14693	7.2591	7.24619	7.32899	0.618923	2.38271e-05	0.000846161
1419256_at	BM213516	Mm.123110	spectrin beta 2	Spnb2	ENSMUSG00000020315	20742	8.04729	7.79744	7.88715	8.53605	8.47103	8.39502	1.47341	2.39798e-05	0.000848913
1437966_at	AV329802	Mm.133060	proline-rich transmembrane protein 3	Prrt3	ENSMUSG00000045009	210673	5.90694	6.34416	6.56031	5.32601	5.51003	5.57213	0.577856	2.39714e-05	0.000849281
1424835_at	AF464943	Mm.31203	glutathione S-transferase, mu 4	Gstm4	ENSMUSG00000027890	14865	6.54271	6.60076	6.92682	5.93387	5.78078	5.77167	0.557064	2.40246e-05	0.00084983
1431892_a_at	AK011892	Mm.264743	phospholipase C, delta 3	Plcd3	ENSMUSG00000020937	72469	7.34841	7.22606	7.29275	6.61101	6.45765	6.67897	0.613456	2.40868e-05	0.000851361
1417895_a_at	BC019563	Mm.25295	transmembrane protein 54	Tmem54	ENSMUSG00000028786	66260	4.01275	4.02968	4.31618	4.86979	4.74369	4.90712	1.65263	2.41639e-05	0.000853418
1437224_at	BE988775	Mm.192580	reticulon 4	Rtn4	ENSMUSG00000020458	68585	7.60079	7.63041	7.73641	6.91161	6.82572	6.3225	0.52266	2.42845e-05	0.000857007
1456208_at	BI407212	Mm.440454	RIKEN cDNA A530057A03 gene	A530057A03Rik	ENSMUSG00000046338	215456	7.16345	7.37817	7.1456	6.55895	6.7389	6.4536	0.639577	2.45692e-05	0.000866376
1452241_at	BC007170	Mm.259893	topoisomerase (DNA) II beta binding protein	Topbp1	ENSMUSG00000032555	235559	10.8681	10.7299	10.6419	10.2283	10.3677	10.0558	0.695321	2.46177e-05	0.00086741
1425750_a_at	L40172	Mm.249645	Janus kinase 3	Jak3	ENSMUSG00000031805	16453	7.74131	8.04485	7.57811	8.48298	8.58014	8.29062	1.58667	2.46619e-05	0.000868287
1423021_s_at	NM_013564	Mm.249645	insulin-like 3 /// Janus kinase 3	Insl3 /// Jak3	ENSMUSG00000031805	16336 /// 16453	8.1667	8.31855	8.04301	8.81138	8.81138	8.71694	1.522	2.47301e-05	0.000869333
1415761_at	AV021593	Mm.248163	mitochondrial ribosomal protein L52	Mrpl52	ENSMUSG00000010406	68836	10.6342	10.3937	10.3271	9.67344	9.71227	9.85735	0.619801	2.47178e-05	0.000869578
1437012_x_at	BB226235	Mm.24028	Rap guanine nucleotide exchange factor (GEF) 3	Rapgef3	ENSMUSG00000022469	223864	6.87174	6.56756	6.84915	7.5912	7.41283	7.4357	1.64827	2.47995e-05	0.000870414
1416631_at	NM_026193	Mm.197568	adaptor-related protein complex AP-4, beta 1	Ap4b1	ENSMUSG00000032952	67489	7.05127	6.99163	7.18723	6.17445	6.34892	6.46429	0.59698	2.4788e-05	0.000870689
1425268_a_at	BB752266	Mm.158962	RIKEN cDNA 3110045G13 gene	3110045G13Rik	ENSMUSG00000028073	73182	4.41458	4.65554	4.65436	5.6018	5.39134	5.44645	1.89135	2.48449e-05	0.000871331
1448804_at	NM_019779	Mm.302865	cytochrome P450, family 11, subfamily a, polypeptide 1	Cyp11a1	ENSMUSG00000032323	13070	5.18015	5.77167	5.3404	6.00228	6.60166	6.02914	1.71919	2.48711e-05	0.00087157
1456849_at	BB427041	Mm.402618	Adult male hippocampus cDNA, RIKEN full-length enriched library, clone:C630005L12 product:unclassifiable, full insert sequence	---	---	---	5.98732	5.97884	5.77067	5.17189	5.08006	5.17128	0.588205	2.49061e-05	0.00087212
1423465_at	BB032852	Mm.66293	ferric-chelate reductase 1 /// similar to SDR2	Frrs1 /// LOC100046401	ENSMUSG00000033386	100046401 /// 20321	9.44623	9.64376	9.45505	8.64603	8.80455	8.9845	0.618303	2.49456e-05	0.000872826
1452031_at	BB357585	Mm.204834	solute carrier family 1 (glial high affinity glutamate transporter), member 3	Slc1a3	ENSMUSG00000005360	20512	4.72773	4.83255	4.68999	5.43178	5.38254	5.6134	1.66325	2.51353e-05	0.000878781
1423552_at	BF658789	Mm.34212	leptin receptor overlapping transcript-like 1	Leprotl1	ENSMUSG00000031513	68192	8.46493	8.48417	8.57684	7.91058	7.85262	7.59256	0.610642	2.51836e-05	0.000879788
1460456_at	AV288141	Mm.251087	RIKEN cDNA 2010316F05 gene	2010316F05Rik	ENSMUSG00000032673	67939	7.88088	7.81888	8.06077	7.09095	7.21697	7.30226	0.609454	2.53617e-05	0.000885325
1416406_at	AI323543	Mm.544	phosphoprotein enriched in astrocytes 15A	Pea15a	ENSMUSG00000013698	18611	7.21526	7.39559	7.30973	8.27261	7.89387	8.12257	1.7501	2.55004e-05	0.000889476
1439014_at	BB703667	Mm.155887	RIKEN cDNA 1600021P15 gene	1600021P15Rik	ENSMUSG00000051065	239796	8.79378	8.5505	8.9834	8.20533	7.83792	8.44461	0.654544	2.55333e-05	0.000889938
1448615_at	AF173379	Mm.434411	copper chaperone for superoxide dismutase	Ccs	ENSMUSG00000034108	12460	9.08375	9.15789	9.21449	8.4843	8.62109	8.50312	0.653346	2.55974e-05	0.000891483
1419757_at	NM_011256	Mm.44261	phosphatidylinositol transfer protein, membrane-associated 2	Pitpnm2	ENSMUSG00000029406	19679	5.69722	5.87462	5.54314	7.20553	6.49634	6.9224	2.32827	2.56701e-05	0.000893323
1420919_at	BB768208	Mm.336410	serum/glucocorticoid regulated kinase 3	Sgk3	ENSMUSG00000025915	170755	7.46917	7.97618	7.85739	6.87085	7.37772	6.97627	0.621309	2.58021e-05	0.000897224
1418994_at	NM_026630	Mm.33648	RIKEN cDNA 2410116G06 gene	2410116G06Rik	---	68236	9.65606	9.90445	9.8483	8.86407	9.40627	9.14322	0.632985	2.59246e-05	0.000900789
1448260_at	NM_011670	Mm.29807	ubiquitin carboxy-terminal hydrolase L1	Uchl1	ENSMUSG00000029223	22223	9.00597	9.09046	9.08985	8.3439	8.64908	8.28455	0.646881	2.60856e-05	0.000905686
1421164_a_at	NM_008488	Mm.3181	Rho guanine nucleotide exchange factor (GEF) 1	Arhgef1	---	16801	8.99908	9.17179	8.67129	9.57493	9.67737	9.43872	1.53749	2.61134e-05	0.000905954
1439859_at	BB278948	Mm.101836	RIKEN cDNA 9630033F20 gene	9630033F20Rik	---	319801	8.161	7.96863	8.47291	7.59184	7.27808	7.55512	0.607649	2.63216e-05	0.000912477
1426053_a_at	AF131102	Mm.266215	xenotropic and polytropic retrovirus receptor 1	Xpr1	ENSMUSG00000026469	19775	5.4305	5.06489	5.66246	6.57662	6.37487	6.29773	2.08194	2.63694e-05	0.000912728
1416370_at	NM_011757	Mm.2760	zinc finger and SCAN domain containing 21	Zscan21	ENSMUSG00000037017	22697	8.01584	8.13247	8.06603	7.4371	7.37661	7.45991	0.639566	2.63686e-05	0.000913401
1417599_at	NM_133983	Mm.5356	CD276 antigen	Cd276	ENSMUSG00000035914	102657	7.94525	8.1258	7.51964	8.43906	8.89697	8.5938	1.7401	2.66707e-05	0.000922449
1416632_at	BC011081	Mm.148155	malic enzyme, supernatant /// similar to Mod1 protein /// similar to NADP-dependent malic enzyme (NADP-ME) (Malic enzyme 1)	LOC630951 /// LOC677317 /// Mod1	ENSMUSG00000032418	17436 /// 630951 /// 677317	8.15663	8.3967	8.0566	7.42373	7.74336	7.54493	0.646305	2.67397e-05	0.000924128
1418902_at	BC006876	Mm.245355	chitinase domain containing 1	Chid1	ENSMUSG00000025512	68038	5.54568	6.06026	5.84763	4.93758	5.19161	4.74185	0.556124	2.67709e-05	0.000924499
1416931_at	NM_022988	Mm.340248	Ngg1 interacting factor 3-like 1 (S. pombe)	Nif3l1	ENSMUSG00000026036	65102	9.15105	9.05852	9.3241	8.36626	8.58286	8.51465	0.62339	2.68282e-05	0.000925769
1445422_at	BB503979	Mm.173163	hypothetical protein LOC621549	LOC621549	---	621549	7.61981	8.29026	7.78388	6.77211	7.72932	6.6762	0.565855	2.68807e-05	0.000926871
1426527_at	AK019829	Mm.30534	target of EGR1, member 1 (nuclear)	Toe1	ENSMUSG00000028688	68276	9.27619	9.43217	9.34458	8.79586	8.95995	8.74621	0.699389	2.70555e-05	0.000932183
1460343_at	AF401228	Mm.313651	neuralized-like homolog (Drosophila) /// similar to neuralized 1	LOC100048526 /// Neurl	ENSMUSG00000006435	100048526 /// 18011	6.33609	6.42005	6.51212	7.23709	7.11657	7.10865	1.66667	2.71929e-05	0.000936204
1448849_at	NM_010922	Mm.20918	mitochondrial ribosomal protein L40	Mrpl40	ENSMUSG00000022706	18100	11.0686	11.1395	11.2033	10.56	10.735	10.7372	0.727414	2.74189e-05	0.000943265
1436314_at	BM249802	Mm.27651	SCY1-like 2 (S. cerevisiae)	Scyl2	---	213326	7.27416	7.3004	7.64775	6.60926	6.77977	6.83207	0.631977	2.75007e-05	0.000945356
1434743_x_at	BB222846	Mm.27687	RUN and SH3 domain containing 1	Rusc1	ENSMUSG00000041263	72296	6.45511	6.77355	6.49948	7.05681	7.4176	7.39296	1.64595	2.75628e-05	0.000946771
1421789_s_at	NM_007478	Mm.221298	ADP-ribosylation factor 3	Arf3	ENSMUSG00000051853	11842	7.62199	7.14006	7.10085	8.13702	8.0847	7.95326	1.71975	2.76183e-05	0.000947954
1419096_at	NM_018816	Mm.2161	apolipoprotein M	Apom	ENSMUSG00000024391	55938	7.10777	7.598	7.4527	6.35611	6.97756	6.76163	0.621263	2.76445e-05	0.000948131
1417247_at	NM_133818	Mm.28817	expressed sequence AI597479	AI597479	ENSMUSG00000010290	98404	7.58947	7.6296	7.49955	6.77409	6.86141	6.93741	0.610903	2.76754e-05	0.000948471
1433469_at	BB279454	Mm.39640	leucine rich repeat protein 2, neuronal	Lrrn2	ENSMUSG00000026443	16980	6.56993	6.65419	6.41307	5.69649	5.972	5.87233	0.618826	2.78253e-05	0.000952883
1418578_at	BC006713	Mm.291235	diacylglycerol kinase, alpha	Dgka	ENSMUSG00000025357	13139	7.78296	8.26656	7.72715	7.02408	7.3389	7.13991	0.594093	2.78909e-05	0.000953684
1426646_at	AK018610	Mm.22565	RIKEN cDNA 9130011J15 gene	9130011J15Rik	---	66818	8.7539	8.55196	8.87333	7.78171	8.06036	7.9518	0.582973	2.78873e-05	0.000954282
1428459_at	AK019795	Mm.31283	PRAME family member 12	Pramef12	ENSMUSG00000028591	77632	8.08484	8.26799	8.27934	7.46892	7.65788	7.63144	0.648622	2.80004e-05	0.000956702
1429154_at	BG069340	Mm.26159	solute carrier family 35, member F2 /// similar to Solute carrier family 35, member F2	LOC100048307 /// Slc35f2	ENSMUSG00000042195	100048307 /// 72022	8.52935	7.90678	8.49544	9.12878	8.75253	9.11763	1.61718	2.80393e-05	0.000957307
1455794_at	BB458758	Mm.46732	smoothelin-like 2	Smtnl2	ENSMUSG00000045667	276829	8.43279	9.02531	8.36023	7.93544	8.34175	7.73507	0.659792	2.81406e-05	0.000957863
1448394_at	NM_010861	Mm.1529	myosin, light polypeptide 2, regulatory, cardiac, slow	Myl2	ENSMUSG00000013936	17906	5.33622	5.7061	5.93581	6.44542	6.30102	7.05127	1.94477	2.81319e-05	0.000958292
1436979_x_at	AV213382	Mm.276338	RNA binding motif protein 14	Rbm14	ENSMUSG00000006456	56275	11.2623	11.1599	11.5573	10.5676	10.7944	10.8244	0.665245	2.80936e-05	0.000958434
1426368_at	AK014548	Mm.433263	Ras and Rab interactor 2 /// similar to Ras and Rab interactor 2	LOC100044115 /// Rin2	ENSMUSG00000001768	100044115 /// 74030	5.54301	5.5809	5.30387	6.50962	6.16163	6.54086	1.93563	2.81243e-05	0.000958755
1417749_a_at	NM_009386	Mm.4342	tight junction protein 1	Tjp1	ENSMUSG00000030516	21872	10.365	10.1876	10.421	10.7691	10.7969	11.0417	1.46215	2.83485e-05	0.00096059
1416390_at	NM_134083	Mm.280068	regulator of chromosome condensation (RCC1) and BTB (POZ) domain containing protein 2	Rcbtb2	---	105670	5.06601	5.042	5.39208	5.96788	5.87111	6.14221	1.77567	2.82652e-05	0.000960655
1419564_at	NM_020589	Mm.2464	zinc finger protein 467	Zfp467	---	68910	3.48182	3.92527	3.94611	4.87988	4.67271	4.81176	2.04548	2.82443e-05	0.000960667
1440456_at	BB169396	Mm.184692	dynein, axonemal, heavy chain 7A	Dnahc7a	---	627872	4.26414	4.16614	3.97195	5.01881	4.77119	4.86027	1.68643	2.82935e-05	0.000960892
1450269_a_at	NM_008826	Mm.269649	phosphofructokinase, liver, B-type	Pfkl	ENSMUSG00000020277	18641	9.60765	9.68877	9.11051	10.2542	10.1224	9.75685	1.49372	2.83184e-05	0.000961014
1456200_at	BM225636	Mm.245867	inositol polyphosphate multikinase	Ipmk	ENSMUSG00000060733	69718	9.02776	9.20028	9.19331	8.45974	8.62922	8.55706	0.663683	2.83464e-05	0.000961242
1447967_at	AW123020	Mm.291484	transmembrane protein 69	Tmem69	ENSMUSG00000055900	230657	7.63062	7.54136	7.87565	6.73091	6.99962	6.77484	0.563065	2.89537e-05	0.000980361
1429070_at	AK009216	Mm.102341	RIKEN cDNA 4933440H19 gene	4933440H19Rik	---	71254	7.12886	7.49405	7.32436	6.52299	6.36576	6.6169	0.575643	2.90095e-05	0.000980778
1453609_s_at	AK011186	Mm.218698	coiled-coil domain containing 9	Ccdc9	---	243846	7.38593	7.52815	7.42268	6.76124	6.75497	6.7635	0.622309	2.90091e-05	0.000981499
1456195_x_at	BB543979	Mm.6424	integrin beta 5	Itgb5	ENSMUSG00000022817	16419	7.23965	7.3877	7.68966	6.60891	6.44949	6.34463	0.520456	2.90533e-05	0.000981523
1417955_at	NM_133744	Mm.46488	coiled-coil domain containing 71	Ccdc71	ENSMUSG00000049305	72454	9.08118	8.90228	9.07429	8.52699	8.40824	8.44388	0.679023	2.91021e-05	0.000982437
1424880_at	AV237242	Mm.40298	tribbles homolog 1 (Drosophila)	Trib1	ENSMUSG00000032501	211770	7.17789	7.43819	7.09089	8.70121	8.21495	7.84099	2.08991	2.92168e-05	0.000984833
1429079_a_at	AK009829	Mm.644	RIKEN cDNA 2310045N01 gene	2310045N01Rik	ENSMUSG00000002345	72368	8.07835	7.7494	8.22238	7.2578	7.22958	7.30801	0.598086	2.92077e-05	0.000985264
1415800_at	M63801	Mm.378921	gap junction membrane channel protein alpha 1	Gja1	ENSMUSG00000050953	14609	11.2844	11.071	11.1812	11.6258	11.6399	11.6781	1.38718	2.93928e-05	0.000989286
1431119_at	BE644537	Mm.278554	DnaJ (Hsp40) related, subfamily B, member 13	Dnajb13	ENSMUSG00000030708	69387	6.72017	6.99959	6.93643	6.06843	6.19516	5.64776	0.539475	2.94199e-05	0.000989461
1420827_a_at	BG065754	Mm.2103	cyclin G1	Ccng1	---	12450	11.2286	10.7351	11.2913	11.5991	11.1758	11.7378	1.3376	2.93867e-05	0.000989822
1452387_a_at	AI156725	Mm.21145	angiomotin like 2	Amotl2	ENSMUSG00000032531	56332	10.2768	10.2397	10.1698	10.8289	10.5986	10.7432	1.41224	2.95762e-05	0.000993977
1433899_x_at	AU016382	Mm.153272	TSC22 domain family, member 1	Tsc22d1	ENSMUSG00000022010	21807	10.6551	10.5279	10.5268	11.2152	11.0738	10.9827	1.43536	2.96235e-05	0.000994824
1442514_a_at	BI660702	Mm.330522	elongation factor RNA polymerase II-like 3	Ell3	ENSMUSG00000027246	269344	6.47297	6.86129	6.645	5.87455	6.21573	5.97108	0.642172	2.96751e-05	0.000995815
1419761_a_at	NM_010249	Mm.293266	GA repeat binding protein, beta 1	Gabpb1	ENSMUSG00000027361	14391	8.59453	8.50411	8.56685	9.37243	8.97779	9.14433	1.53184	2.97442e-05	0.000997394
1416295_a_at	L20048	Mm.2923	interleukin 2 receptor, gamma chain	Il2rg	ENSMUSG00000031304	16186	5.90194	6.10324	5.97973	6.50078	7.01238	6.76028	1.7034	2.9972e-05	0.0010028
1452169_a_at	BC014860	Mm.314923	diacylglycerol kinase zeta	Dgkz	ENSMUSG00000040479	104418	9.91446	9.89249	10.0323	10.3982	10.3896	10.4637	1.38612	2.99626e-05	0.00100322
1456733_x_at	BB329489	Mm.22708	serine (or cysteine) peptidase inhibitor, clade H, member 1	Serpinh1	ENSMUSG00000070436	12406	9.52221	9.11193	9.36115	10.0162	9.71699	10.2991	1.61503	2.99536e-05	0.00100367
1417611_at	BC024613	Mm.24750	transmembrane protein 37	Tmem37	ENSMUSG00000050777	170706	7.33695	7.63451	7.55181	8.24574	8.1903	8.2353	1.65116	3.01011e-05	0.00100637
1421694_a_at	NM_019389	Mm.158700	versican	Vcan	ENSMUSG00000021614	13003	5.38789	5.3288	5.82323	4.77039	4.66784	4.68718	0.579755	3.01668e-05	0.00100707
1438789_s_at	AV161550	Mm.8180	dihydropyrimidinase-like 3	Dpysl3	---	22240	5.87595	6.64331	6.83461	5.28322	5.33291	5.27653	0.468631	3.01624e-05	0.00100767
1460207_s_at	BC003220	Mm.153415	E2F transcription factor 5	E2f5	ENSMUSG00000027552	13559	8.29272	8.13146	8.29272	7.53821	7.58681	7.57559	0.628872	3.04244e-05	0.00101492
1430554_at	BB524113	Mm.275586	leucine-rich repeats and immunoglobulin-like domains 3	Lrig3	ENSMUSG00000020105	320398	6.8342	7.20432	7.15228	6.20223	6.53834	6.2712	0.606172	3.04567e-05	0.00101525
1433545_s_at	BQ031255	Mm.347362	acyl-Coenzyme A dehydrogenase family, member 11	Acad11	ENSMUSG00000032558	102632	8.88882	8.72468	9.10307	8.19566	8.18817	8.4043	0.641343	3.05024e-05	0.00101602
1427017_at	BB104560	Mm.145599	special AT-rich sequence binding protein 2	Satb2	---	212712	5.60446	5.96241	5.88989	4.86249	5.10392	5.19303	0.588788	3.05392e-05	0.00101649
1417396_at	AF290209	Mm.89918	podocalyxin-like	Podxl	ENSMUSG00000025608	27205	5.12934	5.08169	5.08217	5.78835	5.8816	5.90911	1.69796	3.06059e-05	0.00101796
1455832_a_at	BE951337	Mm.13145	uridine monophosphate synthetase	Umps	ENSMUSG00000022814	22247	10.2946	10.3771	10.2915	9.74281	9.97326	9.70268	0.700959	3.06978e-05	0.00102027
1416378_at	NM_021549	Mm.238254	polynucleotide kinase 3'- phosphatase	Pnkp	ENSMUSG00000002963	59047	7.01433	7.33473	7.3382	6.49174	6.62152	6.53596	0.626516	3.08977e-05	0.0010254
1453750_x_at	BI654600	Mm.439910	phosphatidylinositol transfer protein, cytoplasmic 1	Pitpnc1	ENSMUSG00000040430	71795	7.77885	8.12109	7.96706	7.19368	7.21829	7.39459	0.624627	3.08756e-05	0.00102542
1456476_at	BF143806	Mm.231450	ataxin 2-like	Atxn2l	---	233871	8.47543	8.8017	7.73557	9.68795	9.24866	8.77305	1.91107	3.09418e-05	0.00102611
1430547_s_at	AK010433	Mm.109823	crystallin, zeta (quinone reductase)-like 1	Cryzl1	ENSMUSG00000058240	66609	8.72414	8.63097	8.8251	8.16519	8.07897	8.01623	0.6439	3.10125e-05	0.0010277
1433647_s_at	BM942043	Mm.276200	Rho-related BTB domain containing 3	Rhobtb3	ENSMUSG00000021589	73296	7.10695	7.2763	7.11374	7.84463	8.02012	7.7289	1.6246	3.11341e-05	0.00103021
1430632_at	AI597257	Mm.234152	ankyrin repeat and SOCS box-containing protein 1	Asb1	ENSMUSG00000026311	65247	6.6657	6.71177	6.95635	6.07214	5.98147	6.05954	0.600852	3.11169e-05	0.0010304
1432344_a_at	AK013376	Mm.19133	amyloid beta (A4) precursor-like protein 2	Aplp2	ENSMUSG00000031996	11804	8.72188	8.43038	8.59995	9.39437	9.34982	9.04466	1.61541	3.12626e-05	0.00103371
1419320_at	NM_019950	Mm.432506	carbohydrate (N-acetylglucosamine 6-O) sulfotransferase 5	Chst5	ENSMUSG00000031952	56773	6.28155	5.9039	6.55933	5.43367	5.26219	5.54981	0.564423	3.13426e-05	0.00103559
1448154_at	NM_013864	Mm.26722	N-myc downstream regulated gene 2	Ndrg2	ENSMUSG00000004558	29811	7.05097	6.84661	6.51229	6.02459	6.25683	5.723	0.578004	3.14142e-05	0.0010372
1428368_at	BM213829	Mm.28507	Rho GTPase activating protein 21	Arhgap21	ENSMUSG00000036591	71435	9.01628	8.85091	8.89975	9.56087	9.37014	9.43142	1.4458	3.14664e-05	0.00103816
1418124_at	NM_026519	Mm.220942	transmembrane protein 85	Tmem85	ENSMUSG00000027131	68032	10.1852	10.2054	10.0514	9.51544	9.67374	9.59086	0.682374	3.15936e-05	0.00104083
1424719_a_at	M18775	Mm.1287	microtubule-associated protein tau	Mapt	ENSMUSG00000018411	17762	8.85309	8.9978	8.72129	8.11095	8.53811	8.03393	0.64866	3.165e-05	0.00104117
1448429_at	NM_013755	Mm.6375	glycogenin	Gyg	---	27357	6.89827	7.20584	7.06894	7.66292	7.74479	7.81229	1.60864	3.16279e-05	0.0010412
1424133_at	BC011208	Mm.27682	transmembrane protein 98	Tmem98	ENSMUSG00000035413	103743	7.48426	7.81916	7.35335	8.40853	8.27751	8.33523	1.74891	3.15844e-05	0.00104129
1421265_a_at	NM_019547	Mm.458080	RNA binding motif protein 38	Rbm38	ENSMUSG00000027510	56190	9.3901	9.36617	9.22873	10.2155	9.74045	9.89879	1.55311	3.17052e-05	0.00104223
1442325_at	AA270038	Mm.301585	TBC1 domain family, member 24	Tbc1d24	---	224617	4.48439	4.08431	4.10177	5.27802	4.71496	5.25861	1.83713	3.18556e-05	0.00104641
1420086_x_at	BB709552	Mm.4956	fibroblast growth factor 4	Fgf4	ENSMUSG00000050917	14175	10.187	10.1929	10.1705	9.48522	9.58558	9.72036	0.667733	3.19186e-05	0.00104771
1416220_at	NM_026911	Mm.28852	signal peptidase complex subunit 1 homolog (S. cerevisiae)	Spcs1	ENSMUSG00000021917	69019	10.901	10.723	10.796	10.2513	10.3109	10.2761	0.695451	3.19925e-05	0.00104862
1460452_at	BC003880	Mm.41355	motile sperm domain containing 3 /// similar to Motile sperm domain containing 3	LOC100048387 /// Mospd3	ENSMUSG00000037221	100048387 /// 68929	7.62849	7.77442	7.4156	8.35365	8.2857	8.17391	1.58997	3.19854e-05	0.00104915
1448547_at	BB703307	Mm.41265	Ras association (RalGDS/AF-6) domain family 3	Rassf3	ENSMUSG00000025795	192678	6.43117	6.61434	6.19592	7.95786	7.2494	7.21672	2.15443	3.20411e-05	0.00104944
1433981_s_at	BF321497	Mm.228930	HIV-1 tat interactive protein, homolog (human)	Htatip	---	81601	8.60666	8.65761	8.86493	8.13525	8.06857	7.95645	0.639597	3.20673e-05	0.00104954
1427011_a_at	AJ294535	Mm.20522	LanC (bacterial lantibiotic synthetase component C)-like 1	Lancl1	ENSMUSG00000026000	14768	9.01292	9.02142	9.06159	8.39255	8.44311	8.44222	0.657069	3.21215e-05	0.00104979
1459807_x_at	BB306202	Mm.226534	RIKEN cDNA 4933406E20 gene	4933406E20Rik	ENSMUSG00000006675	74443	6.3034	6.3757	6.70455	5.39491	5.79783	5.71244	0.568477	3.21128e-05	0.00105027
1417463_a_at	NM_025605	Mm.30003	RIKEN cDNA 2400001E08 gene /// predicted gene, EG433216	2400001E08Rik /// EG433216	ENSMUSG00000030842	433216 /// 66508	11.3945	11.3416	11.5749	10.8922	10.9166	11.1071	0.724616	3.22449e-05	0.00105306
1448722_s_at	NM_026494	Mm.27245	phosphopantothenoylcysteine synthetase	Ppcs	ENSMUSG00000028636	106564	9.34501	9.35404	9.51839	8.78887	8.82733	8.84531	0.667139	3.23408e-05	0.00105467
1415984_at	NM_007382	Mm.10530	acyl-Coenzyme A dehydrogenase, medium chain	Acadm	ENSMUSG00000062908	11364	11.1932	11.3678	11.1842	10.7955	10.8857	10.7168	0.732765	3.23349e-05	0.00105524
1435755_at	BB609468	Mm.391820	RIKEN cDNA 1110001A16 gene	1110001A16Rik	ENSMUSG00000062691	68554	9.70082	9.55412	9.96718	10.1989	10.0778	10.3457	1.38331	3.2427e-05	0.00105671
1424240_at	BC022942	Mm.41637	ADP-ribosylation factor interacting protein 2	Arfip2	ENSMUSG00000030881	76932	8.71349	8.74758	8.62003	8.12042	8.15312	8.14076	0.680855	3.24531e-05	0.0010568
1455375_at	BM205932	Mm.275015	16 days embryo head cDNA, RIKEN full-length enriched library, clone:C130032P17 product:unclassifiable, full insert sequence	---	---	---	6.45338	7.00746	6.46861	5.88583	6.01785	5.66119	0.58326	3.25292e-05	0.00105851
1434962_x_at	BQ174669	Mm.425176	chemokine (C-C motif) ligand 27	Ccl27	---	20301	4.31097	4.48742	4.31087	3.6916	3.71715	3.7574	0.639547	3.26083e-05	0.00106032
1446146_at	BB304523	Mm.448755	Transcribed locus	---	---	---	6.27046	6.42845	6.0164	5.63333	5.73836	5.46262	0.648012	3.27566e-05	0.00106361
1420851_at	NM_053117	Mm.24678	par-6 partitioning defective 6 homolog gamma (C. elegans)	Pard6g	ENSMUSG00000056214	93737	8.15723	8.34625	8.20009	7.59679	7.38046	7.58257	0.613961	3.27541e-05	0.0010643
1455642_a_at	AI844703	Mm.32883	tetraspanin 17	Tspan17	ENSMUSG00000025875	74257	7.40203	7.96297	7.53162	6.87185	7.33822	6.83717	0.652981	3.29678e-05	0.0010697
1428269_a_at	AK010388	Mm.8766	glycosyltransferase 8 domain containing 1	Glt8d1	ENSMUSG00000021916	76485	6.72106	6.68894	6.99461	5.90238	6.11271	6.0581	0.586724	3.31163e-05	0.00107374
1448810_at	BC015277	Mm.256718	glucosamine	Gne	ENSMUSG00000028479	50798	7.66275	7.4508	7.61993	8.33439	7.94873	8.22552	1.50889	3.32184e-05	0.00107474
1435386_at	BB667216	Mm.22339	Von Willebrand factor homolog	Vwf	---	22371	4.97602	5.12979	5.25084	4.18349	4.45297	4.32683	0.576638	3.3293e-05	0.00107484
1439064_at	AV233866	Mm.319347	cDNA sequence BC030046	BC030046	---	277154	5.9954	5.65776	5.21846	6.58672	6.4132	6.09423	1.67658	3.32702e-05	0.00107487
1419098_at	AF093620	Mm.295284	stomatin	Stom	ENSMUSG00000026880	13830	4.2413	4.38383	4.19038	4.89374	5.17101	4.84214	1.62287	3.32078e-05	0.00107516
1425045_at	BC016255	Mm.41467	phospholipase A2, group IVB (cytosolic)	Pla2g4b	ENSMUSG00000033852	211429	6.9894	6.84593	6.90319	6.27121	6.25424	6.15544	0.622319	3.31889e-05	0.00107532
1416570_s_at	AK018125	Mm.122466	G elongation factor, mitochondrial 1	Gfm1	ENSMUSG00000027774	28030	10.0482	9.92299	10.1162	9.5502	9.55234	9.63111	0.731997	3.32627e-05	0.0010754
1449773_s_at	AI323528	Mm.1360	growth arrest and DNA-damage-inducible 45 beta	Gadd45b	ENSMUSG00000015312	17873	7.11594	7.23322	7.29874	7.69539	7.88446	7.99808	1.56285	3.3342e-05	0.00107565
1427481_a_at	BC027114	Mm.44101	ATPase, Na+/K+ transporting, alpha 3 polypeptide	Atp1a3	ENSMUSG00000040907	232975	6.93117	6.89978	6.34464	7.51633	7.48675	7.23579	1.61899	3.35661e-05	0.0010821
1444559_at	BB710932	Mm.86410	Putative homeodomain transcription factor 2	Phtf2	---	68770	4.98986	5.07408	5.1916	4.27057	4.4825	4.39725	0.615871	3.36319e-05	0.00108345
1416036_at	AF483488	Mm.278458	FK506 binding protein 1a	Fkbp1a	ENSMUSG00000032966	14225	11.3564	11.1998	11.4187	11.8833	11.6512	11.844	1.38366	3.38964e-05	0.00109119
1451839_a_at	AY007702	Mm.296814	phosphodiesterase 7A	Pde7a	ENSMUSG00000069094	18583	7.14658	7.056	7.26534	8.00781	7.72184	7.78819	1.61329	3.40444e-05	0.00109517
1416410_at	NM_008776	Mm.597	platelet-activating factor acetylhydrolase, isoform 1b, alpha1 subunit	Pafah1b3	ENSMUSG00000005447	18476	9.57226	9.66451	9.45867	8.96688	9.2419	8.95308	0.702581	3.41046e-05	0.00109633
1438084_at	BB432628	Mm.404443	Transcribed locus	---	---	---	6.63474	6.32107	6.34571	5.52372	5.78543	5.25169	0.540425	3.41354e-05	0.00109654
1417995_at	NM_008979	Mm.395	protein tyrosine phosphatase, non-receptor type 22 (lymphoid)	Ptpn22	ENSMUSG00000027843	19260	3.87448	4.12931	4.02396	3.40207	3.30965	3.24649	0.623575	3.42645e-05	0.00109912
1435436_at	BI647951	Mm.439969	Transcribed locus	---	---	---	10.4997	10.5034	10.5909	11.0386	11.0857	11.0651	1.44642	3.42545e-05	0.00109958
1427618_at	BQ176417	Mm.439758	cadherin 9	Cdh9	---	12565	4.1866	4.42979	4.64067	5.17075	5.56109	5.15772	1.86658	3.44625e-05	0.00110469
1423265_at	BB836564	Mm.255116	multiple inositol polyphosphate histidine phosphatase 1	Minpp1	ENSMUSG00000024896	17330	9.66934	9.56048	9.63805	9.0493	9.17918	8.98356	0.684567	3.45369e-05	0.00110628
1428136_at	AK008943	Mm.281691	secreted frizzled-related protein 1	Sfrp1	ENSMUSG00000031548	20377	8.76839	9.13787	7.93012	7.19127	7.63353	7.36577	0.454635	3.46856e-05	0.00111026
1450100_a_at	AW046403	Mm.270511	transcription elongation regulator 1 (CA150)	Tcerg1	ENSMUSG00000024498	56070	8.57289	8.54139	8.62252	9.27259	9.06807	9.11027	1.48901	3.47188e-05	0.00111053
1440886_at	BE949427	Mm.78875	cell division cycle 37 homolog (S. cerevisiae)-like 1	Cdc37l1	---	67072	5.6006	6.19039	5.72244	4.73943	5.57606	4.9679	0.598825	3.47957e-05	0.0011122
1449256_a_at	BC010722	Mm.1387	RAB11a, member RAS oncogene family	Rab11a	ENSMUSG00000004771	53869	10.0604	9.99542	9.79836	10.5112	10.4866	10.4751	1.45695	3.50167e-05	0.00111848
1427951_s_at	BG141739	Mm.296565	coiled-coil domain containing 28A /// similar to coiled-coil domain containing 28A	Ccdc28a /// LOC100045472	ENSMUSG00000059554	100045472 /// 215814	6.34808	6.36966	6.21713	5.37527	5.81738	5.46601	0.5952	3.50878e-05	0.00111916
1423371_at	BF577544	Mm.195753	polymerase (DNA-directed), epsilon 4 (p12 subunit)	Pole4	---	66979	7.91545	8.08453	8.24817	7.25236	7.60876	7.39369	0.634556	3.50707e-05	0.00111941
1450387_s_at	NM_009647	Mm.42040	adenylate kinase 3 alpha-like 1 /// similar to adenylate kinase 4	Ak3l1 /// LOC100047616	ENSMUSG00000028527	100047616 /// 11639	8.7581	9.24499	8.74477	8.24785	8.55685	7.89368	0.625706	3.51868e-05	0.00112153
1426992_at	AV337591	Mm.266215	xenotropic and polytropic retrovirus receptor 1	Xpr1	ENSMUSG00000026469	19775	7.59402	7.88162	7.7027	8.40826	8.34439	8.50933	1.62856	3.52839e-05	0.00112383
1428645_at	BM207342	Mm.271703	guanine nucleotide binding protein, alpha inhibiting 3	Gnai3	ENSMUSG00000000001	14679	10.7244	10.5667	10.9389	10.0894	10.228	10.2155	0.680125	3.5386e-05	0.00112628
1454976_at	BQ174944	Mm.290876	superoxide dismutase 2, mitochondrial	Sod2	ENSMUSG00000006818	20656	9.07873	8.98712	8.87879	7.94157	8.37847	8.28522	0.591056	3.54487e-05	0.00112748
1437460_x_at	BB264363	Mm.271922	Ras and Rab interactor 1	Rin1	---	225870	3.3132	3.22819	3.20443	3.92581	3.73797	4.02623	1.57349	3.55193e-05	0.00112893
1441150_x_at	BB829165	---	similar to pol protein /// similar to Ubtf protein /// similar to cyclic nucleotide gated channel beta 1	LOC100039236 /// LOC100039339 /// LOC100039507 /// LOC100040033 /// LOC100040034 /// LOC100040733 /// LOC100041144 /// LOC100041612 /// LOC100042124 /// LOC100042177 /// LOC100042361 /// LOC100042523 /// LOC100043524 /// LOC100045906 /// LOC100046656 /// LOC100047407 /// LOC100048118	---	100039236 /// 100039339 /// 100039507 /// 100040033 /// 100040034 /// 100040733 /// 100041144 /// 100041612 /// 100042124 /// 100042177 /// 100042361 /// 100042523 /// 100043524 /// 100045906 /// 100046656 /// 100047407 /// 100048118	7.12029	7.38373	6.92487	7.83499	8.56469	7.56306	1.82159	3.55481e-05	0.00112905
1423306_at	BI963682	Mm.273197	RIKEN cDNA 2010002N04 gene	2010002N04Rik	ENSMUSG00000038059	106878	6.6174	6.57764	6.76478	6.00343	6.04391	6.05916	0.652447	3.55934e-05	0.0011297
1446569_at	BB535350	---	---	---	---	---	3.53185	3.49435	3.25556	4.89416	4.06192	4.69842	2.2572	3.56768e-05	0.00112996
1459919_a_at	BE288498	Mm.35571	MOB1, Mps One Binder kinase activator-like 2C (yeast)	Mobkl2c	ENSMUSG00000028709	100465	5.06836	5.09696	4.80888	4.1492	4.51426	4.21067	0.619034	3.56387e-05	0.00113034
1420514_at	NM_138751	Mm.441557	Transmembrane protein 47	Tmem47	---	192216	7.39316	6.88877	7.48789	6.70921	6.36371	6.66484	0.627543	3.5675e-05	0.00113069
1425711_a_at	M94335	Mm.6645	thymoma viral proto-oncogene 1 /// similar to serine/threonine protein kinase	Akt1 /// LOC100047666	ENSMUSG00000001729	100047666 /// 11651	7.54941	7.51365	7.6252	8.46228	8.20385	8.15884	1.64796	3.60343e-05	0.00113968
1449276_at	NM_025503	Mm.54292	RIKEN cDNA 1700029P11 gene	1700029P11Rik	ENSMUSG00000061633	66346	8.38439	8.66886	8.47649	7.78504	8.08904	7.97935	0.679202	3.60291e-05	0.00114031
1443858_at	BI653857	Mm.458594	Predicted gene, EG667823	EG667823	---	667823	4.36306	5.30964	5.1586	5.89289	6.26018	5.85349	2.14629	3.60929e-05	0.00114073
1433779_at	AV311104	Mm.292109	cancer susceptibility candidate 4	Casc4	ENSMUSG00000060227	319996	8.98346	8.79972	8.79056	8.03762	8.22789	8.17777	0.615273	3.61367e-05	0.00114132
1430205_a_at	AK016651	Mm.78875	cell division cycle 37 homolog (S. cerevisiae)-like 1	Cdc37l1	ENSMUSG00000024780	67072	7.77345	7.73712	7.93571	7.07977	7.13392	7.08916	0.610893	3.62372e-05	0.00114369
1453032_at	AK011829	Mm.291037	MOB1, Mps One Binder kinase activator-like 3 (yeast)	Mobkl3	ENSMUSG00000025979	19070	9.08935	9.1059	9.36261	8.53051	8.63994	8.77398	0.689272	3.65694e-05	0.00115337
1438425_at	BB743796	Mm.294173	general transcription factor III C 1	Gtf3c1	ENSMUSG00000032777	233863	5.93903	5.21423	5.96981	6.83243	5.97859	6.59578	1.69981	3.67511e-05	0.00115748
1432538_a_at	AK013095	Mm.12553	replication factor C (activator 1) 3	Rfc3	ENSMUSG00000033970	69263	8.8954	8.77553	9.11928	8.22074	8.24696	8.17674	0.613347	3.6742e-05	0.001158
1440346_at	BG228765	Mm.261201	Jumonji domain containing 3	Jmjd3	---	216850	8.66883	8.5157	8.66268	7.56175	8.04009	7.80003	0.577779	3.70749e-05	0.00116686
1437329_at	BG067863	Mm.27286	protein tyrosine phosphatase-like (proline instead of catalytic arginine), member b	Ptplb	ENSMUSG00000035376	70757	6.41813	6.07399	6.54355	7.33157	7.01009	7.05127	1.73956	3.71334e-05	0.00116789
1429299_at	BE283964	Mm.234247	dimethylarginine dimethylaminohydrolase 1	Ddah1	---	69219	6.54687	6.58776	6.44152	7.80872	7.21851	7.28417	1.91324	3.71686e-05	0.00116818
1459897_a_at	AI507307	Mm.250717	suprabasin	Sbsn	ENSMUSG00000046056	282619	5.81509	5.77158	5.61313	6.84714	6.35693	6.99087	2.04798	3.72015e-05	0.0011684
1448947_at	NM_025615	Mm.439808	RIKEN cDNA 2810004N23 gene	2810004N23Rik	ENSMUSG00000031984	66523	10.2732	10.0807	10.2514	9.75623	9.70759	9.77171	0.729374	3.7244e-05	0.00116892
1428723_at	AK009886	Mm.340257	RIKEN cDNA 2310047M10 gene	2310047M10Rik	ENSMUSG00000045176	71923	6.32257	6.34469	6.39614	7.06785	7.01198	7.03819	1.60831	3.73144e-05	0.0011695
1424545_at	W59564	Mm.274433	cDNA sequence BC003965	BC003965	---	214489	10.3539	10.4388	10.4553	9.93971	9.89009	9.94933	0.712759	3.72909e-05	0.00116958
1449052_a_at	NM_010068	Mm.89772	DNA methyltransferase 3B	Dnmt3b	ENSMUSG00000027478	13436	10.7227	10.8065	10.8597	11.0914	11.2577	11.3324	1.3487	3.75609e-05	0.00117641
1433854_at	BG064061	Mm.249648	transmembrane protein 164	Tmem164	---	209497	6.80995	6.43627	6.94881	7.46937	7.48748	7.56677	1.72881	3.77508e-05	0.00118072
1425822_a_at	AB015422	Mm.1645	deltex 1 homolog (Drosophila)	Dtx1	ENSMUSG00000029603	14357	7.14611	7.42562	6.89661	6.41999	6.6282	6.34015	0.619958	3.77476e-05	0.00118144
1437670_x_at	BB113673	Mm.30246	CD151 antigen	Cd151	ENSMUSG00000025510	12476	9.14114	9.0812	9.31344	8.67973	8.59951	8.87168	0.726217	3.79641e-05	0.00118657
1416558_at	NM_010790	Mm.268668	maternal embryonic leucine zipper kinase	Melk	ENSMUSG00000035683	17279	10.4102	10.2704	10.466	9.67268	9.91032	9.73465	0.660393	3.83029e-05	0.00119302
1420361_at	NM_013612	Mm.2913	solute carrier family 11 (proton-coupled divalent metal ion transporters), member 1	Slc11a1	ENSMUSG00000026177	18173	7.13778	7.07821	7.04697	6.55352	6.24802	6.39592	0.622091	3.81971e-05	0.00119302
1416409_at	AB034914	Mm.356689	acyl-Coenzyme A oxidase 1, palmitoyl	Acox1	ENSMUSG00000020777	11430	7.7594	7.59272	7.68724	8.42488	8.21928	8.40207	1.59043	3.82521e-05	0.00119309
1437179_at	BG070871	Mm.254530	Rap1 interacting factor 1 homolog (yeast)	Rif1	ENSMUSG00000036202	51869	11.5378	12.0131	11.7487	11.2228	11.3681	11.1953	0.70826	3.82974e-05	0.00119368
1419702_at	NM_021466	Mm.383556	TATA box binding protein (Tbp)-associated factor, RNA polymerase I, A	Taf1a	---	21339	7.05552	7.04093	7.24916	6.1825	6.52366	6.33461	0.591735	3.82506e-05	0.00119387
1426215_at	AF071068	Mm.12906	dopa decarboxylase	Ddc	ENSMUSG00000020182	13195	8.42096	8.81748	8.75821	7.69571	8.24895	8.15135	0.645273	3.84499e-05	0.00119678
1425092_at	AF183946	Mm.117794	cadherin 10	Cdh10	ENSMUSG00000022321	320873	3.50984	3.8271	3.65499	4.3957	4.75368	4.1617	1.72315	3.84806e-05	0.00119691
1452664_a_at	AK010720	Mm.278037	transmembrane 7 superfamily member 3	Tm7sf3	---	67623	9.78069	9.62374	9.81946	8.84951	9.22985	8.75345	0.587716	3.85134e-05	0.0011971
1441850_x_at	BB449960	Mm.20948	transcobalamin 2	Tcn2	ENSMUSG00000020432	21452	5.94257	5.71481	5.94899	6.56209	6.52529	6.48576	1.5803	3.8698e-05	0.00120036
1448690_at	NM_008430	Mm.10800	potassium channel, subfamily K, member 1	Kcnk1	ENSMUSG00000033998	16525	6.97057	7.1045	7.23007	7.93155	7.57967	8.09068	1.71751	3.86743e-05	0.00120045
1431086_s_at	AA389937	Mm.258431	protein-L-isoaspartate (D-aspartate) O-methyltransferase 1	Pcmt1	---	18537	9.52541	9.64108	9.91327	9.00146	9.05834	9.24555	0.66422	3.86706e-05	0.00120116
1429965_at	AK013739	Mm.296437	LON peptidase N-terminal domain and ring finger 2	Lonrf2	ENSMUSG00000048814	381338	5.39138	5.4374	5.52246	4.67907	4.5471	4.77834	0.582291	3.89709e-05	0.00120799
1433898_at	AV000840	Mm.396080	Expressed sequence AV025504	AV025504	---	105633	7.67435	7.69506	7.52992	8.15453	8.38935	8.21231	1.53927	3.91264e-05	0.00121198
1431206_at	BI110339	Mm.428682	RIKEN cDNA 5730601F06 gene	5730601F06Rik	---	77519	6.71817	5.8209	6.61627	5.91531	5.2591	5.66051	0.588746	3.9197e-05	0.00121333
1454891_at	BM214378	Mm.284503	CDP-diacylglycerol synthase (phosphatidate cytidylyltransferase) 2	Cds2	ENSMUSG00000058793	110911	8.49981	8.58985	8.50699	9.07936	9.0257	8.99359	1.41608	3.92331e-05	0.00121361
1456753_at	AW209075	---	---	---	---	---	8.45395	8.35101	8.36808	9.23905	8.95762	8.85514	1.54915	3.94604e-05	0.00121981
1426668_at	BB117951	Mm.234455	solute carrier family 30 (zinc transporter), member 9	Slc30a9	ENSMUSG00000029221	109108	8.9687	8.88313	9.2004	8.37226	8.28808	8.28635	0.618035	3.97085e-05	0.00122496
1448890_at	NM_008452	Mm.26938	Kruppel-like factor 2 (lung)	Klf2	ENSMUSG00000055148	16598	11.0028	11.2455	10.9214	10.1972	10.7556	10.4163	0.662954	3.96841e-05	0.00122505
1449024_a_at	U07631	Mm.2284	hexosaminidase A	Hexa	ENSMUSG00000025232	15211	8.99097	9.169	8.82401	8.46169	8.47671	8.30256	0.669481	3.96577e-05	0.00122507
1429251_at	BM226301	Mm.332020	PR domain containing 2, with ZNF domain	Prdm2	---	110593	8.94439	8.9607	9.14862	8.41075	8.50691	8.48702	0.684369	3.97414e-05	0.00122514
1450253_a_at	U11548	Mm.28587	mitogen activated protein kinase kinase kinase 4	Map3k4	ENSMUSG00000014426	26407	8.54526	8.62943	8.69703	9.23091	9.09627	9.19057	1.46614	4.00753e-05	0.00123459
1448414_at	NM_011232	Mm.38376	RAD1 homolog (S. pombe)	Rad1	ENSMUSG00000022248	19355	9.06981	8.97652	9.08781	8.37907	8.59667	8.44561	0.676263	4.03256e-05	0.00124145
1460279_a_at	AF043219	Mm.261570	general transcription factor II I	Gtf2i	ENSMUSG00000060261	14886	9.71439	9.56193	9.54326	10.2887	9.97723	10.1734	1.45673	4.03577e-05	0.00124159
1428867_at	AK016842	Mm.444688	exocyst complex component 3-like 2	Exoc3l2	ENSMUSG00000011263	74463	4.46742	5.06601	4.57517	5.42158	5.54358	5.47532	1.73204	4.04001e-05	0.00124205
1435071_at	AV327165	Mm.59257	zinc finger, FYVE domain containing 1	Zfyve1	ENSMUSG00000042628	217695	6.63373	6.95871	6.91439	7.40519	7.84243	7.42059	1.65747	4.06042e-05	0.00124662
1416880_at	BC003839	Mm.1639	myeloid cell leukemia sequence 1	Mcl1	ENSMUSG00000038612	17210	10.9871	10.7271	10.6585	11.3447	11.2427	11.2477	1.40508	4.05831e-05	0.00124682
1444951_at	AW488889	Mm.337604	DENN/MADD domain containing 1B	Dennd1b	---	329260	5.17203	4.86084	5.17203	6.19025	5.58293	5.81252	1.74461	4.07747e-05	0.00125016
1417860_a_at	NM_133903	Mm.34694	spondin 2, extracellular matrix protein	Spon2	ENSMUSG00000037379	100689	5.25582	5.36962	5.09237	6.4031	6.09726	7.01881	2.55735	4.07685e-05	0.00125082
1450645_at	NM_008631	Mm.1536	metallothionein 4	Mt4	---	17752	6.12583	6.03361	6.14779	4.70752	5.45386	4.89398	0.487522	4.08261e-05	0.00125088
1451597_at	BC020151	Mm.240139	transmembrane protease, serine 11d	Tmprss11d	---	231382	3.20303	3.5933	3.541	3.9171	4.22411	4.07883	1.54688	4.13059e-05	0.00126386
1437364_at	BB108855	Mm.5662	coenzyme Q3 homolog, methyltransferase (yeast)	Coq3	ENSMUSG00000028247	230027	6.02651	6.23886	6.09955	5.32149	5.45679	5.58895	0.6323	4.12992e-05	0.00126452
1434470_at	BB244585	Mm.33490	synaptotagmin XIII	Syt13	ENSMUSG00000027220	80976	4.93015	4.52369	4.40034	6.09162	5.00065	5.60124	1.97583	4.14768e-05	0.00126737
1455736_at	AI326984	Mm.358888	myosin binding protein C, fast-type	Mybpc2	---	233199	5.86948	6.12448	6.29088	5.30417	5.38437	5.47239	0.613847	4.14558e-05	0.00126759
1454741_s_at	BG064061	Mm.249648	transmembrane protein 164	Tmem164	ENSMUSG00000047045	209497	7.12376	7.19826	6.88009	7.99695	7.73378	7.82608	1.7359	4.15496e-05	0.00126788
1434202_a_at	BF682848	Mm.256058	cDNA sequence BC055107	BC055107	ENSMUSG00000021750	268709	3.25298	3.77841	3.33	4.28473	4.50567	5.14784	2.4085	4.15492e-05	0.00126873
1452637_a_at	BC027558	Mm.104531	bolA-like 1 (E. coli)	Bola1	ENSMUSG00000015943	69168	9.19095	8.98232	9.44017	8.66223	8.49375	8.70643	0.669081	4.16734e-05	0.00126994
1448936_at	BC010669	Mm.28237	syntaxin 12	Stx12	ENSMUSG00000028879	100226	9.24597	9.16226	9.36478	9.94588	9.67304	9.81711	1.47249	4.16733e-05	0.00127079
1416702_at	NM_009250	Mm.41560	serine (or cysteine) peptidase inhibitor, clade I, member 1	Serpini1	ENSMUSG00000027834	20713	6.67359	6.61148	7.00018	7.58949	7.34073	7.55876	1.67244	4.17712e-05	0.0012712
1451352_s_at	BC022124	Mm.277668	metastasis associated 3	Mta3	ENSMUSG00000055817	116871	10.0671	10.0983	10.0991	10.6762	10.4775	10.7704	1.47282	4.18038e-05	0.00127134
1460361_at	BC024953	Mm.275511	RIKEN cDNA 5033414D02 gene	5033414D02Rik	ENSMUSG00000016495	67759	7.85568	7.99409	8.21543	7.23383	7.51938	7.4071	0.646831	4.17565e-05	0.00127161
1434976_x_at	AV216412	Mm.6700	eukaryotic translation initiation factor 4E binding protein 1	Eif4ebp1	ENSMUSG00000031490	13685	12.4125	12.4312	12.4982	11.9456	12.0909	12.1496	0.766242	4.20307e-05	0.00127738
1456310_a_at	AV218922	Mm.10374	RIKEN cDNA 2610002J02 gene	2610002J02Rik	ENSMUSG00000073684	67513	7.67254	7.77025	7.962	7.08557	7.19994	7.08329	0.627689	4.21362e-05	0.00127972
1443822_s_at	AV347904	Mm.254114	CDGSH iron sulfur domain 1	Cisd1	ENSMUSG00000037710	52637	8.04126	7.78349	8.28825	7.42911	7.16758	7.79083	0.671703	4.22031e-05	0.00128089
1421322_a_at	NM_008394	Mm.2032	interferon dependent positive acting transcription factor 3 gamma	Isgf3g	ENSMUSG00000002325	16391	6.69399	6.88912	6.87972	6.06536	6.26653	6.0789	0.62344	4.2361e-05	0.00128395
1452264_at	BI408679	Mm.29389	tensin like C1 domain-containing phosphatase	Tenc1	ENSMUSG00000037003	209039	5.25028	5.88055	5.49623	6.35667	6.37072	6.42014	1.81831	4.23588e-05	0.00128475
1423574_s_at	BB206480	Mm.289446	steroid 5 alpha-reductase 2-like	Srd5a2l	ENSMUSG00000029233	57357	7.34812	7.42736	7.3199	6.76892	6.89603	6.68487	0.668394	4.26909e-05	0.00129308
1433453_a_at	BB621938	Mm.35850	ankyrin repeat and BTB (POZ) domain containing 2	Abtb2	ENSMUSG00000032724	99382	4.70239	4.55595	4.58735	5.24319	5.56469	5.45482	1.7638	4.29985e-05	0.00130065
1449559_at	NM_013601	Mm.1763	homeo box, msh-like 2	Msx2	ENSMUSG00000021469	17702	6.15803	5.95439	6.19233	6.66187	6.76275	6.93147	1.61279	4.30402e-05	0.00130104
1448612_at	NM_018754	Mm.44482	stratifin /// similar to LOC298795 protein /// similar to 14-3-3 protein sigma (Stratifin)	LOC665928 /// LOC675255 /// Sfn	---	55948 /// 665928 /// 675255	7.29282	7.14923	7.16651	7.95324	7.70293	7.74795	1.51491	4.29966e-05	0.00130147
1428650_at	AK003780	Mm.309975	tensin 1	Tns1	---	21961	6.65312	6.81928	6.30047	7.69405	7.29275	7.31717	1.82309	4.3161e-05	0.00130382
1452318_a_at	M12573	Mm.372314	heat shock protein 1B	Hspa1b	---	15511	8.53481	7.93147	8.35056	7.5246	7.38416	7.67804	0.602726	4.31926e-05	0.0013039
1428151_x_at	AK008165	Mm.216089	cysteine conjugate-beta lyase 1	Ccbl1	ENSMUSG00000039648	70266	4.68234	4.63357	4.9298	3.95329	4.05855	4.04288	0.605117	4.34337e-05	0.00130855
1435229_at	BI729743	Mm.138434	GRAM domain containing 1B	Gramd1b	---	235283	6.39741	5.98398	5.90353	6.89526	6.73448	6.8035	1.6535	4.3385e-05	0.00130883
1437870_at	AV024403	Mm.11662	solute carrier organic anion transporter family, member 4C1	Slco4c1	---	227394	4.09157	4.04288	4.30442	2.9334	3.52852	2.92497	0.51085	4.3431e-05	0.00130935
1441311_at	BG063083	Mm.268383	ribosomal protein S6 kinase, polypeptide 2	Rps6ka2	---	20112	5.72736	5.84767	5.41047	6.76795	6.43533	6.29508	1.80205	4.35675e-05	0.00130996
1422256_at	NM_009217	Mm.454968	somatostatin receptor 2	Sstr2	ENSMUSG00000047904	20606	4.69925	5.17269	4.64815	5.79389	5.99792	5.30987	1.82979	4.35648e-05	0.00131075
1434773_a_at	BM207588	Mm.21002	solute carrier family 2 (facilitated glucose transporter), member 1	Slc2a1	ENSMUSG00000028645	20525	11.8179	11.8719	11.7276	12.184	12.2932	12.2699	1.36146	4.35527e-05	0.00131126
1416206_at	D11374	Mm.3072	signal-induced proliferation associated gene 1	Sipa1	ENSMUSG00000056917	20469	7.06962	7.14926	6.847	7.91895	7.64435	7.63455	1.64573	4.37896e-05	0.00131576
1423163_at	AI323426	Mm.7405	HLA-B associated transcript 4	Bat4	ENSMUSG00000024389	81845	7.93395	7.97988	8.05535	7.39281	7.45975	7.39535	0.67247	4.42041e-05	0.00132733
1416371_at	NM_007470	Mm.2082	apolipoprotein D	Apod	ENSMUSG00000022548	11815	7.51126	7.99392	7.73672	6.64174	7.43137	7.0621	0.616977	4.42685e-05	0.00132838
1428364_at	AK013948	Mm.182944	sodium channel modifier 1	Scnm1	ENSMUSG00000005629	69269	8.3556	8.41354	8.51942	7.81401	7.8447	7.90017	0.670728	4.43471e-05	0.00132897
1435937_at	BB794710	Mm.565	serine palmitoyltransferase, long chain base subunit 2	Sptlc2	---	20773	6.76807	6.77822	6.79221	7.42574	7.43059	7.35349	1.54162	4.43268e-05	0.00132924
1444178_at	BB609792	Mm.103412	predicted gene, ENSMUSG00000052976	ENSMUSG00000052976	ENSMUSG00000052976	433237	5.69162	6.03269	5.94065	4.93592	5.47523	4.89807	0.585737	4.44471e-05	0.00133108
1439127_at	BB234919	Mm.234801	expressed sequence AI314180	AI314180	ENSMUSG00000050812	230249	4.12915	3.90348	3.92655	5.15715	4.63115	4.52631	1.73687	4.45295e-05	0.00133178
1415822_at	BG060909	Mm.193096	stearoyl-Coenzyme A desaturase 2	Scd2	ENSMUSG00000025203	20250	11.5678	11.5893	11.1947	12.0007	12.0946	11.6614	1.38373	4.45161e-05	0.00133226
1416312_at	NM_025936	Mm.284906	arginyl-tRNA synthetase	Rars	ENSMUSG00000018848	104458	11.6457	11.7807	11.7137	11.3134	11.3437	11.2679	0.755682	4.4582e-05	0.00133247
1455575_at	BI453292	Mm.259516	eukaryotic translation initiation factor 4E binding protein 2	Eif4ebp2	---	13688	6.66892	6.49619	6.10922	7.82526	7.2573	6.69504	1.8082	4.48139e-05	0.00133497
1428074_at	BE981853	Mm.8569	transmembrane protein 158	Tmem158	---	72309	5.44944	5.41953	5.46218	6.16585	5.92507	6.33623	1.63185	4.48539e-05	0.00133528
1421811_at	AI385532	Mm.4159	thrombospondin 1 /// similar to thrombospondin 1	LOC640441 /// Thbs1	---	21825 /// 640441	3.57836	3.24142	3.60404	4.08169	4.05679	4.29932	1.59881	4.47977e-05	0.00133537
1437969_s_at	BM233238	Mm.180687	RIKEN cDNA 0610007P22 gene	0610007P22Rik	ENSMUSG00000015126	68327	8.13124	8.13526	8.35304	7.25336	7.66941	7.53693	0.61206	4.47402e-05	0.00133543
1419694_at	NM_011374	Mm.260838	ST8 alpha-N-acetyl-neuraminide alpha-2,8-sialyltransferase 1	St8sia1	ENSMUSG00000030283	20449	5.67883	6.37638	6.28862	4.9637	5.72151	5.14768	0.565917	4.47197e-05	0.0013357
1437688_x_at	AV121721	Mm.25148	ATPase, H+ transporting, lysosomal accessory protein 2	Atp6ap2	ENSMUSG00000031007	70495	10.6418	10.502	10.8032	10.095	10.1522	10.1515	0.701928	4.47826e-05	0.00133581
1449248_at	NM_009900	Mm.177761	chloride channel 2	Clcn2	ENSMUSG00000022843	12724	7.56451	7.59904	7.37116	8.31065	8.10642	8.0632	1.57144	4.49383e-05	0.00133691
1442369_at	AV246210	Mm.443760	RIKEN cDNA 4832406H04 gene	4832406H04Rik	---	320971	6.09536	5.82028	6.13116	5.33751	4.92881	5.36995	0.57348	4.49929e-05	0.00133766
1423066_at	BB795491	Mm.5001	DNA methyltransferase 3A	Dnmt3a	ENSMUSG00000020661	13435	9.35814	9.25577	9.3689	9.97418	9.85792	9.82632	1.47457	4.50465e-05	0.00133837
1455466_at	BB548889	Mm.440501	G protein-coupled receptor 133	Gpr133	---	243277	6.35832	6.41585	5.81786	5.31537	5.56984	5.33324	0.585446	4.52438e-05	0.00134246
1449454_at	AI647987	Mm.246332	bone marrow stromal cell antigen 1	Bst1	ENSMUSG00000029082	12182	3.66216	3.55837	3.42106	4.49729	4.33267	5.07248	2.21194	4.52327e-05	0.00134301
1417373_a_at	AW491660	Mm.1155	tubulin, alpha 4A	Tuba4a	---	22145	12.3595	12.6006	12.5158	12.0105	12.1461	12.0871	0.752602	4.5336e-05	0.00134431
1451016_at	BB540964	Mm.215335	interferon-related developmental regulator 2	Ifrd2	ENSMUSG00000010048	15983	9.56378	9.71685	9.12249	9.98579	10.1359	9.75169	1.40784	4.54011e-05	0.00134448
1436068_at	BG068032	Mm.103262	zinc finger and BTB domain containing 10	Zbtb10	---	229055	6.87031	6.98827	6.88254	7.56451	7.53169	7.62212	1.5817	4.53815e-05	0.00134478
1433466_at	BB234337	Mm.284102	expressed sequence AI467606	AI467606	ENSMUSG00000045165	101602	7.71481	7.52732	7.7584	8.2403	8.42891	8.41865	1.6293	4.55009e-05	0.00134566
1431774_a_at	AK015083	Mm.46381	LYR motif containing 1	Lyrm1	ENSMUSG00000030922	73919	5.78558	5.77052	6.06971	5.2159	5.10951	5.09396	0.604893	4.54736e-05	0.00134574
1429415_at	AK014397	Mm.227598	protein kinase C binding protein 1	Prkcbp1	ENSMUSG00000039671	228880	6.5944	6.64076	6.48538	7.70017	7.19582	7.29751	1.79239	4.56349e-05	0.00134874
1439506_at	BB193557	Mm.329716	gene model 98, (NCBI)	Gm98	---	225908	9.03575	9.00675	9.17154	9.63085	9.55544	9.57991	1.4335	4.56717e-05	0.00134895
1455826_a_at	BB114336	Mm.24044	beta-site APP cleaving enzyme 1	Bace1	ENSMUSG00000032086	23821	5.60448	5.88575	6.12798	5.09379	5.12465	5.17775	0.603161	4.5882e-05	0.00135338
1452834_at	AK011178	Mm.24138	RIKEN cDNA 2600010E01 gene	2600010E01Rik	ENSMUSG00000032841	72446	5.99964	6.46422	6.36461	7.33983	6.99604	7.43265	2.02473	4.58614e-05	0.00135366
1424663_at	BC017647	Mm.119387	cDNA sequence BC017647	BC017647	ENSMUSG00000037750	216971	7.68274	8.20976	7.84772	8.7653	8.6873	8.50642	1.69627	4.5966e-05	0.00135497
1436052_at	AW494764	Mm.252967	RIKEN cDNA 1700020O03 gene	1700020O03Rik	ENSMUSG00000021254	70373	6.15737	6.08053	5.66494	4.71846	5.3739	4.85627	0.517502	4.5998e-05	0.00135503
1449732_at	AI326272	Mm.2760	zinc finger and SCAN domain containing 21	Zscan21	---	22697	7.50906	7.53076	8.03077	6.88418	6.85718	6.94599	0.582296	4.61363e-05	0.00135645
1452225_at	BC016267	Mm.440595	RIKEN cDNA 2010106G01 gene	2010106G01Rik	---	66552	6.47268	6.80258	6.64458	5.63333	6.26184	5.45008	0.561082	4.60841e-05	0.00135668
1423468_at	BC027251	Mm.181033	STEAP family member 3	Steap3	ENSMUSG00000026389	68428	6.43036	6.44731	6.27252	7.04854	7.06851	7.08337	1.60911	4.61147e-05	0.0013567
1434644_at	BF682509	Mm.258476	transducin (beta)-like 1 X-linked	Tbl1x	---	21372	6.96855	6.79222	7.10222	7.98911	7.60775	7.56916	1.72361	4.6206e-05	0.00135761
1437307_at	BG069815	Mm.279070	SUMO/sentrin specific peptidase 8	Senp8	ENSMUSG00000051705	71599	6.03863	5.95965	6.29502	5.26718	5.24678	5.71362	0.621415	4.63364e-05	0.00136056
1443771_x_at	BB241324	Mm.34407	MAD homolog 7 (Drosophila)	Smad7	ENSMUSG00000025880	17131	8.74776	8.21214	8.59543	7.66074	7.73868	7.81833	0.591502	4.64692e-05	0.00136357
1455896_a_at	AU043100	Mm.10800	potassium channel, subfamily K, member 1	Kcnk1	ENSMUSG00000033998	16525	5.84134	5.5122	5.90972	6.45315	6.26589	6.74962	1.66807	4.65711e-05	0.00136567
1427110_at	BG145492	Mm.432511	ribonucleoprotein, PTB-binding 1	Raver1	---	71766	8.9704	9.12575	7.99131	9.60293	9.63474	9.146	1.73323	4.66684e-05	0.00136675
1456133_x_at	BB543646	Mm.6424	integrin beta 5	Itgb5	ENSMUSG00000022817	16419	7.87322	7.91789	7.91623	7.3306	7.35976	7.2498	0.665257	4.66631e-05	0.00136748
1440836_at	BB090304	Mm.418268	SET domain containing 1B	Setd1b	---	208043	9.08323	9.00559	8.4833	8.19211	8.1079	8.04886	0.605307	4.68563e-05	0.00137047
1451604_a_at	BC014291	Mm.279542	activin A receptor, type II-like 1	Acvrl1	ENSMUSG00000000530	11482	4.00662	3.8606	3.81223	4.55023	4.78471	4.55023	1.67433	4.68521e-05	0.00137124
1435285_at	BB731805	Mm.45628	metallophosphoesterase domain containing 2	Mpped2	---	77015	5.27322	5.64427	5.07987	5.94729	6.35984	6.28781	1.84926	4.69575e-05	0.00137254
1448812_at	NM_016677	Mm.313619	hippocalcin-like 1	Hpcal1	ENSMUSG00000071379	53602	8.98549	8.97083	9.06314	9.70278	9.32845	9.72406	1.50216	4.7074e-05	0.00137327
1427143_at	BC019446	Mm.28995	jumonji, AT rich interactive domain 1B (Rbp2 like)	Jarid1b	ENSMUSG00000042207	75605	10.405	10.6371	10.2449	10.0211	10.0741	9.7331	0.714876	4.71223e-05	0.0013738
1436944_x_at	BB504983	Mm.247625	RIKEN cDNA 4933439C20 gene /// phosphatidylserine decarboxylase pseudogene /// hypothetical protein LOC100044151	4933439C20Rik /// LOC100044151 /// LOC236604	ENSMUSG00000058140	100044151 /// 236604 /// 66776	9.15292	9.41054	8.83699	9.89825	9.83268	9.80078	1.65557	4.70677e-05	0.00137398
1419086_at	U49641	Mm.46053	fibroblast growth factor binding protein 1	Fgfbp1	ENSMUSG00000048373	14181	8.79561	7.87512	9.18274	9.28467	8.61275	9.65965	1.48758	4.70446e-05	0.0013742
1423717_at	BC019174	Mm.196067	adenylate kinase 3	Ak3	ENSMUSG00000024782	56248	8.84965	9.00714	8.94228	8.27654	8.4348	8.38921	0.67542	4.72802e-05	0.00137751
1429100_at	BQ031026	Mm.341352	RIKEN cDNA 2010109K11 gene	2010109K11Rik	ENSMUSG00000061681	72123	7.00144	7.10304	7.00481	7.9483	7.59648	7.76523	1.67648	4.74098e-05	0.00137861
1426908_at	AV302406	Mm.62886	UDP-N-acetyl-alpha-D-galactosamine: polypeptide N-acetylgalactosaminyltransferase 7	Galnt7	ENSMUSG00000031608	108150	7.45874	7.44088	7.48413	8.26572	7.89315	8.21987	1.59433	4.74458e-05	0.00137877
1434334_at	AW557946	Mm.1881	protein kinase D2	Prkd2	ENSMUSG00000041187	101540	5.70796	5.50906	5.55893	6.52299	6.63943	6.13406	1.81277	4.73859e-05	0.00137881
1431352_s_at	BI453402	Mm.4608	plasmacytoma variant translocation 1	Pvt1	ENSMUSG00000072566	19296	6.22193	5.36174	6.14024	6.90186	6.1891	6.69362	1.61467	4.73655e-05	0.0013791
1438223_at	BG065705	---	---	---	---	---	7.36799	6.89798	7.48369	6.37639	6.37235	6.81395	0.608731	4.76278e-05	0.00138317
1438140_a_at	BF020964	Mm.2095	zinc finger protein 64	Zfp64	ENSMUSG00000027551	22722	8.31324	8.09184	8.34599	8.95986	8.75142	8.76977	1.49552	4.77536e-05	0.00138415
1454893_at	BB765852	Mm.274708	RIKEN cDNA 1110013L07 gene	1110013L07Rik	ENSMUSG00000032657	68521	7.2753	7.27113	7.19327	7.85965	7.8591	7.97745	1.57487	4.77382e-05	0.00138459
1448326_a_at	NM_013496	Mm.34797	cellular retinoic acid binding protein I	Crabp1	ENSMUSG00000032291	12903	7.15663	7.36808	7.1199	6.48477	6.71974	6.38595	0.62232	4.77259e-05	0.00138512
1417348_at	NM_025966	Mm.358702	RIKEN cDNA 2310039H08 gene	2310039H08Rik	ENSMUSG00000062619	67101	8.02338	7.695	8.26982	7.48658	7.03118	7.64654	0.656567	4.79991e-05	0.00139037
1460716_a_at	NM_022309	Mm.2018	core binding factor beta	Cbfb	ENSMUSG00000031885	12400	10.1998	10.1163	10.1692	10.7237	10.4767	10.703	1.38976	4.81756e-05	0.00139459
1438180_x_at	AV308954	Mm.431936	silica-induced gene 111 /// HCLS1 associated X-1	Hax1 /// Silg111	ENSMUSG00000027944	20461 /// 23897	12.9675	13.0407	12.8857	12.4494	12.4832	12.636	0.739632	4.82701e-05	0.00139464
1423417_at	BI558117	Mm.85410	SWI/SNF related, matrix associated, actin dependent regulator of chromatin, subfamily c, member 1	Smarcc1	ENSMUSG00000032481	20588	8.60074	8.85074	8.42193	9.40468	9.24768	9.0397	1.53236	4.82176e-05	0.00139491
1439036_a_at	AV152334	Mm.4550	ATPase, Na+/K+ transporting, beta 1 polypeptide	Atp1b1	ENSMUSG00000026576	11931	10.7037	10.6087	10.4221	11.4689	10.9587	11.0412	1.50339	4.82514e-05	0.00139499
1450669_at	NM_022012	Mm.185026	mitogen activated protein kinase kinase kinase 11	Map3k11	ENSMUSG00000004054	26403	6.85337	6.98441	6.58692	7.55686	7.45666	7.58539	1.6712	4.83716e-05	0.00139667
1431711_a_at	AK018497	Mm.255986	RIKEN cDNA 9030409G11 gene	9030409G11Rik	ENSMUSG00000040606	71529	6.75366	6.6002	6.63851	7.76853	7.14938	7.42271	1.73537	4.8442e-05	0.00139781
1431074_a_at	BI654600	Mm.439910	phosphatidylinositol transfer protein, cytoplasmic 1	Pitpnc1	ENSMUSG00000040430	71795	7.9668	8.19376	8.01462	7.38905	7.18745	7.46127	0.616422	4.88868e-05	0.00140975
1434910_at	BE136476	Mm.296254	RIKEN cDNA A830080D01 gene	A830080D01Rik	ENSMUSG00000044150	382252	9.8215	9.6987	9.92498	9.25258	9.23649	9.33186	0.687634	4.90129e-05	0.00141248
1423507_a_at	BB807595	Mm.272443	sirtuin 2 (silent mating type information regulation 2, homolog) 2 (S. cerevisiae)	Sirt2	ENSMUSG00000015149	64383	7.8494	8.17201	7.72059	8.5177	8.61493	8.61979	1.60453	4.92317e-05	0.00141788
1430498_at	AI448485	---	RIKEN cDNA 9130009I01 gene	9130009I01Rik	---	71594	3.74098	3.88284	3.66851	3.11818	3.31181	3.14256	0.672346	4.94946e-05	0.00142454
1434071_a_at	AV288264	Mm.440319	pelota homolog (Drosophila)	Pelo	ENSMUSG00000042275	105083	8.20693	8.26014	7.58835	9.12866	8.72548	8.87257	1.90351	4.95532e-05	0.00142532
1454799_at	AV300264	Mm.271911	RIKEN cDNA A230097K15 gene	A230097K15Rik	ENSMUSG00000029314	231510	3.05876	3.15916	3.2747	3.68961	3.78365	4.00228	1.582	4.97021e-05	0.00142778
1428282_at	AK011899	Mm.260209	tubulin-specific chaperone e	Tbce	ENSMUSG00000039233	70430	8.11913	8.16348	8.18486	7.44676	7.61791	7.57317	0.655676	4.96797e-05	0.00142805
1451968_at	AF166486	Mm.246952	X-ray repair complementing defective repair in Chinese hamster cells 5	Xrcc5	ENSMUSG00000026187	22596	9.9401	9.62312	9.83953	9.25615	9.27912	9.18886	0.682434	4.99866e-05	0.00143504
1439380_x_at	BB093563	Mm.289645	GTL2, imprinted maternally expressed untranslated mRNA	Gtl2	---	17263	9.53618	9.52641	9.48004	10.17	10.1038	9.85311	1.44631	5.02102e-05	0.00144054
1451755_a_at	BC003792	Mm.3333	apolipoprotein B editing complex 1	Apobec1	ENSMUSG00000040613	11810	7.21938	7.12514	7.30672	6.68018	6.45679	6.67816	0.654733	5.026e-05	0.00144105
1443710_s_at	AW045373	Mm.44257	spermatogenesis associated, serine-rich 1	Spats1	ENSMUSG00000023935	71020	6.89652	7.02068	7.39621	5.92593	6.52826	6.2383	0.556431	5.03517e-05	0.00144185
1456174_x_at	AV309418	Mm.30837	N-myc downstream regulated gene 1	Ndrg1	ENSMUSG00000005125	17988	7.34345	7.39805	7.56401	7.94975	8.48124	8.11807	1.7031	5.03302e-05	0.00144215
1439837_at	BE136147	Mm.23065	trinucleotide repeat containing 15	Tnrc15	---	227331	4.87122	4.6194	4.81413	4.10011	4.06387	4.06329	0.620209	5.0441e-05	0.00144257
1434961_at	BB762235	Mm.234152	ankyrin repeat and SOCS box-containing protein 1	Asb1	---	65247	5.41318	5.34925	5.49545	4.61769	4.13304	4.85521	0.549387	5.04178e-05	0.00144282
1426083_a_at	L16846	Mm.272183	B-cell translocation gene 1, anti-proliferative /// similar to myocardial vascular inhibition factor	Btg1 /// LOC100047353	ENSMUSG00000036478	100047353 /// 12226	9.26176	8.85504	9.10073	9.6701	9.41604	9.59118	1.40245	5.06356e-05	0.00144631
1416257_at	NM_009794	Mm.19306	calpain 2	Capn2	---	12334	7.89129	7.37017	7.69903	8.43607	7.92354	8.39859	1.51677	5.0608e-05	0.00144643
1424211_at	BC011293	Mm.41877	solute carrier family 25, member 33	Slc25a33	ENSMUSG00000028982	70556	9.16039	9.27881	9.25848	8.64672	8.77005	8.67557	0.690294	5.0717e-05	0.00144771
1416050_a_at	NM_016741	Mm.282242	scavenger receptor class B, member 1	Scarb1	---	20778	8.00094	8.21017	7.86399	8.56557	8.6705	8.35068	1.41869	5.08285e-05	0.00144998
1455011_at	BG089858	Mm.393277	StAR-related lipid transfer (START) domain containing 4	Stard4	---	170459	7.33822	7.34273	6.96985	8.0895	7.83132	7.86063	1.64685	5.10289e-05	0.00145478
1430827_a_at	AV301702	Mm.254494	PTK2 protein tyrosine kinase 2	Ptk2	ENSMUSG00000022607	14083	6.52513	6.04582	6.45188	7.30744	6.85266	6.94222	1.62468	5.12004e-05	0.00145874
1455060_at	BG065310	Mm.39631	Ras-GTPase-activating protein SH3-domain binding protein 1	G3bp1	---	27041	7.70496	8.1523	7.36518	8.62402	8.61716	8.13803	1.6599	5.14605e-05	0.00146523
1440231_at	BM205212	Mm.271269	microtubule-associated protein 9	Mtap9	---	213582	7.04396	6.60375	6.83303	6.29761	5.60649	6.32706	0.600418	5.1692e-05	0.00146996
1417000_at	NM_030251	Mm.166858	ankyrin repeat and BTB (POZ) domain containing 1	Abtb1	ENSMUSG00000030083	80283	7.91296	8.08589	7.93485	7.12537	7.58279	7.31388	0.645043	5.16763e-05	0.00147044
1424685_at	AK005101	Mm.322752	exosome component 4	Exosc4	ENSMUSG00000034259	109075	10.3006	10.1941	10.5234	9.79355	9.81672	9.85883	0.701448	5.17911e-05	0.00147185
1421042_at	NM_008487	Mm.239329	rho/rac guanine nucleotide exchange factor (GEF) 2	Arhgef2	ENSMUSG00000028059	16800	7.98146	8.03312	8.00636	8.69426	8.61641	8.52149	1.52212	5.1863e-05	0.00147204
1435127_a_at	BB043703	Mm.378377	O-sialoglycoprotein endopeptidase-like 1	Osgepl1	ENSMUSG00000026096	72085	7.51731	7.36932	7.56069	6.55403	6.86283	6.36812	0.551447	5.18487e-05	0.00147256
1448239_at	NM_010442	Mm.276389	heme oxygenase (decycling) 1	Hmox1	ENSMUSG00000005413	15368	8.76302	8.90354	8.96729	9.36374	9.35259	9.64279	1.49292	5.19562e-05	0.00147283
1459888_at	AI429562	Mm.426593	hypothetical protein LOC545261	LOC545261	---	545261	7.70673	7.41237	8.00816	8.21615	7.9923	8.50662	1.44365	5.19472e-05	0.0014735
1441023_at	BG066754	Mm.377134	eukaryotic translation initiation factor 2, subunit 2 (beta)	Eif2s2	---	67204	5.96809	5.56714	5.29361	4.823	4.7081	4.75097	0.563333	5.21507e-05	0.00147649
1420808_at	NM_019744	Mm.371598	nuclear receptor coactivator 4 /// predicted gene, EG627557	EG627557 /// Ncoa4	---	27057 /// 627557	10.8954	10.8325	10.8146	11.2925	11.3131	11.3517	1.38772	5.21208e-05	0.00147657
1448412_a_at	NM_023910	Mm.286399	TSC22 domain family 4	Tsc22d4	ENSMUSG00000029723	78829	8.33559	8.45939	8.03332	8.8977	8.96771	8.70203	1.49616	5.23396e-05	0.00148091
1436515_at	BB529913	Mm.393243	RIKEN cDNA E030004N02 gene	E030004N02Rik	---	319905	4.86357	5.24894	4.78716	4.09002	3.92665	4.18156	0.547359	5.26895e-05	0.00148987
1435247_at	BI438002	Mm.224935	ubiquitin-activating enzyme E1-domain containing 1	Ube1dc1	---	66663	8.65465	8.86923	8.84784	8.11606	8.23155	8.28919	0.670044	5.29005e-05	0.0014949
1452796_at	AK010356	Mm.204731	differentially expressed in FDCP 6	Def6	ENSMUSG00000002257	23853	8.87638	8.50954	8.62723	9.46271	8.97179	9.3603	1.51376	5.33346e-05	0.00150623
1423310_at	BQ177165	Mm.432513	trophoblast glycoprotein	Tpbg	ENSMUSG00000035274	21983	5.01418	5.09812	5.08573	4.15592	4.60261	4.13706	0.593013	5.34007e-05	0.00150715
1426648_at	BG918951	Mm.221235	MAP kinase-activated protein kinase 2	Mapkapk2	ENSMUSG00000016528	17164	7.6438	7.65217	7.32669	8.37191	8.16128	8.39728	1.72664	5.35378e-05	0.00151007
1451462_a_at	AF013486	Mm.6834	interferon (alpha and beta) receptor 2	Ifnar2	ENSMUSG00000022971	15976	7.22284	7.3731	7.22121	6.47167	6.67754	6.69057	0.634612	5.36422e-05	0.00151207
1432453_a_at	AK008019	Mm.273404	membrane-spanning 4-domains, subfamily A, member 10	Ms4a10	ENSMUSG00000024731	69826	5.82026	5.86902	5.90921	4.87428	5.16523	5.39656	0.611323	5.38535e-05	0.00151519
1451602_at	BC025911	Mm.28240	sorting nexin 6	Snx6	ENSMUSG00000005656	72183	7.63358	7.71046	7.76278	7.01794	7.16836	7.04155	0.648664	5.38299e-05	0.00151547
1429192_at	AV381512	Mm.28520	Sloan-Kettering viral oncogene homolog	Ski	---	20481	8.86895	8.48435	7.85756	9.43706	9.06073	9.03526	1.74528	5.39103e-05	0.00151584
1426697_a_at	D00622	Mm.277661	low density lipoprotein receptor-related protein associated protein 1	Lrpap1	ENSMUSG00000029103	16976	8.46333	8.45467	8.67738	8.02175	7.89222	8.16391	0.704669	5.38108e-05	0.00151588
1418953_at	NM_015795	Mm.65308	F-box protein 16	Fbxo16	ENSMUSG00000034532	50759	4.53987	4.87882	4.96172	4.04821	4.2502	4.16743	0.644877	5.40135e-05	0.0015178
1454984_at	AV246615	---	expressed sequence AW061234	AW061234	---	106020	8.83473	8.69894	8.57728	8.01765	8.31186	7.90512	0.653278	5.41541e-05	0.0015208
1427944_at	BE951890	Mm.150568	caprin family member 2	Caprin2	---	232560	8.14986	8.35294	8.33847	7.58806	7.86086	7.62668	0.66634	5.45006e-05	0.00152863
1434920_a_at	AW553781	Mm.238841	Ena-vasodilator stimulated phosphoprotein /// similar to Ena-VASP-like	Evl /// LOC100047333	ENSMUSG00000021262	100047333 /// 14026	8.24702	8.34147	7.58663	8.87967	8.96322	8.88598	1.85011	5.45612e-05	0.00152937
1416048_at	NM_018774	Mm.259103	polyhomeotic-like 2 (Drosophila)	Phc2	ENSMUSG00000028796	54383	8.38547	8.3993	8.22439	8.94143	8.94194	9.07473	1.57657	5.44947e-05	0.00152941
1426027_a_at	AF297029	Mm.165974	Rho GTPase activating protein 10	Arhgap10	ENSMUSG00000037148	78514	6.12649	6.14937	5.54391	6.74571	6.66828	6.38361	1.5862	5.46899e-05	0.00153203
1451369_at	BC025891	Mm.291716	COMM domain containing 5	Commd5	ENSMUSG00000055041	66398	9.4972	9.68542	9.61665	9.16062	8.94422	8.86317	0.661111	5.47467e-05	0.00153267
1417198_at	NM_133791	Mm.235074	WW, C2 and coiled-coil domain containing 2	Wwc2	ENSMUSG00000031563	52357	5.76947	5.30216	5.95571	6.6584	6.30919	6.50468	1.77487	5.51611e-05	0.00154331
1460467_at	AK010269	Mm.227918	IQ motif containing G	Iqcg	ENSMUSG00000035578	69707	7.11282	6.87316	7.376	6.44967	6.3114	6.47979	0.615424	5.5413e-05	0.00154844
1428860_at	AK019809	Mm.268603	RIKEN cDNA 4930572J05 gene	4930572J05Rik	ENSMUSG00000056665	223626	6.85016	6.6975	5.83256	7.57915	7.19604	6.72296	1.64132	5.53799e-05	0.00154847
1435517_x_at	BB465250	Mm.27832	v-ral simian leukemia viral oncogene homolog B (ras related)	Ralb	ENSMUSG00000004451	64143	8.67277	8.53874	8.71108	9.15327	9.15874	9.14699	1.42829	5.57356e-05	0.00155649
1453683_a_at	AV126179	Mm.9916	centrosomal protein 55	Cep55	ENSMUSG00000024989	74107	8.68462	8.44698	8.79644	8.00028	8.01915	7.88446	0.632375	5.59797e-05	0.00156234
1417169_at	AI553394	Mm.272770	ubiquitin specific peptidase 2	Usp2	---	53376	7.22601	7.36584	6.91654	7.82555	7.98568	7.86086	1.65874	5.62658e-05	0.00156935
1425911_a_at	M65053	Mm.265716	fibroblast growth factor receptor 1	Fgfr1	ENSMUSG00000031565	14182	7.67336	8.04316	7.51443	9.3469	8.56885	8.66354	2.28245	5.64572e-05	0.00157372
1421971_a_at	NM_023260	Mm.328851	mitochondrial ribosomal protein S34	Mrps34	ENSMUSG00000038880	79044	10.6493	10.633	10.9045	10.0748	10.3169	10.2055	0.696936	5.66929e-05	0.00157931
1438409_at	BG061859	Mm.38910	centrosomal protein 63	Cep63	ENSMUSG00000032534	28135	7.78089	7.85633	8.0542	7.23672	7.35611	7.35462	0.669511	5.67819e-05	0.00158081
1424486_a_at	BB284199	Mm.210155	thioredoxin reductase 1	Txnrd1	ENSMUSG00000020250	50493	8.9066	8.37094	8.97402	9.46563	9.08631	9.35553	1.47262	5.6818e-05	0.00158084
1456919_at	BB750000	Mm.124287	RIKEN cDNA A930013B10 gene	A930013B10Rik	ENSMUSG00000063109	414094	5.8447	6.08934	6.41629	5.11486	5.39674	5.35795	0.567299	5.68657e-05	0.0015812
1448378_at	NM_007984	Mm.289707	fascin homolog 1, actin bundling protein (Strongylocentrotus purpuratus)	Fscn1	ENSMUSG00000029581	14086	9.75769	10.1361	8.97964	10.9611	10.5305	9.96555	1.86592	5.6996e-05	0.00158384
1436526_at	BI965034	Mm.38607	N-acetylglucosamine-1-phosphotransferase, gamma subunit	Gnptg	---	214505	5.28826	5.37137	5.36265	4.60699	4.75924	4.52003	0.611827	5.74853e-05	0.00159646
1425880_x_at	AF290196	Mm.214642	zinc finger protein 352	Zfp352	ENSMUSG00000070902	236537	5.30607	6.03487	4.8837	5.91365	6.71509	5.57962	1.582	5.77358e-05	0.00160242
1416487_a_at	NM_009534	Mm.221992	yes-associated protein 1	Yap1	---	22601	7.88627	7.69526	8.05599	8.72265	8.34359	8.42943	1.54945	5.81054e-05	0.00161169
1417721_s_at	AF364050	Mm.271868	lysosomal-associated protein transmembrane 5	Laptm5	ENSMUSG00000028581	16792	7.62074	8.27658	7.10115	9.02965	8.72439	8.25031	2.07905	5.82545e-05	0.00161484
1436155_at	BB398185	Mm.40548	nicotinamide nucleotide adenylyltransferase 2	Nmnat2	ENSMUSG00000042751	226518	7.09118	7.14398	6.83132	6.3988	6.50129	6.24132	0.641229	5.83773e-05	0.00161625
1425037_at	AF402611	Mm.256131	FYVE, RhoGEF and PH domain containing 4	Fgd4	ENSMUSG00000022788	224014	5.3472	4.93835	5.27346	4.21957	4.47979	4.27193	0.561617	5.83422e-05	0.00161627
1416588_at	NM_008985	Mm.2902	protein tyrosine phosphatase, receptor type, N	Ptprn	ENSMUSG00000026204	19275	6.35359	6.35395	6.08404	7.08218	6.96684	6.87129	1.63737	5.86279e-05	0.0016222
1451041_at	BB761686	Mm.276024	Rho-associated coiled-coil containing protein kinase 2	Rock2	---	19878	7.73629	7.85693	7.94659	8.40409	8.38177	8.47808	1.49095	5.88835e-05	0.00162827
1424478_at	AF342737	Mm.292107	Bardet-Biedl syndrome 2 homolog (human)	Bbs2	ENSMUSG00000031755	67378	9.58595	9.58497	9.83094	8.92001	9.20955	9.13992	0.673525	5.93783e-05	0.00164094
1431752_a_at	AK012124	Mm.20273	ubiquitin related modifier 1 homolog (S. cerevisiae)	Urm1	ENSMUSG00000069020	68205	8.18918	8.08865	7.84036	8.76859	8.61598	8.41954	1.4765	5.95499e-05	0.00164468
1455963_at	AV317707	Mm.127446	RIKEN cDNA 6332401O19 gene	6332401O19Rik	---	319832	3.95639	3.86682	4.22453	4.98834	4.44761	4.98531	1.74495	5.97291e-05	0.00164862
1451416_a_at	BC026422	Mm.41964	transglutaminase 1, K polypeptide	Tgm1	ENSMUSG00000022218	21816	9.9456	9.83921	10.1016	8.79728	9.23601	9.51684	0.592068	6.00859e-05	0.00165745
1429362_a_at	BF022081	Mm.196532	splicing factor 3b, subunit 2	Sf3b2	ENSMUSG00000024853	319322	9.82596	9.78578	9.67023	10.3411	10.2164	10.2165	1.41241	6.04887e-05	0.00166754
1448392_at	NM_009242	---	similar to Secreted acidic cysteine rich glycoprotein	LOC100046740	ENSMUSG00000018593	100046740	10.1095	10.5795	9.89323	11.4683	10.9951	10.9924	2.01363	6.05451e-05	0.00166808
1444409_at	BQ176035	Mm.425697	Rabphilin 3A-like (without C2 domains)	Rph3al	---	380714	5.11194	5.18129	5.1816	5.76268	6.15401	5.72992	1.66497	6.07946e-05	0.00167291
1448957_at	NM_009035	Mm.209292	recombination signal binding protein for immunoglobulin kappa J region	Rbpj	ENSMUSG00000039191	19664	11.0157	11.0471	11.305	10.5815	10.67	10.7643	0.73252	6.07767e-05	0.00167344
1434823_x_at	AV012102	Mm.30179	myeloma overexpressed 2	Myeov2	ENSMUSG00000073616	66915	10.6776	10.5706	10.7912	10.1979	10.1462	10.4246	0.745976	6.12423e-05	0.0016842
1424831_at	BC023348	Mm.291815	copine II	Cpne2	ENSMUSG00000034361	234577	5.87071	5.93365	6.00497	6.61838	6.55357	6.78835	1.64568	6.14083e-05	0.00168774
1449014_at	NM_030717	Mm.157882	lactamase, beta	Lactb	ENSMUSG00000032370	80907	7.64261	7.64239	7.82997	8.13311	8.15519	8.45175	1.45684	6.15083e-05	0.00168946
1452449_at	AI006067	Mm.344074	homeobox containing 1	Hmbox1	ENSMUSG00000021972	219150	5.69066	5.73594	5.04539	6.93643	6.23666	6.25646	2.03382	6.16677e-05	0.0016928
1432454_at	AK010800	Mm.159787	RIKEN cDNA 2410137M14 gene	2410137M14Rik	---	76797	7.16723	7.44651	7.31912	6.48246	6.92756	6.65292	0.650049	6.18145e-05	0.0016958
1448998_at	NM_080420	Mm.41236	lactoperoxidase	Lpo	ENSMUSG00000009356	76113	5.63658	5.67883	5.63703	6.31131	6.38449	6.52662	1.69328	6.20074e-05	0.00170006
1455108_at	BM119888	Mm.227183	eukaryotic translation initiation factor 4E member 2	Eif4e2	ENSMUSG00000026254	26987	7.69031	7.73839	7.47339	6.91445	7.10343	6.98832	0.647486	6.22271e-05	0.00170505
1451453_at	BC022165	Mm.335252	death-associated kinase 2	Dapk2	ENSMUSG00000032380	13143	4.80871	4.69718	3.9321	5.68766	5.50883	5.70288	2.33555	6.23014e-05	0.00170605
1429909_at	AK014682	---	RIKEN cDNA 4833411O04 gene	4833411O04Rik	---	74608	3.75761	3.68101	4.04575	4.82923	4.46945	4.67724	1.79272	6.25017e-05	0.00170945
1426288_at	AF247637	Mm.275149	low density lipoprotein receptor-related protein 4	Lrp4	ENSMUSG00000027253	228357	3.30315	3.39489	3.81021	3.99628	3.94521	4.75923	1.67059	6.24944e-05	0.00171029
1448549_a_at	NM_007875	Mm.18353	dolichyl-phosphate (UDP-N-acetylglucosamine) acetylglucosaminephosphotransferase 1 (GlcNAc-1-P transferase)	Dpagt1	ENSMUSG00000032123	13478	8.07384	8.02044	7.93054	8.48118	8.64381	8.47928	1.44317	6.2991e-05	0.00172179
1445281_a_at	BB309504	Mm.291232	RIKEN cDNA B230311B06 gene	B230311B06Rik	---	381914	7.07705	7.27823	6.98448	6.44736	6.51512	6.48473	0.647591	6.35101e-05	0.00173493
1433439_at	BG071103	---	copine I	Cpne1	---	266692	10.2461	10.0611	10.1825	10.7905	10.4013	10.6846	1.38022	6.35609e-05	0.00173527
1458380_at	BB211406	Mm.330677	additional sex combs like 1 (Drosophila)	Asxl1	ENSMUSG00000042548	228790	6.58191	6.19601	6.06006	7.08898	6.97112	6.91581	1.6474	6.36369e-05	0.00173629
1455214_at	BB763517	Mm.100641	microphthalmia-associated transcription factor	Mitf	---	17342	8.17353	8.54106	8.3614	7.41954	8.0938	7.56997	0.63472	6.37958e-05	0.00173957
1426599_a_at	BM209618	Mm.21002	solute carrier family 2 (facilitated glucose transporter), member 1	Slc2a1	ENSMUSG00000028645	20525	11.4771	11.6218	11.5295	11.9527	12.0367	11.9926	1.36737	6.3963e-05	0.00174203
1426850_a_at	BB261602	Mm.14487	mitogen activated protein kinase kinase 6	Map2k6	ENSMUSG00000020623	26399	7.42825	7.5189	7.13193	8.00643	8.11718	8.26257	1.73214	6.39375e-05	0.00174238
1435237_at	AV004950	Mm.392089	RIKEN cDNA 2310009A05 gene	2310009A05Rik	---	66364	8.26406	8.48588	8.55689	7.77848	7.94672	7.80249	0.665058	6.41472e-05	0.00174599
1417077_at	NM_007530	Mm.242379	B-cell receptor-associated protein 29	Bcap29	ENSMUSG00000020650	12033	8.66544	8.60705	8.61723	8.13081	8.22864	8.05539	0.712354	6.41913e-05	0.00174614
1420617_at	NM_026252	Mm.339792	cytoplasmic polyadenylation element binding protein 4	Cpeb4	ENSMUSG00000020300	67579	6.5768	6.6536	6.68878	5.84949	6.1893	6.12257	0.66808	6.43092e-05	0.00174829
1437667_a_at	AW553304	Mm.441809	BTB and CNC homology 2	Bach2	ENSMUSG00000040270	12014	4.23388	4.18994	4.22102	3.67645	3.42106	3.26073	0.593446	6.45338e-05	0.00175228
1453063_at	AK009844	Mm.290026	clathrin, light polypeptide (Lcb)	Cltb	ENSMUSG00000047547	74325	9.42181	9.23951	9.49777	8.92124	8.74471	8.92531	0.696317	6.4524e-05	0.00175307
1430634_a_at	BB076574	Mm.273874	phosphofructokinase, platelet	Pfkp	ENSMUSG00000021196	56421	9.22014	9.28657	9.25778	9.70478	9.8852	9.70992	1.4272	6.46603e-05	0.00175466
1449344_s_at	NM_028218	Mm.458904	RIKEN cDNA 2210409E12 gene /// hypothetical protein LOC100046049	2210409E12Rik /// LOC100046049	---	100046049 /// 72381	7.74794	8.12187	8.29231	6.87597	7.68827	7.29569	0.595996	6.47574e-05	0.00175624
1416666_at	NM_009255	Mm.3093	serine (or cysteine) peptidase inhibitor, clade E, member 2	Serpine2	ENSMUSG00000026249	20720	8.54821	7.81888	8.65083	9.30416	8.26164	9.23633	1.51616	6.48194e-05	0.00175686
1428809_at	BI729991	Mm.40679	RIKEN cDNA 1810010H24 gene	1810010H24Rik	---	69066	4.82274	4.82086	4.98717	3.79071	4.31391	3.99544	0.5652	6.4938e-05	0.00175902
1458370_at	BM234405	Mm.436797	BMP2 inducible kinase	Bmp2k	---	140780	5.37645	5.58305	5.42815	4.82951	4.56405	4.83768	0.614019	6.50189e-05	0.00176015
1429239_a_at	AK014587	Mm.127058	StAR-related lipid transfer (START) domain containing 4	Stard4	ENSMUSG00000024378	170459	7.97475	7.85894	8.09888	8.98664	8.48769	8.597	1.65838	6.50746e-05	0.00176061
1448763_at	NM_026487	Mm.27123	ATPase family, AAA domain containing 1	Atad1	ENSMUSG00000013662	67979	8.63915	8.45891	8.59631	7.92799	8.09046	7.95838	0.676026	6.52178e-05	0.00176236
1425126_at	BC011310	Mm.4974	neural cell adhesion molecule 1	Ncam1	---	17967	5.12858	5.22467	5.35851	4.653	4.30859	4.56235	0.608334	6.52102e-05	0.00176322
1420329_at	NM_024273	Mm.132231	RIKEN cDNA 4930455C21 gene	4930455C21Rik	ENSMUSG00000002846	76916	8.1874	8.2099	8.29782	7.68021	7.40097	7.6772	0.641596	6.53491e-05	0.00176486
1417875_at	NM_053183	Mm.114116	DEAD (Asp-Glu-Ala-Asp) box polypeptide 50	Ddx50	ENSMUSG00000020076	94213	10.2692	10.3188	10.3139	9.86338	9.89314	9.80494	0.734026	6.57096e-05	0.00177353
1439213_at	BB551486	Mm.35296	RIKEN cDNA 4921524J06 gene	4921524J06Rik	---	77057	4.45297	4.62361	4.62824	5.06141	5.22486	5.31673	1.55108	6.59191e-05	0.00177812
1433508_at	AV025472	Mm.275036	Kruppel-like factor 6	Klf6	ENSMUSG00000000078	23849	7.48625	7.13209	7.22896	8.03827	7.75854	8.25556	1.68237	6.60837e-05	0.00178149
1454766_at	BG075041	Mm.209147	antagonist of mitotic exit network 1 homolog (S. cerevisiae)	Amn1	ENSMUSG00000068250	232566	6.57061	6.66594	6.7206	5.83507	6.09726	5.88884	0.612224	6.61645e-05	0.00178261
1434933_at	AV307999	Mm.392007	RIKEN cDNA 5730557L09 gene	5730557L09Rik	ENSMUSG00000073520	108770	7.76603	7.65844	7.6656	8.20137	8.1968	8.34347	1.46811	6.62698e-05	0.00178331
1419367_at	NM_026172	Mm.393293	2,4-dienoyl CoA reductase 1, mitochondrial	Decr1	ENSMUSG00000028223	67460	8.04874	8.12393	8.127	7.46943	7.68274	7.40298	0.670406	6.62451e-05	0.00178371
1420530_at	AW553317	Mm.101885	neuronal d4 domain family member	Neud4	ENSMUSG00000030584	29861	7.63878	8.27346	7.77101	7.07705	7.58106	7.26141	0.666243	6.64182e-05	0.00178624
1434833_at	BB667222	Mm.25860	Mitogen activated protein kinase kinase kinase kinase 2	Map4k2	---	26412	5.39236	5.64415	5.31076	6.55928	6.19232	6.22103	1.86232	6.64863e-05	0.00178701
1453404_at	AK018236	Mm.41180	RIKEN cDNA 2900002H16 gene	2900002H16Rik	---	75695	4.09953	4.15179	4.58022	4.8924	4.77664	5.12072	1.57635	6.65859e-05	0.00178862
1424697_at	BC020149	Mm.29019	DTW domain containing 1	Dtwd1	ENSMUSG00000023330	69185	8.29548	8.06036	8.64159	7.69547	7.50403	7.77604	0.629538	6.68048e-05	0.00179343
1417718_at	BC008511	Mm.427309	eukaryotic translation initiation factor 3, subunit G	Eif3g	ENSMUSG00000070319	53356	12.1588	12.2906	12.2773	11.7914	11.9652	11.812	0.765881	6.68449e-05	0.00179344
1437856_at	BM225636	Mm.245867	inositol polyphosphate multikinase	Ipmk	ENSMUSG00000060733	69718	7.72211	8.10484	7.81633	7.19678	7.37593	7.12891	0.639706	6.68909e-05	0.00179361
1430355_a_at	AK003108	Mm.181033	STEAP family member 3	Steap3	ENSMUSG00000026389	68428	5.83748	5.56402	5.07578	6.38595	6.41575	6.37673	1.91037	6.73651e-05	0.00180418
1418134_at	AV088109	Mm.23896	solute carrier family 25, member 46	Slc25a46	ENSMUSG00000024259	67453	8.87571	8.84449	8.73726	8.26979	8.30524	8.0424	0.654315	6.73593e-05	0.00180509
1433507_a_at	BE553881	Mm.423228	high mobility group nucleosomal binding domain 2 /// similar to Hmgn2 protein	Hmgn2 /// LOC100039489	ENSMUSG00000003038 /// ENSMUSG00000070713	100039489 /// 15331	13.0206	12.6643	12.7752	13.2579	13.1604	13.2734	1.33382	6.77372e-05	0.00181199
1456765_at	AV339861	Mm.384825	hypothetical protein 6430511F03	6430511F03	---	331475	4.8503	5.28751	4.56278	6.50835	5.79512	6.05664	2.46467	6.77328e-05	0.00181295
1452304_a_at	BC025127	Mm.320978	Rho guanine nucleotide exchange factor (GEF) 5	Arhgef5	ENSMUSG00000033542	54324	6.09077	5.98182	6.32057	7.13238	6.64716	6.86791	1.70195	6.78548e-05	0.00181299
1423590_at	AW105774	Mm.383181	napsin A aspartic peptidase	Napsa	ENSMUSG00000002204	16541	7.25059	7.53297	7.42512	6.65315	6.9637	6.85449	0.669401	6.78217e-05	0.00181318
1418282_x_at	NM_009244	Mm.439693	serine (or cysteine) preptidase inhibitor, clade A, member 1b	Serpina1b	ENSMUSG00000071178	20701	3.46414	3.72618	3.54802	4.34819	4.26409	4.19417	1.6208	6.79958e-05	0.00181568
1435825_at	BG969012	Mm.279542	activin A receptor, type II-like 1	Acvrl1	---	11482	4.68308	4.7668	4.21539	5.27671	5.49267	5.27083	1.7471	6.81908e-05	0.00181981
1417534_at	NM_010580	Mm.6424	integrin beta 5	Itgb5	ENSMUSG00000022817	16419	7.84317	7.84014	7.82803	7.23922	7.25608	7.24916	0.664843	6.82711e-05	0.00182087
1452143_at	BQ174069	Mm.123110	spectrin beta 2	Spnb2	---	20742	10.7908	10.8709	10.5226	11.2394	11.2632	11.2897	1.45967	6.83607e-05	0.00182218
1421267_a_at	NM_010828	Mm.272321	Cbp/p300-interacting transactivator, with Glu/Asp-rich carboxy-terminal domain, 2	Cited2	ENSMUSG00000039910	17684	8.52647	8.56114	7.80937	9.33186	9.05485	9.059	1.84449	6.85639e-05	0.00182652
1418223_at	BG919982	Mm.43760	SEC11 homolog A (S. cerevisiae)	Sec11a	ENSMUSG00000025724	56529	10.2915	10.4259	10.5013	9.90961	9.93103	9.85728	0.705667	6.86657e-05	0.00182815
1452678_a_at	AK008165	Mm.216089	cysteine conjugate-beta lyase 1	Ccbl1	ENSMUSG00000039648	70266	4.33048	4.16694	3.98612	3.583	3.59695	3.31027	0.631744	6.87175e-05	0.00182845
1434325_x_at	BB274009	Mm.306163	protein kinase, cAMP dependent regulatory, type I beta	Prkar1b	ENSMUSG00000025855	19085	3.27797	3.44744	3.56989	3.85871	4.30207	4.03238	1.5606	6.87774e-05	0.00182897
1422462_at	NM_026024	Mm.284587	ubiquitin-conjugating enzyme E2T (putative)	Ube2t	ENSMUSG00000026429	67196	9.4597	9.51036	9.33944	8.81376	8.99667	8.94692	0.700433	6.88516e-05	0.00182986
1455172_at	BG069639	Mm.21250	expressed sequence AU020094	AU020094	---	105596	7.94966	7.62951	7.70714	8.53614	8.1013	8.52132	1.5489	6.90216e-05	0.0018333
1440084_at	AV380966	Mm.285452	Expressed sequence AI663975	AI663975	---	103819	4.94818	5.63665	5.02422	5.86403	6.23952	5.97831	1.78093	6.92949e-05	0.00183839
1423623_at	AW060558	Mm.291109	RIKEN cDNA 2810021B07 gene	2810021B07Rik	ENSMUSG00000012429	66308	8.07987	7.89409	8.38091	7.44991	7.43849	7.5642	0.647712	6.92718e-05	0.00183886
1453139_at	AK018117	Mm.36507	nudix (nucleoside diphosphate linked moiety X)-type motif 12	Nudt12	ENSMUSG00000024228	67993	6.20452	5.81742	6.30894	5.26767	5.37011	5.42457	0.599169	6.97767e-05	0.00184792
1434975_x_at	AA673371	Mm.247625	RIKEN cDNA 4933439C20 gene	4933439C20Rik	---	66776	9.24174	9.44845	9.11365	9.95389	9.85143	9.71469	1.49243	6.97544e-05	0.00184841
1456143_at	BM203042	Mm.393102	protein kinase C binding protein 1	Prkcbp1	---	228880	8.66403	8.62904	8.83221	9.11211	9.24188	9.3551	1.44344	6.97225e-05	0.00184865
1423508_at	BB527816	Mm.248967	MYST histone acetyltransferase monocytic leukemia 4	Myst4	ENSMUSG00000021767	54169	11.2856	11.1584	11.1094	10.7256	10.7273	10.746	0.732454	6.99247e-05	0.00185075
1460081_at	AI854420	Mm.182654	Synaptotagmin VII	Syt7	---	54525	6.22155	6.81149	5.96387	7.386	7.23848	7.18109	1.97029	7.02967e-05	0.0018595
1460514_s_at	AK010738	Mm.196417	achaete-scute complex homolog-like 2 (Drosophila)	Ascl2	---	17173	6.45052	6.40594	6.69565	6.96204	7.10172	7.815	1.73927	7.04525e-05	0.00186253
1428433_at	AK003718	Mm.391962	homeodomain interacting protein kinase 2	Hipk2	---	15258	6.22923	5.90713	6.30968	5.27661	5.42695	5.60074	0.615117	7.07323e-05	0.00186883
1416313_at	NM_019914	Mm.331208	myeloid/lymphoid or mixed-lineage leukemia (trithorax homolog, Drosophila); translocated to, 11	Mllt11	ENSMUSG00000053192	56772	7.63514	7.2181	7.66233	6.87759	6.7625	6.93957	0.642216	7.087e-05	0.00187138
1451490_at	BC027340	Mm.257116	lysophospholipase-like 1	Lyplal1	ENSMUSG00000039246	226791	8.86564	8.72338	9.01378	8.20272	8.12897	8.52368	0.668628	7.10057e-05	0.00187277
1434481_at	BI695596	Mm.258352	RIKEN cDNA 4121402D02 gene	4121402D02Rik	---	74026	7.11162	7.19063	6.8573	7.81438	7.66717	7.79819	1.64624	7.09894e-05	0.00187343
1429119_at	AK005287	Mm.335830	isoamyl acetate-hydrolyzing esterase 1 homolog (S. cerevisiae)	Iah1	ENSMUSG00000062054	67732	8.74801	8.6033	8.89015	8.1823	8.1394	8.29318	0.687264	7.11973e-05	0.00187672
1421529_a_at	NM_015762	Mm.210155	thioredoxin reductase 1	Txnrd1	---	50493	11.7673	11.5702	11.7361	12.1702	11.9574	12.1028	1.30645	7.12688e-05	0.00187751
1451272_a_at	BC016117	Mm.337238	ubiquitin-conjugating enzyme E2F (putative)	Ube2f	---	67921	9.2313	9.28994	9.3924	8.77357	8.78986	8.96495	0.726258	7.13279e-05	0.00187797
1435280_at	BB303582	Mm.458121	expressed sequence AI452195	AI452195	---	105178	6.71832	6.82845	6.66285	6.09218	6.3113	6.17586	0.686724	7.14878e-05	0.00188108
1417896_at	NM_013769	Mm.27984	tight junction protein 3	Tjp3	ENSMUSG00000034917	27375	6.25418	6.22337	6.09446	5.6333	5.57018	5.38367	0.632379	7.1716e-05	0.00188599
1436351_at	C78422	Mm.5662	coenzyme Q3 homolog, methyltransferase (yeast)	Coq3	ENSMUSG00000028247	230027	8.56282	8.60497	8.79429	7.97575	8.12738	8.09764	0.666957	7.1764e-05	0.00188615
1454738_x_at	BG971031	Mm.299399	peroxisomal biogenesis factor 6	Pex6	ENSMUSG00000002763	224824	8.53625	8.40403	8.59734	7.99074	7.98249	7.91663	0.685213	7.18659e-05	0.00188773
1444496_at	BB800065	Mm.451056	8 days neonate male testis cDNA, RIKEN full-length enriched library, clone:G630027G22 product:hypothetical Glycine-rich region profile containing protein, full insert sequence	---	---	---	5.45877	6.19941	5.37572	6.01161	6.97337	6.03071	1.58385	7.20817e-05	0.00189229
1438803_s_at	BB224195	Mm.440548	sorting nexin 16	Snx16	ENSMUSG00000027534	74718	8.50842	8.35383	8.70329	7.80106	7.93023	7.96896	0.653035	7.21307e-05	0.00189248
1426337_a_at	D87965	Mm.14774	TEA domain family member 4	Tead4	ENSMUSG00000030353	21679	6.67541	6.18907	6.5525	7.30616	6.77291	7.16295	1.52465	7.23114e-05	0.00189611
1427424_at	BB399489	Mm.22969	UDP-N-acetyl-alpha-D-galactosamine:polypeptide N-acetylgalactosaminyltransferase 6 /// similar to UDP-N-acetyl-alpha-D-galactosamine:polypeptide N-acetylgalactosaminyltransferase 6	Galnt6 /// LOC100047499	ENSMUSG00000037280	100047499 /// 207839	6.29464	5.97647	6.31174	6.95949	6.73716	6.83607	1.57266	7.24113e-05	0.00189763
1424097_at	BC005602	Mm.286127	ELOVL family member 7, elongation of long chain fatty acids (yeast)	Elovl7	ENSMUSG00000021696	74559	6.60243	6.5389	6.60252	6.07505	5.84041	5.79439	0.627049	7.28042e-05	0.00190682
1431187_s_at	BF140264	Mm.68971	discs, large homolog 5 (Drosophila)	Dlg5	ENSMUSG00000021782	71228	6.09439	6.45936	5.69952	6.92435	6.8864	6.53859	1.637	7.29705e-05	0.00191006
1451177_at	BC017161	Mm.46746	DnaJ (Hsp40) homolog, subfamily B, member 4	Dnajb4	ENSMUSG00000028035	67035	6.36957	6.51175	6.5928	5.76335	6.01863	5.94051	0.667893	7.31179e-05	0.00191281
1435634_at	BB549335	Mm.21539	protein-L-isoaspartate (D-aspartate) O-methyltransferase domain containing 1	Pcmtd1	ENSMUSG00000051285	319263	8.44933	8.14871	8.46553	9.05955	8.69484	8.9404	1.45882	7.33542e-05	0.00191788
1426781_at	BF021045	Mm.271296	tRNA-yW synthesizing protein 1 homolog (S. cerevisiae)	Tyw1	ENSMUSG00000056310	100929	6.74294	6.78425	6.69065	6.1745	6.19412	6.05704	0.661064	7.34845e-05	0.00191907
1428763_at	AK004735	Mm.254820	single-strand selective monofunctional uracil DNA glycosylase	Smug1	ENSMUSG00000036061	71726	8.01999	8.01543	8.13465	7.38132	7.55814	7.53629	0.677054	7.34675e-05	0.00191973
1427250_at	AA245637	Mm.227583	ATPase, Ca++ transporting, cardiac muscle, slow twitch 2	Atp2a2	ENSMUSG00000029467	11938	11.7272	11.7869	11.8238	11.2889	11.4663	11.3363	0.750673	7.36872e-05	0.00192324
1416431_at	NM_026473	Mm.181860	tubulin, beta 6	Tubb6	ENSMUSG00000001473	67951	9.91007	9.85077	9.94234	10.4832	10.182	10.6635	1.46479	7.37553e-05	0.00192391
1453304_s_at	BM245572	Mm.788	lymphocyte antigen 6 complex, locus E	Ly6e	ENSMUSG00000022587	17069	10.829	11.0902	10.7538	11.307	11.4038	11.2494	1.34849	7.41619e-05	0.00193228
1426983_at	BM244005	Mm.52297	formin binding protein 1	Fnbp1	ENSMUSG00000063540	14269	6.50243	6.7896	6.24921	7.34524	7.28352	7.07069	1.65634	7.41196e-05	0.00193229
1443669_at	BE955157	Mm.444166	Transcribed locus	---	---	---	5.6187	5.8334	5.23549	4.87878	5.01934	4.73466	0.62475	7.46249e-05	0.00194098
1434513_at	BQ030867	---	ATPase type 13A3	Atp13a3	---	224088	9.4316	9.36048	8.88553	8.65604	8.9455	8.41921	0.685999	7.46219e-05	0.00194202
1449328_at	NM_013825	Mm.2074	lymphocyte antigen 75	Ly75	ENSMUSG00000026980	17076	8.0803	7.63946	7.75645	6.89476	7.20584	6.71565	0.555375	7.46106e-05	0.00194285
1415964_at	NM_009127	Mm.267377	stearoyl-Coenzyme A desaturase 1	Scd1	ENSMUSG00000037071	20249	8.90461	9.17041	8.75477	8.31803	8.74471	8.18978	0.695453	7.47643e-05	0.00194348
1416157_at	NM_009502	Mm.279361	vinculin	Vcl	ENSMUSG00000021823	22330	6.81462	7.10259	7.02428	7.82146	7.87601	7.45357	1.68846	7.4944e-05	0.00194703
1424851_at	BE991735	Mm.40621	coiled-coil-helix-coiled-coil-helix domain containing 5	Chchd5	ENSMUSG00000037938	66170	7.32878	7.01463	7.44766	6.78708	6.4323	6.62953	0.640674	7.53254e-05	0.00195582
1455329_at	BE952207	---	---	---	---	---	5.86972	5.88349	5.93957	4.89501	5.43224	5.07313	0.59625	7.54137e-05	0.00195698
1436337_at	BF453911	---	RIKEN cDNA 4930420K17 gene	4930420K17Rik	---	652925	7.70736	7.61003	7.67987	6.88111	7.14128	7.09553	0.651176	7.59537e-05	0.00196986
1427006_at	BB339051	Mm.298274	Rap guanine nucleotide exchange factor (GEF) 1	Rapgef1	ENSMUSG00000039844	107746	8.6752	8.79774	8.28371	9.47675	9.15742	9.03204	1.56866	7.61188e-05	0.00197301
1422597_at	NM_008609	Mm.217116	matrix metallopeptidase 15	Mmp15	ENSMUSG00000031790	17388	4.82922	5.42045	5.31516	5.96103	6.06687	5.98634	1.783	7.67576e-05	0.00198728
1435716_x_at	AI836293	Mm.274995	small nuclear ribonucleoprotein N /// SNRPN upstream reading frame	Snrpn /// Snurf	---	20646 /// 84704	10.7284	10.9393	10.786	10.2095	10.5473	10.3073	0.725874	7.67385e-05	0.00198793
1455044_at	BB080090	Mm.241459	transmembrane protein 44	Tmem44	ENSMUSG00000022537	224090	5.01843	5.02962	4.84039	5.62262	5.63975	5.63018	1.59179	7.71599e-05	0.00199541
1423122_at	BI649826	Mm.30060	arginine vasopressin-induced 1	Avpi1	ENSMUSG00000018821	69534	10.0852	10.1538	10.169	9.50805	9.72888	9.68284	0.709702	7.71269e-05	0.0019957
1455969_at	BB198496	Mm.386852	nudix (nucleoside diphosphate linked moiety X)-type motif 15	Nudt15	ENSMUSG00000033405	214254	6.95212	7.15555	7.15555	6.39746	6.49775	6.42646	0.639314	7.72218e-05	0.00199586
1439148_a_at	BE914497	Mm.269649	phosphofructokinase, liver, B-type	Pfkl	ENSMUSG00000020277	18641	10.2207	10.6094	9.64759	11.0364	10.9197	10.521	1.61066	7.72797e-05	0.00199622
1428377_at	AK018115	Mm.36544	BTB (POZ) domain containing 11	Btbd11	ENSMUSG00000020042	74007	7.42235	7.26723	7.38553	6.72714	6.6857	6.82275	0.654291	7.73293e-05	0.00199635
1422450_at	NM_007615	Mm.35738	catenin (cadherin associated protein), delta 1	Ctnnd1	ENSMUSG00000034101	12388	8.29661	8.49788	7.82766	8.94288	8.93037	8.78595	1.61923	7.74178e-05	0.00199749
1422980_a_at	NM_018742	Mm.155696	blocked early in transport 1 homolog (S. cerevisiae)-like	Bet1l	ENSMUSG00000025484	54399	7.65543	7.42883	7.67593	7.17913	6.7544	6.97898	0.65409	7.75766e-05	0.00200045
1436959_x_at	BB311061	Mm.42956	nasal embryonic LHRH factor	Nelf	ENSMUSG00000006476	56876	5.38955	5.75577	5.6533	6.09977	6.2137	6.39483	1.56053	7.77291e-05	0.00200323
1417937_at	NM_021532	Mm.46662	dapper homolog 1, antagonist of beta-catenin (xenopus)	Dact1	---	59036	7.06004	7.33374	7.49539	6.581	6.67101	6.89539	0.669628	7.78217e-05	0.00200447
1460468_s_at	BB667713	Mm.30544	RIKEN cDNA 2810451A06 gene	2810451A06Rik	ENSMUSG00000038009	72778	6.62379	6.62917	6.66345	5.91648	5.99354	6.2041	0.661143	7.78705e-05	0.00200459
1434726_at	AV278444	Mm.23401	transmembrane protein 146	Tmem146	ENSMUSG00000040828	106757	4.75179	4.75462	4.80911	3.92415	4.27217	4.05742	0.624374	7.8022e-05	0.00200734
1417389_at	NM_016696	Mm.297976	glypican 1	Gpc1	ENSMUSG00000034220	14733	7.26139	7.3798	7.31227	6.70916	6.36633	6.66688	0.605546	7.80757e-05	0.00200758
1434432_at	AW123157	Mm.341608	ring finger and FYVE like domain containing protein	Rffl	ENSMUSG00000020696	67338	7.14913	7.40559	7.38469	6.44773	6.90806	6.65233	0.641738	7.83392e-05	0.00201321
1449407_at	NM_009879	Mm.10125	intraflagellar transport 81 homolog (Chlamydomonas)	Ift81	ENSMUSG00000029469	12589	7.42309	7.16415	7.46542	6.47402	6.69837	6.59453	0.596285	7.8966e-05	0.00202816
1435669_at	BB404446	Mm.286232	zinc finger protein 532	Zfp532	ENSMUSG00000042439	328977	9.50685	9.44458	9.32736	9.88993	9.96765	9.71206	1.34891	7.90986e-05	0.00202925
1424001_at	AY030275	Mm.280311	Mki67 (FHA domain) interacting nucleolar phosphoprotein	Mki67ip	ENSMUSG00000026377	67949	10.6662	10.624	10.6827	10.2196	10.2225	10.3157	0.755414	7.90586e-05	0.00202938
1441870_s_at	BB249222	Mm.6442	polycystic kidney disease 2	Pkd2	ENSMUSG00000034462	18764	9.40612	9.36757	9.72871	8.80755	8.94579	9.09192	0.683354	7.91621e-05	0.00202973
1425529_s_at	BC026369	Mm.329895	DNA segment, Chr 19, Wayne State University 162, expressed	D19Wsu162e	ENSMUSG00000047731	226178	7.79068	7.8695	7.457	8.52465	8.31482	8.14755	1.54624	7.94591e-05	0.00203618
1435084_at	BB200607	Mm.458591	RIKEN cDNA C730049O14 gene	C730049O14Rik	---	320117	8.47085	8.44371	8.74644	8.95941	8.94997	9.15768	1.38441	7.97933e-05	0.00204243
1449336_a_at	NM_009289	Mm.281011	STE20-like kinase (yeast)	Slk	ENSMUSG00000025060	20874	7.76684	7.74276	7.95076	8.40752	8.28581	8.50567	1.49506	7.9752e-05	0.00204253
1451575_a_at	BC016534	Mm.144699	nudix (nucleotide diphosphate linked moiety X)-type motif 3 /// similar to diphosphoinositol polyphosphate phosphohydrolase; DIPP	LOC100047647 /// Nudt3	ENSMUSG00000024213	100047647 /// 56409	8.84273	8.83843	8.78561	9.54732	9.23057	9.25363	1.44174	8.00627e-05	0.002047
1450006_at	NM_019744	Mm.371598	nuclear receptor coactivator 4 /// predicted gene, EG627557	EG627557 /// Ncoa4	ENSMUSG00000021908 /// ENSMUSG00000056234	27057 /// 627557	10.1865	10.2025	10.3969	10.7813	10.6205	10.7262	1.36759	8.01237e-05	0.0020474
1425396_a_at	BC011474	Mm.293753	lymphocyte protein tyrosine kinase	Lck	ENSMUSG00000000409	16818	9.31207	9.65693	9.46556	8.80369	9.19629	8.76983	0.682356	8.01881e-05	0.00204788
1457788_at	BB385028	---	Ras association (RalGDS/AF-6) domain family 1	Rassf1	---	56289	5.29513	4.95502	4.78522	6.13881	5.43724	5.70703	1.69533	8.00588e-05	0.00204806
1424801_at	BQ044016	Mm.87759	enabled homolog (Drosophila)	Enah	---	13800	11.2284	11.3319	10.8845	10.3705	10.41	10.5392	0.622233	8.03151e-05	0.00204997
1460365_a_at	L31397	Mm.44736	dynamin 1	Dnm1	ENSMUSG00000026825	13429	6.25132	5.76678	5.91245	6.69525	6.77793	6.75294	1.72216	8.03657e-05	0.0020501
1426651_at	AK007652	Mm.238455	mitochondrial ribosomal protein L44	Mrpl44	ENSMUSG00000026248	69163	9.15184	9.10799	9.20216	8.64833	8.70577	8.57918	0.703802	8.05887e-05	0.0020523
1454114_a_at	AK015318	Mm.85000	Na+/H+ exchanger domain containing 1	Nhedc1	---	74446	8.7214	8.51966	8.81452	8.0341	8.13226	8.19505	0.678814	8.05576e-05	0.00205267
1453002_at	BE825056	Mm.41702	SRY-box containing gene 11	Sox11	---	20666	4.90726	5.05101	4.88796	5.76726	5.62848	5.56715	1.63617	8.06824e-05	0.00205353
1448148_at	M86736	Mm.1568	granulin	Grn	ENSMUSG00000034708	14824	8.84838	9.14116	8.84044	9.42366	9.60046	9.38504	1.44115	8.05495e-05	0.00205362
1451720_at	BC007479	Mm.246131	vacuolar protein sorting 39 (yeast)	Vps39	ENSMUSG00000027291	269338	7.25588	7.78146	7.41286	6.79188	7.07415	6.80249	0.664155	8.08851e-05	0.00205753
1432023_a_at	AK006122	Mm.87189	RIKEN cDNA 1700019H03 gene	1700019H03Rik	ENSMUSG00000023393	228993	7.16832	7.50152	6.98294	6.53692	6.99865	6.39819	0.672671	8.10784e-05	0.00206012
1417713_at	AA985754	Mm.377134	eukaryotic translation initiation factor 2, subunit 2 (beta)	Eif2s2	---	67204	12.5219	12.6609	12.6408	12.1466	12.3033	12.1396	0.752635	8.10669e-05	0.00206099
1424976_at	BC021307	Mm.120274	ras homolog gene family, member V	Rhov	ENSMUSG00000034226	228543	5.34037	5.65549	5.50801	4.73758	4.83459	4.86197	0.621201	8.13722e-05	0.00206642
1453011_at	AK007603	Mm.45121	3-hydroxybutyrate dehydrogenase, type 2	Bdh2	ENSMUSG00000028167	69772	7.29553	7.4706	7.08238	6.77517	6.82675	6.56047	0.677884	8.16709e-05	0.00207167
1424992_at	BC024858	Mm.218434	Tp53rk binding protein	Tprkb	ENSMUSG00000054226	69786	7.38351	7.49098	7.25868	6.56677	6.94599	6.71539	0.646442	8.16296e-05	0.00207179
1456973_at	BM232132	---	---	---	---	---	4.63286	5.13229	4.75557	3.95515	3.96619	4.0655	0.563537	8.17444e-05	0.00207238
1435762_at	BM115617	Mm.234923	phosphofurin acidic cluster sorting protein 1	Pacs1	ENSMUSG00000024855	107975	7.29773	7.44328	7.01082	7.89343	8.02483	8.13384	1.72857	8.21387e-05	0.0020812
1424220_a_at	AB036749	Mm.443425	porcupine homolog (Drosophila)	Porcn	ENSMUSG00000031169	53627	9.0398	9.36842	8.95765	8.40999	8.84451	8.55858	0.70003	8.24576e-05	0.00208694
1455881_at	BB078200	---	similar to Immediate early response 5-like	LOC100047268	---	100047268	6.05291	5.99009	5.88989	7.28352	6.42787	6.90336	1.90665	8.24245e-05	0.00208727
1416710_at	NM_026239	Mm.41489	transmembrane protein 35	Tmem35	ENSMUSG00000033578	67564	4.32272	4.57314	4.47178	5.00279	5.06003	5.28274	1.58601	8.26103e-05	0.00208963
1438369_x_at	AV008714	Mm.220942	transmembrane protein 85	Tmem85	ENSMUSG00000027131	68032	7.80167	7.81577	7.92212	7.0621	7.29413	7.25862	0.642282	8.27901e-05	0.00209066
1431982_at	AK016763	Mm.21646	Rho GTPase activating protein 19	Arhgap19	---	71085	6.45841	6.19567	6.31804	7.1541	6.7574	6.93135	1.54182	8.27237e-05	0.00209132
1418265_s_at	NM_008391	Mm.1149	interferon regulatory factor 2	Irf2	ENSMUSG00000031627	16363	2.79544	2.57482	2.72914	3.46753	3.15936	3.18452	1.48803	8.27886e-05	0.00209179
1449164_at	BC021637	Mm.15819	CD68 antigen	Cd68	ENSMUSG00000018774	12514	8.17391	8.41774	8.35219	7.58478	7.89778	7.71514	0.668387	8.29755e-05	0.002093
1450622_at	NM_009954	Mm.3758	breast cancer anti-estrogen resistance 1	Bcar1	ENSMUSG00000031955	12927	7.6757	7.81267	7.57216	8.61345	8.16146	8.43972	1.67121	8.30272e-05	0.00209313
1437895_at	BE986756	Mm.260360	transmembrane protein 16H	Tmem16h	ENSMUSG00000034863	382014	3.87625	3.81434	3.74847	4.44927	4.50453	4.23719	1.50145	8.29533e-05	0.00209361
1442314_at	BB380041	Mm.330119	nucleoporin 188	Nup188	ENSMUSG00000052533	227699	6.5755	6.15239	6.51302	7.25547	6.95761	6.98563	1.57905	8.31433e-05	0.00209488
1446160_x_at	BB234363	Mm.291484	transmembrane protein 69	Tmem69	---	230657	7.88176	7.67744	7.8869	7.08894	7.20559	7.01356	0.614712	8.31999e-05	0.00209514
1449116_a_at	NM_023136	Mm.250332	deoxythymidylate kinase	Dtymk	ENSMUSG00000026281	21915	11.6842	11.5835	11.9659	11.2901	11.2504	11.4078	0.744653	8.33009e-05	0.00209651
1429463_at	BB612385	Mm.48638	protein kinase, AMP-activated, alpha 2 catalytic subunit	Prkaa2	ENSMUSG00000028518	108079	7.03866	6.83518	6.94615	6.48054	6.22756	6.28781	0.656357	8.33813e-05	0.00209737
1417719_at	NM_021788	Mm.118	sin3 associated polypeptide	Sap30	ENSMUSG00000031609	60406	11.1832	11.1188	11.3215	10.7874	10.7923	10.8539	0.760234	8.41055e-05	0.0021144
1428945_at	BB417360	Mm.440954	ubiquitin-activating enzyme E1-like 2	Ube1l2	---	231380	9.87113	9.89272	10.0068	9.40266	9.48731	9.55017	0.735482	8.42185e-05	0.00211607
1427742_a_at	AF072403	Mm.275036	Kruppel-like factor 6	Klf6	ENSMUSG00000000078	23849	6.69744	6.71564	6.76699	7.63595	7.37316	7.21463	1.61924	8.4527e-05	0.00212264
1420008_s_at	AU017197	Mm.31267	WW, C2 and coiled-coil domain containing 1	Wwc1	ENSMUSG00000018849	211652	8.96419	9.23108	9.14603	8.36723	8.61067	8.70926	0.683475	8.4621e-05	0.00212381
1418687_at	NM_018790	Mm.25405	activity regulated cytoskeletal-associated protein	Arc	ENSMUSG00000022602	11838	8.6995	8.67516	8.2263	9.73295	9.026	9.37795	1.84797	8.50381e-05	0.00213309
1428025_s_at	BC028271	Mm.439910	phosphatidylinositol transfer protein, cytoplasmic 1	Pitpnc1	ENSMUSG00000040430	71795	8.48754	8.29461	8.66309	7.94424	7.84545	8.01384	0.685428	8.52684e-05	0.00213768
1425093_at	BC023089	Mm.440375	purinergic receptor P2X, ligand-gated ion channel, 3	P2rx3	ENSMUSG00000027071	228139	5.7987	5.83213	5.90214	4.97432	5.0609	5.42706	0.623358	8.54436e-05	0.00214088
1453219_a_at	AK010386	Mm.47904	RIKEN cDNA 2410004F06 gene	2410004F06Rik	ENSMUSG00000030491	71981	6.72385	7.46933	7.2138	6.02012	6.95197	6.57358	0.651415	8.55435e-05	0.0021422
1438463_x_at	AV142865	Mm.386789	zinc finger, DHHC domain containing 6	Zdhhc6	ENSMUSG00000024982	66980	8.80585	8.97492	8.83053	8.37572	8.43595	8.25682	0.700783	8.60338e-05	0.00214376
1419034_at	BB283759	Mm.298893	casein kinase 2, alpha 1 polypeptide	Csnk2a1	ENSMUSG00000074698	12995	8.61089	8.67344	8.78327	8.09659	8.24972	7.96409	0.670799	8.56545e-05	0.00214379
1426843_at	BG065569	Mm.277384	ATG2 autophagy related 2 homolog A (S. cerevisiae)	Atg2a	ENSMUSG00000024773	329015	8.08322	8.32317	7.52346	8.84703	8.76806	8.60388	1.72461	8.58002e-05	0.00214386
1450479_x_at	X63440	Mm.319117	protein tyrosine phosphatase, non-receptor type 12	Ptpn12	---	19248	9.10311	9.11818	9.1443	9.53256	9.66116	9.51697	1.36615	8.60075e-05	0.00214429
1449957_at	NM_007955	Mm.439765	protein tyrosine phosphatase, receptor type, V	Ptprv	---	13924	7.65658	7.35464	7.61013	8.22025	7.85274	8.50167	1.58184	8.59692e-05	0.00214452
1416857_at	NM_009143	Mm.390372	stromal cell derived factor 2	Sdf2	ENSMUSG00000002064	20316	9.22156	9.26015	9.40534	8.74427	8.83116	8.86671	0.71651	8.61119e-05	0.00214452
1425139_at	AV308638	Mm.23608	sestrin 2	Sesn2	ENSMUSG00000028893	230784	8.7169	8.5447	8.60571	9.48384	9.03147	9.03045	1.48176	8.58923e-05	0.00214498
1418634_at	NM_008714	Mm.290610	Notch gene homolog 1 (Drosophila)	Notch1	ENSMUSG00000026923	18128	7.96648	8.01535	7.7773	8.53464	8.4587	8.52698	1.50793	8.57997e-05	0.00214504
1455854_a_at	BB053082	Mm.389682	slingshot homolog 1 (Drosophila)	Ssh1	---	231637	6.63851	6.21273	6.94245	7.48692	7.13918	7.38797	1.68764	8.59484e-05	0.00214519
1418298_s_at	NM_011993	Mm.250414	dihydropyrimidinase-like 4	Dpysl4	ENSMUSG00000025478	26757	4.73785	4.90988	4.56699	4.02031	4.01588	4.07528	0.619147	8.57758e-05	0.00214563
1419380_at	NM_033327	Mm.23452	zinc finger protein 423 /// similar to mKIAA0760 protein	LOC100046333 /// Zfp423	---	100046333 /// 94187	9.10877	8.93589	8.53734	9.75455	9.30749	9.24269	1.49631	8.62941e-05	0.00214669
1418744_s_at	NM_021344	Mm.273285	tescalcin /// similar to Tescalcin	LOC100047138 /// Tesc	ENSMUSG00000029359	100047138 /// 57816	7.28368	7.63253	7.2932	6.68961	7.10115	6.7014	0.672626	8.62739e-05	0.00214737
1417241_at	NM_025275	Mm.291901	EST X83328	X83328	ENSMUSG00000020610	13929	8.39384	8.62373	8.46459	7.97754	7.99428	7.9387	0.696766	8.65291e-05	0.00215135
1415758_at	BM118442	Mm.260594	furry homolog-like (Drosophila)	Fryl	---	72313	7.81828	8.02401	8.03018	7.33458	7.57774	7.4508	0.706111	8.66012e-05	0.00215196
1422631_at	BE989096	Mm.341377	aryl-hydrocarbon receptor	Ahr	---	11622	5.11332	5.15655	5.55302	4.63141	4.31021	4.4567	0.579978	8.67566e-05	0.00215463
1416716_at	NM_010112	Mm.236438	embryonal Fyn-associated substrate	Efs	---	13644	7.6628	6.91411	7.49156	8.21093	7.4147	8.03312	1.44418	8.70219e-05	0.00215647
1455995_at	BB125269	Mm.425612	DNA segment, Chr 10, Brigham & Women's Genetics 1379 expressed	D10Bwg1379e	ENSMUSG00000019852	215821	3.42162	3.64171	3.23957	2.74037	2.66618	2.8549	0.63271	8.69985e-05	0.00215707
1434792_at	BF531481	Mm.271208	RIKEN cDNA 2010320M18 gene	2010320M18Rik	---	72093	7.06376	6.9802	7.49101	6.45322	6.42183	6.44655	0.606284	8.69614e-05	0.00215734
1419833_s_at	AI851258	Mm.247642	centaurin, delta 3	Centd3	ENSMUSG00000024451	106952	5.12688	5.8517	5.46046	6.48011	6.51095	6.10121	1.89775	8.69459e-05	0.00215814
1434586_a_at	BB770830	Mm.293591	phosphatidylserine synthase 2	Ptdss2	ENSMUSG00000025495	27388	9.87191	10.3413	9.88164	9.50874	9.91493	9.45057	0.75443	8.73151e-05	0.00216255
1438728_at	AV032347	Mm.340248	Ngg1 interacting factor 3-like 1 (S. pombe)	Nif3l1	---	65102	7.15755	7.07343	7.43843	6.39756	6.59254	6.541	0.614627	8.76024e-05	0.00216847
1451779_at	BC027061	Mm.391540	pyridine nucleotide-disulphide oxidoreductase domain 1	Pyroxd1	ENSMUSG00000041671	232491	7.06933	7.25607	7.33994	6.65722	6.46947	6.63253	0.647884	8.76838e-05	0.0021693
1433481_at	BB027759	Mm.274693	FK506 binding protein 14	Fkbp14	ENSMUSG00000038074	231997	6.42991	6.74519	6.70885	7.03638	7.53952	7.29982	1.58768	8.79537e-05	0.00217478
1433666_s_at	AW536822	Mm.27389	vacuolar protein sorting 41 (yeast)	Vps41	ENSMUSG00000041236	218035	9.82004	10.1466	10.0594	9.43781	9.66445	9.46309	0.714866	8.8114e-05	0.00217517
1434247_at	AV278619	Mm.432764	lactate dehydrogenase A-like 6B	Ldhal6b	---	106557	5.59278	5.39904	5.4806	4.52754	4.94837	4.55023	0.578108	8.80328e-05	0.00217554
1420363_at	NM_007546	Mm.267006	Bcl2-interacting killer	Bik	ENSMUSG00000016758	12124	5.55548	5.67152	5.70601	6.05126	6.39632	6.46429	1.58474	8.81053e-05	0.00217614
1426780_at	AV247381	Mm.287279	DNA segment, Chr 14, ERATO Doi 436, expressed	D14Ertd436e	ENSMUSG00000037526	218978	8.88482	8.97064	8.95288	8.32976	8.52456	8.41395	0.700981	8.83911e-05	0.00218081
1421425_a_at	NM_030598	Mm.251242	regulator of calcineurin 2	Rcan2	ENSMUSG00000039601	53901	4.9403	4.94527	4.96686	5.61881	5.59908	5.59953	1.57474	8.84965e-05	0.00218222
1460188_at	NM_013545	Mm.271799	protein tyrosine phosphatase, non-receptor type 6	Ptpn6	ENSMUSG00000004266	15170	8.11104	8.49389	8.13321	7.37052	8.01531	7.69455	0.684675	8.85764e-05	0.002183
1422809_at	NM_053271	Mm.309296	regulating synaptic membrane exocytosis 2	Rims2	ENSMUSG00000037386	116838	6.47548	6.06622	6.60142	5.7206	5.5792	5.8245	0.629901	8.87305e-05	0.00218441
1423711_at	BC018422	Mm.5390	NADH dehydrogenase (ubiquinone) 1 alpha subcomplex, assembly factor 1	Ndufaf1	ENSMUSG00000027305	69702	8.66303	8.66976	8.90823	8.03509	8.29133	8.18816	0.674481	8.86904e-05	0.00218461
1444615_x_at	AV327778	Mm.4909	runt-related transcription factor 1; translocated to, 1 (cyclin D-related)	Runx1t1	ENSMUSG00000006586	12395	4.91274	4.84198	5.33934	4.01431	4.2214	4.79159	0.623655	8.87982e-05	0.00218488
1423099_a_at	AW556332	Mm.271759	methyltransferase-like 3	Mettl3	ENSMUSG00000022160	56335	9.04214	9.09931	9.18535	8.52282	8.72822	8.56071	0.706495	8.90061e-05	0.0021888
1416373_at	NM_010911	Mm.283604	nitrogen fixation gene 1 (S. cerevisiae)	Nfs1	ENSMUSG00000027618	18041	8.91221	9.10004	8.91421	8.41773	8.6188	8.50362	0.726163	8.90621e-05	0.00218899
1423911_at	BC023062	Mm.205569	protein phosphatase 2, regulatory subunit B (B56), alpha isoform /// similar to Protein phosphatase 2, regulatory subunit B (B56), alpha	LOC100046393 /// LOC545704 /// LOC666386 /// Ppp2r5a	ENSMUSG00000026626	100046393 /// 226849 /// 545704 /// 666386	10.6708	10.6639	10.4434	11.1899	11.0121	11.0212	1.39956	8.94064e-05	0.00219386
1424321_at	BC003335	Mm.386835	replication factor C (activator 1) 4	Rfc4	ENSMUSG00000022881	106344	10.8	10.4845	10.5472	10.2446	10.0497	10.2095	0.737192	8.93648e-05	0.00219404
1416967_at	U31967	Mm.65396	SRY-box containing gene 2	Sox2	---	20674	12.2841	12.1031	11.9621	11.2857	11.602	11.5216	0.647994	8.93534e-05	0.00219495
1443579_s_at	AI957118	Mm.393497	DEP domain containing 6	Depdc6	---	97998	7.59611	7.80508	7.7366	8.28043	8.28098	8.17065	1.44958	8.95731e-05	0.00219676
1435020_at	BE980167	---	serologically defined colon cancer antigen 1	Sdccag1	---	66244	6.72056	6.37224	7.24198	5.99959	5.85781	6.1398	0.590857	8.97392e-05	0.00219844
1451743_at	BC026369	Mm.329895	DNA segment, Chr 19, Wayne State University 162, expressed	D19Wsu162e	ENSMUSG00000047731	226178	6.87833	7.17972	7.11507	7.85233	7.71674	7.6588	1.62433	8.97355e-05	0.00219954
1416599_at	NM_031184	Mm.134072	GLIS family zinc finger 2	Glis2	ENSMUSG00000014303	83396	7.00898	7.01472	6.42153	7.78896	7.43639	7.47251	1.70951	8.98939e-05	0.00220103
1440819_s_at	BB541793	Mm.415218	cDNA sequence BC059842	BC059842	ENSMUSG00000033253	230676	7.28741	7.0657	7.21569	6.45589	6.51014	6.63514	0.637014	9.00946e-05	0.00220475
1453748_a_at	BG082989	Mm.259374	kinesin family member 23	Kif23	ENSMUSG00000032254	71819	7.99015	8.16564	7.87994	8.3517	8.83198	8.4468	1.45105	9.06604e-05	0.00221499
1419742_at	NM_026091	Mm.27711	RIKEN cDNA 1700037H04 gene	1700037H04Rik	ENSMUSG00000027327	67326	8.64363	8.88897	7.98183	9.36827	9.27518	8.8611	1.59963	9.06124e-05	0.00221502
1454934_at	BB379585	Mm.230296	protein phosphatase 1F (PP2C domain containing)	Ppm1f	ENSMUSG00000026181	68606	8.90049	8.86557	8.86317	9.51421	9.22651	9.49942	1.45625	9.06107e-05	0.00221618
1459713_s_at	AU040576	Mm.26700	transmembrane protein 16A	Tmem16a	ENSMUSG00000031075	101772	5.83331	6.16386	6.23868	5.36169	5.41959	5.43939	0.630919	9.12006e-05	0.00222698
1438161_s_at	BB251459	Mm.386835	replication factor C (activator 1) 4	Rfc4	ENSMUSG00000022881	106344	9.8137	9.52766	9.95687	9.03376	9.16556	9.27663	0.661493	9.13352e-05	0.00222906
1449228_at	AF326561	Mm.143603	SH3-domain GRB2-like 2	Sh3gl2	ENSMUSG00000028488	20404	7.11888	7.37535	7.3261	6.59332	6.7474	6.62268	0.651967	9.15622e-05	0.0022334
1416704_at	BC012235	Mm.311337	mitogen activated protein kinase 14	Mapk14	ENSMUSG00000053436	26416	8.50249	7.73689	8.57657	9.29131	8.21832	9.11944	1.52689	9.23611e-05	0.00225166
1419418_a_at	NM_010816	Mm.250060	microrchidia 1	Morc1	ENSMUSG00000022652	17450	11.4149	11.7161	11.4046	10.8887	11.4393	10.9609	0.751666	9.25239e-05	0.00225198
1435820_x_at	AI874681	Mm.5021	discoidin domain receptor family, member 1	Ddr1	ENSMUSG00000003534	12305	7.02965	6.99807	7.10366	5.58832	6.30392	6.45061	0.540743	9.24839e-05	0.00225222
1450817_at	NM_015830	Mm.216072	small optic lobes homolog (Drosophila)	Solh	ENSMUSG00000037326	50817	5.23261	5.56838	4.86372	6.48718	6.06605	6.02955	2.01384	9.24578e-05	0.0022528
1418351_a_at	NM_010068	Mm.89772	DNA methyltransferase 3B	Dnmt3b	ENSMUSG00000027478	13436	9.47203	9.82606	9.53249	10.2119	10.1958	10.1718	1.50658	9.2708e-05	0.00225403
1418920_at	NM_021719	Mm.87202	claudin 15	Cldn15	ENSMUSG00000001739	60363	4.575	4.539	4.64379	5.12818	5.24435	5.31666	1.56403	9.26986e-05	0.00225502
1450016_at	BG065754	Mm.2103	cyclin G1	Ccng1	ENSMUSG00000020326	12450	11.104	10.7351	11.2389	11.7381	11.0581	11.6257	1.37014	9.29122e-05	0.00225778
1427072_at	BM119481	Mm.236928	START domain containing 8	Stard8	ENSMUSG00000031216	236920	6.42079	6.40594	6.77834	7.08713	7.03977	7.3342	1.53625	9.29827e-05	0.00225827
1417477_at	NM_025294	Mm.22780	gene trap locus F3b	Gtlf3b	ENSMUSG00000018931	24083	9.5198	9.49212	9.67466	9.06953	9.01089	9.23592	0.728684	9.32825e-05	0.00226433
1437348_at	AV173466	Mm.30737	F-box protein 28	Fbxo28	ENSMUSG00000047539	67948	8.82051	8.8758	8.92349	8.40172	8.23092	8.2644	0.673625	9.339e-05	0.00226572
1437001_at	BQ173949	Mm.394930	glycogen synthase kinase 3 beta	Gsk3b	ENSMUSG00000022812	56637	7.95441	8.16713	7.83519	8.59294	8.56599	8.35893	1.43763	9.36748e-05	0.00227019
1437649_x_at	AV051525	Mm.390199	peptidylprolyl isomerase B	Ppib	ENSMUSG00000032383	19035	11.264	11.3457	11.4579	10.8391	10.9458	11.0198	0.746968	9.3634e-05	0.00227042
1452866_at	AK013880	Mm.29192	asparaginyl-tRNA synthetase	Nars	ENSMUSG00000024587	70223	12.004	12.0373	12.0057	11.6384	11.6663	11.6573	0.778271	9.40072e-05	0.00227702
1436532_at	BB326709	Mm.26361	doublecortin-like kinase 3	Dclk3	ENSMUSG00000032500	245038	4.68647	4.77683	5.39542	4.19592	4.09572	4.27727	0.598709	9.4459e-05	0.00228674
1417444_at	BC003220	Mm.153415	E2F transcription factor 5	E2f5	ENSMUSG00000027552	13559	9.27447	9.18603	8.91278	8.6915	8.58909	8.57053	0.705849	9.4752e-05	0.0022926
1430631_at	AK016942	Mm.230296	protein phosphatase 1F (PP2C domain containing)	Ppm1f	ENSMUSG00000026181	68606	5.23789	4.98578	5.34652	5.94574	5.53825	5.92078	1.52962	9.49898e-05	0.00229712
1433789_at	BI082172	Mm.84664	small nucleolar RNA host gene (non-protein coding) 3	Snhg3	---	399101	9.91956	10.8521	9.73008	9.48935	10.3228	9.42782	0.748682	9.58058e-05	0.00231314
1417716_at	U82470	Mm.230169	glutamate oxaloacetate transaminase 2, mitochondrial	Got2	ENSMUSG00000031672 /// ENSMUSG00000052024	14719	9.92967	9.85002	9.82718	10.4092	10.2172	10.2456	1.3402	9.57074e-05	0.00231324
1452359_at	BI248354	Mm.243632	RELT-like 1	Rell1	ENSMUSG00000047881	100532	8.27452	8.72108	8.16192	7.42729	7.66527	7.72752	0.592293	9.57734e-05	0.00231359
1424098_at	BC005602	Mm.286127	ELOVL family member 7, elongation of long chain fatty acids (yeast)	Elovl7	ENSMUSG00000021696	74559	4.91826	4.59279	4.76543	4.40737	3.99384	4.19606	0.678647	9.60058e-05	0.00231672
1416627_at	NM_016907	Mm.104955	serine protease inhibitor, Kunitz type 1	Spint1	ENSMUSG00000027315	20732	10.4335	10.6028	10.1886	9.88715	9.9152	9.80647	0.690971	9.61925e-05	0.00231875
1460647_a_at	NM_010150	Mm.28989	nuclear receptor subfamily 2, group F, member 6	Nr2f6	ENSMUSG00000002393	13864	7.82005	7.59555	7.91954	7.09476	7.14742	7.24306	0.65452	9.61912e-05	0.00231996
1429366_at	AK005720	Mm.45373	leucine rich repeat containing 34	Lrrc34	ENSMUSG00000027702	71827	9.66371	9.34619	9.57502	8.9767	8.93806	8.89287	0.665991	9.63835e-05	0.00232211
1436562_at	BG063981	Mm.86382	DEAD (Asp-Glu-Ala-Asp) box polypeptide 58	Ddx58	ENSMUSG00000040296	230073	9.07934	9.29862	9.173	8.54184	8.92089	8.42573	0.684779	9.6682e-05	0.00232682
1426641_at	BB354684	Mm.266679	tribbles homolog 2 (Drosophila)	Trib2	ENSMUSG00000020601	217410	3.56103	3.25915	3.41171	5.10835	3.72961	4.58843	2.18963	9.66373e-05	0.00232698
1422595_s_at	BC004090	Mm.208619	RIKEN cDNA 5730470L24 gene	5730470L24Rik	ENSMUSG00000027854	66641	7.21139	7.46646	7.3727	6.70366	6.8353	6.71102	0.660374	9.67954e-05	0.0023283
1421909_at	AW552808	Mm.252156	transcription factor 20	Tcf20	ENSMUSG00000041852	21411	8.27518	8.22058	8.23584	8.95101	8.75973	8.68607	1.4723	9.69714e-05	0.00232881
1417332_at	BC004654	Mm.102	regulatory factor X, 2 (influences HLA class II expression)	Rfx2	ENSMUSG00000024206	19725	7.77746	8.14564	7.52362	7.15428	7.54674	6.98762	0.66639	9.70515e-05	0.00232949
1451419_at	BC023083	Mm.335370	splA/ryanodine receptor domain and SOCS box containing 4	Spsb4	ENSMUSG00000046997	211949	5.27451	5.32232	4.99441	6.005	5.79783	5.77167	1.58783	9.69677e-05	0.00232996
1426373_at	AK019148	Mm.28520	Sloan-Kettering viral oncogene homolog	Ski	ENSMUSG00000029050	20481	9.43882	9.24451	8.9122	9.93647	9.69633	9.68676	1.49679	9.69654e-05	0.00233115
1433986_at	AV152395	Mm.38578	cDNA sequence BC024659	BC024659	---	108934	7.04654	7.15264	7.24861	6.36807	6.64392	6.58426	0.652883	9.73647e-05	0.00233577
1416591_at	AF327929	Mm.275864	RAB34, member of RAS oncogene family	Rab34	ENSMUSG00000002059	19376	7.66963	7.91095	7.7271	7.06741	7.4385	7.21147	0.692987	9.75366e-05	0.00233865
1415803_at	AF010586	Mm.103711	chemokine (C-X3-C motif) ligand 1	Cx3cl1	ENSMUSG00000031778	20312	5.79444	5.84836	5.72099	6.38925	6.66325	6.33623	1.60041	9.77159e-05	0.0023417
1458148_at	BB466171	Mm.215994	NLR family, CARD domain containing 3	Nlrc3	---	268857	3.61374	4.04713	4.02396	4.4566	4.50567	4.64071	1.56706	9.79011e-05	0.0023449
1452043_at	AK020401	Mm.383824	RIKEN cDNA 2310011J03 gene	2310011J03Rik	ENSMUSG00000020133	66374	8.28565	8.2367	8.50171	7.78213	7.7636	7.92049	0.698065	9.82393e-05	0.00234925
1420620_a_at	NM_011883	Mm.274360	ring finger protein 13	Rnf13	ENSMUSG00000036503	24017	7.6174	7.71827	7.82508	7.02547	7.23934	7.15414	0.669687	9.81384e-05	0.00234933
1436984_at	BG261647	Mm.212066	abl-interactor 2	Abi2	ENSMUSG00000026782	329165	8.84777	9.09997	9.08813	8.4512	8.65198	8.5517	0.727402	9.81922e-05	0.00234937
1419006_s_at	NM_033602	Mm.296457	pellino 2	Peli2	ENSMUSG00000021846	93834	5.29259	5.30235	5.30443	4.65618	4.66612	4.73523	0.653566	9.83233e-05	0.00235002
1451322_at	BC024580	Mm.28108	carboxymethylenebutenolidase-like (Pseudomonas)	Cmbl	ENSMUSG00000022235	69574	4.70502	4.54738	4.77668	5.23148	5.45362	5.37325	1.60888	9.85169e-05	0.0023534
1424169_at	BC008166	Mm.371656	Tax1 (human T-cell leukemia virus type I) binding protein 3 /// similar to Tax1 (human T-cell leukemia virus type I) binding protein 3	LOC100039683 /// LOC100045937 /// LOC100047518 /// Tax1bp3	---	100039683 /// 100045937 /// 100047518 /// 76281	7.86873	8.16203	8.15803	8.61687	8.54583	8.82093	1.52255	9.93617e-05	0.00236731
1451035_a_at	BG296124	Mm.30085	aldo-keto reductase family 1, member A4 (aldehyde reductase)	Akr1a4	ENSMUSG00000028692	58810	11.6107	11.4943	11.4623	12.0208	11.8894	11.9558	1.35059	9.93272e-05	0.00236774
1437936_at	AI428240	Mm.23411	RIKEN cDNA 6330534C20 gene	6330534C20Rik	ENSMUSG00000073207	434778	7.58561	7.53805	7.47544	6.72252	7.10334	6.84294	0.644892	9.92873e-05	0.00236804
1452759_s_at	BI149999	Mm.103382	PTPRF interacting protein, binding protein 1 (liprin beta 1)	Ppfibp1	ENSMUSG00000016487	67533	7.9246	7.78685	7.64498	8.39608	8.26428	8.37859	1.48053	9.91891e-05	0.0023682
1416623_at	NM_013691	Mm.2114	thrombospondin 3	Thbs3	ENSMUSG00000028047	21827	5.98259	6.08556	6.09622	6.49458	6.72969	6.87607	1.56859	9.92543e-05	0.0023685
1434232_a_at	BB429625	Mm.371816	RIKEN cDNA 2610030H06 gene	2610030H06Rik	---	67048	7.30875	7.02934	7.65578	6.63786	6.56212	6.90553	0.648658	9.94958e-05	0.00236925
1434754_at	AU067654	Mm.425690	GTPase activating RANGAP domain-like 4	Garnl4	ENSMUSG00000038807	380711	5.60065	5.43067	5.3521	6.07604	6.3133	5.97699	1.59204	9.97758e-05	0.00237216
1428384_at	AK003950	Mm.273986	DNA segment, Chr 4, Brigham & Women's Genetics 0951 expressed	D4Bwg0951e	ENSMUSG00000048706	52829	5.74623	5.61356	5.79361	5.2168	4.96223	4.84354	0.615709	9.96938e-05	0.00237271
1448190_at	NM_025796	Mm.120763	mitochondrial ribosomal protein L33	Mrpl33	ENSMUSG00000029142	66845	9.66278	9.66271	9.73555	8.93555	9.2717	9.10298	0.670562	9.97587e-05	0.002373
1433587_at	BB612707	Mm.293466	RGM domain family, member B	Rgmb	ENSMUSG00000048027	68799	4.36126	4.46208	4.23706	5.10985	4.93682	4.97038	1.57742	0.000100173	0.00238035
1438270_at	BB323892	Mm.34766	expressed sequence AI846148	AI846148	ENSMUSG00000024970	68229	7.30751	7.42832	6.99231	8.0839	7.95926	7.54623	1.54193	0.000100326	0.00238148
1423030_at	AI195225	Mm.379457	valosin containing protein /// similar to Transitional endoplasmic reticulum ATPase (TER ATPase) (15S Mg(2+)-ATPase p97 subunit) (Valosin-containing protein) (VCP)	LOC675857 /// Vcp	ENSMUSG00000028452	269523 /// 675857	11.8407	11.9502	11.8274	12.211	12.2682	12.1948	1.27641	0.000100284	0.00238174
1417197_at	NM_133791	Mm.235074	WW, C2 and coiled-coil domain containing 2	Wwc2	ENSMUSG00000031563	52357	7.11283	7.19387	7.05676	7.78239	7.64677	7.83668	1.55881	0.000100518	0.00238479
1425099_a_at	BC011080	Mm.440371	aryl hydrocarbon receptor nuclear translocator-like	Arntl	ENSMUSG00000055116	11865	7.82369	7.8316	7.99723	7.27588	7.39486	7.3227	0.683133	0.000100582	0.00238504
1437857_at	AV367203	Mm.257808	dpy-19-like 3 (C. elegans)	Dpy19l3	ENSMUSG00000043671	233115	5.66455	5.32913	5.35028	4.73523	4.86197	4.54955	0.607518	0.000100715	0.00238694
1426738_at	BC014860	Mm.314923	diacylglycerol kinase zeta	Dgkz	ENSMUSG00000040479	104418	8.08406	8.09953	7.68898	8.64236	8.55956	8.70941	1.62554	0.000100827	0.00238833
1425788_a_at	BC025104	Mm.270783	enoyl Coenzyme A hydratase domain containing 2	Echdc2	ENSMUSG00000028601	52430	7.68974	8.16611	7.86064	7.29359	7.42786	7.06887	0.64566	0.000100939	0.00238974
1437227_at	BB426721	Mm.20273	ubiquitin related modifier 1 homolog (S. cerevisiae)	Urm1	ENSMUSG00000069020	68205	5.68089	5.44561	5.51272	6.173	6.07604	6.35589	1.58284	0.000101277	0.00239523
1460194_at	NM_010726	Mm.391704	phytanoyl-CoA hydroxylase	Phyh	ENSMUSG00000026664	16922	8.95939	8.88985	8.79809	8.18409	8.44075	8.23483	0.664514	0.000101248	0.0023958
1450576_a_at	NM_013651	Mm.358633	splicing factor 3a, subunit 2	Sf3a2	ENSMUSG00000020211	20222	8.27044	8.72534	7.46298	9.39198	9.10815	8.80677	2.00595	0.000102101	0.00241345
1417434_at	NM_010274	Mm.3711	glycerol phosphate dehydrogenase 2, mitochondrial	Gpd2	ENSMUSG00000026827	14571	10.9322	11.0398	11.0813	10.4591	10.6162	10.5087	0.712785	0.000102316	0.00241473
1415681_at	NM_053164	Mm.44174	mitochondrial ribosomal protein L43	Mrpl43	ENSMUSG00000025208	94067	10.5272	10.6239	10.5077	10.0636	10.1303	10.0797	0.726224	0.000102275	0.00241504
1453034_at	AK018584	Mm.38195	zinc finger protein 251	Zfp251	---	71591	6.96077	7.05582	7.20584	6.28623	6.49926	6.60525	0.655313	0.000102258	0.0024159
1456772_at	AI844633	Mm.425296	neutrophil cytosolic factor 1	Ncf1	ENSMUSG00000015950	17969	4.25152	4.61073	4.54733	5.55773	5.05911	5.50717	1.92751	0.000102515	0.00241817
1422321_a_at	NM_011750	Mm.256422	splicing factor 1	Sf1	---	22668	7.92154	8.41359	7.25777	9.21099	8.8091	8.36363	1.97068	0.000102582	0.00241849
1435936_at	BI134706	---	similar to sodium-coupled citrate transporter	LOC100046128	---	100046128	6.56747	7.18289	6.80433	6.09725	6.23433	6.14896	0.624973	0.000102813	0.00242138
1451679_at	BC016270	Mm.328305	RIKEN cDNA 6530401D17 gene	6530401D17Rik	ENSMUSG00000048355	76219	9.6415	9.44888	9.90811	9.09899	9.02685	9.26706	0.691399	0.000102878	0.00242167
1434035_at	C87407	Mm.458094	DnaJ (Hsp40) homolog, subfamily B, member 6 /// similar to DnaJ (Hsp40) homolog, subfamily B, member 6	Dnajb6 /// LOC100039994 /// LOC100048324	ENSMUSG00000029131	100039994 /// 100048324 /// 23950	8.77107	9.33717	8.77746	8.38341	8.83646	8.06191	0.693366	0.000102795	0.00242223
1428191_s_at	AK009576	Mm.5750	methyltransferase 11 domain containing 1	Mett11d1	ENSMUSG00000004561	52535	7.29777	7.38241	7.37875	6.70214	6.93241	6.67197	0.668829	0.000103117	0.00242477
1426614_at	BB523906	Mm.227598	protein kinase C binding protein 1	Prkcbp1	---	228880	8.22463	8.35454	8.12545	9.26473	8.75108	9.28461	1.86866	0.000103082	0.00242521
1448835_at	NM_033270	Mm.23296	E2F transcription factor 6	E2f6	ENSMUSG00000057469	50496	8.35735	8.49752	8.42191	8.98787	8.85876	9.08881	1.47344	0.000103212	0.00242573
1416626_at	NM_011107	Mm.20190	phospholipase A2, group IB, pancreas	Pla2g1b	ENSMUSG00000029522	18778	9.77413	9.92612	9.91132	9.24165	9.64507	9.41597	0.741251	0.000103327	0.00242717
1448310_at	NM_019987	Mm.288719	intestinal cell kinase	Ick	ENSMUSG00000009828	56542	6.62204	6.72872	6.57928	7.11149	7.26038	7.26394	1.48561	0.000103751	0.0024346
1419021_at	NM_133197	Mm.93796	mcf.2 transforming sequence	Mcf2	ENSMUSG00000031139	109904	9.06205	8.83488	9.06488	8.57036	8.35634	8.51411	0.703851	0.000103738	0.00243554
1421156_a_at	NM_013505	Mm.280547	desmocollin 2	Dsc2	ENSMUSG00000024331	13506	4.54682	4.86197	4.60207	5.29082	5.39799	5.24248	1.56118	0.000104834	0.00245871
1423108_at	AV008091	Mm.29666	solute carrier family 25 (mitochondrial carnitine/acylcarnitine translocase), member 20	Slc25a20	ENSMUSG00000032602	57279	9.34445	9.75695	9.6552	8.70883	9.4484	8.95354	0.688661	0.00010493	0.00245968
1442698_at	BB252728	Mm.404570	7 days neonate cerebellum cDNA, RIKEN full-length enriched library, clone:A730053D01 product:unclassifiable, full insert sequence	---	---	---	5.42488	5.38572	5.55893	5.94777	6.04545	6.29618	1.56121	0.000105113	0.0024627
1451243_at	BC019200	Mm.291048	arginyl aminopeptidase (aminopeptidase B)	Rnpep	ENSMUSG00000041926	215615	8.06613	8.12402	8.04735	8.91342	8.48445	9.14943	1.74319	0.000105445	0.00246663
1460704_at	AK004573	Mm.871	RFNG O-fucosylpeptide 3-beta-N-acetylglucosaminyltransferase	Rfng	ENSMUSG00000025158	19719	8.36903	8.53595	8.24136	7.77289	7.9102	7.77289	0.677443	0.000105441	0.00246782
1431469_a_at	AK015150	Mm.94560	CXXC finger 5	Cxxc5	ENSMUSG00000046668	67393	8.62043	8.60424	8.4009	9.4597	8.92405	9.16025	1.57668	0.000105403	0.0024682
1419056_at	AF038538	Mm.24142	reticulon 2 (Z-band associated protein)	Rtn2	ENSMUSG00000030401	20167	6.5846	6.78289	6.48164	6.0457	6.14223	6.0705	0.693915	0.000106373	0.00248705
1420095_s_at	AI326272	Mm.2760	zinc finger and SCAN domain containing 21	Zscan21	ENSMUSG00000037017	22697	8.14136	7.97325	8.17746	7.4679	7.53878	7.62403	0.68279	0.000106808	0.00249593
1422539_at	BM203810	Mm.41739	exotoses (multiple)-like 2	Extl2	ENSMUSG00000027963	58193	6.31222	6.0485	6.55171	5.56988	5.59825	5.54391	0.608995	0.000107158	0.00250282
1453738_at	BI664973	Mm.256874	RIKEN cDNA C330018D20 gene	C330018D20Rik	ENSMUSG00000024592	77422	6.59606	6.52721	6.70901	5.96511	5.9419	5.98687	0.639485	0.000107395	0.00250576
1433982_at	BG075391	Mm.21630	ubiquitin specific peptidase 28	Usp28	ENSMUSG00000032267	235323	8.4887	8.62422	8.77863	7.91865	8.16369	7.88762	0.646516	0.000107344	0.00250587
1437125_at	BB476448	Mm.131530	calcium/calmodulin-dependent protein kinase II alpha	Camk2a	ENSMUSG00000024617	12322	5.65773	5.67152	5.62658	6.52447	6.13196	6.372	1.62532	0.000108866	0.00253745
1419281_a_at	BC021397	Mm.17519	zinc finger protein 259	Zfp259	ENSMUSG00000032078	22687	10.1636	10.1968	10.1463	9.71621	9.8629	9.79059	0.769403	0.000108853	0.00253846
1447800_x_at	AV085634	---	---	---	---	---	8.23943	8.25114	8.38311	8.72878	8.83714	8.81051	1.41657	0.000108976	0.0025387
1417539_at	NM_011895	Mm.281885	solute carrier family 35 (CMP-sialic acid transporter), member 1 /// similar to CMP-sialic acid transporter	LOC100046775 /// Slc35a1	ENSMUSG00000028293	100046775 /// 24060	7.93638	8.05	8.21302	7.53316	7.33617	7.34175	0.637511	0.000109101	0.00254031
1421232_at	NM_008881	Mm.3789	plexin A1	Plxna1	ENSMUSG00000030084	18844	5.93263	5.46928	5.49523	6.4035	6.09775	6.19434	1.51845	0.00010928	0.00254316
1455649_at	BB106428	Mm.130002	tetratricopeptide repeat domain 9	Ttc9	ENSMUSG00000042734	69480	5.56402	5.43479	5.58815	6.17849	6.16728	6.17236	1.56391	0.000109643	0.00255029
1427059_at	BB367207	Mm.323358	transmembrane protein 184b	Tmem184b	ENSMUSG00000009035	223693	7.75693	7.72078	7.40825	8.4597	8.1039	8.28752	1.59041	0.000110097	0.00255953
1435011_x_at	AI627032	Mm.30085	aldo-keto reductase family 1, member A4 (aldehyde reductase)	Akr1a4	ENSMUSG00000028692	58810	11.3573	11.3	11.3416	11.7458	11.5971	11.7142	1.27745	0.000110269	0.0025622
1428092_at	AK004547	Mm.28270	cell division cycle 5-like (S. pombe)	Cdc5l	ENSMUSG00000023932	71702	11.494	11.5091	11.5546	11.1793	11.153	11.0161	0.757925	0.000110394	0.00256379
1437852_x_at	BB147177	Mm.356778	cleavage and polyadenylation specificity factor 3	Cpsf3	ENSMUSG00000054309	54451	10.4379	10.433	10.479	9.90228	9.99157	10.1171	0.734796	0.00011092	0.00257468
1423728_at	BC024463	Mm.206404	eukaryotic translation initiation factor 3, subunit E interacting protein	Eif3eip	ENSMUSG00000033047	223691	12.7584	12.7533	12.8362	12.4153	12.5357	12.4897	0.811616	0.000111317	0.00258123
1435913_at	AW909327	Mm.133741	beta-1,4-N-acetyl-galactosaminyl transferase 4	B4galnt4	---	330671	8.84807	9.03882	8.85177	8.45067	8.45197	8.11531	0.675077	0.000111418	0.00258225
1434190_at	BG071956	Mm.18652	spermine synthase	Sms	---	20603	8.95856	9.19376	9.16315	8.50523	8.79525	8.59408	0.721017	0.000111306	0.00258232
1418468_at	NM_013469	Mm.426639	annexin A11 /// similar to Annexin A11	Anxa11 /// LOC100039484 /// LOC100039503	---	100039484 /// 100039503 /// 11744	7.88962	8.13933	7.11557	8.88762	8.50285	8.26549	1.83426	0.000111816	0.00258881
1424193_at	AB041855	Mm.103522	PWP2 periodic tryptophan protein homolog (yeast)	Pwp2	ENSMUSG00000032834	110816	9.02987	9.14979	9.10053	8.5244	8.5721	8.64812	0.701764	0.000111777	0.00258925
1424930_s_at	BC016600	Mm.132439	expressed sequence AW544981	AW544981	ENSMUSG00000022408	213956	3.79745	4.14301	3.77265	4.75644	4.61592	4.7347	1.75998	0.000112053	0.00259298
1459086_at	BG069060	---	---	---	---	---	3.46182	3.63777	3.7727	3.0185	3.04056	3.1298	0.678966	0.000112205	0.00259516
1459052_at	BE993484	Mm.445589	Transcribed locus	---	---	---	4.07953	4.20771	3.98345	5.35143	4.67887	4.80819	1.85741	0.000112338	0.00259689
1448127_at	BB758819	Mm.197486	ribonucleotide reductase M1	Rrm1	ENSMUSG00000030978	20133	11.1133	10.999	11.208	11.6084	11.4278	11.476	1.3199	0.000112621	0.00260211
1451767_at	BE370703	Mm.425296	neutrophil cytosolic factor 1	Ncf1	ENSMUSG00000015950	17969	4.11777	3.6237	3.97256	4.62498	4.47067	4.98077	1.74381	0.000112878	0.00260538
1415973_at	AW546141	Mm.30059	myristoylated alanine rich protein kinase C substrate	Marcks	---	17118	8.19606	7.69042	8.0408	7.64959	7.13768	7.59859	0.700806	0.000112862	0.00260634
1434745_at	BQ175880	Mm.333406	cyclin D2	Ccnd2	ENSMUSG00000000184	12444	6.74345	6.29421	6.30695	5.72861	5.71696	5.64641	0.599256	0.0001131	0.00260784
1434665_at	AV052058	Mm.334535	aspartylglucosaminidase	Aga	ENSMUSG00000031521	11593	8.33523	7.932	8.44969	7.65404	7.53118	7.60895	0.646478	0.000113063	0.00260832
1432174_a_at	AK016883	Mm.85000	Na+/H+ exchanger domain containing 1	Nhedc1	ENSMUSG00000050150	74446	7.48117	7.54275	7.4427	7.02711	6.80571	6.9191	0.675195	0.00011352	0.00261352
1435949_at	BB175029	Mm.209800	zinc finger CCCH type containing 3	Zc3h3	ENSMUSG00000075600	223642	7.9657	8.02657	7.57986	8.66595	8.42363	8.17966	1.4857	0.00011342	0.00261388
1429260_at	AW985991	Mm.392261	RIKEN cDNA 1810014B01 gene	1810014B01Rik	---	66263	4.61427	5.20908	5.05873	4.13706	4.51138	4.25214	0.635551	0.000113487	0.00261408
1450657_at	NM_019489	Mm.126873	peptidylprolyl isomerase E (cyclophilin E)	Ppie	ENSMUSG00000028651	56031	9.10742	8.98893	9.29821	8.6283	8.62789	8.61825	0.706734	0.000113949	0.00262204
1421426_at	NM_020259	Mm.254493	Hedgehog-interacting protein	Hhip	ENSMUSG00000064325	15245	4.4703	4.22409	4.48135	3.96731	3.67413	3.84042	0.676662	0.000114099	0.00262417
1456738_s_at	BB556275	Mm.133202	brain protein 16	Brp16	ENSMUSG00000022554	59053	8.86407	9.23999	8.95726	8.50947	8.58418	8.50169	0.715343	0.000114264	0.00262529
1427302_at	AV224446	Mm.338425	ectonucleotide pyrophosphatase/phosphodiesterase 3	Enpp3	ENSMUSG00000019989	209558	8.20684	8.18112	8.05509	8.72174	8.89794	8.45146	1.46288	0.000114254	0.00262639
1425581_s_at	AF349573	Mm.62886	UDP-N-acetyl-alpha-D-galactosamine: polypeptide N-acetylgalactosaminyltransferase 7	Galnt7	ENSMUSG00000031608	108150	6.53859	6.34967	6.66955	7.2237	7.0334	7.18191	1.54683	0.000114634	0.00263111
1433799_at	AV366849	Mm.436555	retinol dehydrogenase 13 (all-trans and 9-cis)	Rdh13	ENSMUSG00000008435	108841	7.67363	7.87824	7.49156	8.38858	8.28695	8.37491	1.60453	0.000114587	0.00263136
1433445_x_at	BB705380	Mm.61526	3-hydroxy-3-methylglutaryl-Coenzyme A synthase 1 /// similar to Hmgcs1 protein	Hmgcs1 /// LOC100040592	ENSMUSG00000075461	100040592 /// 208715	10.9583	10.6482	10.5548	11.2737	11.1275	11.1468	1.38191	0.000114774	0.00263164
1449106_at	NM_008161	Mm.200916	glutathione peroxidase 3	Gpx3	---	14778	8.18649	7.90142	8.11981	8.81732	8.34402	8.76717	1.49127	0.000114765	0.00263277
1449444_a_at	BB436326	Mm.270393	microfibrillar-associated protein 1A /// microfibrillar-associated protein 1B /// similar to microfibrillar-associated protein 1A	LOC100048499 /// Mfap1a /// Mfap1b	ENSMUSG00000048222 /// ENSMUSG00000068479	100034361 /// 100048499 /// 67532	9.43287	9.47051	9.59576	8.98793	9.08788	9.14055	0.743683	0.000114991	0.00263527
1442384_at	BG065559	Mm.426564	Transcribed locus	---	---	---	6.29296	7.35542	6.38482	5.4093	6.5949	5.98337	0.629792	0.000115099	0.00263639
1430025_at	AK015002	Mm.439683	protein phosphatase 3, catalytic subunit, gamma isoform	Ppp3cc	---	19057	6.66238	6.56458	6.62152	6.13047	5.90366	6.04884	0.665493	0.000115406	0.0026421
1418114_at	NM_009035	Mm.209292	recombination signal binding protein for immunoglobulin kappa J region	Rbpj	---	19664	10.6727	10.6355	10.6369	10.2892	10.197	10.2824	0.762202	0.000115472	0.00264227
1434060_at	AW146201	Mm.244179	hect (homologous to the E6-AP (UBE3A) carboxyl terminus) domain and RCC1 (CHC1)-like domain (RLD) 1	Herc1	---	235439	7.73641	7.75237	7.77117	8.25373	8.2742	8.3718	1.46115	0.000115678	0.00264564
1433975_at	BI524986	Mm.190984	cyclin-dependent kinase (CDC2-like) 10	Cdk10	ENSMUSG00000033862	234854	7.04574	7.30255	7.19064	6.55403	6.81101	6.52425	0.684177	0.000115933	0.00265013
1418709_at	AF037370	Mm.423030	cytochrome c oxidase, subunit VIIa 1	Cox7a1	ENSMUSG00000074218	12865	7.39587	7.38649	7.47178	6.71275	6.96673	6.75219	0.659212	0.000116374	0.00265885
1434348_at	BM206792	Mm.236835	fasciculation and elongation protein zeta 2 (zygin II)	Fez2	ENSMUSG00000056121	225020	7.25257	7.5075	7.43529	8.02914	7.98964	7.93247	1.5071	0.000116483	0.00266
1425989_a_at	U61112	Mm.227733	eyes absent 3 homolog (Drosophila)	Eya3	ENSMUSG00000028886	14050	5.4257	5.19443	4.81309	6.10039	5.79969	5.41663	1.54565	0.000116566	0.00266054
1452905_at	AV015833	Mm.260733	GTL2, imprinted maternally expressed untranslated mRNA /// latrophilin 1	Gtl2 /// Lphn1	---	17263 /// 330814	8.85366	9.1679	8.52351	9.59131	9.48743	9.45398	1.60709	0.000116629	0.00266063
1459971_at	AV133559	Mm.460204	Transcribed locus	---	---	---	2.97005	2.95106	3.05015	2.56045	2.59802	2.54985	0.747578	0.000116803	0.00266325
1416609_at	NM_030561	Mm.290116	cDNA sequence BC004004	BC004004	ENSMUSG00000052712	80748	8.4074	8.75348	8.645	7.91989	8.26246	8.00441	0.688742	0.000117554	0.00267767
1448561_at	NM_010877	Mm.270307	neutrophil cytosolic factor 2	Ncf2	ENSMUSG00000026480	17970	6.33026	6.72871	6.55726	7.05127	7.21897	7.19321	1.53566	0.000117525	0.00267837
1424225_at	AF398969	Mm.200766	ankyrin repeat and SOCS box-containing protein 8	Asb8	ENSMUSG00000048175	78541	7.28657	7.41937	7.41986	8.03132	7.88669	8.03252	1.5291	0.000118212	0.00268589
1424274_at	BC016069	Mm.15868	vesicle docking protein	Vdp	ENSMUSG00000029407	56041	10.1765	10.2462	10.5459	9.6814	9.90204	9.81212	0.699547	0.000118166	0.0026862
1428588_a_at	BF134369	Mm.23010	mitochondrial ribosomal protein L41	Mrpl41	ENSMUSG00000036850	107733	9.75733	9.53162	9.82611	9.16062	9.00798	9.41405	0.702807	0.000118137	0.00268689
1424174_at	AF246218	Mm.21297	Sh3kbp1 binding protein 1	Shkbp1	ENSMUSG00000003759	192192	9.51846	9.4943	9.5393	9.95608	9.81288	10.032	1.33617	0.000118079	0.00268692
1449078_at	NM_018784	Mm.212742	ST3 beta-galactoside alpha-2,3-sialyltransferase 6	St3gal6	ENSMUSG00000022747	54613	3.01425	3.16261	3.0073	3.56661	3.66017	3.66864	1.48662	0.000118029	0.00268715
1426750_at	AW538200	Mm.28095	filamin, beta	Flnb	ENSMUSG00000025278	286940	9.06776	9.10448	8.63809	9.52585	9.61621	9.4247	1.50817	0.000118554	0.00268824
1423627_at	AV158882	Mm.252	NAD(P)H dehydrogenase, quinone 1	Nqo1	ENSMUSG00000003849	18104	7.83365	7.55764	8.06997	8.56691	8.10046	8.53455	1.49971	0.00011846	0.00268882
1438945_x_at	BB142324	Mm.378921	gap junction membrane channel protein alpha 1	Gja1	ENSMUSG00000050953	14609	10.388	10.0774	10.3189	10.6922	10.6884	10.7419	1.36761	0.000118522	0.00268886
1422471_at	BB045429	Mm.286622	peroxisomal biogenesis factor 13	Pex13	ENSMUSG00000020283	72129	10.4329	10.5839	10.5698	9.94588	10.1161	10.0097	0.704932	0.00011846	0.00269017
1429123_at	BB025283	Mm.34867	RAB27A, member RAS oncogene family	Rab27a	ENSMUSG00000032202	11891	7.27601	7.66679	7.5184	6.7152	7.0826	6.55849	0.619676	0.000119031	0.00269634
1437733_at	BB765292	Mm.259516	eukaryotic translation initiation factor 4E binding protein 2	Eif4ebp2	---	13688	8.54159	8.54991	7.20333	9.21871	9.05467	8.45265	1.79837	0.000119027	0.0026976
1419752_at	AK013866	Mm.247456	nuclear transcription factor, X-box binding 1	Nfx1	ENSMUSG00000028423	74164	7.7471	8.01367	7.80161	7.15818	7.56578	7.23167	0.690532	0.000119796	0.0027123
1435609_at	BB304905	---	---	---	---	---	5.25593	5.36838	5.38395	6.22367	5.80837	6.25916	1.71555	0.000120063	0.00271426
1448213_at	NM_010730	Mm.248360	annexin A1	Anxa1	ENSMUSG00000024659	16952	7.10115	6.9452	7.27154	8.0323	7.43154	7.81725	1.58914	0.000120039	0.00271509
1422478_a_at	NM_019811	Mm.255026	acyl-CoA synthetase short-chain family member 2	Acss2	ENSMUSG00000027605	60525	5.63819	5.93749	5.73013	4.46028	5.47986	4.75415	0.55952	0.000120024	0.00271612
1435111_at	AI595921	Mm.459021	RIKEN cDNA 2310011E23 gene	2310011E23Rik	---	69610	3.22152	3.29843	3.57147	4.10016	4.55352	4.00228	1.85782	0.000120611	0.00272529
1449083_at	AA067702	Mm.209774	coiled-coil domain containing 91	Ccdc91	ENSMUSG00000030301	67015	7.98102	7.91361	8.00231	7.17456	7.47735	7.32712	0.645695	0.000120742	0.00272689
1450977_s_at	AI987929	Mm.30837	N-myc downstream regulated gene 1	Ndrg1	ENSMUSG00000005125	17988	7.40441	7.17053	7.41961	8.02719	8.21176	7.88125	1.6583	0.00012112	0.00273405
1439498_at	BG093601	Mm.392333	putative neuronal cell adhesion molecule	Punc	---	19289	8.09096	8.03251	8.19406	7.58278	7.57722	7.45263	0.676873	0.000121426	0.00273959
[truncated: 3,821 more rows]
