# Supplementary material for: A mouse embryonic stem cell bank for inducible overexpression of human chromosome 21 genes
Source: Genome Biol. 2010 Jun 22;11(6):R64. doi: 10.1186/gb-2010-11-6-r64 (PMC2911112; doi:10.1186/gb-2010-11-6-r64)
Supplement: Additional file 8 — Complete list of differentially expressed genes following the overexpression of Nrip1, one of the effective genes. [file gb-2010-11-6-r64-S8.XLS]

## Sheet: Sheet1
AffyId	Representative Public ID	UniGene ID	Gene Title	Gene Symbol	Ensembl	Entrez Gene	NRIP1_B1_t0.CEL	NRIP1_B2_t0.CEL	NRIP1_B3_t0t0.CEL	NRIP1_B1_t24.CEL	NRIP1_B2_t24.CEL	NRIP1_B3_t24.CEL	Ratio(t24/t0)	p val	fdr
1419700_a_at	NM_008935	Mm.6250	prominin 1	Prom1	ENSMUSG00000029086	19126	4.45903	5.48756	4.6074	6.61971	7.83586	6.86275	4.77934	9.43579e-09	0.000425564
1435176_a_at	BF019883	Mm.34871	inhibitor of DNA binding 2	Id2	ENSMUSG00000020644	15902	6.30072	7.96404	7.06221	7.98222	10.0662	8.82901	3.63471	4.82236e-08	0.000724978
1425995_s_at	M55512	Mm.389339	Wilms tumor homolog /// similar to Wilms tumor homolog	LOC100048295 /// Wt1	ENSMUSG00000016458	100048295 /// 22431	4.50066	4.19869	4.26041	6.42325	5.86651	6.4978	3.89461	1.27882e-07	0.000823942
1416122_at	NM_009829	Mm.333406	cyclin D2	Ccnd2	ENSMUSG00000000184	12444	7.03517	6.85662	6.80185	8.91467	9.7314	9.0391	5.24312	1.00466e-07	0.000906226
1421045_at	BB528408	Mm.235616	mannose receptor, C type 2	Mrc2	---	17534	4.88333	4.75974	4.99252	6.68086	7.24731	6.88726	4.26769	1.22051e-07	0.000917435
1417649_at	NM_009876	Mm.168789	cyclin-dependent kinase inhibitor 1C (P57)	Cdkn1c	ENSMUSG00000037664	12577	8.83239	8.34217	9.14957	10.7231	10.9215	10.9488	4.3884	4.07011e-08	0.00091783
1443256_at	BB548833	Mm.358802	2 days pregnant adult female oviduct cDNA, RIKEN full-length enriched library, clone:E230012I16 product:unclassifiable, full insert sequence	---	---	---	5.05836	5.45244	5.31957	6.96928	8.12718	7.64655	5.05443	8.96318e-08	0.00101062
1435192_at	AV306664	Mm.35784	SRY-box containing gene 3	Sox3	---	20675	6.99094	6.2003	5.74421	8.68778	7.88777	8.12416	3.88933	3.0349e-07	0.00124434
1460514_s_at	AK010738	Mm.196417	achaete-scute complex homolog-like 2 (Drosophila)	Ascl2	---	17173	5.97956	6.06222	6.23693	7.28371	7.54414	7.50638	2.55776	3.77816e-07	0.00131076
1430127_a_at	AK007904	Mm.333406	cyclin D2	Ccnd2	ENSMUSG00000000184	12444	6.68928	6.48589	6.3477	8.23357	9.07499	8.3701	4.33214	4.39283e-07	0.00132081
1435981_at	BM118398	Mm.383529	10 days neonate cerebellum cDNA, RIKEN full-length enriched library, clone:6530415D11 product:unclassifiable, full insert sequence	---	---	---	6.17148	6.4459	6.45348	7.53733	8.03762	7.72069	2.6661	2.93087e-07	0.00132185
1418649_at	BB284358	Mm.133037	EGL nine homolog 3 (C. elegans)	Egln3	ENSMUSG00000035105	112407	7.20015	6.58556	7.50588	8.41078	7.77012	8.57254	2.2273	5.06386e-07	0.00134344
1448229_s_at	NM_009829	Mm.333406	cyclin D2	Ccnd2	ENSMUSG00000000184	12444	5.52209	4.98651	4.95891	7.38105	7.66451	6.7701	4.51215	4.18049e-07	0.00134674
1432018_at	AK010738	Mm.196417	achaete-scute complex homolog-like 2 (Drosophila)	Ascl2	---	17173	4.49274	4.25377	4.36742	5.90257	6.27876	6.40268	3.60864	3.67732e-07	0.00138209
1438200_at	BB065799	Mm.45563	sulfatase 1	Sulf1	ENSMUSG00000016918	240725	6.58591	7.29161	6.94884	8.05782	9.26287	8.61194	3.28732	2.79132e-07	0.00139879
1437880_at	AV273001	Mm.36349	ladybird homeobox 1 homolog (Drosophila) corepressor 1	Lbxcor1	ENSMUSG00000022245	207667	5.6238	5.12409	6.01794	7.78579	8.52736	8.15073	6.48032	5.00896e-07	0.00141193
1434745_at	BQ175880	Mm.333406	cyclin D2	Ccnd2	ENSMUSG00000000184	12444	6.57711	6.24795	6.28183	8.44081	9.15878	8.30716	5.07693	2.70445e-07	0.00152467
1416123_at	NM_009829	Mm.333406	cyclin D2	Ccnd2	ENSMUSG00000000184	12444	3.68869	3.04081	2.95774	5.26294	5.50388	4.54769	3.83403	6.15978e-07	0.0015434
1455114_at	BB547482	Mm.25457	cyclin O	Ccno	ENSMUSG00000042417	218630	5.23685	5.57766	5.28256	6.68502	7.65844	6.80979	3.28044	7.03347e-07	0.00158608
1451191_at	BC018397	Mm.4757	cellular retinoic acid binding protein II	Crabp2	ENSMUSG00000004885	12904	7.13468	7.094	7.41114	8.7043	9.80808	9.31899	4.42751	6.84179e-07	0.00162406
1452141_a_at	BC001991	Mm.392203	selenoprotein P, plasma, 1	Sepp1	---	20363	7.05135	7.61677	6.9513	8.11328	8.71184	8.16217	2.17958	7.85029e-07	0.00168598
1452092_at	AK019474	Mm.213582	RIKEN cDNA 4631426J05 gene	4631426J05Rik	ENSMUSG00000030930	77590	5.13584	5.32027	4.77312	6.49139	7.4029	6.31031	3.23234	9.47583e-07	0.00194259
1448181_at	BC013486	Mm.41389	Kruppel-like factor 15	Klf15	ENSMUSG00000030087	66277	7.96272	7.44414	7.55227	6.80277	5.96267	6.18369	0.39764	1.07313e-06	0.00201664
1424797_a_at	U80011	Mm.246804	paired-like homeodomain transcription factor 2	Pitx2	ENSMUSG00000028023	18741	5.06276	4.47852	5.35148	7.64358	9.19101	8.20232	13.1383	1.16474e-06	0.00202041
1439665_at	BB417145	Mm.392632	G protein-coupled receptor 23	Gpr23	---	78134	4.9252	6.65694	5.19462	6.22199	7.98539	6.71356	2.61132	1.03822e-06	0.00203586
1453125_at	BM508495	Mm.41702	SRY-box containing gene 11	Sox11	---	20666	5.74753	5.28421	5.95029	7.4495	7.9104	7.64358	4.22044	1.36645e-06	0.00205428
1458687_at	BG070509	Mm.173259	hypothetical LOC672498	LOC672498	---	672498	6.35551	6.25484	6.89722	7.69776	8.01971	8.13578	2.76451	1.32493e-06	0.00206053
1418825_at	NM_008326	Mm.29938	immunity-related GTPase family, M	Irgm	ENSMUSG00000046879	15944	5.95881	5.78973	5.68786	7.71675	9.36814	8.43074	7.34059	1.23995e-06	0.00207121
1436050_x_at	AI326893	Mm.280029	hairy and enhancer of split 6 (Drosophila)	Hes6	ENSMUSG00000067071	55927	6.51948	6.68227	6.74029	7.9408	9.05476	8.66064	3.8806	1.1592e-06	0.00209125
1418777_at	NM_009138	Mm.7275	chemokine (C-C motif) ligand 25	Ccl25	---	20300	5.98231	5.17533	6.02308	7.21383	6.9001	7.40683	2.75429	1.30127e-06	0.00209602
1417638_at	NM_010094	Mm.378911	left right determination factor 1	Lefty1	ENSMUSG00000038793	13590	8.41634	9.39489	9.07201	9.9041	11.8632	10.465	3.65491	1.5361e-06	0.00223483
1436319_at	BB751459	Mm.45563	sulfatase 1	Sulf1	---	240725	6.44482	7.03149	6.85423	7.92599	9.071	8.28428	3.19913	1.75164e-06	0.00232356
1416316_at	BC013442	Mm.290044	solute carrier family 27 (fatty acid transporter), member 2	Slc27a2	ENSMUSG00000027359	26458	7.81621	8.52607	8.13416	9.01506	9.88179	9.27636	2.35399	1.71646e-06	0.00234588
1417839_at	NM_013805	Mm.22768	claudin 5	Cldn5	ENSMUSG00000041378	12741	5.67803	5.34339	5.26198	6.84615	6.98715	7.3042	3.16359	1.82431e-06	0.0023508
1424470_a_at	BC020532	Mm.24028	Rap guanine nucleotide exchange factor (GEF) 3	Rapgef3	ENSMUSG00000022469	223864	7.07149	5.25049	6.92774	5.88409	3.69118	5.14711	0.356489	1.67287e-06	0.00235776
1436239_at	BB328706	Mm.172923	solute carrier family 5 (sodium iodide symporter), member 5	Slc5a5	ENSMUSG00000000792	114479	4.80451	4.16102	4.7059	6.1196	6.63792	6.7449	4.05494	2.06406e-06	0.00251597
1447272_s_at	BM249532	Mm.135129	ATPase, class V, type 10A	Atp10a	ENSMUSG00000025324	11982	3.16848	3.64087	3.89548	4.79025	6.18149	5.3403	3.87273	2.03298e-06	0.00254693
1416953_at	NM_010217	Mm.393058	connective tissue growth factor	Ctgf	ENSMUSG00000019997	14219	8.91147	9.39856	9.12937	9.83551	10.901	10.3132	2.33411	2.2345e-06	0.00265206
1437842_at	BB311508	Mm.297057	phosphatidylinositol-specific phospholipase C, X domain containing 1	Plcxd1	---	403178	3.83616	5.07238	5.02773	5.75626	7.28022	6.25015	3.57922	2.56122e-06	0.00296188
1431417_at	AK010826	Mm.41758	junction adhesion molecule 2	Jam2	---	67374	8.8865	8.02142	8.76554	7.91054	6.57504	7.73212	0.45463	3.47181e-06	0.00313164
1435906_x_at	BE197524	Mm.24038	guanylate nucleotide binding protein 2	Gbp2	ENSMUSG00000028270	14469	3.33937	2.66602	2.90729	6.18116	8.14438	5.82524	19.7693	3.42339e-06	0.00315099
1424560_at	U87814	Mm.2534	proline-serine-threonine phosphatase-interacting protein 1	Pstpip1	ENSMUSG00000032322	19200	5.12319	5.25281	4.79826	6.16298	6.88202	6.28707	2.65198	3.41425e-06	0.00320804
1455956_x_at	AV310588	Mm.333406	cyclin D2	Ccnd2	ENSMUSG00000000184	12444	6.3374	5.98363	6.09418	7.72554	9.00959	8.28248	5.10679	2.85709e-06	0.00322144
1417216_at	NM_138606	Mm.347478	proviral integration site 2	Pim2	ENSMUSG00000031155	18715	7.01112	7.22927	6.97394	8.54197	9.94625	8.59635	4.18114	3.38916e-06	0.00325222
1421299_a_at	NM_010703	Mm.255219	lymphoid enhancer binding factor 1	Lef1	ENSMUSG00000027985	16842	3.48206	4.07695	3.49845	5.09769	6.77842	4.99754	4.13192	3.38161e-06	0.00331552
1440542_at	BG064911	Mm.311913	RIKEN cDNA 7420416P09 gene	7420416P09Rik	ENSMUSG00000071235	432677	3.66076	3.4645	3.68644	4.99589	6.14061	5.50093	4.14388	3.32894e-06	0.00333641
1449848_at	NM_008137	Mm.313181	guanine nucleotide binding protein, alpha 14	Gna14	ENSMUSG00000024697	14675	4.90606	5.24939	5.92043	6.39858	7.02492	7.00972	2.78837	3.27638e-06	0.00335837
1454838_s_at	BB323985	Mm.311974	expressed sequence AW548124 /// similar to Expressed sequence AW548124	AW548124 /// LOC100048505	ENSMUSG00000024247	100048505 /// 106522	3.68228	3.13871	3.55452	5.20142	4.3247	5.77885	3.27144	3.24622e-06	0.00340484
1418648_at	BB284358	Mm.133037	EGL nine homolog 3 (C. elegans)	Egln3	ENSMUSG00000035105	112407	6.49283	5.31243	6.15715	7.72724	6.46851	8.01107	2.73206	3.85537e-06	0.00340943
1423411_at	BI099836	Mm.36863	cDNA sequence BC013481	BC013481	ENSMUSG00000070780	245945	6.77301	6.85165	6.54706	5.68906	4.95891	5.07058	0.366799	4.03216e-06	0.00343122
1418240_at	NM_010260	Mm.24038	guanylate nucleotide binding protein 2	Gbp2	ENSMUSG00000028270	14469	3.87802	3.62824	3.84582	6.00394	8.02115	6.47511	10.5202	3.98724e-06	0.00345824
1420549_at	NM_010259	Mm.457978	guanylate nucleotide binding protein 1	Gbp1	ENSMUSG00000028269	14468	3.2121	2.96186	4.16934	6.32174	8.97018	7.36481	27.3876	3.23152e-06	0.00347012
1450482_a_at	AB006320	Mm.246804	paired-like homeodomain transcription factor 2	Pitx2	ENSMUSG00000028023	18741	4.03576	4.1056	4.23155	5.24954	6.60777	6.13302	3.90692	3.20729e-06	0.0035281
1437012_x_at	BB226235	Mm.24028	Rap guanine nucleotide exchange factor (GEF) 3	Rapgef3	ENSMUSG00000022469	223864	7.18925	5.57588	6.63973	5.82419	4.18973	5.67746	0.428018	4.4317e-06	0.00370138
1420568_at	NM_009292	Mm.5171	stimulated by retinoic acid gene 8	Stra8	ENSMUSG00000029848	20899	7.90945	6.7081	7.61966	6.79394	5.82705	6.45538	0.483563	4.56871e-06	0.00374642
1434307_at	AW489972	Mm.394111	transmembrane protein 64	Tmem64	---	100201	8.34646	8.14781	8.35804	7.44307	6.94674	7.40696	0.495609	4.83112e-06	0.00389086
1420518_a_at	AF317839	Mm.214530	immunoglobulin superfamily, member 9	Igsf9	ENSMUSG00000037995	93842	6.84585	7.09871	6.98387	7.80788	8.27545	8.03635	2.09426	5.21166e-06	0.0040526
1423537_at	BB622036	Mm.1222	growth associated protein 43	Gap43	ENSMUSG00000047261	14432	6.35591	7.29658	6.49679	7.71333	9.03376	7.55958	2.66169	5.12872e-06	0.00405807
1454681_at	BG070112	Mm.387719	RNA binding motif protein 35A	Rbm35a	ENSMUSG00000040728	207920	5.60232	7.86557	7.29908	7.08783	9.53205	8.31008	2.66329	5.51485e-06	0.00407746
1448656_at	NM_007581	Mm.3544	calcium channel, voltage-dependent, beta 3 subunit	Cacnb3	ENSMUSG00000003352	12297	7.40555	6.51755	7.17781	8.36231	8.24536	8.39442	2.52573	5.45798e-06	0.00410267
1424471_at	BC020532	Mm.24028	Rap guanine nucleotide exchange factor (GEF) 3	Rapgef3	ENSMUSG00000022469	223864	8.01249	6.40629	7.22711	6.83282	5.40909	6.32305	0.492269	5.38122e-06	0.00411353
1422068_at	NM_011141	Mm.297371	POU domain, class 3, transcription factor 1 /// similar to long overlapping ORF; NH2 terminus uncertain	LOC100045707 /// Pou3f1	ENSMUSG00000043435	100045707 /// 18991	7.35343	6.81099	6.86507	8.34961	8.18194	8.16745	2.34916	6.10829e-06	0.00444339
1426454_at	AK002516	Mm.2241	Rho, GDP dissociation inhibitor (GDI) beta	Arhgdib	ENSMUSG00000030220	11857	6.69485	7.13457	6.3611	7.72116	8.77701	7.4851	2.44608	6.37717e-06	0.00456534
1427479_at	AA413531	Mm.327146	eukaryotic translation initiation factor 1A /// predicted gene, EG266459 /// similar to GLE1 RNA export mediator-like (yeast /// expressed sequence BB287469 /// predicted gene, EG544883 /// hypothetical LOC627881 /// similar to X-linked eukaryotic translation initiation factor 1A /// predicted gene, EG666806 /// predicted gene, EG666862 /// hypothetical LOC667395 /// hypothetical protein LOC10003…	BB287469 /// EG266459 /// EG544883 /// EG666806 /// EG666862 /// Eif1a /// LOC100039052 /// LOC100039076 /// LOC100039100 /// LOC100039162 /// LOC100039226 /// LOC100042776 /// LOC100045274 /// LOC432715 /// LOC627881 /// LOC630607 /// LOC640794 /// LOC641136 /// LOC667395	ENSMUSG00000071217	100039052 /// 100039076 /// 100039100 /// 100039162 /// 100039226 /// 100042776 /// 100045274 /// 13664 /// 266459 /// 432715 /// 544881 /// 544883 /// 627881 /// 630607 /// 640794 /// 641136 /// 666806 /// 666862 /// 667395	9.05988	9.93619	9.10248	8.23458	8.62408	8.20828	0.501714	6.74263e-06	0.00460756
1417073_a_at	NM_021881	Mm.393282	quaking	Qk	ENSMUSG00000062078	19317	9.0754	9.52418	8.96876	8.10869	8.14312	8.20444	0.49478	7.00457e-06	0.00464578
1431074_a_at	BI654600	Mm.439910	phosphatidylinositol transfer protein, cytoplasmic 1	Pitpnc1	ENSMUSG00000040430	71795	7.85443	7.77962	7.39002	6.94859	6.17295	6.09232	0.422951	6.62205e-06	0.00466658
1456250_x_at	BB533460	Mm.14455	transforming growth factor, beta induced	Tgfbi	ENSMUSG00000035493	21810	6.61153	6.8958	6.31168	7.81229	9.24285	7.78157	3.38549	6.7313e-06	0.00467059
1454734_at	AV156352	---	---	---	ENSMUSG00000027985	---	4.57023	5.52983	5.45221	6.53963	7.5213	6.43854	3.2912	7.17622e-06	0.00469065
1443621_at	BG092359	Mm.426671	Transcribed locus	---	---	---	9.19335	8.54573	8.47154	8.33925	7.25905	7.47931	0.4886	6.98715e-06	0.00470339
1421399_at	NM_016889	Mm.379070	insulinoma-associated 1	Insm1	ENSMUSG00000068154	53626	4.26092	4.42023	4.05551	5.53115	5.49805	6.03237	2.81973	7.4793e-06	0.00481891
1422396_s_at	NM_008554	Mm.196417	achaete-scute complex homolog-like 2 (Drosophila)	Ascl2	ENSMUSG00000009248	17173	5.7572	5.81555	6.06817	7.5223	7.78169	7.0734	3.10449	7.74822e-06	0.00492186
1435610_at	BB282772	Mm.131700	RIKEN cDNA C130034I18 gene	C130034I18Rik	---	320701	5.02978	5.36526	4.60456	6.4977	6.30619	6.45568	2.76459	8.04861e-06	0.00504167
1453002_at	BE825056	Mm.41702	SRY-box containing gene 11	Sox11	---	20666	5.55769	5.24168	5.38001	6.49812	6.51812	6.50815	2.17576	8.17932e-06	0.00505336
1423756_s_at	BC019836	Mm.233799	insulin-like growth factor binding protein 4	Igfbp4	ENSMUSG00000017493	16010	5.23655	5.44696	5.04403	6.50161	6.37849	6.28297	2.22364	8.46348e-06	0.00515826
1452940_x_at	AI595920	Mm.439910	phosphatidylinositol transfer protein, cytoplasmic 1	Pitpnc1	ENSMUSG00000040430	71795	7.85388	7.94198	7.51858	6.96223	6.2012	6.20044	0.413086	9.11132e-06	0.00547906
1432418_a_at	AK018487	Mm.252145	creatine kinase, mitochondrial 1, ubiquitous	Ckmt1	ENSMUSG00000000308	12716	7.66838	7.72648	7.75005	6.50739	6.59645	5.76634	0.385649	9.47115e-06	0.00562051
1460038_at	BG065255	Mm.297371	POU domain, class 3, transcription factor 1 /// similar to long overlapping ORF; NH2 terminus uncertain	LOC100045707 /// Pou3f1	---	100045707 /// 18991	7.40512	6.73062	6.9516	8.33067	8.6053	8.30132	2.70508	1.00624e-05	0.00574461
1426955_at	D17546	Mm.4352	procollagen, type XVIII, alpha 1	Col18a1	ENSMUSG00000001435	12822	10.1064	10.1916	10.1711	10.7083	11.0617	10.8892	1.66351	9.81717e-06	0.00575019
1449009_at	NM_011579	Mm.15793	T-cell specific GTPase /// hypothetical protein LOC100039796	LOC100039796 /// Tgtp	ENSMUSG00000048852	100039796 /// 21822	4.34091	4.64063	4.1156	5.12293	5.79484	5.27594	2.06009	1.00242e-05	0.00579614
1432229_a_at	AK006509	Mm.159575	chromodomain protein, Y chromosome-like 2	Cdyl2	ENSMUSG00000031758	75796	9.58175	9.31572	9.37938	8.97459	8.04002	8.2598	0.509913	1.06013e-05	0.00597661
1418538_at	NM_134090	Mm.298199	KDEL (Lys-Asp-Glu-Leu) endoplasmic reticulum protein retention receptor 3	Kdelr3	ENSMUSG00000010830	105785	9.22525	7.85838	8.81495	8.15443	6.20333	7.83061	0.43301	1.07343e-05	0.00597689
1452021_a_at	AF247040	Mm.280029	hairy and enhancer of split 6 (Drosophila)	Hes6	ENSMUSG00000067071	55927	6.59844	6.6884	6.6982	7.7304	8.95348	8.08066	3.20184	1.13953e-05	0.00626754
1455695_at	BI736113	Mm.260838	ST8 alpha-N-acetyl-neuraminide alpha-2,8-sialyltransferase 1	St8sia1	ENSMUSG00000030283	20449	5.99738	7.07813	5.97709	5.05848	5.361	4.63464	0.406711	1.20326e-05	0.00653835
1422008_a_at	AF104416	Mm.34043	aquaporin 3	Aqp3	ENSMUSG00000028435	11828	4.67625	4.93246	4.39558	3.82569	3.63243	3.54295	0.504818	1.25407e-05	0.0067333
1418398_a_at	AF175771	Mm.28172	tetraspanin 32	Tspan32	ENSMUSG00000000244	27027	4.93132	4.45394	4.74891	5.73237	5.82524	6.02047	2.24788	1.2716e-05	0.00674711
1454709_at	BG075363	Mm.394111	transmembrane protein 64	Tmem64	ENSMUSG00000043252	100201	9.81537	9.96614	9.87011	8.89198	8.4727	8.92691	0.467503	1.33193e-05	0.00698507
1444426_at	BB327547	Mm.210195	RIKEN cDNA F730031O20 gene	F730031O20Rik	---	320664	5.37951	5.44659	4.87444	6.18109	6.5684	6.17119	2.12532	1.48285e-05	0.00719119
1419406_a_at	NM_016707	Mm.53687	B-cell CLL/lymphoma 11A (zinc finger protein)	Bcl11a	ENSMUSG00000000861	14025	4.04169	3.90648	4.30115	5.24954	6.24325	5.50072	3.21945	1.47931e-05	0.00725201
1449491_at	NM_130859	Mm.17629	caspase recruitment domain family, member 10	Card10	ENSMUSG00000033170	105844	8.34553	7.319	8.08077	9.14953	8.77822	9.12236	2.18468	1.41533e-05	0.00725372
1449052_a_at	NM_010068	Mm.89772	DNA methyltransferase 3B	Dnmt3b	ENSMUSG00000027478	13436	10.206	10.9238	10.5328	10.8409	11.7674	11.1999	1.64508	1.47578e-05	0.0073142
1448949_at	NM_007607	Mm.1641	carbonic anhydrase 4	Car4	ENSMUSG00000000805	12351	5.65697	5.39312	5.16774	6.70156	7.33798	6.4165	2.76305	1.4142e-05	0.00733124
1422537_a_at	NM_010496	Mm.34871	inhibitor of DNA binding 2	Id2	ENSMUSG00000020644	15902	6.86478	7.6355	6.91288	7.85432	9.76491	8.27346	2.97627	1.47024e-05	0.00736768
1456711_at	AV275122	Mm.294342	RIKEN cDNA 4932425I24 gene	4932425I24Rik	---	320214	5.28264	5.70325	4.91864	4.02571	4.03758	4.02224	0.423621	1.53824e-05	0.00738044
1434528_at	AV256613	Mm.24204	alanine and arginine rich domain containing protein	Aard	ENSMUSG00000068522	239435	8.32045	8.79713	8.50471	7.72533	7.95128	7.54947	0.578043	1.46383e-05	0.00741798
1429833_at	AK009303	Mm.250491	lymphocyte antigen 6 complex, locus G6E	Ly6g6e	ENSMUSG00000013766	70274	7.29941	8.13418	6.91068	6.11127	5.93935	5.75844	0.369071	1.5801e-05	0.00750148
1431416_a_at	AK010826	Mm.41758	junction adhesion molecule 2	Jam2	ENSMUSG00000053062	67374	9.30943	8.70406	9.05241	8.15919	6.47951	7.9487	0.376612	1.60103e-05	0.00752168
1424594_at	BC011507	Mm.20973	lectin, galactose binding, soluble 7	Lgals7	---	16858	4.47126	3.48581	4.28085	5.99002	6.58084	5.79683	4.75668	1.7109e-05	0.00795496
1456329_at	BB130087	Mm.458558	protogenin homolog (Gallus gallus)	Prtg	---	235472	6.32195	6.90376	6.38492	7.17058	8.94361	7.92571	2.94077	1.74274e-05	0.00802034
1421217_a_at	NM_010708	Mm.341434	lectin, galactose binding, soluble 9	Lgals9	ENSMUSG00000001123	16859	6.4268	6.79221	7.36134	7.595	7.51871	8.41932	1.99465	1.77543e-05	0.00808825
1438410_at	BB295128	Mm.458558	protogenin homolog (Gallus gallus)	Prtg	---	235472	6.54062	6.79524	6.44581	7.55736	8.88452	7.75068	2.91643	1.83195e-05	0.00826227
1455297_at	BG070258	Mm.293363	spindlin family, member 2	Spin2	ENSMUSG00000046550	278240	6.00746	6.14949	6.24437	6.77959	7.6261	7.45105	2.26627	1.88889e-05	0.00843474
1454788_at	BQ176306	Mm.27968	ADP-ribosylation factor-like 4C /// similar to ADP-ribosylation factor-like protein 7	Arl4c /// LOC632433	---	320982 /// 632433	6.66413	5.64129	6.40567	7.6653	7.52292	7.56165	2.63829	1.94474e-05	0.008599
1449135_at	NM_009236	Mm.264904	SRY-box containing gene 18	Sox18	ENSMUSG00000046470	20672	4.3346	4.51332	4.3093	5.31413	6.51127	5.48756	2.74306	1.98515e-05	0.00869244
1441939_x_at	AV212592	---	RIKEN cDNA 2410003I16 gene	2410003I16Rik	---	399625	4.8573	4.03079	4.43486	4.07075	3.21407	3.1562	0.519879	2.05518e-05	0.0088277
1418709_at	AF037370	Mm.423030	cytochrome c oxidase, subunit VIIa 1	Cox7a1	ENSMUSG00000074218	12865	7.5739	7.06544	7.30479	6.27361	5.4218	6.55423	0.440155	2.04842e-05	0.00888325
1427942_at	BC028805	Mm.282672	peptidylglycine alpha-amidating monooxygenase COOH-terminal interactor	Pamci	ENSMUSG00000044921	237504	3.36704	3.34474	3.4936	4.03167	4.4929	4.37281	1.88028	2.16024e-05	0.00919141
1428834_at	AK012530	Mm.392187	dual specificity phosphatase 4	Dusp4	---	319520	6.09668	5.80041	5.54928	7.12617	6.83172	6.92797	2.22851	2.26101e-05	0.00953025
1436568_at	AU016127	Mm.41758	junction adhesion molecule 2	Jam2	ENSMUSG00000053062	67374	9.28969	9.58968	9.37991	8.21917	7.01873	7.94982	0.338516	2.3047e-05	0.00962446
1433939_at	BQ177036	Mm.336679	AF4/FMR2 family, member 3 /// similar to AF4/FMR2 family member 3 (LAF-4 protein) (Lymphoid nuclear protein related to AF4)	Aff3 /// LOC638024	---	16764 /// 638024	4.80607	5.48756	4.79141	5.88725	7.68491	6.06823	3.04173	2.34091e-05	0.00968601
1448688_at	AF290209	Mm.89918	podocalyxin-like	Podxl	ENSMUSG00000025608	27205	7.45713	7.1063	7.24699	8.2445	8.85286	8.44645	2.45935	2.39478e-05	0.00981883
1416638_at	NM_015772	Mm.39487	sal-like 2 (Drosophila)	Sall2	ENSMUSG00000049532	50524	3.79842	4.3628	4.30964	5.00388	6.90922	5.61881	3.54197	2.52485e-05	0.0101672
1417612_at	BF147705	Mm.12246	immediate early response 5	Ier5	---	15939	5.50801	5.04925	5.64215	6.42607	6.9951	6.98172	2.75766	2.51178e-05	0.0102058
1450350_a_at	NM_030887	Mm.103560	Jun dimerization protein 2	Jundm2	ENSMUSG00000034271	81703	7.39116	6.0424	6.98506	6.34262	4.11933	5.90414	0.406625	2.58566e-05	0.01032
1424975_at	AF293371	Mm.290569	sialic acid binding Ig-like lectin 5	Siglec5	ENSMUSG00000039013	233186	3.70071	5.23137	3.9962	4.45673	6.65573	5.07882	2.16355	2.81869e-05	0.0103354
1451986_s_at	BC027199	Mm.33284	leucine-rich repeat kinase 1	Lrrk1	ENSMUSG00000015133	233328	4.28522	4.08131	4.02337	5.02408	5.77028	5.4925	2.55389	2.80532e-05	0.0103707
1450047_at	AW536432	Mm.252561	heparan sulfate 6-O-sulfotransferase 2	Hs6st2	---	50786	3.01809	3.26165	3.22021	3.88511	4.67152	3.92829	2.03821	2.62552e-05	0.0103872
1431805_a_at	AK004849	Mm.286600	rhophilin, Rho GTPase binding protein 2	Rhpn2	ENSMUSG00000030494	52428	5.5246	5.97143	5.88826	6.49173	7.41251	6.71366	2.1474	2.79936e-05	0.0104342
1454882_at	BB022070	Mm.338439	l(3)mbt-like 3 (Drosophila)	L3mbtl3	ENSMUSG00000039089	237339	5.1279	5.27888	4.89883	5.86399	6.56099	6.08492	2.12432	2.79014e-05	0.0104865
1418476_at	NM_018827	Mm.335584	cytokine receptor-like factor 1	Crlf1	ENSMUSG00000007888	12931	7.05768	6.54717	7.38118	7.7739	8.06985	8.42696	2.19353	2.88354e-05	0.010488
1453750_x_at	BI654600	Mm.439910	phosphatidylinositol transfer protein, cytoplasmic 1	Pitpnc1	ENSMUSG00000040430	71795	7.6082	7.42997	7.05595	6.94368	6.28847	5.93186	0.514327	2.77455e-05	0.0105156
1455235_x_at	AV216324	Mm.9745	lactate dehydrogenase B	Ldhb	ENSMUSG00000030246	16832	10.3076	10.4864	10.1067	9.27521	8.14312	8.9496	0.378129	2.69327e-05	0.0105625
1426640_s_at	BB354684	Mm.266679	tribbles homolog 2 (Drosophila)	Trib2	ENSMUSG00000020601	217410	5.11003	5.29018	5.5065	6.86792	6.15497	6.68644	2.48959	2.95304e-05	0.0105702
1418320_at	BC003851	Mm.5875	protease, serine, 8 (prostasin)	Prss8	ENSMUSG00000030800	76560	4.90898	5.3269	5.41464	5.69344	6.71071	6.39803	2.10304	2.76899e-05	0.0105834
1456174_x_at	AV309418	Mm.30837	N-myc downstream regulated gene 1	Ndrg1	ENSMUSG00000005125	17988	7.4065	6.68227	7.55662	8.18653	7.57189	8.49941	1.8307	2.75719e-05	0.0106284
1436790_a_at	BG072739	Mm.41702	SRY-box containing gene 11	Sox11	---	20666	6.92423	6.80454	6.9719	8.53596	8.88599	7.73611	2.99565	2.94756e-05	0.010635
1460411_s_at	BC022157	Mm.311974	expressed sequence AW548124 /// similar to Expressed sequence AW548124	AW548124 /// LOC100048505	ENSMUSG00000024247	100048505 /// 106522	5.28258	4.40613	5.06146	6.05291	5.31658	6.27914	1.97034	3.01505e-05	0.0107072
1456326_at	BG065026	Mm.298000	gene model 784, (NCBI) /// similar to Fibronectin type-III domain-containing protein 3a	Gm784 /// LOC676436	ENSMUSG00000033737	333564 /// 676436	4.46561	5.14026	4.79002	5.42534	7.27233	6.14881	2.96438	2.75551e-05	0.0107135
1435217_at	BG066901	Mm.425830	similar to CG32602-PA	LOC100042687 /// LOC100042692 /// LOC666185 /// LOC666222	---	100042687 /// 100042692 /// 666185 /// 666222	4.74366	4.81168	4.48385	4.02102	3.62824	3.70709	0.54332	3.10624e-05	0.01086
1420760_s_at	NM_008681	Mm.30837	N-myc downstream regulated gene 1	Ndrg1	ENSMUSG00000005125	17988	7.99788	7.16351	7.90605	8.79899	7.95841	8.85967	1.80471	3.09632e-05	0.0109099
1449534_at	NM_011517	Mm.297977	synaptonemal complex protein 3	Sycp3	ENSMUSG00000020059	20962	8.30443	8.77509	8.56581	7.31291	7.0879	7.77003	0.463171	3.24754e-05	0.0112667
1447851_x_at	BB487289	Mm.135129	ATPase, class V, type 10A	Atp10a	ENSMUSG00000025324	11982	4.02218	4.16434	4.82033	5.12914	6.67243	6.12409	3.43709	3.40568e-05	0.0116363
1423187_at	BF160931	Mm.371666	gamma-aminobutyric acid (GABA-A) receptor-associated protein-like 2	Gabarapl2	ENSMUSG00000031950	93739	11.4962	11.1468	11.238	10.9635	10.174	10.5501	0.607178	3.39981e-05	0.0117049
1437752_at	BB706377	Mm.302567	lin-28 homolog (C. elegans)	Lin28	ENSMUSG00000050966	83557	10.9203	10.811	10.932	11.4218	11.543	11.4098	1.48977	3.78887e-05	0.0119498
1457402_at	BB533647	Mm.446978	0 day neonate lung cDNA, RIKEN full-length enriched library, clone:E030031B17 product:unclassifiable, full insert sequence	---	---	---	3.69813	3.33941	3.68384	4.65046	4.52107	4.31388	1.91699	3.74358e-05	0.0119744
1455242_at	BM220880	Mm.234965	forkhead box P1	Foxp1	---	108655	7.9999	7.93192	8.32775	8.88232	8.89408	8.93006	1.76995	3.53125e-05	0.0119747
1419091_a_at	NM_007585	Mm.238343	annexin A2	Anxa2	ENSMUSG00000032231	12306	8.83152	7.98874	8.64737	9.4696	9.16574	9.4057	1.83628	3.71828e-05	0.0119784
1455961_at	AV174022	Mm.392964	Transcribed locus	---	---	---	8.79078	8.76948	8.5371	7.87083	7.47047	7.86806	0.521285	3.772e-05	0.0119803
1453593_at	BG066866	Mm.25670	vestigial like 3 (Drosophila)	Vgll3	---	73569	5.40789	5.77475	5.69661	6.10216	7.02671	6.72229	2.01188	3.56655e-05	0.0120041
1437405_a_at	BB787243	Mm.233799	insulin-like growth factor binding protein 4	Igfbp4	ENSMUSG00000017493	16010	6.58128	6.61674	5.99039	7.43001	7.47449	7.02177	1.8857	3.62814e-05	0.0120318
1430448_at	BB392953	Mm.440625	RIKEN cDNA 6720418B01 gene	6720418B01Rik	---	77892	3.15913	3.23552	3.28437	4.23155	4.55267	3.90986	2.0458	3.60274e-05	0.0120361
1437463_x_at	BB532080	Mm.14455	transforming growth factor, beta induced	Tgfbi	ENSMUSG00000035493	21810	6.16906	6.4485	6.0844	7.19056	8.56681	7.17364	2.83317	3.65773e-05	0.0120414
1425681_a_at	AF165166	Mm.180750	prion protein dublet	Prnd	ENSMUSG00000027338	26434	3.2821	3.62406	3.54917	4.00647	4.45665	4.70862	1.88892	3.71227e-05	0.0120451
1435436_at	BI647951	Mm.439969	Transcribed locus	---	---	---	10.1782	9.7714	9.98024	10.782	10.2565	10.612	1.48965	3.85727e-05	0.012081
1438590_at	BB280100	Mm.24028	Rap guanine nucleotide exchange factor (GEF) 3	Rapgef3	---	223864	5.22851	3.95871	4.73772	4.19003	3.28364	3.36642	0.499894	3.70768e-05	0.0121174
1423065_at	BB795491	Mm.5001	DNA methyltransferase 3A	Dnmt3a	ENSMUSG00000020661	13435	6.93897	6.87413	6.71536	7.67609	7.76065	7.4565	1.72902	3.9373e-05	0.0122466
1428738_a_at	BG072279	Mm.459796	DNA segment, Chr 14, ERATO Doi 449, expressed /// similar to D14Ertd449e protein	D14Ertd449e /// LOC100039192 /// LOC100039257	ENSMUSG00000021867 /// ENSMUSG00000072680	100039192 /// 100039257 /// 66039	7.83018	7.78452	7.83827	8.39061	9.01531	8.71978	1.88799	4.02163e-05	0.0124233
1434628_a_at	BF228009	Mm.286600	rhophilin, Rho GTPase binding protein 2	Rhpn2	ENSMUSG00000030494	52428	6.96993	7.46242	7.35696	7.65311	8.92454	8.23776	2.0674	4.15528e-05	0.0125777
1436870_s_at	BG068103	Mm.226284	actin filament associated protein 1-like 2	Afap1l2	ENSMUSG00000025083	226250	4.34056	5.58724	4.42383	5.02217	6.81777	5.48787	2.01374	4.10155e-05	0.012584
1449152_at	AF059567	Mm.423094	cyclin-dependent kinase inhibitor 2B (p15, inhibits CDK4)	Cdkn2b	ENSMUSG00000073802	12579	5.77793	5.58652	6.0775	6.56678	6.98715	7.00306	2.0891	4.18871e-05	0.0125943
1434917_at	BQ173923	Mm.22847	cordon-bleu	Cobl	ENSMUSG00000020173	12808	10.6004	10.5513	10.3003	9.64245	7.94991	8.90791	0.353502	4.14557e-05	0.0126331
1429051_s_at	BE825056	Mm.41702	SRY-box containing gene 11	Sox11	---	20666	5.17026	5.53474	5.53474	6.31492	6.32352	6.36401	1.90511	4.30012e-05	0.0128437
1436536_at	AW108488	Mm.40228	exocyst complex component 3-like	Exoc3l	ENSMUSG00000043251	277978	8.21186	7.20269	7.66556	9.0732	7.96107	8.54486	1.7826	4.39291e-05	0.0130345
1426037_a_at	U94828	Mm.181709	regulator of G-protein signaling 16	Rgs16	ENSMUSG00000026475	19734	4.36644	4.00641	4.74785	5.85797	7.33443	6.16482	5.17483	4.4526e-05	0.0131253
1418350_at	L07264	Mm.289681	heparin-binding EGF-like growth factor	Hbegf	ENSMUSG00000024486	15200	8.99463	8.27176	8.73124	8.26117	7.31477	8.09432	0.586558	4.49713e-05	0.0131704
1425519_a_at	BC003476	Mm.439737	CD74 antigen (invariant polypeptide of major histocompatibility complex, class II antigen-associated)	Cd74	ENSMUSG00000024610	16149	6.54859	6.33584	6.26422	7.24639	7.42559	7.05259	1.82584	4.53265e-05	0.0131888
1417089_a_at	NM_009897	Mm.252145	creatine kinase, mitochondrial 1, ubiquitous	Ckmt1	ENSMUSG00000000308	12716	7.78491	7.91041	7.62777	6.87896	6.4053	6.57979	0.456543	4.58195e-05	0.0132468
1431786_s_at	AK013117	Mm.272359	RIKEN cDNA 1190003J15 gene	1190003J15Rik	ENSMUSG00000025481	76974	9.79667	9.93893	9.70336	10.257	10.6938	10.5914	1.63801	4.65161e-05	0.013278
1426722_at	BM248527	Mm.46754	solute carrier family 38, member 2	Slc38a2	ENSMUSG00000022462	67760	11.2541	11.1233	11.3793	11.8108	12.0873	12.0527	1.67209	4.69916e-05	0.0133294
1440206_at	BB250208	Mm.30769	RIKEN cDNA A930024E05 gene	A930024E05Rik	ENSMUSG00000056735	109202	5.70902	5.00258	6.16966	6.72606	6.8592	7.04881	2.49487	4.64446e-05	0.013342
1418417_at	NM_010827	Mm.5820	musculin	Msc	ENSMUSG00000025930	17681	7.04532	7.47231	6.63323	6.21238	6.03045	5.77738	0.494005	4.79306e-05	0.0133439
1447791_s_at	AV230778	Mm.313181	guanine nucleotide binding protein, alpha 14	Gna14	ENSMUSG00000024697	14675	2.86744	3.3934	3.65325	3.64353	4.6115	4.32318	1.87662	4.78634e-05	0.013408
1416257_at	NM_009794	Mm.19306	calpain 2	Capn2	---	12334	7.78441	6.90488	7.69206	8.37711	8.02906	8.62796	1.86697	4.76031e-05	0.0134184
1420643_at	NM_008494	Mm.12834	LFNG O-fucosylpeptide 3-beta-N-acetylglucosaminyltransferase	Lfng	ENSMUSG00000029570	16848	5.90473	6.16051	5.66483	7.09309	6.87234	7.14291	2.2342	4.8532e-05	0.0134285
1452127_a_at	BM236743	Mm.3414	protein tyrosine phosphatase, non-receptor type 13	Ptpn13	ENSMUSG00000034573	19249	5.61248	6.24657	5.92048	6.40893	8.10345	7.14706	2.56639	4.90382e-05	0.0134858
1435374_at	BG071670	Mm.269151	Transcribed locus	---	---	---	9.94898	9.72914	9.99744	9.34404	8.25419	9.07318	0.514733	4.99408e-05	0.0136508
1451564_at	BC021340	Mm.244406	poly (ADP-ribose) polymerase family, member 14	Parp14	ENSMUSG00000034422	547253	5.44488	5.93204	5.27033	6.19611	6.76861	6.16883	1.77771	5.08665e-05	0.0137373
1450387_s_at	NM_009647	Mm.42040	adenylate kinase 3 alpha-like 1 /// similar to adenylate kinase 4	Ak3l1 /// LOC100047616	ENSMUSG00000028527	100047616 /// 11639	9.0197	9.68516	9.28483	8.45073	8.34822	8.38116	0.534828	5.18054e-05	0.013744
1416301_a_at	BB125261	Mm.439662	early B-cell factor 1	Ebf1	ENSMUSG00000057098	13591	2.73026	3.41483	2.75399	3.47936	4.0396	3.43109	1.60721	5.08616e-05	0.0138187
1418237_s_at	NM_009929	Mm.4352	procollagen, type XVIII, alpha 1	Col18a1	ENSMUSG00000001435	12822	10.0557	10.1874	10.0582	10.681	10.8735	10.7042	1.57212	5.17967e-05	0.013823
1454656_at	AV271736	Mm.149776	spermatogenesis associated 13	Spata13	---	219140	7.21749	6.69393	7.18695	7.90165	8.17963	8.10863	2.10054	5.16115e-05	0.0138555
1416503_at	NM_016753	Mm.2632	latexin	Lxn	ENSMUSG00000047557	17035	7.12179	6.99097	7.38764	8.08232	9.50955	8.71948	3.39781	5.31718e-05	0.0139425
1415837_at	BC010754	Mm.142722	kallikrein 1	Klk1	ENSMUSG00000063903	16612	4.45951	5.25581	4.45062	3.51644	3.02599	3.2863	0.393162	5.50272e-05	0.0139426
1455240_x_at	BG066901	Mm.425830	similar to CG32602-PA	LOC100042687 /// LOC100042692 /// LOC666185 /// LOC666222	---	100042687 /// 100042692 /// 666185 /// 666222	4.98771	5.11873	4.78422	4.27236	3.98939	4.12411	0.566337	5.4154e-05	0.0139566
1433434_at	AV220682	Mm.208855	expressed sequence AW551984	AW551984	ENSMUSG00000038112	244810	4.18471	3.84641	4.3253	4.92194	5.68371	5.44536	2.47131	5.30082e-05	0.0139808
1419638_at	U30244	Mm.209813	ephrin B2	Efnb2	ENSMUSG00000001300	13642	5.14481	5.17284	5.42091	6.51895	7.15477	6.16364	2.73856	5.36461e-05	0.0139855
1430634_a_at	BB076574	Mm.273874	phosphofructokinase, platelet	Pfkp	ENSMUSG00000021196	56421	9.09122	9.34235	8.69511	8.57944	8.03369	7.40492	0.504651	5.49296e-05	0.0139965
1418678_at	NM_008216	Mm.5148	hyaluronan synthase 2	Has2	---	15117	3.45145	3.79968	3.9184	5.12836	5.89559	4.59762	3.02455	5.40086e-05	0.0139991
1448029_at	AA543734	Mm.219139	T-box 3	Tbx3	ENSMUSG00000018604	21386	9.9935	10.1795	9.63085	9.37246	8.48255	8.19285	0.442573	5.4797e-05	0.014042
1420979_at	BF456404	Mm.260227	p21 (CDKN1A)-activated kinase 1	Pak1	ENSMUSG00000030774	18479	7.48443	7.34135	7.26309	8.11393	8.27172	7.96526	1.69324	5.71828e-05	0.0141703
1449510_at	NM_020589	Mm.2464	zinc finger protein 467	Zfp467	ENSMUSG00000068551	68910	5.12437	4.91582	4.79129	5.77627	6.12118	5.84063	1.98225	5.66593e-05	0.0141966
1448289_at	AB006714	Mm.290995	collapsin response mediator protein 1	Crmp1	ENSMUSG00000029121	12933	8.53624	9.32637	8.99605	9.18527	9.96814	9.64901	1.56692	5.63953e-05	0.0142094
1428082_at	AK006541	Mm.292056	acyl-CoA synthetase long-chain family member 5	Acsl5	ENSMUSG00000024981	433256	7.25772	7.57243	7.5903	7.94302	8.66034	8.34537	1.80714	5.70479e-05	0.014215
1460000_at	BB740315	Mm.458508	RIKEN cDNA D830007B15 gene	D830007B15Rik	ENSMUSG00000050010	330096	3.51739	3.15392	3.49394	4.20848	4.70425	4.40864	2.14283	5.89043e-05	0.0144383
1428822_a_at	BB815011	Mm.32414	sorting nexing 24	Snx24	ENSMUSG00000024535	69226	7.8102	8.10334	7.56668	8.48596	8.75914	8.38301	1.64462	5.86937e-05	0.0144653
1425658_at	AY083458	Mm.32955	CD109 antigen	Cd109	ENSMUSG00000046186	235505	3.56153	4.25198	3.6326	4.15674	5.68272	4.91361	2.21221	6.04542e-05	0.0145029
1445897_s_at	AW986054	Mm.45558	interferon-induced protein 35	Ifi35	ENSMUSG00000010358	70110	6.14124	5.70425	6.12798	6.84239	7.29615	7.18463	2.24011	6.03175e-05	0.0145475
1424562_a_at	BC026925	Mm.16228	solute carrier family 25 (mitochondrial carrier, adenine nucleotide translocator), member 4	Slc25a4	ENSMUSG00000031633	11739	11.5009	11.3834	11.2386	10.8783	10.3455	10.7702	0.619757	6.10426e-05	0.0145666
1421928_at	BB706548	Mm.400747	Eph receptor A4	Epha4	ENSMUSG00000026235	13838	7.93924	8.07003	7.62716	7.35092	6.74824	6.44347	0.501792	5.98052e-05	0.0145799
1418406_at	BB220000	Mm.458069	phosphodiesterase 8A /// similar to cAMP-specific cyclic nucleotide phosphodiesterase PDE8; MMPDE8	LOC100047749 /// Pde8a	ENSMUSG00000025584	100047749 /// 18584	7.28878	7.10362	7.0139	6.54163	6.08504	6.08504	0.538219	6.01661e-05	0.014589
1456632_at	BB424718	---	B-cell CLL/lymphoma 11A (zinc finger protein)	Bcl11a	---	14025	2.82726	2.52879	2.80146	4.10934	4.43117	3.5004	2.59783	6.23074e-05	0.0146361
1419639_at	U30244	Mm.209813	ephrin B2	Efnb2	ENSMUSG00000001300	13642	5.65436	5.55784	5.79629	6.49199	7.3413	6.78178	2.4032	6.17701e-05	0.0146626
1436392_s_at	BB550860	Mm.3629	transcription factor AP-2, gamma	Tcfap2c	ENSMUSG00000028640	21420	7.20488	8.48619	7.70143	6.51343	7.32372	7.02617	0.564067	6.23033e-05	0.0147117
1418351_a_at	NM_010068	Mm.89772	DNA methyltransferase 3B	Dnmt3b	ENSMUSG00000027478	13436	9.36482	9.7817	9.42293	10.0296	10.7979	9.9384	1.67912	6.37448e-05	0.0147434
1447861_x_at	AV329643	Mm.247566	Myeloid ecotropic viral integration site-related gene 1	Mrg1	---	17536	4.09986	4.16678	3.60276	4.74633	4.85834	4.50369	1.68254	6.33522e-05	0.0148044
1449408_at	NM_023844	Mm.41758	junction adhesion molecule 2	Jam2	ENSMUSG00000053062	67374	10.166	9.90481	10.0896	9.20546	7.70519	9.14828	0.417434	6.37278e-05	0.0148154
1425213_at	BC025646	Mm.44355	RIKEN cDNA 6430514L14 gene	6430514L14Rik	---	76886	8.04377	7.5439	8.04991	7.30073	6.78335	6.9086	0.547032	6.49645e-05	0.0149488
1434499_a_at	AV219418	Mm.9745	lactate dehydrogenase B	Ldhb	ENSMUSG00000030246 /// ENSMUSG00000045104	16832	10.288	10.638	9.97039	8.96615	7.93736	8.97586	0.351912	6.53595e-05	0.0149633
1423946_at	BC024556	Mm.283968	PDZ and LIM domain 2	Pdlim2	ENSMUSG00000022090	213019	7.12944	5.09889	6.99609	7.98707	7.19867	8.07787	2.73839	6.64597e-05	0.0151384
1419135_at	NM_008518	Mm.1715	lymphotoxin B	Ltb	ENSMUSG00000024399	16994	5.62324	5.1549	5.25115	6.39418	7.16117	6.64434	2.78346	6.7663e-05	0.015335
1433428_x_at	AW321975	Mm.330731	transglutaminase 2, C polypeptide	Tgm2	ENSMUSG00000037820	21817	8.26295	6.14864	7.52775	7.35544	5.04763	6.94289	0.555335	6.87886e-05	0.0153586
1419647_a_at	NM_133662	Mm.25613	immediate early response 3	Ier3	ENSMUSG00000003541	15937	7.85938	6.42027	8.24096	8.73176	8.28996	9.15833	2.45797	6.99027e-05	0.0153789
1420436_x_at	AB000682	Mm.78551	testis expressed gene 21 /// similar to tsec-2	LOC100048071 /// Tex21	ENSMUSG00000021056	100048071 /// 80384	3.93114	4.07522	4.16714	4.67311	5.04001	4.89842	1.76145	6.82568e-05	0.0153923
1423523_at	BF687395	Mm.18651	aminoadipate-semialdehyde synthase	Aass	ENSMUSG00000029695	30956	5.94403	8.33553	5.95696	6.6395	9.07986	6.91116	1.74404	6.93157e-05	0.0154
1423122_at	BI649826	Mm.30060	arginine vasopressin-induced 1	Avpi1	ENSMUSG00000018821	69534	9.86648	9.82546	10.018	10.4591	10.3601	10.7678	1.54605	6.87527e-05	0.0154269
1439231_at	BG228852	Mm.462061	3 days neonate thymus cDNA, RIKEN full-length enriched library, clone:A630006J12 product:unclassifiable, full insert sequence	---	---	---	6.31309	6.5788	5.66831	7.05576	7.35646	6.59485	1.76278	6.98194e-05	0.0154359
1428660_s_at	AK009693	Mm.206737	torsin family 3, member A /// similar to ADIR1	LOC100047963 /// Tor3a	ENSMUSG00000060519	100047963 /// 30935	7.52773	7.59301	7.46431	8.23669	8.41517	8.48797	1.81192	7.14602e-05	0.0154948
1422975_at	NM_008604	Mm.296022	membrane metallo endopeptidase	Mme	ENSMUSG00000027820	17380	6.66119	6.57376	6.59791	5.97551	5.48658	5.24326	0.494473	7.19617e-05	0.0155289
1436512_at	BI964400	Mm.27968	ADP-ribosylation factor-like 4C /// similar to ADP-ribosylation factor-like protein 7	Arl4c /// LOC632433	---	320982 /// 632433	7.15089	6.6873	6.97956	7.9564	8.64932	8.03395	2.57356	7.1354e-05	0.0155466
1455069_x_at	BF225398	Mm.16228	solute carrier family 25 (mitochondrial carrier, adenine nucleotide translocator), member 4	Slc25a4	ENSMUSG00000031633	11739	11.2405	11.1813	11.0755	10.6838	10.1407	10.5582	0.621546	7.24431e-05	0.0155584
1424713_at	AY061807	Mm.440576	calmodulin-like 4	Calml4	---	75600	9.32803	8.90096	9.7517	9.97547	10.4232	10.5306	2.05152	7.41903e-05	0.015563
1452214_at	AK018608	Mm.15406	SKI-like	Skil	ENSMUSG00000027660	20482	9.91944	10.3257	10.4448	10.6802	11.1201	10.8259	1.57705	7.11906e-05	0.0155863
1417889_at	NM_009694	Mm.281793	apolipoprotein B editing complex 2	Apobec2	ENSMUSG00000040694	11811	7.15779	6.33565	6.6762	7.64445	7.73038	7.8895	2.11642	7.40305e-05	0.0156021
1426758_s_at	Y13832	Mm.289645	GTL2, imprinted maternally expressed untranslated mRNA	Gtl2	ENSMUSG00000021268	17263	9.09643	8.52852	8.71461	9.76951	9.21269	9.35161	1.58545	7.47416e-05	0.0156061
1453011_at	AK007603	Mm.45121	3-hydroxybutyrate dehydrogenase, type 2	Bdh2	ENSMUSG00000028167	69772	7.27176	6.71925	6.69043	6.43238	5.34441	5.81153	0.496085	7.3066e-05	0.0156178
1438883_at	AV240088	Mm.5055	fibroblast growth factor 5	Fgf5	ENSMUSG00000029337	14176	3.84225	3.62949	3.75143	4.81273	6.06868	4.9192	3.20984	7.3828e-05	0.0156325
1428821_at	AK010891	Mm.24244	1-acylglycerol-3-phosphate O-acyltransferase 2 (lysophosphatidic acid acyltransferase, beta)	Agpat2	ENSMUSG00000026922	67512	9.15601	9.08116	9.02953	8.63401	8.15892	8.39334	0.622502	7.38258e-05	0.0157057
1437745_at	BB127276	Mm.138792	chromodomain helicase DNA binding protein 7	Chd7	ENSMUSG00000045383	320790	6.15564	6.20062	6.55548	6.84853	6.93302	7.55471	1.75895	7.59375e-05	0.0157104
1431394_a_at	AK014938	Mm.37558	leucine-rich repeat kinase 2	Lrrk2	ENSMUSG00000036273	66725	4.71494	4.15227	4.41692	5.60831	7.03745	6.11464	4.16313	7.64781e-05	0.0157499
1418453_a_at	NM_009721	Mm.4550	ATPase, Na+/K+ transporting, beta 1 polypeptide	Atp1b1	ENSMUSG00000026576	11931	10.2371	9.59369	9.74804	9.72223	8.4223	8.93036	0.570403	7.58021e-05	0.0157546
1423413_at	AI987929	Mm.30837	N-myc downstream regulated gene 1	Ndrg1	ENSMUSG00000005125	17988	6.49712	5.47938	6.32036	7.55171	6.54275	6.99517	1.92111	7.72632e-05	0.0158393
1436398_at	BB033554	Mm.437855	16 days neonate thymus cDNA, RIKEN full-length enriched library, clone:A130028J07 product:unclassifiable, full insert sequence	---	---	---	3.16117	3.16741	3.0429	3.6464	4.52656	4.26167	2.09754	7.82469e-05	0.0159684
1420191_s_at	N28171	Mm.246388	DNA segment, Chr 16, Brigham & Women's Genetics 1494 expressed	D16Bwg1494e	ENSMUSG00000055692	224019	5.26517	4.70323	5.43633	4.34832	3.83062	4.77188	0.568918	7.88789e-05	0.0160249
1433716_x_at	BB284482	Mm.32619	glial cell line derived neurotrophic factor family receptor alpha 2	Gfra2	ENSMUSG00000022103	14586	3.43816	3.14399	3.4497	4.06204	4.29802	5.24895	2.41559	8.11423e-05	0.0162649
1448991_a_at	BC018383	Mm.276251	internexin neuronal intermediate filament protein, alpha /// similar to Ina protein	Ina /// LOC100047943	ENSMUSG00000034336	100047943 /// 226180	8.32657	8.84969	8.90071	8.966	9.30993	9.53909	1.49669	8.108e-05	0.016325
1433596_at	BQ175337	Mm.76494	DnaJ (Hsp40) homolog, subfamily C, member 6	Dnajc6	ENSMUSG00000028528	72685	7.17301	8.22203	7.2284	6.39155	6.46845	6.26711	0.46398	8.1983e-05	0.0163607
1418467_at	NM_025891	Mm.436539	SWI/SNF related, matrix associated, actin dependent regulator of chromatin, subfamily d, member 3	Smarcd3	ENSMUSG00000028949	66993	8.00834	7.69146	7.64817	7.02352	5.53191	6.62867	0.407468	8.23591e-05	0.0163633
1435397_at	AV146691	Mm.393131	cDNA sequence BC038156	BC038156	---	270135	8.30543	8.51372	8.17508	7.5407	7.75599	7.5041	0.60269	8.09517e-05	0.0163722
1448123_s_at	NM_009369	Mm.14455	transforming growth factor, beta induced	Tgfbi	ENSMUSG00000035493	21810	7.17691	7.24506	6.72636	8.06843	9.59368	7.88398	3.0598	8.55058e-05	0.0164803
1451985_at	BC027199	Mm.33284	leucine-rich repeat kinase 1	Lrrk1	ENSMUSG00000015133	233328	4.92634	4.92061	5.0011	5.54532	6.51772	6.18385	2.27708	8.37544e-05	0.0164952
1448107_x_at	BC010754	Mm.142722	kallikrein 1	Klk1	ENSMUSG00000063903	16612	4.39543	5.28382	4.46583	3.49196	3.17097	3.50285	0.426262	8.48529e-05	0.0164955
1442226_at	AV348197	Mm.134093	sema domain, immunoglobulin domain (Ig), short basic domain, secreted, (semaphorin) 3E	Sema3e	ENSMUSG00000070937	20349	3.76227	3.81447	4.40613	4.63962	5.66701	5.3064	2.43825	8.462e-05	0.0165214
1455886_at	BB385581	Mm.266871	Casitas B-lineage lymphoma /// similar to Casitas B-lineage lymphoma	Cbl /// LOC100048010	ENSMUSG00000034342	100048010 /// 12402	6.68248	6.18274	7.36222	7.71018	7.29195	8.03036	1.92835	8.5388e-05	0.0165283
1450782_at	NM_009523	Mm.20355	wingless-related MMTV integration site 4	Wnt4	ENSMUSG00000036856	22417	6.0405	6.18652	6.09288	6.67567	7.25761	7.0718	1.87505	8.35681e-05	0.0165307
1455061_a_at	BB718075	Mm.245724	acetyl-Coenzyme A acyltransferase 2 (mitochondrial 3-oxoacyl-Coenzyme A thiolase)	Acaa2	ENSMUSG00000036880	52538	7.84429	7.54424	7.19257	6.94871	6.8386	6.54192	0.595898	8.43707e-05	0.0165444
1450650_at	AV297945	Mm.60590	myosin X	Myo10	ENSMUSG00000022272	17909	9.51313	9.44232	9.5406	10.1185	10.3242	10.0446	1.59411	8.85602e-05	0.0165733
1428878_a_at	AI595920	Mm.439910	phosphatidylinositol transfer protein, cytoplasmic 1	Pitpnc1	ENSMUSG00000040430	71795	7.93095	7.81512	7.63439	7.25531	6.73204	6.38646	0.506375	8.97193e-05	0.0165837
1443858_at	BI653857	Mm.458594	Predicted gene, EG667823	EG667823	---	667823	4.5847	4.77514	3.89952	5.35881	7.30105	5.52203	3.5162	9.01235e-05	0.0165904
1442618_at	BB477709	---	---	---	---	---	5.77332	5.65402	5.73621	5.04106	4.96578	4.83496	0.585997	8.83816e-05	0.0166087
1449204_at	NM_010291	Mm.26859	gap junction membrane channel protein beta 5	Gjb5	ENSMUSG00000042357	14622	8.25301	8.25695	8.27139	7.53822	6.59738	7.36921	0.486969	9.05979e-05	0.01661
1449530_at	NM_032000	Mm.30466	trichorhinophalangeal syndrome I (human) /// similar to Trps1 protein	LOC100044341 /// Trps1	ENSMUSG00000038679	100044341 /// 83925	7.70711	7.57263	7.55619	7.0411	6.66104	6.87217	0.594758	8.95604e-05	0.0166225
1450048_a_at	NM_008322	Mm.246432	isocitrate dehydrogenase 2 (NADP+), mitochondrial	Idh2	ENSMUSG00000030541	269951	9.41438	9.22385	8.91871	8.75969	8.57268	8.40173	0.656937	8.82091e-05	0.0166457
1457030_at	BQ175773	Mm.260543	miRNA containing gene	Mirg	---	373070	7.69574	7.43101	7.5713	8.28837	8.60474	8.28753	1.80228	8.93469e-05	0.0166514
1444529_at	BM197200	Mm.379796	predicted gene, EG666806	EG666806	---	666806	6.91751	7.81307	6.89079	6.1068	6.58057	6.29169	0.551948	8.71655e-05	0.0166578
1434667_at	BG229308	Mm.296327	procollagen, type VIII, alpha 2	Col8a2	ENSMUSG00000056174	329941	3.77039	3.24186	3.78895	4.2883	4.42352	4.79141	1.90122	8.79584e-05	0.0166681
1434909_at	BF462770	Mm.300814	Ras-related GTP binding D	Rragd	---	52187	6.38326	7.64535	6.91429	7.17305	9.26989	7.75088	2.19936	8.69732e-05	0.0166918
1417155_at	BC005453	Mm.16469	v-myc myelocytomatosis viral related oncogene, neuroblastoma derived (avian)	Mycn	ENSMUSG00000037169	18109	10.0833	10.284	10.1637	10.5624	11.0013	10.7572	1.5156	8.78277e-05	0.0167136
1428025_s_at	BC028271	Mm.439910	phosphatidylinositol transfer protein, cytoplasmic 1	Pitpnc1	ENSMUSG00000040430	71795	8.10278	8.38096	7.95606	7.4867	6.56986	6.84549	0.466842	9.31503e-05	0.0168722
1455865_at	BB468410	Mm.379070	insulinoma-associated 1	Insm1	ENSMUSG00000068154	53626	3.55708	3.49411	3.62192	4.07721	4.93764	4.93378	2.21219	9.28336e-05	0.0168826
1416023_at	NM_010174	Mm.388886	fatty acid binding protein 3, muscle and heart	Fabp3	ENSMUSG00000028773 /// ENSMUSG00000056366	14077	10.2012	10.164	9.99204	9.62323	9.23999	9.46254	0.629907	9.25181e-05	0.0168934
1417420_at	NM_007631	Mm.273049	cyclin D1	Ccnd1	ENSMUSG00000070348	12443	9.31497	9.45894	9.68412	10.202	10.2841	10.1104	1.65495	9.37608e-05	0.0169148
1429372_at	BM508495	Mm.41702	SRY-box containing gene 11	Sox11	---	20666	4.60227	4.12464	4.40732	5.2906	5.4129	5.22667	1.93946	9.42152e-05	0.0169291
1453269_at	AK018177	Mm.290433	unc-5 homolog B (C. elegans)	Unc5b	ENSMUSG00000020099	107449	5.70588	5.47484	5.65283	6.26572	6.84258	6.81392	2.09701	9.528e-05	0.0170525
1452889_at	AK009207	Mm.276721	RIKEN cDNA 2310007H09 gene	2310007H09Rik	ENSMUSG00000030946	76429	6.81036	6.86374	6.38036	7.34137	7.96801	7.33603	1.84478	9.62596e-05	0.0170921
1444036_at	BB325197	Mm.443343	Transcribed locus	---	---	---	4.27812	4.73546	4.39736	3.57517	3.83533	3.73719	0.594318	9.59464e-05	0.0171039
1426858_at	BB253137	Mm.3092	inhibin beta-B /// similar to Inhbb protein	Inhbb /// LOC100046802	ENSMUSG00000037035	100046802 /// 16324	10.2479	9.81946	10.0958	9.32105	7.31818	8.95392	0.385253	9.82628e-05	0.017111
1437996_s_at	BB131676	Mm.381479	RIKEN cDNA 1500012D20 gene	1500012D20Rik	---	78327	6.21304	6.19882	6.2567	5.41765	4.84207	5.51147	0.521074	9.87426e-05	0.0171284
1456033_at	AV226212	Mm.275336	T-box 4	Tbx4	---	21387	3.69813	3.96512	4.08572	4.76655	4.71363	4.68999	1.7658	9.82451e-05	0.0171742
1439381_x_at	BB142015	---	MARVEL (membrane-associating) domain containing 1	Marveld1	ENSMUSG00000044345	277010	8.45282	8.16571	8.9615	9.11546	9.28843	9.50455	1.7392	9.78857e-05	0.017178
1437867_at	C77655	Mm.309216	Blastocyst blastocyst cDNA, RIKEN full-length enriched library, clone:I1C0015H22 product:hypothetical protein, full insert sequence	---	---	---	7.99575	9.79441	7.64678	7.45614	8.33185	6.64839	0.517122	9.72037e-05	0.0171921
1448254_at	BC002064	Mm.279690	pleiotrophin	Ptn	ENSMUSG00000029838	19242	2.88767	3.01809	2.84624	3.51502	4.91848	3.94732	2.47434	9.78291e-05	0.0172351
1428804_at	AK017269	Mm.23242	microfibrillar-associated protein 3-like	Mfap3l	---	71306	3.93293	3.86224	3.64899	4.65205	6.27876	5.20518	3.30858	0.000101117	0.0174064
1417240_at	NM_011777	Mm.282303	zyxin	Zyx	ENSMUSG00000029860	22793	7.86405	6.93127	7.43193	8.40491	8.21246	8.46158	1.97558	0.000101627	0.0174278
1418091_at	NM_023755	Mm.24621	transcription factor CP2-like 1	Tcfcp2l1	---	81879	10.8993	11.0296	10.7969	10.403	9.61661	9.89194	0.539513	0.00010098	0.0174495
1420410_at	NM_030676	Mm.16794	nuclear receptor subfamily 5, group A, member 2	Nr5a2	ENSMUSG00000026398	26424	9.66016	9.94911	9.54698	9.19451	9.14995	8.81213	0.633236	0.000102824	0.0175661
1418094_s_at	NM_007607	Mm.1641	carbonic anhydrase 4	Car4	ENSMUSG00000000805	12351	5.09077	4.92061	4.79141	5.67761	6.4365	6.06678	2.26076	0.000104791	0.0178346
1448436_a_at	NM_008390	Mm.105218	interferon regulatory factor 1	Irf1	ENSMUSG00000018899	16362	8.35965	8.14312	8.31541	8.97657	9.51361	9.01682	1.91509	0.000109141	0.0180969
1417837_at	NM_009434	Mm.334344	pleckstrin homology-like domain, family A, member 2	Phlda2	ENSMUSG00000010760	22113	10.7824	10.2016	11.0352	11.2607	11.1251	11.5394	1.56939	0.000106915	0.0181278
1423063_at	BB795491	Mm.5001	DNA methyltransferase 3A	Dnmt3a	ENSMUSG00000020661	13435	7.14529	7.53528	7.17605	7.89368	8.19005	7.8765	1.62643	0.000108964	0.0181343
1420546_at	NM_009377	Mm.1292	tyrosine hydroxylase	Th	ENSMUSG00000000214	21823	4.80342	4.95891	4.97703	5.39351	6.08959	5.86704	1.84938	0.000108352	0.0181665
1453622_s_at	AK008707	Mm.288898	myeloid/lymphoid or mixed lineage-leukemia translocation to 3 homolog (Drosophila)	Mllt3	ENSMUSG00000028496	70122	3.73026	4.85063	4.11186	4.46542	5.54375	4.96743	1.69695	0.000108886	0.0181883
1438802_at	BB021390	Mm.419387	Transcribed locus	---	---	---	4.12447	3.75393	4.45553	5.06918	4.69744	4.9842	1.76353	0.000107704	0.0181931
1448392_at	NM_009242	---	similar to Secreted acidic cysteine rich glycoprotein	LOC100046740	ENSMUSG00000018593	100046740	10.0884	9.8728	9.68093	10.4736	10.5438	10.3798	1.50718	0.000108141	0.0181988
1434156_at	BB046187	---	---	---	ENSMUSG00000017639	---	7.2509	7.52616	7.18188	7.77795	8.41551	7.98507	1.67942	0.000110937	0.0183273
1428211_at	AK016685	Mm.226534	RIKEN cDNA 4933406E20 gene	4933406E20Rik	ENSMUSG00000006675	74443	6.47503	6.50258	6.13102	5.7631	5.82797	5.10571	0.576104	0.000111907	0.0184202
1429593_at	BB030482	Mm.46754	solute carrier family 38, member 2	Slc38a2	---	67760	9.01443	9.03937	9.26312	9.78651	10.1378	9.76295	1.75432	0.000112507	0.0184515
1420980_at	BF456404	Mm.260227	p21 (CDKN1A)-activated kinase 1	Pak1	ENSMUSG00000030774	18479	7.66996	7.45049	7.50433	8.33469	8.48609	8.25558	1.77283	0.000113011	0.018467
1449119_at	NM_011790	Mm.290447	ariadne homolog 2 (Drosophila)	Arih2	ENSMUSG00000064145	23807	8.95547	9.20553	8.79608	8.47975	8.34582	8.07396	0.625459	0.000116791	0.0185472
1454903_at	BB151515	Mm.283893	nerve growth factor receptor (TNFR superfamily, member 16)	Ngfr	ENSMUSG00000000120	18053	8.24629	7.03831	7.68133	8.88577	7.86307	8.55916	1.72221	0.000116778	0.0186107
1427770_a_at	X69698	Mm.395108	solute carrier family 2 (facilitated glucose transporter), member 3	Slc2a3	ENSMUSG00000003153	20527	9.154	8.79828	8.62887	8.57497	7.91016	7.15231	0.523026	0.000114466	0.0186373
1424133_at	BC011208	Mm.27682	transmembrane protein 98	Tmem98	ENSMUSG00000035413	103743	6.77282	7.22758	7.0885	7.45262	8.87391	7.96861	2.19093	0.000116555	0.018641
1452059_at	BB752003	Mm.28654	solute carrier family 35, member F5	Slc35f5	ENSMUSG00000026342	74150	7.15968	7.37097	7.03753	7.75064	8.28195	7.84494	1.71222	0.00011781	0.0186433
1450626_at	NM_027288	Mm.280536	mannosidase, beta A, lysosomal	Manba	ENSMUSG00000028164	110173	10.3125	11.1126	10.4021	9.3393	8.25379	9.13215	0.35397	0.000115388	0.0186527
1453851_a_at	AK007410	Mm.281298	growth arrest and DNA-damage-inducible 45 gamma	Gadd45g	ENSMUSG00000021453	23882	5.02745	5.6201	5.82524	6.09004	6.50118	6.43435	1.81858	0.000116304	0.018667
1416432_at	NM_133232	Mm.19669	6-phosphofructo-2-kinase/fructose-2,6-biphosphatase 3	Pfkfb3	ENSMUSG00000026773	170768	4.97866	4.45492	5.15064	5.75449	5.17826	5.84726	1.66129	0.000115941	0.0186752
1434186_at	BB297502	Mm.90147	G protein-coupled receptor 23	Gpr23	ENSMUSG00000049929	78134	4.52108	5.80321	4.96924	5.53347	6.4783	5.9719	1.87255	0.00011519	0.0186876
1427512_a_at	X84014	Mm.42012	laminin, alpha 3	Lama3	---	16774	5.24228	5.57588	4.77931	5.86148	6.51997	5.59392	1.73961	0.000120134	0.0189447
1448136_at	BC003264	Mm.250256	ectonucleotide pyrophosphatase/phosphodiesterase 2	Enpp2	ENSMUSG00000022425	18606	4.72648	4.57856	4.78148	5.75176	5.2621	5.48756	1.7576	0.000120573	0.0189476
1438980_x_at	BB027848	Mm.23844	RIKEN cDNA 4732466D17 gene	4732466D17Rik	---	212933	5.2086	5.77782	5.41041	4.49077	4.60566	4.77165	0.564677	0.000123509	0.0193416
1426514_at	AK019474	Mm.213582	RIKEN cDNA 4631426J05 gene	4631426J05Rik	ENSMUSG00000030930	77590	3.6868	3.72885	3.73805	4.41782	5.40354	4.58581	2.21734	0.000125327	0.0193575
1450622_at	NM_009954	Mm.3758	breast cancer anti-estrogen resistance 1	Bcar1	ENSMUSG00000031955	12927	7.63353	7.51443	7.40279	8.18627	8.26354	8.27626	1.6599	0.000125091	0.0193874
1436419_a_at	AA266367	Mm.372315	RIKEN cDNA 1700097N02 gene	1700097N02Rik	---	67522	9.2189	9.24695	9.46589	9.7172	10.2291	10.1355	1.65953	0.000124885	0.0194222
1435113_x_at	AV007850	Mm.2319	stathmin-like 3	Stmn3	ENSMUSG00000027581	20262	8.28091	7.62535	8.22539	7.49884	6.62447	7.67501	0.588021	0.000124842	0.0194826
1450976_at	AI987929	Mm.30837	N-myc downstream regulated gene 1	Ndrg1	ENSMUSG00000005125	17988	7.15738	6.62341	7.15378	8.10312	7.15892	7.89346	1.68181	0.00012736	0.0196043
1434570_at	BG070592	Mm.26897	cDNA sequence AK122525	AK122525	ENSMUSG00000038214	331623	9.27046	9.11912	9.3277	9.73168	9.882	9.91299	1.52464	0.000128443	0.0197038
1457424_at	BB760085	Mm.250185	eyes absent 1 homolog (Drosophila)	Eya1	ENSMUSG00000025932	14048	5.12475	5.58073	4.94181	5.79682	6.80016	5.70299	1.87227	0.000130052	0.0198829
1416183_a_at	NM_008492	Mm.9745	lactate dehydrogenase B	Ldhb	ENSMUSG00000030246	16832	10.2959	10.4526	10.1033	9.59327	8.48686	9.19959	0.468332	0.000135161	0.0201184
1436092_at	BB336256	Mm.25089	Transcribed locus	---	---	---	6.48878	5.62123	6.43787	5.79957	4.2806	5.67333	0.534561	0.000135722	0.0201355
1450970_at	AA792094	Mm.19039	glutamate oxaloacetate transaminase 1, soluble	Got1	ENSMUSG00000025190	14718	11.3521	11.4641	11.266	11.0119	10.6053	10.605	0.657929	0.000134842	0.0201374
1433735_a_at	BG075363	Mm.394111	transmembrane protein 64	Tmem64	ENSMUSG00000043252	100201	9.78394	10.2541	9.74016	8.82372	8.26205	8.97747	0.451587	0.000133146	0.0201511
1450781_at	X58380	Mm.157190	high mobility group AT-hook 2	Hmga2	---	15364	5.54532	5.99374	4.25402	6.03139	7.27269	5.24757	1.93944	0.000133599	0.020152
1426649_at	BM114154	Mm.422686	transmembrane protein with EGF-like and two follistatin-like domains 1 /// similar to Transmembrane protein with EGF-like and two follistatin-like domains 1	LOC100045217 /// Tmeff1	ENSMUSG00000028347	100045217 /// 230157	10.189	10.1472	9.97458	9.39482	8.82012	9.45893	0.55824	0.000132759	0.0201601
1436030_at	BB730977	---	similar to Cache domain containing 1	LOC100047857	---	100047857	5.84034	6.11051	5.71725	6.55565	7.8602	6.63873	2.29958	0.000134199	0.0201751
1418395_at	NM_026183	Mm.100741	solute carrier family 47, member 1	Slc47a1	ENSMUSG00000010122	67473	5.9803	7.40407	6.49837	5.04721	4.25047	4.83753	0.317455	0.000132489	0.020187
1427046_at	BC004783	Mm.244612	grainyhead-like 2 (Drosophila)	Grhl2	ENSMUSG00000022286	252973	7.79159	8.29785	8.62236	8.76676	8.92118	9.20726	1.66875	0.000134756	0.0201914
1416897_at	NM_030253	Mm.49074	poly (ADP-ribose) polymerase family, member 9	Parp9	ENSMUSG00000022906	80285	6.61792	6.61072	6.45627	7.1669	7.62706	7.35987	1.78552	0.000138064	0.0204158
1452202_at	BG069616	Mm.247564	phosphodiesterase 2A, cGMP-stimulated	Pde2a	ENSMUSG00000030653	207728	5.06771	5.35433	4.9849	5.84077	6.23764	5.64671	1.71185	0.000139506	0.0204281
1420603_s_at	NM_009016	Mm.458004	retinoic acid early transcript 1, alpha /// retinoic acid early transcript beta /// retinoic acid early transcript gamma /// retinoic acid early transcript delta /// retinoic acid early transcript 1E	Raet1a /// Raet1b /// Raet1c /// Raet1d /// Raet1e	ENSMUSG00000053219	19368 /// 19369 /// 19370 /// 379043 /// 56554	8.01716	8.3437	8.35392	8.60544	9.0992	9.091	1.61949	0.00013943	0.0204835
1451335_at	AF263458	Mm.34609	placenta-specific 8	Plac8	ENSMUSG00000029322	231507	6.71649	8.9599	7.35715	7.43263	10.0491	8.04779	1.79479	0.000139169	0.020512
1448469_at	X14480	Mm.4691	nidogen 1 /// similar to Nidogen precursor (Entactin)	LOC630776 /// Nid1	ENSMUSG00000005397	18073 /// 630776	8.1513	7.44439	7.56691	7.62533	6.68743	6.79801	0.624367	0.00014111	0.0205962
1448237_x_at	NM_008492	Mm.9745	lactate dehydrogenase B	Ldhb	ENSMUSG00000030246	16832	9.87702	10.1006	9.61977	9.01555	7.72936	8.55108	0.406809	0.000144719	0.0210547
1456521_at	BG069809	Mm.16794	nuclear receptor subfamily 5, group A, member 2	Nr5a2	---	26424	8.83637	9.09592	9.03282	8.40287	8.35611	8.27337	0.643333	0.000146915	0.0213055
1449939_s_at	NM_010052	Mm.157069	delta-like 1 homolog (Drosophila)	Dlk1	ENSMUSG00000040856	13386	5.70325	5.41618	5.71262	6.37076	6.2396	6.37269	1.64603	0.000151119	0.0215004
1420901_a_at	NM_010438	Mm.196605	hexokinase 1	Hk1	ENSMUSG00000037012	15275	8.33476	7.96697	7.72899	7.80613	6.9633	6.33462	0.524118	0.000149735	0.0215071
1456960_at	BB555069	---	---	---	---	---	3.75396	3.83662	4.14998	4.35424	4.85316	4.87854	1.73202	0.000148956	0.0215322
1443961_at	BG071029	Mm.441727	predicted gene, EG627488 /// predicted gene, EG667692 /// predicted gene, EG667695 /// similar to RNA and export factor binding protein 1-II	EG627488 /// EG667692 /// EG667695 /// LOC100043292	---	100043292 /// 627488 /// 667692 /// 667695	10.3358	11.505	10.3768	10.679	12.0764	10.9851	1.42634	0.000150951	0.0215445
1421307_at	AK010166	Mm.158776	carbonic anhydrase 13	Car13	ENSMUSG00000027555	71934	6.5818	7.04929	6.26549	5.74491	5.48756	5.48212	0.4932	0.000151922	0.0215466
1423108_at	AV008091	Mm.29666	solute carrier family 25 (mitochondrial carnitine/acylcarnitine translocase), member 20	Slc25a20	ENSMUSG00000032602	57279	9.44812	9.25767	9.28566	8.77607	8.18123	8.7935	0.604256	0.000150529	0.0215524
1418394_a_at	NM_011925	Mm.334648	CD97 antigen	Cd97	ENSMUSG00000002885	26364	8.10026	8.19483	8.05378	7.55725	6.83285	7.19515	0.542287	0.000149675	0.021567
1426236_a_at	AI391218	Mm.210745	glutamate-ammonia ligase (glutamine synthetase)	Glul	ENSMUSG00000026473	14645	10.9526	10.8008	11.0387	11.4082	11.4027	11.3977	1.39052	0.000154453	0.0218369
1445710_x_at	AV321065	Mm.429131	similar to RIKEN cDNA 1110051B16 gene	LOC100039227 /// LOC100039293	---	100039227 /// 100039293	5.03008	5.91893	5.76239	6.25937	8.64276	6.78599	3.66124	0.000155483	0.0218457
1418966_a_at	AK014521	Mm.62982	discoidin, CUB and LCCL domain containing 1	Dcbld1	ENSMUSG00000019891	66686	8.97329	9.28421	8.70344	8.54515	8.48814	8.07461	0.655279	0.000155259	0.0218823
1435553_at	AV376136	Mm.423205	PDZ domain containing 2	Pdzd2	---	68070	7.54916	6.55396	7.49424	8.04152	7.81491	8.40341	1.89375	0.000157305	0.0219648
1444779_s_at	BE985246	Mm.379046	zinc finger protein 59	Zfp59	---	22717	8.08336	8.97164	8.24253	7.50511	8.01842	7.56141	0.603312	0.000158131	0.0220119
1422611_s_at	NM_023670	Mm.281018	insulin-like growth factor 2 mRNA binding protein 3	Igf2bp3	---	140488	6.61753	6.52317	5.55245	7.24125	7.52296	6.45069	1.80145	0.000157301	0.0220324
1437865_at	AW546433	Mm.149776	spermatogenesis associated 13	Spata13	---	219140	7.06104	6.73226	7.0411	8.03134	8.14827	7.53139	2.01081	0.000159055	0.0220724
1447676_x_at	AV074236	Mm.331185	S100 calcium binding protein A16	S100a16	ENSMUSG00000074457	67860	6.6265	6.21631	6.48856	7.17155	7.78274	7.5191	2.15453	0.000161936	0.0224033
1419717_at	NM_011348	Mm.134093	sema domain, immunoglobulin domain (Ig), short basic domain, secreted, (semaphorin) 3E /// hypothetical protein LOC100044162	LOC100044162 /// Sema3e	---	100044162 /// 20349	5.24662	5.96902	5.60807	5.85776	7.24506	6.62347	1.99022	0.000164266	0.0225184
1452294_at	AK008111	Mm.36560	protocadherin 1	Pcdh1	ENSMUSG00000051375	75599	5.39351	5.06433	4.95265	6.28045	5.9102	5.67333	1.76485	0.000163939	0.0225422
1421140_a_at	BG962849	Mm.234965	forkhead box P1	Foxp1	ENSMUSG00000030067	108655	8.21209	8.1519	8.43247	8.7075	9.1031	9.10829	1.6469	0.000163636	0.0225693
1452142_at	M92378	Mm.5260	solute carrier family 6 (neurotransmitter transporter, GABA), member 1	Slc6a1	ENSMUSG00000030310	232333	6.89722	6.17858	6.35967	5.85903	3.55538	5.31564	0.378071	0.000167488	0.0226843
1450070_s_at	BF456404	Mm.260227	p21 (CDKN1A)-activated kinase 1	Pak1	ENSMUSG00000030774	18479	7.89492	7.83673	8.12515	8.66678	9.15664	8.67188	1.88825	0.000167278	0.0227241
1437165_a_at	BB250811	Mm.262345	procollagen C-endopeptidase enhancer protein	Pcolce	ENSMUSG00000029718	18542	10.1928	10.1848	10.1671	9.48995	8.67548	9.58756	0.544939	0.000166303	0.0227286
1434112_at	BG966339	Mm.9776	latrophilin 2 /// similar to calcium-independent alpha-latrotoxin receptor homolog 2	LOC100048050 /// Lphn2	ENSMUSG00000028184	100048050 /// 99633	7.4267	6.59766	7.38354	8.04285	7.87481	8.01147	1.83391	0.000167163	0.0227771
1455158_at	BI664675	Mm.57035	integrin alpha 3	Itga3	ENSMUSG00000001507	16400	9.52943	8.70019	9.10596	9.90783	9.46668	9.87007	1.56645	0.00017026	0.0228539
1452905_at	AV015833	Mm.260733	GTL2, imprinted maternally expressed untranslated mRNA /// latrophilin 1	Gtl2 /// Lphn1	---	17263 /// 330814	9.0136	8.90014	8.94877	9.49753	9.7295	9.42576	1.52243	0.000169999	0.022887
1429086_at	AK005410	Mm.391911	grainyhead-like 2 (Drosophila)	Grhl2	---	252973	4.96829	4.99656	5.3232	5.67086	5.83229	6.1589	1.7323	0.000169917	0.0229443
1435222_at	BM220880	Mm.234965	forkhead box P1	Foxp1	---	108655	8.1453	8.42476	8.51517	8.77328	9.30313	8.97758	1.58718	0.00017253	0.0230899
1436990_s_at	AA038464	Mm.333849	Nur77 downstream gene 2	Ndg2	ENSMUSG00000049422	103172	13.348	13.0293	13.3017	12.5968	11.5412	12.8394	0.558808	0.000174746	0.0233172
1422458_at	NM_009337	Mm.18154	T-cell lymphoma breakpoint 1	Tcl1	ENSMUSG00000041359	21432	10.2863	10.0176	10.2504	9.82992	9.29099	9.78543	0.685873	0.000175454	0.0233427
1434227_at	AV007306	Mm.268157	keratinocyte differentiation associated protein	Krtdap	ENSMUSG00000074199	64661	3.78057	4.33117	3.8693	4.27386	5.1797	4.74879	1.68268	0.000179217	0.0237034
1419288_at	NM_023844	Mm.41758	junction adhesion molecule 2	Jam2	ENSMUSG00000053062	67374	7.957	8.1802	7.70598	7.23588	6.13181	6.54949	0.43233	0.000178962	0.0237393
1452968_at	AK003674	Mm.41556	collagen triple helix repeat containing 1	Cthrc1	ENSMUSG00000054196	68588	4.04382	4.38888	3.87335	4.57144	6.41287	5.38152	2.78437	0.000181863	0.023983
1423614_at	BB329408	Mm.319847	leucine rich repeat containing 8 family, member C	Lrrc8c	ENSMUSG00000054720	100604	4.13231	4.18772	4.49714	5.0353	5.77428	5.10991	2.13414	0.000183062	0.0240008
1429366_at	AK005720	Mm.45373	leucine rich repeat containing 34	Lrrc34	ENSMUSG00000027702	71827	9.36905	9.72122	9.42391	8.76243	7.95874	8.64474	0.511392	0.000182534	0.0240013
1425415_a_at	U75214	Mm.246670	solute carrier family 1 (neuronal/epithelial high affinity glutamate transporter, system Xag), member 1	Slc1a1	ENSMUSG00000024935	20510	5.0235	5.40859	4.69723	4.55699	4.21547	3.05092	0.493508	0.000184195	0.0240098
1425035_s_at	AF220524	Mm.13433	DNA (cytosine-5-)-methyltransferase 3-like	Dnmt3l	ENSMUSG00000000730	54427	11.8547	11.224	11.4518	12.215	12.3263	12.0582	1.651	0.00018385	0.0240342
1425293_a_at	BC017627	Mm.440155	zinc finger, CCHC domain containing 18	Zcchc18	ENSMUSG00000031428	66995	3.99536	4.19213	4.07758	4.51569	4.95891	4.86545	1.62076	0.000185159	0.0240659
1418376_at	NM_008003	Mm.3904	fibroblast growth factor 15	Fgf15	ENSMUSG00000031073	14170	5.67627	5.89525	6.08252	6.43238	6.99075	6.70316	1.78778	0.000188518	0.0242925
1428516_a_at	BI903628	Mm.196150	alkB, alkylation repair homolog 7 (E. coli)	Alkbh7	ENSMUSG00000002661	66400	8.90412	8.66349	8.88142	8.33407	8.01854	8.36292	0.670401	0.000188112	0.0243096
1437479_x_at	BB728182	Mm.219139	T-box 3 /// similar to T-box 3 protein	LOC100047200 /// Tbx3	ENSMUSG00000018604	100047200 /// 21386	9.11259	9.21058	8.74808	8.64072	7.10541	6.48676	0.387344	0.000190088	0.0243556
1419930_at	C77618	Mm.441745	DNA segment, Chr 15, ERATO Doi 55, expressed	D15Ertd55e	---	52458	7.11407	7.70612	7.38731	6.44622	5.78563	6.35285	0.460602	0.000188082	0.0243756
1435980_x_at	AV308073	Mm.268282	wingless-related MMTV integration site 6	Wnt6	ENSMUSG00000033227	22420	4.68838	3.99455	4.35804	3.76521	3.44033	3.77202	0.624851	0.000189985	0.0244117
1421964_at	NM_008716	Mm.439741	Notch gene homolog 3 (Drosophila)	Notch3	ENSMUSG00000038146	18131	5.93096	5.98236	5.56237	6.7968	6.5353	6.5682	1.76585	0.000192071	0.0244706
1450531_at	NM_008199	Mm.441651	histocompatibility 2, blastocyst	H2-Bl	ENSMUSG00000073406	14963	6.80547	5.89545	6.23991	5.61074	4.67227	5.75114	0.525947	0.000192849	0.0245005
1417176_at	BE952001	Mm.30199	casein kinase 1, epsilon	Csnk1e	ENSMUSG00000022433	27373	10.5383	9.47782	10.187	9.96396	8.64991	9.72255	0.653227	0.00019202	0.0245334
1438567_at	BB704902	Mm.129534	von Willebrand factor A domain containing 2	Vwa2	ENSMUSG00000025082	240675	3.67817	4.09151	3.80637	4.28312	4.63975	4.50356	1.53485	0.000194999	0.0247041
1416124_at	NM_009829	Mm.333406	cyclin D2	Ccnd2	ENSMUSG00000000184	12444	3.52801	3.38424	3.22524	4.45946	5.11503	3.79868	2.23811	0.000196446	0.0248176
1417419_at	NM_007631	Mm.273049	cyclin D1	Ccnd1	ENSMUSG00000070348	12443	8.93295	8.82544	9.19088	9.58292	9.58993	9.76834	1.58671	0.000197546	0.024887
1433571_at	BQ175260	Mm.297970	serine incorporator 5	Serinc5	---	218442	3.88904	5.30066	3.83717	4.37164	7.51924	5.62212	3.16589	0.000198766	0.0249709
1429021_at	AK013481	Mm.400747	Eph receptor A4	Epha4	ENSMUSG00000026235	13838	7.88677	8.38999	7.46756	7.10953	6.39246	6.49735	0.448114	0.00019948	0.0249909
1426399_at	BB183736	Mm.26515	von Willebrand factor A domain containing 1	Vwa1	ENSMUSG00000042116	246228	5.44208	5.36567	5.78962	5.99562	6.45322	7.15621	2.05713	0.000203067	0.0253698
1419694_at	NM_011374	Mm.260838	ST8 alpha-N-acetyl-neuraminide alpha-2,8-sialyltransferase 1	St8sia1	ENSMUSG00000030283	20449	5.16528	6.12179	5.39351	4.4033	4.80405	4.73737	0.541809	0.000204331	0.0254573
1435783_at	BB476773	Mm.458280	RIKEN cDNA B230112C05 gene	B230112C05Rik	ENSMUSG00000041817	320557	10.2513	9.63583	10.1611	10.7312	10.0754	10.7496	1.41816	0.00020611	0.0256081
1424373_at	AK004598	Mm.67949	armadillo repeat containing, X-linked 3	Armcx3	ENSMUSG00000049047	71703	5.48756	6.03413	5.47761	6.07176	7.40257	6.375	1.98127	0.000207593	0.0257216
1440097_at	BB022494	Mm.260543	miRNA containing gene	Mirg	---	373070	6.55531	6.19931	6.36104	7.23778	6.87859	6.96301	1.57467	0.000209386	0.025802
1450079_at	AK012873	Mm.22367	Nik related kinase	Nrk	---	27206	4.24168	4.31806	4.05844	4.76655	5.83361	5.00246	2.07391	0.000209045	0.0258306
1457026_at	BB367422	Mm.33192	lipase, member H	Liph	---	239759	7.93439	7.95103	8.07358	8.43303	8.58361	8.83785	1.55391	0.00021225	0.0260836
1452004_at	AF330212	Mm.4361	calcitonin/calcitonin-related polypeptide, alpha	Calca	ENSMUSG00000030669	12310	8.86839	7.09053	8.66064	9.26836	8.34104	9.52748	1.8408	0.00021565	0.0264294
1425719_a_at	BC002019	Mm.7491	N-myc (and STAT) interactor	Nmi	ENSMUSG00000026946	64685	4.32824	4.21134	4.02975	4.95331	5.68241	4.83375	2.02017	0.000217671	0.0266048
1455265_a_at	BB100249	Mm.181709	regulator of G-protein signaling 16	Rgs16	ENSMUSG00000026475	19734	5.45985	5.80336	5.64603	6.09125	6.65916	6.53112	1.73524	0.000224019	0.0273067
1428220_at	AK017577	Mm.130260	RIKEN cDNA 5730419I09 gene	5730419I09Rik	ENSMUSG00000030279	74741	7.84181	7.77964	7.74273	7.18368	7.06752	7.28513	0.657441	0.000226251	0.0275045
1437277_x_at	BB550124	Mm.330731	transglutaminase 2, C polypeptide	Tgm2	ENSMUSG00000037820	21817	8.40064	6.31861	7.53255	7.44232	5.52709	7.08087	0.60786	0.000228039	0.0275731
1430355_a_at	AK003108	Mm.181033	STEAP family member 3	Steap3	ENSMUSG00000026389	68428	3.90831	4.5706	3.22407	4.82914	4.99105	4.40236	1.83155	0.0002289	0.0276033
1436589_x_at	BB204677	Mm.1881	protein kinase D2	Prkd2	ENSMUSG00000041187	101540	5.14069	5.27211	5.68737	5.62671	6.29956	6.54156	1.74892	0.000227781	0.027616
1417895_a_at	BC019563	Mm.25295	transmembrane protein 54	Tmem54	ENSMUSG00000028786	66260	4.09036	3.82287	4.24955	4.90365	6.51094	5.5107	3.53286	0.000229838	0.0276425
1434025_at	BG069607	Mm.441332	Transcribed locus	---	---	---	12.5159	12.1847	12.4764	12.1264	11.3833	12.0093	0.686853	0.000235599	0.0280363
1439031_at	BB376821	Mm.19047	junctophilin 4	Jph4	---	319984	5.50399	5.75626	5.521	6.07729	6.55543	6.33812	1.6633	0.000235134	0.028055
1450194_a_at	NM_033597	Mm.52109	myeloblastosis oncogene	Myb	---	17863	4.0142	4.06809	4.22541	4.69377	5.28526	4.86876	1.8295	0.000234552	0.0280597
1455692_x_at	AA266367	Mm.372315	RIKEN cDNA 1700097N02 gene	1700097N02Rik	---	67522	9.5417	9.54925	9.7671	10.0519	10.4153	10.395	1.5974	0.000234122	0.0280828
1460409_at	AI987925	Mm.18522	carnitine palmitoyltransferase 1a, liver	Cpt1a	ENSMUSG00000024900	12894	8.54147	8.35986	8.5592	7.89352	7.10065	7.89035	0.561657	0.000238121	0.0282618
1428662_a_at	AK009007	Mm.181852	homeobox only domain	Hod	ENSMUSG00000059325	74318	8.62373	7.43981	8.49035	9.46653	7.84033	9.2591	1.60577	0.000248564	0.0288188
1436356_at	AW107196	Mm.20973	lectin, galactose binding, soluble 7	Lgals7	---	16858	4.3027	4.24655	4.49291	5.22571	5.29335	4.8921	1.76026	0.000243547	0.02883
1434836_at	AV277440	Mm.1389	nuclear factor of activated T-cells, cytoplasmic, calcineurin-dependent 2 interacting protein	Nfatc2ip	---	18020	10.6903	10.7331	10.5665	10.3435	10.0366	9.82068	0.666566	0.000244948	0.0288443
1425400_a_at	BC025116	Mm.272646	Cbp/p300-interacting transactivator, with Glu/Asp-rich carboxy-terminal domain, 4	Cited4	ENSMUSG00000070803	56222	7.91885	5.16762	6.89722	8.52982	5.99856	7.60472	1.64637	0.000244474	0.028864
1429463_at	BB612385	Mm.48638	protein kinase, AMP-activated, alpha 2 catalytic subunit	Prkaa2	ENSMUSG00000028518	108079	6.53151	6.58012	6.8555	6.01803	5.92524	6.1265	0.646328	0.000248358	0.0288691
1416818_at	NM_020606	Mm.143763	parvin, alpha	Parva	ENSMUSG00000030770	57342	5.09271	4.80812	4.8717	5.55758	6.30852	5.94563	2.10485	0.000249877	0.0288967
1434111_at	BG966339	Mm.9776	latrophilin 2 /// similar to calcium-independent alpha-latrotoxin receptor homolog 2	LOC100048050 /// Lphn2	ENSMUSG00000028184	100048050 /// 99633	6.91924	5.94429	7.04159	7.53423	7.3298	7.72396	1.91632	0.000248318	0.028939
1452163_at	BB151715	Mm.292415	E26 avian leukemia oncogene 1, 5' domain	Ets1	ENSMUSG00000032035	23871	3.59409	3.87802	3.536	4.4562	6.25466	4.45919	2.96909	0.000247285	0.0289683
1416390_at	NM_134083	Mm.280068	regulator of chromosome condensation (RCC1) and BTB (POZ) domain containing protein 2	Rcbtb2	---	105670	4.6273	3.71341	4.42096	5.18992	5.17384	5.24707	2.00059	0.000248014	0.0289784
1456270_s_at	AU018904	Mm.21815	preferentially expressed antigen in melanoma like 6	Pramel6	ENSMUSG00000025838	347711	4.03455	4.57712	3.48798	3.03059	3.64905	3.1586	0.606689	0.000251578	0.029019
1449022_at	AI413223	Mm.331129	nestin	Nes	ENSMUSG00000004891	18008	7.15007	6.89722	7.19493	7.9505	8.74108	7.88158	2.31362	0.000247242	0.0290387
1422632_at	NM_009985	Mm.113590	cathepsin W	Ctsw	ENSMUSG00000024910	13041	5.65585	6.153	5.87294	6.40396	7.16389	6.44975	1.72877	0.000252804	0.029086
1437451_at	BB736636	Mm.329362	RIKEN cDNA 1110006O17 gene	1110006O17Rik	---	68545	5.49727	5.23428	5.54189	6.05736	6.81598	6.53357	2.15203	0.000262278	0.0300992
1433720_s_at	AI647775	Mm.333849	Nur77 downstream gene 2	Ndg2	ENSMUSG00000049422	103172	12.9216	12.5828	12.8555	12.3282	10.9765	12.2575	0.55065	0.000263699	0.0301855
1452424_at	AW493905	Mm.90147	G protein-coupled receptor 23	Gpr23	ENSMUSG00000049929	78134	4.28393	4.91406	4.29475	4.87652	6.65452	5.16068	2.22396	0.000264825	0.0302376
1427618_at	BQ176417	Mm.439758	cadherin 9	Cdh9	---	12565	4.05082	4.46629	3.89297	4.50336	5.49567	4.65567	1.70208	0.000267113	0.0303453
1427982_s_at	BF582734	Mm.26652	synaptic nuclear envelope 2	Syne2	---	319565	6.01566	6.1057	5.49998	6.51393	7.13817	6.3225	1.74218	0.000266503	0.0303524
1422054_a_at	U36203	Mm.15406	SKI-like	Skil	ENSMUSG00000027660	20482	5.9769	6.53139	6.24786	6.6265	7.59159	6.94854	1.75974	0.00026807	0.0303775
1449439_at	BB524597	Mm.458200	Kruppel-like factor 7 (ubiquitous)	Klf7	---	93691	5.9025	6.53231	6.33277	6.50071	7.42394	6.90731	1.61943	0.000269388	0.0304503
1427492_at	AF408412	Mm.34964	premature ovarian failure 1B	Pof1b	ENSMUSG00000034607	69693	2.74301	5.07238	3.01837	3.24539	6.08801	3.62325	1.65306	0.000274558	0.0309571
1456789_at	AW491540	Mm.102904	zinc finger protein 462	Zfp462	---	242466	9.4479	10.1647	9.43584	9.01398	9.28874	8.89	0.656716	0.000275655	0.0310033
1417185_at	BC002070	Mm.425949	lymphocyte antigen 6 complex, locus A	Ly6a	ENSMUSG00000075602	110454	7.4121	6.37279	6.68892	6.6238	5.14188	6.07737	0.553189	0.00027845	0.0312397
1426953_at	AU018946	Mm.261739	high mobility group box 2-like 1 /// similar to Hmgb2l1 protein	Hmgb2l1 /// LOC100045749	ENSMUSG00000034518	100045749 /// 70823	9.54499	9.56641	9.74287	10.0502	10.4143	10.2451	1.5452	0.000281412	0.0314937
1434333_a_at	AW557946	Mm.1881	protein kinase D2	Prkd2	ENSMUSG00000041187	101540	4.76597	5.14879	4.76597	5.44558	5.86462	6.44006	2.1451	0.000284014	0.0317062
1455057_at	AV308908	Mm.394565	guanine monphosphate synthetase	Gmps	---	229363	5.43353	5.10746	5.89239	6.14508	5.80844	6.60557	1.6342	0.000287126	0.0319745
1451152_a_at	BC027319	Mm.4550	ATPase, Na+/K+ transporting, beta 1 polypeptide	Atp1b1	ENSMUSG00000026576	11931	10.3785	9.91194	10.0466	9.85441	8.6517	9.49559	0.598475	0.000289117	0.0321169
1425811_a_at	BF124540	Mm.196484	cysteine and glycine-rich protein 1	Csrp1	ENSMUSG00000026421	13007	8.70684	8.28507	8.73369	9.14503	10.0619	9.8419	2.31248	0.000290087	0.0321455
1422628_at	NM_026640	Mm.1643	RIKEN cDNA 4632417K18 gene	4632417K18Rik	ENSMUSG00000024691	107373	8.53985	8.0439	8.25356	9.1141	8.78741	8.83356	1.55267	0.000292337	0.0323154
1457072_at	BF731393	Mm.277235 /// Mm.447614	Protein tyrosine phosphatase, receptor type, f polypeptide (PTPRF), interacting protein (liprin), alpha 3 /// B-cell CLL/lymphoma 11A (zinc finger protein)	Bcl11a /// Ppfia3	---	14025 /// 76787	2.61596	2.25672	2.40023	3.11469	4.41789	3.55837	2.70581	0.000296831	0.0324936
1416474_at	NM_020043	Mm.209041	neighbor of Punc E11	Nope	ENSMUSG00000032816	56741	6.44429	6.81271	6.6689	6.96083	8.30773	7.47941	2.00101	0.000294818	0.03251
1440980_at	AV258531	Mm.399068	potassium voltage-gated channel, subfamily H (eag-related), member 8	Kcnh8	---	211468	4.11634	4.40197	4.1035	4.51482	5.41173	5.06666	1.76043	0.000296721	0.0325606
1422007_at	AF104416	Mm.34043	aquaporin 3	Aqp3	ENSMUSG00000028435	11828	6.66257	6.83578	6.56342	6.22052	5.87656	5.43626	0.569412	0.000300065	0.0326102
1420385_at	NM_008137	Mm.313181	guanine nucleotide binding protein, alpha 14	Gna14	ENSMUSG00000024697	14675	3.96395	4.23528	4.50444	4.41583	5.46905	5.54751	1.92675	0.00029649	0.0326147
1450122_at	NM_008981	Mm.457985	protein tyrosine phosphatase, receptor type, G	Ptprg	ENSMUSG00000021745	19270	6.47508	6.6418	6.3823	7.07836	7.67033	6.99048	1.69448	0.000299739	0.0326535
1452183_a_at	Y13832	Mm.289645	GTL2, imprinted maternally expressed untranslated mRNA	Gtl2	---	17263	9.437	8.92099	9.21806	9.89541	9.96667	9.93941	1.6957	0.000299071	0.0326595
1449344_s_at	NM_028218	Mm.458904	RIKEN cDNA 2210409E12 gene /// hypothetical protein LOC100046049	2210409E12Rik /// LOC100046049	---	100046049 /// 72381	6.81158	6.93607	6.59733	6.19244	5.07055	5.66172	0.482768	0.000301303	0.032666
1415855_at	BB815530	Mm.45124	kit ligand	Kitl	---	17311	4.70204	5.65987	5.18444	5.46169	7.36951	5.87092	2.19107	0.000302811	0.0327508
1447854_s_at	AV127319	Mm.439791	histone cluster 2, H2be	Hist2h2be	ENSMUSG00000068854	319190	3.02457	3.19369	3.25405	2.61274	2.64093	2.75239	0.713226	0.0003038	0.0327791
1417212_at	NM_026633	Mm.328870	RIKEN cDNA 9530058B02 gene	9530058B02Rik	ENSMUSG00000025732	68241	7.95333	7.17857	7.56756	7.25607	6.50112	7.06175	0.648758	0.00030598	0.0329355
1440505_at	BB187908	Mm.297057	phosphatidylinositol-specific phospholipase C, X domain containing 1	Plcxd1	ENSMUSG00000064247	403178	5.92864	6.42596	6.00072	6.51557	7.26239	6.83086	1.68851	0.000307255	0.032994
1419156_at	AI428101	Mm.240627	SRY-box containing gene 4	Sox4	ENSMUSG00000076431	20677	7.02494	7.71251	6.89555	7.62145	8.28405	7.88469	1.66106	0.000309546	0.0330043
1429195_at	AK010208	Mm.34173	apolipoprotein L, 6	Apol6	ENSMUSG00000033576	71939	6.5875	5.97874	6.97136	7.59986	6.50846	7.60261	1.66992	0.000309143	0.0330394
1435066_at	BB305507	Mm.439910	phosphatidylinositol transfer protein, cytoplasmic 1	Pitpnc1	ENSMUSG00000040430	71795	7.6804	7.51532	7.45877	7.204	6.16641	6.53762	0.546482	0.000309066	0.0331097
1435567_at	AI504378	Mm.212889	phosphorylase kinase alpha 1	Phka1	---	18679	5.01325	5.0114	4.93527	5.53016	5.93236	5.65891	1.65854	0.0003136	0.0331234
1439036_a_at	AV152334	Mm.4550	ATPase, Na+/K+ transporting, beta 1 polypeptide	Atp1b1	ENSMUSG00000026576	11931	10.4817	10.0307	10.1101	10.044	8.63614	9.41023	0.578091	0.000312587	0.0331718
1430781_at	AV256298	Mm.36006	adenylate kinase 7	Ak7	ENSMUSG00000041323	78801	6.95064	8.15235	7.22357	6.45561	6.66807	6.35456	0.538168	0.000313531	0.0331938
1435558_at	BB351248	Mm.262241	brain-specific angiogenesis inhibitor 2 /// similar to Brain-specific angiogenesis inhibitor 2	Bai2 /// LOC100048816	---	100048816 /// 230775	5.40861	5.93584	4.79141	6.2003	6.39572	5.58734	1.61424	0.000312077	0.0331958
1427275_at	BI665568	Mm.206841	structural maintenance of chromosomes 4 /// similar to SMC4 protein	LOC100044651 /// Smc4	ENSMUSG00000034349	100044651 /// 70099	9.8671	9.71571	10.2836	10.3115	10.1436	11.074	1.47856	0.000315075	0.0332014
1434153_at	BI408715	Mm.251716	src homology 2 domain-containing transforming protein B	Shb	ENSMUSG00000044813	230126	7.5556	6.87377	7.11299	7.95786	7.91905	7.99983	1.74482	0.000317623	0.0333142
1416136_at	NM_008610	Mm.29564	matrix metallopeptidase 2	Mmp2	ENSMUSG00000031740	17390	6.76851	6.49349	6.29214	7.31202	7.67843	7.00394	1.78964	0.000318985	0.0333795
1427310_at	BB380312	Mm.343986	bromodomain PHD finger transcription factor	Bptf	ENSMUSG00000075471	207165	9.95726	10.2404	10.0875	10.4449	10.8194	10.4822	1.40352	0.000317553	0.0333845
1428936_at	BI080417	Mm.166944	ATPase, Ca++ transporting, plasma membrane 1	Atp2b1	ENSMUSG00000019943	67972	7.29981	6.98178	7.65817	7.75975	7.80457	8.71578	1.74192	0.000321157	0.0335289
1421811_at	AI385532	Mm.4159	thrombospondin 1 /// similar to thrombospondin 1	LOC640441 /// Thbs1	---	21825 /// 640441	4.42022	4.79574	4.42022	5.11602	8.24779	6.44292	5.54238	0.00032321	0.0336653
1423227_at	AA798563	Mm.14046	keratin 17	Krt17	ENSMUSG00000035557	16667	7.36259	5.98003	7.53757	7.91562	8.45533	8.89087	3.19431	0.000324857	0.0336813
1417129_a_at	U68384	Mm.247566	myeloid ecotropic viral integration site-related gene 1	Mrg1	ENSMUSG00000027210	17536	5.04057	4.49971	4.43718	5.79325	6.12238	5.05487	2.0996	0.000324849	0.0337581
1417394_at	BG069413	Mm.4325	Kruppel-like factor 4 (gut)	Klf4	ENSMUSG00000003032	16600	11.0733	10.979	10.664	10.3018	9.0497	10.0522	0.500924	0.000327017	0.0338275
1415894_at	BC003264	Mm.250256	ectonucleotide pyrophosphatase/phosphodiesterase 2	Enpp2	---	18606	3.87003	3.87802	4.33293	4.47303	4.71494	4.93288	1.60693	0.000332912	0.0343585
1439739_at	BB295899	Mm.102265	testes-specific protease 50 /// similar to 1700112C13Rik protein	LOC100047259 /// Tsp50	ENSMUSG00000048752	100047259 /// 235631	6.84425	5.99096	6.40427	7.44735	6.7098	7.13393	1.6077	0.000337779	0.0347812
1448154_at	NM_013864	Mm.26722	N-myc downstream regulated gene 2	Ndrg2	ENSMUSG00000004558	29811	7.48713	7.12747	7.35633	6.84862	5.61803	6.64261	0.534456	0.000342374	0.0349353
1421929_at	BB706548	Mm.400747	Eph receptor A4	Epha4	ENSMUSG00000026235	13838	6.99903	7.18444	6.79871	6.53286	6.04535	5.8543	0.565857	0.000341737	0.0349494
1438214_at	BB483226	Mm.30466	trichorhinophalangeal syndrome I (human) /// similar to Trps1 protein	LOC100044341 /// Trps1	---	100044341 /// 83925	7.0705	7.04939	7.0694	6.58732	6.04526	5.66345	0.530447	0.000340593	0.0349911
1428795_at	BB767129	Mm.294271	RIKEN cDNA 1110021L09 gene	1110021L09Rik	---	76306	6.07265	6.15463	6.13042	6.79635	7.63599	6.74026	1.98987	0.000341457	0.0350001
1427004_at	BB311718	Mm.262287	F-box protein 2	Fbxo2	ENSMUSG00000041556	230904	9.18679	8.57125	8.76774	8.73164	7.64784	8.10695	0.629742	0.000348353	0.0353057
1419354_at	BB524597	Mm.29466	Kruppel-like factor 7 (ubiquitous)	Klf7	ENSMUSG00000025959	93691	7.28144	7.98543	7.90556	7.98521	8.97179	8.37342	1.66433	0.000347034	0.0353309
1433514_at	BG066916	Mm.272548	ethanolamine kinase 1	Etnk1	---	75320	10.4585	9.72586	10.4121	9.94786	9.12323	9.90517	0.688065	0.000347884	0.0353377
1431359_a_at	AK003526	Mm.3336	RIKEN cDNA 1110007C09 gene	1110007C09Rik	ENSMUSG00000037960	68480	6.17492	6.08159	5.9927	6.58323	7.30451	6.93935	1.8629	0.000349855	0.0353785
1436287_at	BF466943	Mm.58847	predicted gene, ENSMUSG00000074303	ENSMUSG00000074303	---	100038489	9.42207	7.78803	8.84714	9.85503	9.02823	9.50532	1.76346	0.00035723	0.0360434
1434286_at	BQ176054	Mm.394308	trichorhinophalangeal syndrome I (human)	Trps1	---	83925	5.22262	5.27538	5.3346	4.83146	4.42217	4.35023	0.607172	0.000361418	0.0363846
1417061_at	AF226613	Mm.28756	solute carrier family 40 (iron-regulated transporter), member 1	Slc40a1	ENSMUSG00000025993	53945	4.15137	5.06504	4.94525	4.85312	5.97891	5.45893	1.64608	0.000363376	0.0365002
1434362_at	BM249454	Mm.426323	expressed sequence AW550831	AW550831	---	98715	6.1446	6.29728	6.34636	6.85273	7.74698	6.9133	1.94885	0.000366646	0.0365035
1416761_at	BC014753	Mm.5079	hydroxysteroid 11-beta dehydrogenase 2	Hsd11b2	ENSMUSG00000031891	15484	4.77136	4.86611	5.08168	5.63797	7.51193	6.07022	3.35536	0.000364371	0.0365189
1460444_at	AK004614	Mm.260193	arrestin, beta 1	Arrb1	ENSMUSG00000018909	109689	5.5141	5.54959	5.47649	5.95521	6.47895	6.29096	1.67358	0.000365235	0.0365243
1451452_a_at	U72881	Mm.181709	regulator of G-protein signaling 16	Rgs16	ENSMUSG00000026475	19734	4.62956	4.62685	4.87367	5.8083	6.75531	5.39351	2.69003	0.000366341	0.0365538
1422587_at	NM_019631	Mm.262328	transmembrane protein 45a	Tmem45a	ENSMUSG00000022754	56277	5.86581	6.68211	5.9987	6.44099	7.50354	6.60828	1.59428	0.000370131	0.0367694
1449169_at	NM_008216	Mm.5148	hyaluronan synthase 2	Has2	---	15117	3.85118	3.29607	3.72352	4.38538	5.32157	4.74324	2.51567	0.000373804	0.0370526
1454701_at	AI450962	Mm.87470	RIKEN cDNA 4930503L19 gene	4930503L19Rik	---	269033	7.12445	6.90484	6.61715	6.3285	5.71016	6.09887	0.57035	0.000375986	0.0371872
1427705_a_at	L28118	Mm.256765	nuclear factor of kappa light chain gene enhancer in B-cells 1, p105	Nfkb1	ENSMUSG00000028163	18033	8.74156	8.62624	8.66555	8.26025	7.97317	8.1468	0.683409	0.000380168	0.0372738
1435338_at	BM238926	Mm.31672	cyclin-dependent kinase 6	Cdk6	---	12571	6.52156	7.17578	6.61875	7.05926	7.73407	7.25851	1.49408	0.000378101	0.0373145
1418349_at	L07264	Mm.289681	heparin-binding EGF-like growth factor	Hbegf	ENSMUSG00000024486	15200	7.82313	7.40491	7.53527	7.26187	6.20911	6.84453	0.57793	0.000379221	0.0373433
1428737_s_at	AV259880	Mm.24356	GRAM domain containing 3	Gramd3	ENSMUSG00000001700	107022	5.20039	5.29299	5.35881	5.71579	6.53755	6.13024	1.83528	0.000380071	0.0373455
1452514_a_at	X65997	Mm.247073	kit oncogene	Kit	ENSMUSG00000005672	16590	8.51504	9.10398	8.30636	7.87397	7.53163	7.67501	0.541022	0.000389013	0.0379759
1438654_x_at	AV269411	Mm.48712	monocyte to macrophage differentiation-associated 2	Mmd2	---	75104	4.91336	4.41761	4.96209	5.39351	5.71478	5.69928	1.83976	0.000391144	0.0380193
1419833_s_at	AI851258	Mm.247642	centaurin, delta 3	Centd3	ENSMUSG00000024451	106952	5.04763	5.31974	4.65484	5.48483	6.15715	5.44117	1.62183	0.000388757	0.0380333
1423872_a_at	BC007150	Mm.7524	dystroglycan 1	Dag1	ENSMUSG00000039952	13138	8.8004	8.20346	8.71607	9.23411	9.1893	9.18543	1.57189	0.000391086	0.0380959
1428781_at	BI452905	Mm.30138	dermokine	Dmkn	---	73712	3.88683	3.40928	3.84391	4.61278	6.42373	5.21947	4.10974	0.000393595	0.0381753
1437152_at	BG072837	Mm.306789	mex3 homolog B (C. elegans)	Mex3b	---	108797	4.88916	5.48626	5.22639	5.63535	6.3734	5.78886	1.66788	0.000396617	0.0383037
1428259_at	AK010185	Mm.251774	peroxidasin homolog (Drosophila)	Pxdn	ENSMUSG00000020674	69675	6.81656	6.69093	6.64866	7.38536	8.6977	7.67823	2.5145	0.000397759	0.0383319
1457632_s_at	BB207647	Mm.247566	myeloid ecotropic viral integration site-related gene 1	Mrg1	ENSMUSG00000027210	17536	4.44153	4.15711	4.24763	5.04697	5.45069	4.85462	1.83196	0.000396514	0.038376
1433944_at	AV256030	Mm.61107	HECT domain containing 2	Hectd2	ENSMUSG00000041180	226098	3.54529	4.39527	3.7265	3.09334	3.39939	3.13489	0.632031	0.000402655	0.0385565
1452178_at	BI525140	Mm.234912	plectin 1 /// similar to Plec1 protein	LOC100046469 /// LOC671535 /// Plec1	ENSMUSG00000063268	100046469 /// 18810 /// 671535	4.68332	4.1781	4.46875	5.31645	6.55715	5.577	2.96956	0.000402051	0.0385806
1452304_a_at	BC025127	Mm.320978	Rho guanine nucleotide exchange factor (GEF) 5	Arhgef5	ENSMUSG00000033542	54324	6.54804	6.5617	6.62277	7.03545	7.5886	7.24419	1.65932	0.000401271	0.0385879
1426957_at	AJ414734	Mm.215389	transformation related protein 53 binding protein 1	Trp53bp1	ENSMUSG00000043909	27223	8.02182	8.33545	8.33659	8.54806	9.33171	8.79086	1.6017	0.000404321	0.0386341
1439388_s_at	BB251739	Mm.3758	breast cancer anti-estrogen resistance 1	Bcar1	ENSMUSG00000031955	12927	8.95719	9.00032	8.89326	9.28548	9.85932	9.42546	1.50515	0.000406181	0.038648
1438861_at	BB482899	Mm.190774	basonuclin 2	Bnc2	ENSMUSG00000028487	242509	7.71819	8.42766	8.33584	8.35981	9.19856	8.74717	1.5321	0.000405767	0.0386903
1449059_a_at	NM_024188	Mm.13445	3-oxoacid CoA transferase 1	Oxct1	ENSMUSG00000022186	67041	9.39825	9.20466	8.96262	8.71837	8.63603	8.68782	0.708346	0.000418661	0.0396681
1460605_at	AU045294	Mm.259041	Crx opposite strand transcript 1	Crxos1	ENSMUSG00000074365	546024	6.16722	5.67803	5.23563	5.37676	4.77746	4.7223	0.604811	0.000420324	0.0397422
1423109_s_at	AV008091	Mm.29666	solute carrier family 25 (mitochondrial carnitine/acylcarnitine translocase), member 20	Slc25a20	ENSMUSG00000032602	57279	8.30516	7.88958	8.01975	7.6948	6.9702	7.62507	0.648143	0.00041859	0.0397449
1433515_s_at	BG066916	Mm.272548	ethanolamine kinase 1	Etnk1	ENSMUSG00000030275	75320	7.64529	7.05098	7.70297	7.08053	6.53028	6.65127	0.618501	0.000422389	0.0397707
1456131_x_at	BB131357	Mm.7524	dystroglycan 1	Dag1	ENSMUSG00000039952	13138	8.22317	7.90614	8.26461	8.6871	8.7995	8.84221	1.57639	0.000422	0.0398172
1435208_at	AV327407	Mm.390852	deltex 3-like (Drosophila)	Dtx3l	ENSMUSG00000049502	209200	6.47925	7.24853	6.59791	6.96719	7.82779	7.22137	1.47903	0.000428422	0.0402547
1427182_s_at	BQ032363	Mm.440183	DNA segment, Chr 18, ERATO Doi 653, expressed	D18Ertd653e	ENSMUSG00000024544	52662	3.78328	3.29322	3.91622	4.15804	4.04883	4.80829	1.6136	0.000430152	0.0403332
1437103_at	AV293532	Mm.294740	insulin-like growth factor 2 mRNA binding protein 2	Igf2bp2	ENSMUSG00000033581	319765	8.67051	8.96314	8.45714	9.04025	9.37257	9.09793	1.39315	0.000438556	0.0406982
1455186_a_at	BI556771	Mm.272359	RIKEN cDNA 1190003J15 gene	1190003J15Rik	---	76974	9.39396	9.68953	9.27978	9.74177	10.2914	10.3151	1.61331	0.000435361	0.0407369
1426778_at	BG094386	Mm.7524	dystroglycan 1	Dag1	---	13138	10.116	9.8267	9.99817	10.4792	10.7071	10.5696	1.53772	0.000438304	0.0407586
1449072_a_at	NM_026526	Mm.45225	N-6 adenine-specific DNA methyltransferase 2 (putative)	N6amt2	ENSMUSG00000021951	68043	8.69309	8.67647	8.86736	9.0522	9.60932	9.53887	1.5948	0.000438151	0.0408286
1437917_at	BG066910	---	RIKEN cDNA D530037H12 gene	D530037H12Rik	---	96893	3.70579	3.51009	4.28026	4.61126	4.68632	4.59729	1.79292	0.000437815	0.0408818
1436100_at	AV347995	---	SH2 domain containing 5	Sh2d5	---	230863	4.24658	4.65236	4.36628	4.87163	5.08802	5.23626	1.57414	0.000444591	0.0411735
1447258_at	BI076789	---	---	---	---	---	6.12516	5.89178	6.1648	5.67755	5.11385	4.91657	0.579141	0.000450413	0.0416272
1454731_at	BB794772	Mm.60590	myosin X	Myo10	ENSMUSG00000022272	17909	9.69934	9.76547	9.5747	10.2049	10.296	10.154	1.45277	0.000452862	0.0417679
1417392_a_at	NM_011405	Mm.142455	solute carrier family 7 (cationic amino acid transporter, y+ system), member 7	Slc7a7	ENSMUSG00000000958	20540	9.87954	9.44387	9.76133	10.3889	10.0127	10.2879	1.44908	0.000457684	0.0421265
1434914_at	BB396668	Mm.335395	RAB6B, member RAS oncogene family	Rab6b	ENSMUSG00000032549	270192	6.33922	5.05044	5.1437	5.39403	3.96128	4.73055	0.580126	0.000460282	0.0422794
1424351_at	AF334269	Mm.27289	WAP four-disulfide core domain 2	Wfdc2	ENSMUSG00000017723	67701	8.44397	8.13361	8.27692	7.83144	7.30407	7.87166	0.657286	0.00046438	0.0425691
1445757_at	BB045423	Mm.219139	T-box 3	Tbx3	---	21386	6.94864	6.35217	6.34449	6.26802	5.35276	5.77788	0.599769	0.000466852	0.0427089
1419106_at	NM_028218	Mm.458904	RIKEN cDNA 2210409E12 gene /// hypothetical protein LOC100046049	2210409E12Rik /// LOC100046049	---	100046049 /// 72381	6.72159	6.82791	6.34557	6.08391	4.94977	5.54036	0.495689	0.000469666	0.0428794
1434378_a_at	BG868949	Mm.391777	Max dimerization protein 4	Mxd4	---	17122	4.56965	5.30014	5.04763	5.37443	7.19589	5.70631	2.34888	0.000476485	0.0430661
1460302_at	AI385532	Mm.4159	thrombospondin 1 /// similar to thrombospondin 1	LOC640441 /// Thbs1	---	21825 /// 640441	4.11937	4.10817	4.08321	4.88459	7.01748	5.2712	3.83019	0.000475555	0.0430683
1424037_at	BC027291	Mm.65337	inositol 1,4,5-trisphosphate 3-kinase A	Itpka	ENSMUSG00000027296	228550	6.97596	6.91312	6.60382	6.15136	5.24294	6.04823	0.519744	0.000475269	0.043129
1435554_at	BB771888	Mm.23047	transmembrane and coiled coil domains 3	Tmcc3	ENSMUSG00000020023	319880	5.42388	3.77216	4.60125	5.87846	4.82169	5.35824	1.71006	0.00047494	0.043186
1425532_a_at	U60884	Mm.4383	bridging integrator 1	Bin1	ENSMUSG00000024381	30948	6.07393	5.99079	6.21459	6.8	7.01045	6.79634	1.72607	0.000474081	0.043195
1460330_at	AW702161	Mm.7214	annexin A3	Anxa3	ENSMUSG00000029484	11745	7.26741	6.02977	6.90928	7.7907	7.82501	7.73267	2.22584	0.000478915	0.0431991
1435603_at	BB487754	Mm.271897	sushi, nidogen and EGF-like domains 1	Sned1	---	208777	6.86255	6.12919	6.81809	7.47413	7.3704	7.3564	1.78139	0.000483649	0.0435391
1436442_at	AV230438	Mm.4498	protein tyrosine phosphatase, non-receptor type 14	Ptpn14	---	19250	6.25226	6.69125	6.65243	6.70143	7.43917	7.41644	1.58094	0.000487921	0.0438361
1418788_at	NM_013690	Mm.14313	endothelial-specific receptor tyrosine kinase	Tek	ENSMUSG00000006386	21687	6.07775	6.67515	6.3789	6.48706	7.73019	7.20944	1.72806	0.000490891	0.0440153
1418402_at	NM_009616	Mm.89940	a disintegrin and metallopeptidase domain 19 (meltrin beta) /// similar to metalloprotease-disintegrin meltrin beta	Adam19 /// LOC100045780	ENSMUSG00000011256	100045780 /// 11492	7.41148	8.02082	7.80728	8.08502	8.88901	8.35073	1.62594	0.000496005	0.0442101
1421365_at	NM_008046	Mm.4913	follistatin	Fst	ENSMUSG00000021765	14313	5.31959	5.38397	4.96123	5.71412	7.12039	6.05104	2.25835	0.000497203	0.0442295
1433523_at	BB521978	Mm.33766	RIKEN cDNA D930005D10 gene	D930005D10Rik	ENSMUSG00000029576	231858	6.31102	5.90797	6.32543	6.75681	7.4356	7.13474	1.99918	0.000495441	0.0442473
1419332_at	NM_019397	Mm.37707	EGF-like-domain, multiple 6	Egfl6	ENSMUSG00000000402	54156	4.12633	4.05944	4.12633	4.74019	4.75101	4.62062	1.518	0.000495386	0.0443302
1418362_at	NM_009556	Mm.285848	zinc finger protein 42	Zfp42	ENSMUSG00000051176	22702	12.4811	12.6372	12.3684	12.0556	11.616	11.9751	0.666224	0.000499425	0.0443397
1450687_at	NM_023670	Mm.281018	insulin-like growth factor 2 mRNA binding protein 3	Igf2bp3	---	140488	4.76499	4.62443	3.14109	5.11609	5.6465	4.288	1.84025	0.000500711	0.0443665
1419951_at	AU043785	Mm.290857	Lectin, mannose-binding, 1	Lman1	---	70361	4.41144	4.75468	4.69651	3.76287	4.17039	4.21755	0.674128	0.000501723	0.044369
1422910_s_at	AU022584	Mm.173953	structural maintenance of chromosomes 6	Smc6	ENSMUSG00000020608	67241	6.85295	6.69877	6.86736	7.23995	7.39087	7.67004	1.55588	0.000504173	0.0444116
1420650_at	NM_007496	Mm.425554	zinc finger homeobox 3	Zfhx3	---	11906	5.00407	4.32482	4.85693	5.68343	5.11531	5.29478	1.56189	0.00050374	0.0444602
1417599_at	NM_133983	Mm.5356	CD276 antigen	Cd276	ENSMUSG00000035914	102657	7.46324	7.9933	7.444	8.04572	8.44928	8.37776	1.59313	0.000511317	0.044953
1454802_x_at	BB140664	Mm.290447	ariadne homolog 2 (Drosophila)	Arih2	ENSMUSG00000064145	23807	10.9387	11.0625	11.0834	10.6679	10.5177	10.5794	0.739834	0.000516501	0.0453204
1428146_s_at	AK002555	Mm.245724	acetyl-Coenzyme A acyltransferase 2 (mitochondrial 3-oxoacyl-Coenzyme A thiolase)	Acaa2	ENSMUSG00000036880	52538	8.65136	8.44132	8.14903	7.96711	7.67555	7.66795	0.642303	0.000520395	0.0455735
1428785_at	BG917015	Mm.159552	angiomotin-like 1	Amotl1	---	75723	7.60401	7.45152	7.65978	8.07854	8.33266	8.21764	1.56779	0.00052331	0.0456514
1416942_at	NM_030711	Mm.83526	type 1 tumor necrosis factor receptor shedding aminopeptidase regulator	Arts1	ENSMUSG00000021583	80898	3.8218	3.806	3.67525	4.19066	4.73988	4.9098	1.85161	0.000523017	0.0457143
1421100_a_at	NM_010014	Mm.289682	disabled homolog 1 (Drosophila)	Dab1	ENSMUSG00000028519	13131	7.19011	6.42026	7.00796	7.61596	7.11654	7.65738	1.51074	0.000529202	0.0458991
1422937_at	NM_022721	Mm.150813	frizzled homolog 5 (Drosophila)	Fzd5	ENSMUSG00000045005	14367	8.54874	8.7295	8.42265	8.10813	7.76658	7.91199	0.65058	0.000527617	0.0459384
1426750_at	AW538200	Mm.28095	filamin, beta	Flnb	ENSMUSG00000025278	286940	9.84774	9.07222	9.50223	10.1743	9.78087	10.2057	1.50559	0.000529019	0.0459716
1419573_a_at	NM_008495	Mm.43831	lectin, galactose binding, soluble 1	Lgals1	ENSMUSG00000068220	16852	10.7145	9.8025	10.7996	11.0845	11.1022	11.3677	1.74559	0.000535583	0.0461861
1449291_a_at	AK014521	Mm.62982	discoidin, CUB and LCCL domain containing 1	Dcbld1	---	66686	8.2014	8.51588	7.98295	7.7531	7.46379	7.36788	0.622691	0.000534642	0.0461932
1416302_at	BB125261	Mm.439662	early B-cell factor 1	Ebf1	ENSMUSG00000057098	13591	4.38224	4.62363	4.23593	5.40342	5.12919	4.84485	1.65812	0.000536866	0.0462084
1455471_at	AV333862	Mm.381479	RIKEN cDNA 1500012D20 gene	1500012D20Rik	---	78327	5.75165	5.81346	5.77782	5.36737	3.96312	4.6812	0.503699	0.000533814	0.0462103
1417962_s_at	NM_010284	Mm.3986	growth hormone receptor	Ghr	ENSMUSG00000055737	14600	3.94886	3.63627	3.64275	4.49683	5.86809	4.74042	2.76647	0.000540519	0.0464342
1429377_at	AK010377	Mm.439560	RIKEN cDNA 2410004A20 gene	2410004A20Rik	ENSMUSG00000032214	66991	9.0189	10.3354	9.11901	8.39623	8.22823	8.3329	0.487156	0.000544704	0.0465278
1454867_at	BB234631	Mm.332576	meningioma 1	Mn1	---	433938	5.00388	4.40473	4.65583	5.39372	5.34478	5.86704	1.84805	0.00054381	0.0465396
1417956_at	NM_007702	Mm.449	cell death-inducing DNA fragmentation factor, alpha subunit-like effector A	Cidea	ENSMUSG00000024526	12683	4.504	4.72446	4.65593	4.02215	3.83117	4.05826	0.638421	0.000543098	0.046567
1455359_at	BB794593	Mm.4498	protein tyrosine phosphatase, non-receptor type 14	Ptpn14	ENSMUSG00000073480	19250	7.31064	8.01327	8.11322	7.87261	9.15006	8.57675	1.6847	0.000554629	0.0470194
1421924_at	M75135	Mm.395108	solute carrier family 2 (facilitated glucose transporter), member 3	Slc2a3	ENSMUSG00000003153	20527	9.86213	9.37774	9.50908	9.38737	8.66742	8.15029	0.573559	0.000553231	0.0470779
1427271_at	BC027138	Mm.239355	zinc finger and BTB domain containing 44	Zbtb44	---	235132	9.65181	9.77109	9.49243	9.15436	9.23375	9.09855	0.719492	0.000554434	0.0470914
1426258_at	BI648081	Mm.121920	sortilin-related receptor, LDLR class A repeats-containing /// similar to sortilin-related receptor, LDLR class A repeats-containing	LOC100047936 /// Sorl1	ENSMUSG00000049313	100047936 /// 20660	9.27774	9.1777	9.17269	8.86764	8.64754	8.77552	0.734798	0.000558222	0.0471467
1428853_at	BG071079	Mm.228798	patched homolog 1	Ptch1	---	19206	9.19576	9.4294	9.71522	9.73743	11.6183	10.5964	2.61899	0.000557345	0.047161
1422113_at	AF380353	Mm.172923	solute carrier family 5 (sodium iodide symporter), member 5	Slc5a5	---	114479	4.92367	5.13434	5.18006	5.5918	5.83346	5.62695	1.52521	0.000553162	0.047161
1457670_s_at	AV238225	Mm.457967	lamin A	Lmna	---	16905	6.91205	5.54975	6.36061	7.36207	6.2355	7.24823	1.60824	0.000562175	0.0473035
1449055_x_at	NM_021567	Mm.286394	poly(rC) binding protein 4	Pcbp4	ENSMUSG00000023495	59092	8.95871	8.48565	8.40762	9.32994	8.99207	9.05616	1.42718	0.00056339	0.0473174
1449396_at	NM_009675	Mm.67281	amine oxidase, copper containing 3	Aoc3	ENSMUSG00000019326	11754	3.77141	3.52817	4.07833	4.64663	4.17474	4.45654	1.56648	0.000561415	0.0473278
1427334_s_at	BE196832	Mm.333515	RIKEN cDNA 2810474O19 gene	2810474O19Rik	ENSMUSG00000032712	67246	8.37757	8.67357	8.73767	8.9371	9.13591	9.22321	1.41722	0.000564611	0.0473318
1416389_a_at	NM_134083	Mm.280068	regulator of chromosome condensation (RCC1) and BTB (POZ) domain containing protein 2	Rcbtb2	ENSMUSG00000022106	105670	7.71544	6.70168	7.61569	8.17759	7.75393	8.15213	1.63392	0.000571352	0.0478081
1455665_at	BB705689	Mm.324032	LON peptidase N-terminal domain and ring finger 1 /// similar to CG32369-PB, isoform B	LOC631639 /// Lonrf1	---	244421 /// 631639	8.52595	8.25202	8.55918	8.04772	7.69074	7.90808	0.677452	0.000574081	0.0479474
1426400_a_at	BI159030	Mm.439782	calpain, small subunit 1	Capns1	ENSMUSG00000001794	12336	11.5875	10.8395	11.3132	11.3065	10.2208	10.9289	0.746827	0.000579902	0.0483441
1428773_s_at	AK018370	Mm.196328	Bcl6 interacting corepressor	Bcor	ENSMUSG00000040363	71458	7.22538	7.94369	7.28602	7.91239	8.39047	7.72158	1.44179	0.000581025	0.0483483
1456505_at	BB332976	Mm.436728	Braf transforming gene	Braf	---	109880	6.63059	6.81985	6.86768	7.1162	7.45567	7.42466	1.47506	0.000583058	0.0484282
1425560_a_at	BC020031	Mm.331185	S100 calcium binding protein A16	S100a16	ENSMUSG00000074457	67860	7.27597	6.86974	7.05803	7.6389	8.10612	7.84319	1.78846	0.000584202	0.048434
1418285_at	NM_010110	Mm.3374	ephrin B1	Efnb1	ENSMUSG00000031217	13641	4.30272	4.15036	4.08001	4.65107	5.77626	5.20445	2.17988	0.00058813	0.0485811
1450947_at	AK012175	Mm.34431	RIKEN cDNA 2610528J11 gene	2610528J11Rik	ENSMUSG00000028536	66451	4.49271	5.38962	5.08349	5.49024	5.75108	6.6685	2.0938	0.00058813	0.0486702
1455434_a_at	BF162017	Mm.3110	kinectin 1	Ktn1	ENSMUSG00000021843	16709	9.73096	9.70354	9.96215	10.1745	10.5827	10.3742	1.50995	0.000591125	0.0487392
1427072_at	BM119481	Mm.236928	START domain containing 8	Stard8	ENSMUSG00000031216	236920	6.63475	6.93406	6.63784	6.22031	5.67347	5.79411	0.57496	0.000594967	0.0489664
1418403_at	NM_009616	Mm.89940	a disintegrin and metallopeptidase domain 19 (meltrin beta) /// similar to metalloprotease-disintegrin meltrin beta	Adam19 /// LOC100045780	ENSMUSG00000011256	100045780 /// 11492	5.67513	6.22434	5.92188	6.4576	6.73267	6.62484	1.59011	0.000597452	0.0490814
1433950_at	BB769866	Mm.298731	immunoglobin superfamily, member 21	Igsf21	ENSMUSG00000040972	230868	8.01579	6.97165	7.4173	7.19847	6.34324	7.02009	0.657904	0.000612712	0.0496121
1434897_a_at	AV327862	Mm.16228	solute carrier family 25 (mitochondrial carrier, adenine nucleotide translocator), member 4	Slc25a4	ENSMUSG00000031633	11739	10.6687	11.0764	10.5267	10.067	9.71947	10.1322	0.603383	0.000612217	0.0496612
1422142_at	AF172256	Mm.437830	nephrosis 1 homolog, nephrin (human)	Nphs1	ENSMUSG00000006649	54631	8.06353	8.12191	8.04852	7.51332	6.46902	7.34167	0.53786	0.000611685	0.0497074
1424976_at	BC021307	Mm.120274	ras homolog gene family, member V	Rhov	ENSMUSG00000034226	228543	5.05801	5.63285	4.95871	4.64713	4.59485	4.22926	0.614101	0.000606198	0.0497093
1455300_at	AV381006	Mm.347816	RIKEN cDNA E130014J05 gene	E130014J05Rik	ENSMUSG00000040943	214133	9.57423	9.25438	9.17933	9.08717	7.94855	8.67425	0.60753	0.00060842	0.0497108
1425940_a_at	AF170906	Mm.195635	single-stranded DNA binding protein 3	Ssbp3	ENSMUSG00000061887	72475	7.2677	6.92552	6.86458	7.77178	7.48273	7.85848	1.62707	0.000615363	0.0497374
1425597_a_at	AW060288	Mm.393282	quaking	Qk	ENSMUSG00000062078	19317	4.37625	4.77046	4.39324	4.01444	3.9928	3.71305	0.661861	0.000611004	0.0497417
1449167_at	NM_013512	Mm.3465	erythrocyte protein band 4.1-like 4a	Epb4.1l4a	ENSMUSG00000024376	13824	9.98369	10.2067	9.9351	9.68609	9.49749	9.37038	0.700454	0.000607806	0.0497507
1441269_at	BB615665	Mm.84499	Adult male testis cDNA, RIKEN full-length enriched library, clone:4930543A13 product:unclassifiable, full insert sequence	---	---	---	4.78036	5.35251	4.54204	4.36112	4.30648	3.94646	0.631298	0.000610812	0.049816
1457260_at	BI080487	Mm.440374	RIKEN cDNA 5730409E04Rik gene	5730409E04Rik	---	230757	4.23137	4.29261	4.2909	4.87565	4.92879	4.76011	1.50051	0.000618565	0.0498177
1437082_at	BB246410	Mm.46044	A kinase (PRKA) anchor protein (yotiao) 9	Akap9	ENSMUSG00000040407	100986	3.80737	4.01434	4.52882	4.66386	4.69272	4.92693	1.57625	0.000621514	0.0498771
1423760_at	M27130	Mm.423621	CD44 antigen	Cd44	ENSMUSG00000005087	12505	3.24466	3.46112	3.55337	3.90266	4.8728	3.97599	1.85957	0.000622801	0.0498915
1454633_at	BG066916	Mm.272548	ethanolamine kinase 1	Etnk1	ENSMUSG00000030275	75320	8.39195	7.82914	8.447	7.96034	7.26138	7.48364	0.642986	0.00061853	0.049904
1416967_at	U31967	Mm.65396	SRY-box containing gene 2	Sox2	---	20674	11.8676	12.3731	11.9164	11.4868	11.5513	11.5579	0.704577	0.000620972	0.0499224
