# Supplementary material for: A mouse embryonic stem cell bank for inducible overexpression of human chromosome 21 genes
Source: Genome Biol. 2010 Jun 22;11(6):R64. doi: 10.1186/gb-2010-11-6-r64 (PMC2911112; doi:10.1186/gb-2010-11-6-r64)
Supplement: Additional file 9 — Complete list of differentially expressed genes following the overexpression of Olig2, one of the effective genes. [file gb-2010-11-6-r64-S9.XLS]

## Sheet: Sheet1
Probe Set ID	Representative Public ID	UniGene ID	Gene Title	Gene Symbol	Ensembl	Entrez Gene	OLIG2_C2_T0.CEL	OLIG2_O3_T0.CEL	OLIG2_O6_T0.CEL	OLIG2_C2_T24.CEL	OLIG2_O3_T24.CEL	OLIG2_O6_T24.CEL	ratio(t24/t0)	p val	fdr
1428547_at	AV273591	Mm.244235	5' nucleotidase, ecto	Nt5e	ENSMUSG00000032420	23959	6.1163	6.65186	6.35981	8.67699	9.02813	8.53094	5.19852	1.59495e-10	7.1926e-06
1416383_a_at	NM_008797	Mm.1845	pyruvate carboxylase	Pcx	---	18563	7.94561	7.9076	8.24363	6.46815	6.53824	6.78947	0.370385	1.72663e-09	1.29773e-05
1416759_at	NM_138315	Mm.290431	microtubule associated monoxygenase, calponin and LIM domain containing 1	Mical1	ENSMUSG00000019823	171580	7.83227	7.74739	8.58106	6.14119	6.26104	7.1603	0.346708	1.15545e-09	1.30266e-05
1419666_x_at	NM_019738	Mm.18742	nuclear protein 1	Nupr1	ENSMUSG00000030717	56312	9.02311	9.18475	8.43028	7.80797	7.81225	7.02705	0.398345	1.52018e-09	1.37108e-05
1434604_at	BM236870	Mm.260943	eukaryotic translation initiation factor 5B	Eif5b	ENSMUSG00000026083	226982	10.7062	10.6807	10.6403	9.65451	9.5882	9.64719	0.484575	2.46928e-09	1.39193e-05
1431786_s_at	AK013117	Mm.272359	RIKEN cDNA 1190003J15 gene	1190003J15Rik	ENSMUSG00000025481	76974	10.712	10.7833	10.9041	9.4411	9.63244	9.45981	0.410733	2.17272e-09	1.39973e-05
1423233_at	BB831146	Mm.347407	CCAAT/enhancer binding protein (C/EBP), delta	Cebpd	ENSMUSG00000071637	12609	7.40491	7.62612	7.42863	9.05418	9.13381	8.81398	2.86422	1.0624e-09	1.597e-05
1433741_at	BB256012	Mm.249873	CD38 antigen	Cd38	ENSMUSG00000029084	12494	7.91262	7.75278	8.59048	6.67668	6.32422	7.29798	0.401437	3.45566e-09	1.73152e-05
1429185_at	BB774721	Mm.153974	RIKEN cDNA 4631416L12 gene	4631416L12Rik	---	622434	6.58446	6.49495	6.91895	7.75213	7.70966	8.33602	2.41261	4.06652e-09	1.83384e-05
1417216_at	NM_138606	Mm.347478	proviral integration site 2	Pim2	ENSMUSG00000031155	18715	8.66071	8.55372	9.01154	10.0142	9.99649	10.1778	2.50598	1.01432e-09	2.28708e-05
1421217_a_at	NM_010708	Mm.341434	lectin, galactose binding, soluble 9	Lgals9	ENSMUSG00000001123	16859	8.33358	8.55036	7.81449	7.34957	7.44865	6.71097	0.478971	5.96247e-09	2.44439e-05
1419665_a_at	NM_019738	Mm.18742	nuclear protein 1	Nupr1	ENSMUSG00000030717	56312	9.16187	9.34562	8.56512	8.00147	7.95034	7.01114	0.389378	7.43163e-09	2.79281e-05
1434605_at	BM236870	Mm.260943	eukaryotic translation initiation factor 5B	Eif5b	ENSMUSG00000026083	226982	9.17037	9.28534	9.11744	8.17246	8.25924	8.06683	0.491508	1.02154e-08	3.54366e-05
1456439_x_at	BB209438	Mm.290431	microtubule associated monoxygenase, calponin and LIM domain containing 1	Mical1	ENSMUSG00000019823	171580	7.66068	7.57817	8.49893	6.21875	6.35263	7.03636	0.386186	1.1622e-08	3.7436e-05
1453731_a_at	AK015888	Mm.290488	transmembrane protein 77	Tmem77	ENSMUSG00000027900	67171	7.72476	7.66476	7.9449	6.53239	6.42786	6.78479	0.436448	1.34023e-08	4.02927e-05
1455186_a_at	BI556771	Mm.272359	RIKEN cDNA 1190003J15 gene	1190003J15Rik	---	76974	9.78894	9.81876	9.94604	8.8267	8.75378	8.66241	0.467333	1.46567e-08	4.13098e-05
1456804_at	AV380908	Mm.99441	predicted gene, EG627821	EG627821	---	627821	8.31784	8.32345	8.74332	7.31184	7.13132	7.7297	0.476961	1.78794e-08	4.24363e-05
1455803_at	AV375182	Mm.133687	solute carrier organic anion transporter family, member 4a1	Slco4a1	ENSMUSG00000038963	108115	7.44371	7.42612	7.32534	5.85247	6.15029	5.93192	0.375178	1.60251e-08	4.25098e-05
1422965_at	NM_009642	Mm.46247	angiotensin II, type I receptor-associated protein	Agtrap	ENSMUSG00000029007	11610	9.70864	9.83607	9.82028	8.81729	8.9513	8.99947	0.548936	1.70573e-08	4.27341e-05
1437502_x_at	BB560574	Mm.29742	CD24a antigen	Cd24a	ENSMUSG00000047139	12484	7.71826	7.41556	8.04804	8.78569	8.32842	9.10358	2.01899	2.04218e-08	4.6047e-05
1436392_s_at	BB550860	Mm.3629	transcription factor AP-2, gamma	Tcfap2c	ENSMUSG00000028640	21420	9.24338	8.97641	9.34979	10.0427	9.84405	10.1321	1.76159	2.14998e-08	4.61693e-05
AFFX-PyruCarbMur/L09192_3_at	AFFX-PyruCarbMur/L09192_3	Mm.1845	pyruvate carboxylase	Pcx	---	18563	7.71484	7.73296	8.04312	6.63239	6.60464	6.74938	0.445855	2.37513e-08	4.6569e-05
1416155_at	NM_008253	Mm.336087	high mobility group box 3	Hmgb3	ENSMUSG00000015217	15354	8.83281	8.65193	8.39317	9.64747	9.57853	9.2466	1.82215	2.34276e-08	4.80224e-05
1455069_x_at	BF225398	Mm.16228	solute carrier family 25 (mitochondrial carrier, adenine nucleotide translocator), member 4	Slc25a4	ENSMUSG00000031633	11739	11.343	11.3644	11.2124	12.0482	12.006	11.8709	1.58964	2.57975e-08	4.84735e-05
1453628_s_at	AK010252	Mm.307615	leucine rich repeat containing 2	Lrrc2	ENSMUSG00000032495	74249	10.1461	10.2367	10.2891	9.26111	9.29625	9.53478	0.55179	2.87051e-08	4.97878e-05
1449005_at	NM_030696	Mm.28632	solute carrier family 16 (monocarboxylic acid transporters), member 3	Slc16a3	ENSMUSG00000025161	80879	9.1511	9.48589	9.359	10.3229	10.7318	10.2403	2.15556	2.76669e-08	4.99067e-05
1436287_at	BF466943	Mm.58847	predicted gene, ENSMUSG00000074303	ENSMUSG00000074303	---	100038489	9.29386	9.33286	9.18085	8.21742	8.46576	8.34129	0.527087	3.04726e-08	5.08961e-05
1418203_at	NM_021451	Mm.271878	phorbol-12-myristate-13-acetate-induced protein 1	Pmaip1	ENSMUSG00000024521	58801	7.64409	7.50855	8.4661	6.54691	6.54244	7.572	0.5058	3.22269e-08	5.19038e-05
1450626_at	NM_027288	Mm.280536	mannosidase, beta A, lysosomal	Manba	ENSMUSG00000028164	110173	11.1438	11.2042	11.4032	10.3345	10.4326	10.7351	0.595276	3.78942e-08	5.89269e-05
1424562_a_at	BC026925	Mm.16228	solute carrier family 25 (mitochondrial carrier, adenine nucleotide translocator), member 4	Slc25a4	ENSMUSG00000031633	11739	11.5048	11.5083	11.3893	12.1071	12.106	12.0306	1.53043	4.29e-08	6.24071e-05
1416034_at	NM_009846	Mm.29742	CD24a antigen	Cd24a	ENSMUSG00000047139	12484	8.90848	8.80961	9.32376	9.74946	9.85251	10.1065	1.85734	4.17451e-08	6.27513e-05
1448688_at	AF290209	Mm.89918	podocalyxin-like	Podxl	ENSMUSG00000025608	27205	7.12917	7.0634	8.0653	8.16268	8.28264	9.00967	2.09986	4.48269e-08	6.31722e-05
1435436_at	BI647951	Mm.439969	Transcribed locus	---	---	---	10.4923	10.4221	9.89265	9.80045	9.612	9.24219	0.608826	5.18323e-08	6.87479e-05
1429366_at	AK005720	Mm.45373	leucine rich repeat containing 34	Lrrc34	ENSMUSG00000027702	71827	9.85816	9.94738	10.2466	9.01086	9.12395	9.25051	0.540762	5.03954e-08	6.88677e-05
1419309_at	NM_010329	Mm.2976	podoplanin	Pdpn	ENSMUSG00000028583	14726	8.8325	8.83319	8.97711	8.03774	7.94335	8.01529	0.543174	5.76299e-08	7.2191e-05
1430538_at	BB303199	Mm.146408	RIKEN cDNA 2210013O21 gene	2210013O21Rik	---	70123	8.90835	8.99464	8.94421	7.83946	7.92202	7.52411	0.441942	5.95067e-08	7.25274e-05
1438160_x_at	AV348121	Mm.133687	solute carrier organic anion transporter family, member 4a1	Slco4a1	ENSMUSG00000038963	108115	7.71669	7.7712	7.49618	5.37772	4.82336	5.68482	0.204059	5.66272e-08	7.29618e-05
1440739_at	AW228853	Mm.1402	vascular endothelial growth factor C	Vegfc	ENSMUSG00000031520	22341	9.4568	9.39511	8.89253	8.53398	8.55058	8.20992	0.569136	6.16277e-08	7.31359e-05
1424254_at	BC027285	Mm.175661	interferon induced transmembrane protein 1	Ifitm1	ENSMUSG00000025491	68713	12.7958	12.7523	12.9452	12.1849	12.2377	12.3255	0.668503	6.71153e-08	7.76059e-05
1448182_a_at	NM_009846	Mm.29742	CD24a antigen	Cd24a	ENSMUSG00000047139	12484	9.4225	9.19274	9.8547	10.2285	10.2772	10.6778	1.87938	7.01814e-08	7.91225e-05
1449590_a_at	AB004879	Mm.2045	muscle and microspikes RAS	Mras	ENSMUSG00000032470	17532	9.47921	9.53487	9.09828	8.40122	8.73954	7.96448	0.501871	7.41133e-08	8.15174e-05
1437842_at	BB311508	Mm.297057	phosphatidylinositol-specific phospholipase C, X domain containing 1	Plcxd1	---	403178	6.34027	6.11016	6.15331	4.79934	4.73013	5.03495	0.396164	8.85055e-08	8.86943e-05
1434897_a_at	AV327862	Mm.16228	solute carrier family 25 (mitochondrial carrier, adenine nucleotide translocator), member 4	Slc25a4	ENSMUSG00000031633	11739	10.8402	10.6971	10.7728	11.4965	11.4562	11.6086	1.68443	8.69042e-08	8.90689e-05
1454622_at	BG066984	Mm.6055	solute carrier family 38, member 5	Slc38a5	ENSMUSG00000031170	209837	6.11278	6.50017	5.85951	7.39869	7.67229	6.8578	2.22981	8.60637e-08	9.02588e-05
1460188_at	NM_013545	Mm.271799	protein tyrosine phosphatase, non-receptor type 6	Ptpn6	ENSMUSG00000004266	15170	8.62477	8.64631	8.70018	9.28285	9.51332	9.54569	1.73292	8.42742e-08	9.04865e-05
1418395_at	NM_026183	Mm.100741	solute carrier family 47, member 1	Slc47a1	ENSMUSG00000010122	67473	8.12519	7.98295	8.33134	7.04475	7.0496	7.13891	0.47803	9.57234e-08	9.38423e-05
1416715_at	NM_008126	Mm.90003	gap junction membrane channel protein beta 3	Gjb3	ENSMUSG00000042367	14620	9.67935	9.74012	9.91278	10.3604	10.4758	10.5528	1.60895	9.86684e-08	9.46713e-05
1454903_at	BB151515	Mm.283893	nerve growth factor receptor (TNFR superfamily, member 16)	Ngfr	ENSMUSG00000000120	18053	8.41852	8.36994	8.49704	9.08373	9.3296	9.3279	1.7698	1.02085e-07	9.59087e-05
1416199_at	NM_010631	Mm.378951	kinesin family member C3	Kifc3	---	16582	8.64379	8.71572	8.52866	7.80259	7.64574	7.66414	0.527912	1.05911e-07	9.74728e-05
1453419_at	AK013800	Mm.2045	muscle and microspikes RAS	Mras	---	17532	8.68236	8.86448	8.30689	7.92667	8.06288	7.43904	0.571313	1.14126e-07	0.000102932
1448470_at	NM_019395	Mm.423078	fructose bisphosphatase 1	Fbp1	ENSMUSG00000069805	14121	7.13469	7.05812	5.84334	5.39595	5.04342	4.56482	0.319772	1.18439e-07	0.000104728
1426353_at	AI746342	Mm.121721	signal transducer and activator of transcription 6	Stat6	ENSMUSG00000002147	20852	9.75229	9.87517	9.83798	8.9621	9.04146	9.222	0.597279	1.24083e-07	0.000107609
1425914_a_at	BC021410	Mm.458522	armadillo repeat containing, X-linked 1	Armcx1	ENSMUSG00000033460	78248	9.30172	9.16564	9.24844	8.24996	8.16805	8.54639	0.532637	1.29263e-07	0.000109986
1420603_s_at	NM_009016	Mm.458004	retinoic acid early transcript 1, alpha /// retinoic acid early transcript beta /// retinoic acid early transcript gamma /// retinoic acid early transcript delta /// retinoic acid early transcript 1E	Raet1a /// Raet1b /// Raet1c /// Raet1d /// Raet1e	ENSMUSG00000053219	19368 /// 19369 /// 19370 /// 379043 /// 56554	9.26214	9.2173	8.83765	8.23269	8.29425	7.4906	0.470128	1.3548e-07	0.000113141
1438933_x_at	BE688720	Mm.77017	RAS, guanyl releasing protein 2	Rasgrp2	ENSMUSG00000032946	19395	10.3521	10.4417	10.2343	10.9724	11.0271	10.8144	1.51083	1.41509e-07	0.000116027
1422458_at	NM_009337	Mm.18154	T-cell lymphoma breakpoint 1	Tcl1	ENSMUSG00000041359	21432	10.7152	10.6421	10.8556	9.56676	9.82486	10.1049	0.537647	1.48021e-07	0.000119199
1432018_at	AK010738	Mm.196417	achaete-scute complex homolog-like 2 (Drosophila)	Ascl2	---	17173	5.85862	5.73439	5.29398	6.91203	7.28596	6.8404	2.64257	1.5772e-07	0.000124782
1419417_at	NM_009506	Mm.1402	vascular endothelial growth factor C	Vegfc	ENSMUSG00000031520	22341	9.86087	9.88177	9.29736	8.92504	8.96526	8.63901	0.562045	1.61451e-07	0.000125531
AFFX-PyruCarbMur/L09192_MB_at	AFFX-PyruCarbMur/L09192_MB	Mm.1845	pyruvate carboxylase	Pcx	---	18563	6.59855	6.79989	7.02967	5.49843	5.58454	5.76268	0.437557	1.79276e-07	0.000137028
1449036_at	AK004847	Mm.27764	ring finger protein 128	Rnf128	ENSMUSG00000031438	66889	6.32667	6.17183	5.10418	7.34355	7.1792	6.20986	2.06193	1.89574e-07	0.000140148
1452386_at	X97581	Mm.215917	sal-like 3 (Drosophila)	Sall3	ENSMUSG00000024565	20689	6.73178	6.51278	6.62607	5.57734	5.56359	5.43358	0.468236	1.87973e-07	0.00014128
1417400_at	NM_030690	Mm.212395	retinoic acid induced 14	Rai14	---	75646	10.1367	10.0659	10.3071	9.49407	9.44026	9.71114	0.650092	2.43594e-07	0.000177179
1460471_at	BB702364	Mm.26883	RIKEN cDNA 2410146L05 gene	2410146L05Rik	ENSMUSG00000032346	67968	11.7017	11.8477	11.4038	11.1714	11.3199	10.9003	0.697137	2.56269e-07	0.00018344
1416008_at	AV172776	Mm.311655	special AT-rich sequence binding protein 1	Satb1	---	20230	7.94014	7.83461	6.56751	7.1172	6.88537	5.61392	0.533179	2.68812e-07	0.000183672
1429377_at	AK010377	Mm.439560	RIKEN cDNA 2410004A20 gene	2410004A20Rik	ENSMUSG00000032214	66991	10.4769	10.4104	10.3159	9.48379	9.75067	9.58138	0.57879	2.67474e-07	0.00018557
1426774_at	BM227980	Mm.268462	poly (ADP-ribose) polymerase family, member 12	Parp12	ENSMUSG00000038507	243771	7.48086	7.41208	7.91826	6.34382	6.28775	7.0563	0.48787	2.66081e-07	0.000187488
1418147_at	BC003778	Mm.3629	transcription factor AP-2, gamma	Tcfap2c	ENSMUSG00000028640	21420	8.52703	8.33552	8.62433	9.1908	9.20444	9.36799	1.69497	2.8366e-07	0.000188117
1422210_at	U41047	Mm.4758	forkhead box D3	Foxd3	ENSMUSG00000067261	15221	8.5925	8.6302	8.89207	7.75241	7.87638	8.22073	0.593187	2.80314e-07	0.000188672
1450136_at	NM_007646	Mm.249873	CD38 antigen	Cd38	ENSMUSG00000029084	12494	6.31934	5.92918	6.91444	4.96975	4.91041	5.35618	0.4085	3.13428e-07	0.000199075
1416007_at	AV172776	Mm.311655	special AT-rich sequence binding protein 1	Satb1	ENSMUSG00000023927	20230	8.31266	8.06198	6.86802	7.14753	7.22596	5.74128	0.488021	3.10393e-07	0.000199964
1421375_a_at	NM_011313	Mm.100144	S100 calcium binding protein A6 (calcyclin)	S100a6	ENSMUSG00000001025	20200	9.20643	9.26817	9.05559	9.83251	10.1591	9.91057	1.73547	3.07865e-07	0.00020121
1448713_at	NM_011487	Mm.1550	signal transducer and activator of transcription 4	Stat4	ENSMUSG00000062939	20849	7.04843	7.00482	7.49683	6.10353	6.17287	6.4719	0.524223	3.39493e-07	0.000212636
1457741_at	AV377040	Mm.318116	Transcribed locus	---	---	---	7.28628	7.21407	7.60849	6.39608	6.33285	6.86977	0.560574	3.64096e-07	0.000218924
1433531_at	BQ174545	Mm.391337	acyl-CoA synthetase long-chain family member 4	Acsl4	ENSMUSG00000031278	50790	8.96355	8.72785	9.26414	9.73573	9.31831	9.88767	1.58474	3.6217e-07	0.000220708
1416857_at	NM_009143	Mm.390372	stromal cell derived factor 2	Sdf2	ENSMUSG00000002064	20316	9.57881	9.63617	9.56782	9.04984	9.12342	9.00928	0.690973	3.61037e-07	0.000223032
1454974_at	BI143915	Mm.39095	netrin 1 /// similar to Netrin-1 precursor	LOC672215 /// Ntn1	---	18208 /// 672215	9.13081	9.23716	9.02166	9.81244	9.75674	9.69252	1.54317	4.54676e-07	0.000266287
1452320_at	C80829	Mm.23847	low density lipoprotein receptor-related protein 2	Lrp2	---	14725	6.78836	6.74307	7.41493	5.75008	5.5156	6.55147	0.487867	4.49235e-07	0.000266562
1417293_at	NM_015818	Mm.213566	heparan sulfate 6-O-sulfotransferase 1 /// similar to heparan sulfate 6-sulfotransferase 1	Hs6st1 /// LOC100047260	ENSMUSG00000045216	100047260 /// 50785	8.15803	8.12323	8.07478	7.34	7.46287	7.25059	0.588244	5.12054e-07	0.000288645
1437019_at	AA162958	Mm.27156	RIKEN cDNA 2200001I15 gene	2200001I15Rik	ENSMUSG00000043681	69134	10.3744	10.4134	10.5265	9.66683	9.89767	9.85021	0.645853	5.06508e-07	0.000289133
1424556_at	BC006727	Mm.127731	pyrroline-5-carboxylate reductase 1	Pycr1	ENSMUSG00000025140	209027	9.40482	9.42461	9.32683	8.60336	8.8619	8.67237	0.628703	5.0392e-07	0.000291343
1440202_at	BB036159	---	predicted gene, EG622175	EG622175	---	622175	9.10385	8.92608	9.16804	8.2727	8.00147	8.53701	0.578207	5.47296e-07	0.000304702
1422974_at	NM_011851	Mm.244235	5' nucleotidase, ecto	Nt5e	ENSMUSG00000032420	23959	6.57129	6.58239	6.24489	7.58351	8.1544	7.31563	2.36357	5.60396e-07	0.000308191
1420502_at	NM_009121	Mm.2734	spermidine/spermine N1-acetyl transferase 1	Sat1	ENSMUSG00000025283	20229	10.4019	10.3123	10.3421	9.6717	9.75531	9.78247	0.653671	6.06872e-07	0.000321971
1429028_at	AK017170	Mm.32873	dedicator of cytokinesis 11	Dock11	---	75974	8.44541	8.34871	8.5803	7.65386	7.50655	7.99581	0.600806	6.04662e-07	0.000324617
1417307_at	NM_007868	Mm.275608	dystrophin, muscular dystrophy	Dmd	---	13405	8.4641	8.48584	8.33371	7.63126	7.6988	7.71864	0.597951	6.04042e-07	0.000328191
1449064_at	NM_021480	Mm.354229	L-threonine dehydrogenase	Tdh	ENSMUSG00000021953	58865	12.4179	12.4452	12.6676	11.8961	11.9764	12.2866	0.729005	6.71401e-07	0.000348017
1418620_at	NM_008887	Mm.455789	paired-like homeobox 2a	Phox2a	ENSMUSG00000007946	11859	5.64783	5.42978	4.97331	6.51159	6.63726	5.94141	2.02846	6.65909e-07	0.000349184
1449491_at	NM_130859	Mm.17629	caspase recruitment domain family, member 10	Card10	ENSMUSG00000033170	105844	8.79974	8.85625	8.01456	9.37146	9.49044	8.70938	1.55235	6.95284e-07	0.000352298
1454748_at	AI174034	Mm.288368	nicotinate phosphoribosyltransferase domain containing 1	Naprt1	ENSMUSG00000022574	223646	9.70983	9.74715	9.09835	10.2341	10.3098	9.66014	1.46379	6.91673e-07	0.000354451
1425248_a_at	AB000828	Mm.2901	TYRO3 protein tyrosine kinase 3 /// similar to Rse	LOC100048488 /// Tyro3	ENSMUSG00000027298	100048488 /// 22174	8.64578	8.57876	9.08398	7.69802	7.78124	8.38473	0.56989	7.38512e-07	0.000370044
1421708_a_at	NM_009284	Mm.121721	signal transducer and activator of transcription 6	Stat6	ENSMUSG00000002147	20852	8.64344	8.72075	8.85861	7.9297	8.10999	8.19341	0.631729	8.06041e-07	0.0003951
1434528_at	AV256613	Mm.24204	alanine and arginine rich domain containing protein	Aard	ENSMUSG00000068522	239435	9.43281	9.36218	9.29253	9.94412	9.9671	9.90013	1.48999	7.97299e-07	0.00039511
1428259_at	AK010185	Mm.251774	peroxidasin homolog (Drosophila)	Pxdn	ENSMUSG00000020674	69675	7.30499	7.27979	7.54492	7.99264	7.97665	8.2851	1.63401	8.27199e-07	0.000396844
1444426_at	BB327547	Mm.210195	RIKEN cDNA F730031O20 gene	F730031O20Rik	---	320664	6.45493	6.2182	6.70248	5.14145	5.05175	4.74375	0.368374	8.2243e-07	0.000398799
1420337_at	L39770	Mm.204730	gastrulation brain homeobox 2	Gbx2	ENSMUSG00000034486	14472	10.5115	10.5748	10.0826	9.9088	10.0439	9.50956	0.67429	8.52861e-07	0.000404849
1418318_at	AK004847	Mm.27764	ring finger protein 128	Rnf128	ENSMUSG00000031438	66889	7.04505	6.9522	6.026	7.91815	8.03768	6.77645	1.87866	8.64374e-07	0.00040604
1427427_at	AV238793	Mm.436657	ryanodine receptor 3	Ryr3	---	20192	5.75848	5.70684	7.02816	4.80962	4.70943	5.85778	0.487748	8.8891e-07	0.000413261
1460514_s_at	AK010738	Mm.196417	achaete-scute complex homolog-like 2 (Drosophila)	Ascl2	---	17173	7.24078	7.32278	7.1629	8.11513	8.54855	7.92878	1.95746	9.40665e-07	0.000432859
1452521_a_at	X62701	Mm.1359	plasminogen activator, urokinase receptor	Plaur	ENSMUSG00000046223	18793	8.2136	8.25136	8.00949	8.76353	8.90766	8.6258	1.52433	9.51279e-07	0.000433322
1452865_at	AK009798	Mm.17757	leucine rich repeat containing 27	Lrrc27	ENSMUSG00000015980	76612	6.75393	6.70855	6.94948	5.85141	5.89031	5.78386	0.515953	9.86215e-07	0.000444743
1429382_at	AV253376	Mm.288374	translocase of outer mitochondrial membrane 40 homolog-like (yeast)	Tomm40l	ENSMUSG00000005674	641376	8.45341	8.35111	8.48411	7.6481	7.78079	7.82536	0.626378	1.00087e-06	0.000446882
1434309_at	BG063077	Mm.151174	farnesyltransferase, CAAX box, beta	Fntb	ENSMUSG00000033373	110606	10.2991	10.2986	10.4217	9.56309	9.73847	9.90345	0.658946	1.01368e-06	0.000448164
1427962_at	BG072723	Mm.277871	coiled-coil domain containing 102A	Ccdc102a	ENSMUSG00000063605	234582	8.46687	8.25293	8.30299	7.55491	7.58748	7.61295	0.59393	1.04436e-06	0.000457246
1419149_at	NM_008871	Mm.250422	serine (or cysteine) peptidase inhibitor, clade E, member 1	Serpine1	ENSMUSG00000037411	18787	6.80068	6.79035	7.2603	7.53788	7.64146	8.34259	1.86273	1.13192e-06	0.000481557
1450489_at	AB051409	Mm.214361	sal-like 1 (Drosophila)	Sall1	ENSMUSG00000031665	58198	8.58153	8.59088	8.34548	7.94826	8.02424	7.64292	0.644795	1.12593e-06	0.000483573
1448727_at	NM_053254	Mm.206764	transducin-like enhancer of split 6, homolog of Drosophila E(spl)	Tle6	ENSMUSG00000034758	114606	7.28643	7.45376	7.56422	7.91744	8.11079	8.11302	1.52945	1.12431e-06	0.000487516
1416697_at	NM_010074	Mm.1151	dipeptidylpeptidase 4	Dpp4	ENSMUSG00000035000	13482	6.38246	6.39543	7.10338	5.3884	5.50842	6.1129	0.515369	1.16904e-06	0.000492702
1456694_x_at	AA921444	Mm.271799	protein tyrosine phosphatase, non-receptor type 6	Ptpn6	---	15170	8.60308	8.5749	8.53629	9.08961	9.09609	9.07186	1.42857	1.18449e-06	0.000494592
1435657_at	BQ174439	Mm.23125	expressed sequence AI425999	AI425999	---	104804	7.54734	7.50984	7.61858	6.79781	6.74429	6.97275	0.607384	1.19566e-06	0.000494673
1448707_at	NM_025444	Mm.24431	TAF13 RNA polymerase II, TATA box binding protein (TBP)-associated factor	Taf13	ENSMUSG00000048100	99730	9.82247	9.9561	9.99823	9.31668	9.12347	9.27389	0.623685	1.2292e-06	0.000503927
1416302_at	BB125261	Mm.439662	early B-cell factor 1	Ebf1	ENSMUSG00000057098	13591	5.56023	5.77362	6.14248	4.70516	4.58745	4.81654	0.463732	1.24798e-06	0.000507015
1449187_at	BB371842	Mm.2675	platelet derived growth factor, alpha	Pdgfa	ENSMUSG00000025856	18590	9.17586	9.13646	8.9167	9.77184	9.62839	9.66121	1.53107	1.263e-06	0.00050854
1453255_at	AK011417	Mm.22716	solute carrier family 43, member 1	Slc43a1	ENSMUSG00000027075	72401	7.80858	7.89368	7.90281	7.08265	7.22153	6.98594	0.587277	1.28232e-06	0.000511749
1416101_a_at	NM_015786	Mm.193539	histone cluster 1, H1c	Hist1h1c	ENSMUSG00000036181	50708	8.51887	8.68233	7.67427	7.58272	7.85909	7.03153	0.576096	1.31839e-06	0.000516992
1437174_at	BB405795	Mm.390208	transcription factor Dp 2 /// RIKEN cDNA 1110029I05 gene	1110029I05Rik /// Tfdp2	ENSMUSG00000032411	211586 /// 319491	8.48837	8.40505	9.2367	7.81872	7.78948	8.59213	0.640339	1.31036e-06	0.000518351
1418394_a_at	NM_011925	Mm.334648	CD97 antigen	Cd97	ENSMUSG00000002885	26364	8.6762	8.61014	8.97545	7.75048	7.82194	8.32686	0.581129	1.34742e-06	0.000523821
1428549_at	AK009833	Mm.274715	coiled-coil domain containing 3	Ccdc3	ENSMUSG00000026676	74186	8.69042	8.87011	8.61934	8.12651	8.14487	8.00149	0.644334	1.37388e-06	0.000529544
1434557_at	BB794880	Mm.280805	huntingtin interacting protein 1	Hip1	---	215114	7.59203	7.51818	7.37627	8.23407	8.12805	8.00594	1.54462	1.40389e-06	0.000536524
1452732_at	AK004007	Mm.183043	aspartic peptidase, retroviral-like 1	Asprv1	ENSMUSG00000033508	67855	4.41833	4.56371	4.44939	5.70222	5.5705	5.38494	2.119	1.4662e-06	0.000541964
1427035_at	BB399837	Mm.270647	solute carrier family 39 (zinc transporter), member 14	Slc39a14	ENSMUSG00000022094	213053	9.50996	9.47145	8.74898	10.1026	9.98213	9.23957	1.44592	1.44291e-06	0.000542246
1438678_at	AV154001	Mm.27359	RIKEN cDNA 1500011K16 gene	1500011K16Rik	ENSMUSG00000051319	67885	9.06202	9.22521	8.8269	8.58299	8.72166	8.20423	0.690764	1.45495e-06	0.000542252
1424250_a_at	BC012262	Mm.248606	Rho guanine nucleotide exchange factor (GEF) 3	Arhgef3	ENSMUSG00000021895	71704	6.88159	6.74008	7.53715	6.09594	5.98117	6.77785	0.587271	1.48176e-06	0.000543265
1419007_at	NM_011776	Mm.1381	zona pellucida glycoprotein 3	Zp3	ENSMUSG00000004948	22788	7.79334	7.95821	8.40767	7.24028	7.12063	7.72453	0.62132	1.49386e-06	0.000543282
1422396_s_at	NM_008554	Mm.196417	achaete-scute complex homolog-like 2 (Drosophila)	Ascl2	ENSMUSG00000009248	17173	7.20369	7.35462	7.13192	8.22665	8.81074	7.9442	2.17725	1.43643e-06	0.000544346
1423227_at	AA798563	Mm.14046	keratin 17	Krt17	ENSMUSG00000035557	16667	7.54607	7.43927	6.62852	8.27302	8.56698	7.40031	1.84921	1.51047e-06	0.000544931
1436811_at	AV232970	Mm.209880	potassium channel tetramerisation domain containing 3	Kctd3	ENSMUSG00000026608	226823	9.43864	9.34723	9.66635	8.87888	8.76332	9.23516	0.695741	1.55101e-06	0.00054644
1435592_at	BB149997	Mm.260943	eukaryotic translation initiation factor 5B	Eif5b	ENSMUSG00000026083	226982	5.8254	5.88802	6.21974	4.917	4.64371	5.23731	0.487003	1.54573e-06	0.000548867
1417791_a_at	BM238431	Mm.132392	zinc finger, matrin-like	Zfml	ENSMUSG00000030016	18139	9.23385	9.15927	9.52897	8.72342	8.60828	9.04829	0.700402	1.53549e-06	0.000549561
1436414_at	AW556912	Mm.236454	obscurin-like 1	Obsl1	---	98733	7.92815	8.1505	7.41146	7.22393	7.54256	6.55117	0.606917	1.67215e-06	0.000584553
1426614_at	BB523906	Mm.227598	protein kinase C binding protein 1	Prkcbp1	---	228880	8.88002	8.7505	8.75751	9.64743	9.53186	9.24776	1.60855	1.71436e-06	0.0005947
1427302_at	AV224446	Mm.338425	ectonucleotide pyrophosphatase/phosphodiesterase 3	Enpp3	ENSMUSG00000019989	209558	9.19228	9.14405	9.31681	8.45839	8.37609	8.7844	0.626642	1.75708e-06	0.000604864
1449168_a_at	BC003735	Mm.440076	A kinase (PRKA) anchor protein 2	Akap2	ENSMUSG00000038729	11641	8.10953	7.72545	7.64703	7.11236	6.93998	7.04374	0.5798	1.81624e-06	0.000620493
1448977_at	BC003778	Mm.3629	transcription factor AP-2, gamma	Tcfap2c	ENSMUSG00000028640	21420	8.515	8.59057	8.84972	9.27776	9.50327	9.39327	1.67895	1.87418e-06	0.000635475
1424756_at	BB320674	Mm.280805	huntingtin interacting protein 1	Hip1	ENSMUSG00000039959	215114	7.14671	7.29495	7.48604	7.80471	7.98528	8.05803	1.55937	2.26153e-06	0.000670959
1439906_at	BB184086	Mm.23555	0 day neonate eyeball cDNA, RIKEN full-length enriched library, clone:E130004J04 product:unclassifiable, full insert sequence	---	---	---	7.37454	7.2833	7.42588	8.19244	7.84484	8.26604	1.67631	2.20489e-06	0.000671836
1439766_x_at	BB089170	Mm.1402	vascular endothelial growth factor C	Vegfc	ENSMUSG00000031520	22341	8.97844	8.97661	8.53629	8.37954	8.18432	7.95397	0.635191	2.25376e-06	0.000673085
1435308_at	AU067636	Mm.39101	fucosyltransferase 9	Fut9	ENSMUSG00000055373	14348	6.94651	6.82353	6.75396	7.5863	7.49886	7.53731	1.6254	2.24719e-06	0.000675595
1416627_at	NM_016907	Mm.104955	serine protease inhibitor, Kunitz type 1	Spint1	ENSMUSG00000027315	20732	10.7801	10.78	10.4702	10.3341	10.4155	9.92678	0.732337	2.20428e-06	0.000676219
1417804_at	NM_011242	Mm.77017	RAS, guanyl releasing protein 2	Rasgrp2	ENSMUSG00000032946	19395	8.75543	8.75671	9.06348	9.29029	9.35524	9.56195	1.45857	2.23609e-06	0.000676771
1431693_a_at	AK003506	Mm.59313	interleukin 17B	Il17b	ENSMUSG00000024578	56069	7.58638	7.74161	7.76691	6.91591	7.13466	7.16271	0.647574	2.3129e-06	0.000677288
1449450_at	NM_022415	Mm.28768	prostaglandin E synthase	Ptges	ENSMUSG00000050737	64292	7.54319	7.75822	7.05261	8.19948	8.3654	7.71903	1.56215	2.13343e-06	0.000677529
1419031_at	NM_019699	Mm.38901	fatty acid desaturase 2	Fads2	ENSMUSG00000024665	56473	7.96563	7.99814	8.01299	8.62118	8.62168	8.53418	1.517	2.01337e-06	0.000677575
1455816_a_at	BB321232	Mm.209880	potassium channel tetramerisation domain containing 3	Kctd3	ENSMUSG00000026608	226823	10.3666	10.2646	10.5977	9.93138	9.79669	10.2132	0.742865	2.16719e-06	0.000678691
1439833_at	BQ176645	Mm.309707	septin 3	Sept3	---	24050	6.66722	6.45352	6.29183	5.61257	5.71387	5.29156	0.526734	2.19763e-06	0.000678798
1450995_at	BG245669	Mm.2135	folate receptor 1 (adult)	Folr1	ENSMUSG00000001827	14275	10.013	10.2608	10.4752	9.45982	9.63667	9.52573	0.616055	2.07787e-06	0.000679013
1448143_at	NM_009656	Mm.284446	aldehyde dehydrogenase 2, mitochondrial	Aldh2	ENSMUSG00000029455	11669	10.6605	10.7334	10.4233	10.0934	10.2691	9.8214	0.686214	2.03279e-06	0.000679041
1454727_at	BB106834	Mm.26632	actin filament associated protein 1-like 1	Afap1l1	---	106877	7.43946	7.38555	6.69419	8.11468	8.13301	7.70802	1.76498	2.06297e-06	0.000679065
1436902_x_at	BB096368	Mm.3532	thymosin, beta 10 /// similar to thymosin, beta 10	LOC100043712 /// LOC100047613 /// Tmsb10	ENSMUSG00000050347	100043712 /// 100047613 /// 19240	12.4871	12.5229	12.6845	12.0188	12.1767	12.2558	0.750781	2.09379e-06	0.000679292
1450387_s_at	NM_009647	Mm.42040	adenylate kinase 3 alpha-like 1 /// similar to adenylate kinase 4	Ak3l1 /// LOC100047616	ENSMUSG00000028527	100047616 /// 11639	9.1871	8.87964	9.35332	9.70089	9.83137	10.2082	1.72354	2.31082e-06	0.000681104
1451230_a_at	BC007478	Mm.512	WW domain binding protein 5	Wbp5	ENSMUSG00000042712	22381	12.1975	12.1044	12.1828	11.5684	11.6358	11.8149	0.714702	2.05595e-06	0.000681728
1418135_at	NM_133919	Mm.6949	AF4/FMR2 family, member 1	Aff1	ENSMUSG00000043022	17355	8.97933	9.0123	9.36712	8.38242	8.32925	8.93347	0.674801	2.13184e-06	0.000681825
1435349_at	BB752129	Mm.266341	neuropilin 2	Nrp2	ENSMUSG00000025969	18187	7.02682	7.09552	8.61846	6.08215	6.32364	7.96441	0.580232	2.16264e-06	0.000682004
1427388_at	AJ428068	Mm.307615	leucine rich repeat containing 2	Lrrc2	ENSMUSG00000032495	74249	7.79679	7.83222	7.90788	6.96613	6.69523	7.23028	0.547393	2.19313e-06	0.000682078
1448665_at	NM_007868	Mm.275608	dystrophin, muscular dystrophy	Dmd	---	13405	8.45895	8.17609	8.39257	7.74829	7.64558	7.77064	0.651049	2.12336e-06	0.000683966
1444390_at	BB283625	Mm.309380	PR domain containing 14	Prdm14	---	383491	8.42702	8.25985	8.25644	7.66014	7.56314	7.68082	0.625222	2.35343e-06	0.000684712
1451532_s_at	AF297098	Mm.85429	six transmembrane epithelial antigen of the prostate 1	Steap1	ENSMUSG00000015652	70358	9.61642	9.706	9.06709	10.0652	10.1025	9.49721	1.34285	2.43892e-06	0.000700545
1420643_at	NM_008494	Mm.12834	LFNG O-fucosylpeptide 3-beta-N-acetylglucosaminyltransferase	Lfng	ENSMUSG00000029570	16848	7.07427	7.3016	7.65619	8.04457	8.22364	8.21168	1.77457	2.42746e-06	0.000701723
1428775_at	AK003589	Mm.383213	RIKEN cDNA 1110008L16 gene	1110008L16Rik	ENSMUSG00000021023	66132	9.58854	9.61095	9.64526	9.11113	9.14942	9.20061	0.726416	2.49527e-06	0.000712194
1436959_x_at	BB311061	Mm.42956	nasal embryonic LHRH factor	Nelf	ENSMUSG00000006476	56876	5.85694	5.62697	5.92012	6.55796	6.57635	6.79929	1.79867	2.55485e-06	0.000724614
1429839_a_at	AK012787	Mm.4714	YY1 associated factor 2	Yaf2	ENSMUSG00000022634	67057	7.30978	7.15577	6.85338	8.00593	7.89152	7.40787	1.58469	2.59209e-06	0.000730581
1416647_at	NM_007533	Mm.25848	branched chain ketoacid dehydrogenase E1, alpha polypeptide	Bckdha	ENSMUSG00000060376	12039	9.93014	9.92049	9.91967	9.26315	9.44321	9.46479	0.692572	2.70416e-06	0.000757433
1450177_at	BI151406	Mm.283893	nerve growth factor receptor (TNFR superfamily, member 16)	Ngfr	ENSMUSG00000000120	18053	6.78754	7.04361	7.05027	7.46593	7.94989	7.69323	1.6787	3.03262e-06	0.000844191
1429830_a_at	AK005507	Mm.247265	CD59a antigen	Cd59a	ENSMUSG00000032679	12509	6.76246	6.69366	6.49908	5.99353	5.99241	5.61717	0.581514	3.07569e-06	0.000850927
1449396_at	NM_009675	Mm.67281	amine oxidase, copper containing 3	Aoc3	ENSMUSG00000019326	11754	5.35203	5.42978	5.60774	6.12014	6.31016	6.47319	1.7886	3.10596e-06	0.000854064
1422619_at	NM_008903	Mm.317186	phosphatidic acid phosphatase 2a	Ppap2a	ENSMUSG00000021759	19012	9.19718	9.21162	9.52417	8.66914	8.77549	9.03454	0.714938	3.14782e-06	0.000860327
1421841_at	NM_008010	Mm.6904	fibroblast growth factor receptor 3	Fgfr3	ENSMUSG00000054252	14184	7.12225	7.06597	6.77024	7.62494	7.69615	7.54336	1.55785	3.238e-06	0.000874375
1421924_at	M75135	Mm.395108	solute carrier family 2 (facilitated glucose transporter), member 3	Slc2a3	ENSMUSG00000003153	20527	9.62862	9.86122	9.70535	10.0988	10.5124	10.1352	1.43426	3.22328e-06	0.000875645
1451191_at	BC018397	Mm.4757	cellular retinoic acid binding protein II	Crabp2	ENSMUSG00000004885	12904	8.152	8.31017	8.3353	9.23437	9.42599	8.89453	1.9194	3.40541e-06	0.000908701
1429400_at	BB794830	---	chloride channel 5	Clcn5	---	12728	6.28472	6.39229	6.49311	7.08034	7.1097	7.15706	1.65482	3.38915e-06	0.000909744
1420731_a_at	NM_007792	Mm.2020	cysteine and glycine-rich protein 2	Csrp2	ENSMUSG00000020186	13008	11.5558	11.6095	11.5171	11.0686	11.2991	11.0412	0.746267	3.52372e-06	0.000934738
1420919_at	BB768208	Mm.336410	serum/glucocorticoid regulated kinase 3	Sgk3	ENSMUSG00000025915	170755	7.97682	7.89937	8.06414	8.45914	8.4626	8.70165	1.47673	3.56392e-06	0.000939875
1424531_a_at	BC010807	Mm.112	transcription elongation factor A (SII), 3	Tcea3	ENSMUSG00000001604	21401	10.1863	10.2644	10.4648	9.65868	9.81932	9.96184	0.711304	3.6531e-06	0.000952256
1431899_at	AK018683	Mm.290028	NK6 transcription factor related, locus 3 (Drosophila)	Nkx6-3	ENSMUSG00000063672	74561	7.9636	8.0567	5.97305	8.61124	8.7483	7.06532	1.77126	3.63609e-06	0.000953331
1429524_at	AK021181	Mm.42019	myosin IF	Myo1f	---	17916	9.28992	9.2015	8.46317	8.60889	8.57731	7.99379	0.664926	3.68609e-06	0.000955332
1436997_x_at	BB248904	Mm.260760	SH3-binding domain glutamic acid-rich protein like	Sh3bgrl	---	56726	6.42855	6.39596	6.9787	5.45137	5.45949	6.31333	0.55367	3.70893e-06	0.00095576
1421830_at	NM_009647	Mm.42040	adenylate kinase 3 alpha-like 1 /// similar to adenylate kinase 4	Ak3l1 /// LOC100047616	ENSMUSG00000028527	100047616 /// 11639	8.94568	8.66567	9.19899	9.43826	9.62367	9.92119	1.66642	3.85642e-06	0.000977017
1434194_at	AV337593	Mm.256966	microtubule-associated protein 2	Mtap2	ENSMUSG00000015222	17756	4.72653	4.7769	5.23891	5.61816	5.55467	5.94864	1.73508	3.88822e-06	0.00097957
1427046_at	BC004783	Mm.244612	grainyhead-like 2 (Drosophila)	Grhl2	ENSMUSG00000022286	252973	8.61601	8.75099	8.78376	8.10733	8.13355	8.2283	0.678377	3.91561e-06	0.000980991
1434070_at	AV359819	Mm.22398	jagged 1	Jag1	ENSMUSG00000027276	16449	8.27761	8.06668	8.5969	7.74052	7.56314	8.04058	0.691524	3.85606e-06	0.000982445
1434400_at	AW556273	Mm.315625	TGFB-induced factor 2	Tgif2	ENSMUSG00000062175	228839	9.92916	9.95118	10.142	9.38981	9.51568	9.69913	0.721061	3.84974e-06	0.000986408
1427133_s_at	C80829	Mm.23847	low density lipoprotein receptor-related protein 2	Lrp2	---	14725	6.4769	6.57255	7.06715	5.5812	5.23169	6.24071	0.49873	4.00004e-06	0.000996606
1419254_at	BG076333	Mm.443	methylenetetrahydrofolate dehydrogenase (NAD+ dependent), methenyltetrahydrofolate cyclohydrolase	Mthfd2	ENSMUSG00000005667	17768	9.74713	10.0061	9.90409	9.39889	9.55021	9.45523	0.749071	4.08988e-06	0.00100785
1430208_at	AK019115	Mm.158190	keratin 42	Krt42	ENSMUSG00000053654	68239	9.01459	8.95599	8.77112	9.47224	9.55196	9.37828	1.46935	4.07456e-06	0.0010096
1455500_at	AW556558	Mm.133342	ring finger protein 213	Rnf213	ENSMUSG00000039862	629974	8.45454	8.29137	8.15272	7.85814	7.81633	7.63553	0.693194	4.14614e-06	0.00101617
1455614_at	AV225789	Mm.288374	translocase of outer mitochondrial membrane 40 homolog-like (yeast)	Tomm40l	ENSMUSG00000005674	641376	6.17183	6.24202	6.41945	5.26917	5.13976	5.75463	0.543819	4.1882e-06	0.00102092
1416041_at	NM_011361	Mm.28405	serum/glucocorticoid regulated kinase	Sgk	ENSMUSG00000019970	20393	11.224	11.1826	11.2662	10.7894	10.4994	10.8473	0.703566	4.21759e-06	0.00102256
1437936_at	AI428240	Mm.23411	RIKEN cDNA 6330534C20 gene	6330534C20Rik	ENSMUSG00000073207	434778	8.1442	8.3509	8.21339	7.60374	7.72169	7.55172	0.655411	4.35531e-06	0.00103919
1449839_at	BG070529	Mm.34405	caspase 3	Casp3	ENSMUSG00000031628	12367	9.84813	9.84619	9.75031	9.41019	9.35164	9.31123	0.728525	4.37906e-06	0.00103936
1429525_s_at	AK021181	Mm.42019	myosin IF	Myo1f	---	17916	10.108	9.95282	9.31591	9.32417	9.43524	8.82487	0.663622	4.33514e-06	0.00103988
1433469_at	BB279454	Mm.39640	leucine rich repeat protein 2, neuronal	Lrrn2	ENSMUSG00000026443	16980	6.66602	6.44186	6.68251	5.60159	5.73992	5.55679	0.51706	4.41213e-06	0.00104172
1434558_at	BG075633	Mm.285968	WD repeat domain 47	Wdr47	ENSMUSG00000040389	99512	7.60403	7.52478	7.89379	7.04964	6.84287	7.23464	0.645845	4.32764e-06	0.00104363
1456239_at	BB801085	Mm.12814	fibroblast growth factor 17	Fgf17	ENSMUSG00000022101	14171	8.73033	8.65566	7.50337	8.18011	8.16388	6.95223	0.692181	4.52086e-06	0.0010455
1418125_at	BM238259	Mm.330496	INO80 complex homolog 1 (S. cerevisiae) /// similar to yeast INO80-like protein	Inoc1 /// LOC100048476	ENSMUSG00000034154	100048476 /// 68142	8.80865	8.81432	9.23787	8.35283	8.20603	8.75824	0.700744	4.46119e-06	0.00104782
1439427_at	BB026487	Mm.103738	claudin 9	Cldn9	---	56863	5.11497	5.14456	4.86652	6.13023	6.05817	5.59803	1.85514	4.52082e-06	0.00105088
1434353_at	BM200222	Mm.329991	Scm-like with four mbt domains 2	Sfmbt2	---	353282	8.34452	8.41844	9.02821	9.22067	8.97569	9.66467	1.62048	4.49996e-06	0.00105145
1422966_a_at	BB810450	Mm.28683	transferrin receptor	Tfrc	ENSMUSG00000022797	22042	9.34111	9.53791	8.95967	9.81061	9.99219	9.43268	1.38091	4.60596e-06	0.00105975
1439476_at	BG092030	Mm.345891	desmoglein 2	Dsg2	---	13511	8.8447	8.73971	8.72237	9.39106	9.1675	9.38468	1.46273	4.63922e-06	0.00106198
1452384_at	AV224446	Mm.338425	ectonucleotide pyrophosphatase/phosphodiesterase 3	Enpp3	---	209558	7.45226	7.27856	7.66189	6.64484	6.66953	7.07489	0.630923	4.72519e-06	0.0010762
1448935_at	AF081260	Mm.29002	chromodomain protein, Y chromosome-like	Cdyl	ENSMUSG00000059288	12593	8.95365	8.92311	8.85776	8.34841	8.45503	8.34376	0.693522	4.76652e-06	0.00108016
1420463_at	NM_013748	Mm.440845	cytokine-dependent hematopoietic cell linker	Clnk	ENSMUSG00000039315	27278	6.00069	5.93069	5.35456	6.71407	6.69945	6.30855	1.76022	4.85559e-06	0.00108939
1454681_at	BG070112	Mm.387719	RNA binding motif protein 35A	Rbm35a	ENSMUSG00000040728	207920	7.77749	7.49927	8.78974	8.35724	8.06449	9.3078	1.46874	4.88893e-06	0.00109144
1450990_at	AW107802	Mm.22515	glypican 3	Gpc3	ENSMUSG00000055653	14734	8.01909	7.97749	8.67422	7.24771	7.47302	8.05354	0.647047	4.85124e-06	0.00109386
1448123_s_at	NM_009369	Mm.14455	transforming growth factor, beta induced	Tgfbi	ENSMUSG00000035493	21810	8.13745	8.23662	8.02864	7.36882	7.4643	7.54344	0.628949	5.02176e-06	0.00110469
1437724_x_at	BB206460	Mm.1860	phosphatidylinositol membrane-associated 1	Pitpnm1	ENSMUSG00000024851	18739	5.90206	5.9547	5.86127	6.60972	6.58931	6.56389	1.60438	5.00463e-06	0.00110632
1420652_at	BE309332	Mm.216321	arginine-tRNA-protein transferase 1	Ate1	ENSMUSG00000030850	11907	7.29553	7.46429	7.62765	6.63346	6.80168	7.0837	0.649866	4.98503e-06	0.00110741
1434005_at	AW541585	Mm.392825	RNA binding motif, single stranded interacting protein 1	Rbms1	---	56878	9.84983	9.83914	9.29331	9.4088	9.43816	8.8876	0.749606	5.14538e-06	0.00112639
1426649_at	BM114154	Mm.422686	transmembrane protein with EGF-like and two follistatin-like domains 1 /// similar to Transmembrane protein with EGF-like and two follistatin-like domains 1	LOC100045217 /// Tmeff1	ENSMUSG00000028347	100045217 /// 230157	10.382	10.2659	10.2699	9.83223	9.64695	9.90687	0.703945	5.19633e-06	0.00113205
1434530_at	BQ175876	Mm.391678	odd Oz/ten-m homolog 4 (Drosophila)	Odz4	---	23966	7.2243	7.28389	7.81815	6.60029	6.50883	7.22289	0.631719	5.55559e-06	0.00120449
1452796_at	AK010356	Mm.204731	differentially expressed in FDCP 6	Def6	ENSMUSG00000002257	23853	9.11648	9.1246	8.80958	8.25083	8.57628	8.28328	0.642314	5.84651e-06	0.0012615
1449231_at	NM_022409	Mm.23310	zinc finger protein 296	Zfp296	ENSMUSG00000011267	63872	10.1421	10.1566	10.3719	9.55358	9.58541	10.0234	0.707818	5.96966e-06	0.00127587
1434294_at	BB183166	Mm.260106	Transcribed locus	---	---	---	6.09905	6.1962	5.98637	7.26485	6.83512	6.94931	1.91668	5.94576e-06	0.00127681
1418071_s_at	AF081260	Mm.29002	chromodomain protein, Y chromosome-like	Cdyl	---	12593	10.0587	9.87998	9.93358	9.55828	9.37997	9.54874	0.726624	6.2199e-06	0.00132308
1449325_at	NM_019699	Mm.38901	fatty acid desaturase 2	Fads2	ENSMUSG00000024665	56473	7.76949	7.83764	7.76711	8.22291	8.41142	8.25672	1.42059	6.57914e-06	0.00139292
1428603_at	AK009885	Mm.458518	hypothetical gene LOC100036521	LOC100036521	---	100036521	4.94028	4.97163	4.073	4.11095	4.1736	3.26304	0.56944	6.63694e-06	0.0013986
1425336_x_at	BC011306	Mm.422886	histocompatibility 2, K1, K region	H2-K1	ENSMUSG00000061232	14972	8.09809	8.18263	8.15103	8.71696	8.98016	8.59157	1.54363	6.84801e-06	0.00142971
1448949_at	NM_007607	Mm.1641	carbonic anhydrase 4	Car4	ENSMUSG00000000805	12351	5.21774	5.27644	6.09236	6.47457	6.83551	6.83079	2.3349	6.8304e-06	0.00143267
1454933_at	BI409701	Mm.41569	RIKEN cDNA 2610027C15 gene	2610027C15Rik	ENSMUSG00000050212	230752	8.27918	8.19544	8.46923	7.56415	7.69833	8.01652	0.682796	6.99977e-06	0.00143483
1416900_s_at	NM_138647	Mm.258280	growth differentiation factor 1	Gdf1	ENSMUSG00000055694	14559	6.42226	6.34252	6.81111	6.9431	7.15263	7.59441	1.6364	6.9707e-06	0.00143539
1426511_at	AK004703	Mm.247956	sushi domain containing 2	Susd2	ENSMUSG00000006342	71733	7.69349	7.68494	7.97341	7.14151	7.16898	7.32772	0.673532	6.95606e-06	0.00143895
1416686_at	BC021352	Mm.79983	procollagen lysine, 2-oxoglutarate 5-dioxygenase 2	Plod2	ENSMUSG00000032374	26432	8.34767	8.70501	8.6993	9.01754	9.38011	9.09958	1.50247	6.95225e-06	0.00144479
1436419_a_at	AA266367	Mm.372315	RIKEN cDNA 1700097N02 gene	1700097N02Rik	---	67522	10.3945	10.5165	10.4178	9.88306	10.2038	9.90125	0.735238	7.22429e-06	0.00147415
1428471_at	BQ176684	Mm.210815	sorbin and SH3 domain containing 1	Sorbs1	---	20411	6.56874	6.27172	7.21373	7.26829	6.91856	8.25626	1.74986	7.25985e-06	0.00147473
1418184_at	NM_025639	Mm.23596	centromere protein M	Cenpm	ENSMUSG00000068101	66570	10.2451	10.3785	9.6759	9.81649	9.95083	9.18058	0.731954	7.40806e-06	0.00149809
1449888_at	U81983	Mm.1415	endothelial PAS domain protein 1 /// similar to Endothelial PAS domain protein 1	Epas1 /// LOC100048537	ENSMUSG00000024140	100048537 /// 13819	7.68625	7.93979	7.58693	7.2006	7.29683	6.97197	0.669174	7.44673e-06	0.00149919
1451828_a_at	AB033886	Mm.391337	acyl-CoA synthetase long-chain family member 4	Acsl4	ENSMUSG00000031278	50790	6.62684	6.61501	7.16753	7.48926	7.28588	7.70958	1.62205	7.50425e-06	0.00150405
1438316_a_at	BB375402	Mm.277871	coiled-coil domain containing 102A	Ccdc102a	ENSMUSG00000063605	234582	7.70872	7.45062	7.48055	6.56369	6.75764	6.83349	0.569778	7.71213e-06	0.00150557
1450718_at	NM_018825	Mm.425294	SH2B adaptor protein 2	Sh2b2	ENSMUSG00000005057	23921	4.54095	4.88464	4.79918	5.47903	5.48974	5.7077	1.77139	7.69197e-06	0.00150816
1418091_at	NM_023755	Mm.24621	transcription factor CP2-like 1	Tcfcp2l1	---	81879	10.7975	10.7791	10.832	11.2352	11.1308	11.3258	1.34622	7.5711e-06	0.00151074
1439059_at	BB709811	Mm.391313	CDNA sequence BC031748	BC031748	---	245622	5.47648	5.26537	5.25363	6.18744	5.93581	6.24277	1.73782	7.60616e-06	0.00151105
1443962_at	BM207954	Mm.390208	transcription factor Dp 2 /// RIKEN cDNA 1110029I05 gene	1110029I05Rik /// Tfdp2	ENSMUSG00000032411	211586 /// 319491	8.01513	8.02422	8.68762	7.34466	7.55459	7.98105	0.65441	7.68654e-06	0.00151368
1438932_at	BE688720	Mm.77017	RAS, guanyl releasing protein 2	Rasgrp2	---	19395	9.9553	9.979	9.83107	10.4666	10.4888	10.2087	1.3828	7.79342e-06	0.00151488
1448124_at	NM_010368	Mm.3317	glucuronidase, beta	Gusb	ENSMUSG00000025534	110006	7.94209	7.77687	7.84063	7.07601	7.30745	7.06439	0.61826	7.83946e-06	0.00151729
1425811_a_at	BF124540	Mm.196484	cysteine and glycine-rich protein 1	Csrp1	ENSMUSG00000026421	13007	8.74612	8.65685	8.22205	7.88432	8.18265	7.60557	0.640797	7.67143e-06	0.00151733
1416958_at	NM_011584	Mm.26587	nuclear receptor subfamily 1, group D, member 2	Nr1d2	ENSMUSG00000021775	353187	9.00499	8.86349	9.05698	8.32653	8.20032	8.65012	0.670193	8.10315e-06	0.00156162
1422452_at	NM_013863	Mm.84073	Bcl2-associated athanogene 3	Bag3	ENSMUSG00000030847	29810	8.46663	8.46966	8.96971	7.83509	8.05405	8.25931	0.668779	8.28864e-06	0.00157052
1452661_at	AK011596	Mm.28683	transferrin receptor	Tfrc	ENSMUSG00000022797	22042	11.9509	11.8887	11.5952	12.2408	12.2591	11.979	1.27337	8.27192e-06	0.00157397
1437983_at	BB739342	Mm.214361	sal-like 1 (Drosophila)	Sall1	ENSMUSG00000031665	58198	9.08359	8.86363	8.68852	8.58532	8.31213	8.20859	0.702425	8.23967e-06	0.00157448
1439403_x_at	BB369233	Mm.427762	ring finger protein 12	Rnf12	ENSMUSG00000056537	19820	7.15114	6.98467	7.2214	7.66119	7.51861	7.69378	1.41979	8.23412e-06	0.00158011
1416473_a_at	NM_020043	Mm.209041	neighbor of Punc E11	Nope	ENSMUSG00000032816	56741	8.52403	8.41472	7.91502	8.04624	7.78198	7.34366	0.678671	8.41464e-06	0.00158773
1418094_s_at	NM_007607	Mm.1641	carbonic anhydrase 4	Car4	ENSMUSG00000000805	12351	5.41398	5.5438	5.84467	6.32118	6.14987	6.71505	1.74189	8.50989e-06	0.00159901
1429778_at	AK015354	Mm.116942	optineurin	Optn	ENSMUSG00000026672	71648	6.11001	6.02411	6.82776	5.37424	5.35564	5.76782	0.569774	8.73628e-06	0.00163474
1449007_at	NM_009770	Mm.392910	B-cell translocation gene 3 /// predicted gene, EG654432 /// similar to BTG3	Btg3 /// EG654432 /// LOC100048453	ENSMUSG00000022863 /// ENSMUSG00000044645	100048453 /// 12228 /// 654432	10.9256	10.9582	11.3502	11.2208	11.271	11.6894	1.24472	8.95009e-06	0.00166782
1434029_at	AW545676	Mm.439450	CDNA, clone:Y1G0104O07, strand:unspecified	---	---	---	9.57855	9.40339	9.4734	9.03593	8.94303	9.10207	0.728798	9.11945e-06	0.00169239
1429483_at	BG066947	Mm.296049	calcium binding and coiled-coil domain 2	Calcoco2	---	76815	8.81636	8.53499	8.59452	9.26784	8.98014	9.18025	1.4099	9.39087e-06	0.00173562
1436994_a_at	BB533903	Mm.193539	histone cluster 1, H1c	Hist1h1c	ENSMUSG00000036181	50708	7.29774	7.47461	6.27007	6.48506	6.38079	5.67393	0.566455	9.43193e-06	0.00173609
1439260_a_at	BB039510	Mm.338425	ectonucleotide pyrophosphatase/phosphodiesterase 3	Enpp3	---	209558	6.24727	6.21643	6.56115	5.43071	5.04628	5.88365	0.545806	9.61639e-06	0.00175571
1417888_at	NM_023233	Mm.23959	tripartite motif protein 13	Trim13	ENSMUSG00000035235	66597	9.91577	9.82762	10.1364	9.35281	9.45141	9.68175	0.725679	9.60554e-06	0.00176086
1427535_s_at	BC025848	Mm.236454	obscurin-like 1	Obsl1	ENSMUSG00000026211	98733	7.37393	7.28407	6.63505	6.63372	6.69655	6.02333	0.639518	9.8679e-06	0.00179437
1456250_x_at	BB533460	Mm.14455	transforming growth factor, beta induced	Tgfbi	ENSMUSG00000035493	21810	7.72396	7.54782	7.52994	7.08508	7.05734	6.91355	0.668767	9.94955e-06	0.00180195
1418703_at	NM_020296	Mm.259667	RNA binding motif, single stranded interacting protein 1	Rbms1	ENSMUSG00000026970	56878	9.34865	9.36799	8.87684	8.82193	8.90768	8.46008	0.723355	1.00144e-05	0.00180643
1449740_s_at	C79957	Mm.345891	desmoglein 2	Dsg2	---	13511	8.01868	7.74675	7.80904	8.43294	8.32265	8.3722	1.43358	1.00584e-05	0.00180714
1416654_at	NM_025286	Mm.292539	solute carrier family 31, member 2	Slc31a2	ENSMUSG00000066152	20530	7.96539	7.91177	7.78995	7.23154	7.33931	7.16784	0.641163	1.01225e-05	0.00181145
1425810_a_at	BF124540	Mm.196484	cysteine and glycine-rich protein 1	Csrp1	ENSMUSG00000026421	13007	8.41876	8.32708	7.92367	7.59931	7.85152	7.32896	0.649342	1.03083e-05	0.00181587
1438417_at	BB809239	Mm.334300	PWWP domain containing 2	Pwwp2	---	101631	7.67427	7.72402	7.75755	7.03996	7.0689	6.62764	0.578738	1.02682e-05	0.00181591
1435173_at	AV175293	Mm.216321	arginine-tRNA-protein transferase 1	Ate1	ENSMUSG00000030850	11907	8.19167	8.05489	8.26876	7.42386	7.40937	7.76845	0.644509	1.02503e-05	0.00181986
1448412_a_at	NM_023910	Mm.286399	TSC22 domain family 4	Tsc22d4	ENSMUSG00000029723	78829	8.7929	8.75369	8.6901	9.23811	9.27595	9.13777	1.38718	1.02324e-05	0.00182387
1418070_at	AF081260	Mm.29002	chromodomain protein, Y chromosome-like	Cdyl	---	12593	9.65503	9.42187	9.44144	9.21829	8.96999	9.05014	0.744111	1.04568e-05	0.00183485
1435457_at	BE947500	Mm.103782	PDZ domain containing 4	Pdzd4	ENSMUSG00000002006	245469	9.0908	8.94458	9.46249	8.33324	8.45984	8.96208	0.671009	1.05197e-05	0.00183875
1433950_at	BB769866	Mm.298731	immunoglobin superfamily, member 21	Igsf21	ENSMUSG00000040972	230868	7.47245	7.34826	6.73653	6.63791	6.7472	6.16431	0.63087	1.05684e-05	0.00184012
1451782_a_at	AF305501	Mm.29744	solute carrier family 29 (nucleoside transporters), member 1	Slc29a1	ENSMUSG00000023942	63959	10.7973	10.7949	10.9534	11.128	11.2827	11.3736	1.33265	1.06559e-05	0.00184822
1417434_at	NM_010274	Mm.3711	glycerol phosphate dehydrogenase 2, mitochondrial	Gpd2	ENSMUSG00000026827	14571	10.9997	11.0516	10.8423	10.638	10.6275	10.502	0.771133	1.07288e-05	0.00185374
1435477_s_at	BM224327	Mm.425062	Fc receptor, IgG, low affinity IIb	Fcgr2b	ENSMUSG00000026656	14130	7.33829	7.43318	7.90988	6.78735	6.99572	7.25292	0.685075	1.07895e-05	0.00185711
1442166_at	BB273427	Mm.39905	copine V /// similar to Copine V	Cpne5 /// LOC100048828	ENSMUSG00000024008	100048828 /// 240058	8.56503	8.62617	8.39123	8.10068	8.0263	7.97683	0.711646	1.09546e-05	0.00187125
1460394_a_at	BB769433	Mm.5028	inositol polyphosphate phosphatase-like 1	Inppl1	ENSMUSG00000032737	16332	8.73907	8.93356	8.96121	9.3775	9.39015	9.38244	1.42267	1.09353e-05	0.00187505
1428283_at	AK004699	Mm.275188	cytochrome P450, family 2, subfamily s, polypeptide 1	Cyp2s1	ENSMUSG00000040703	74134	7.72536	7.5339	7.95621	8.15559	8.45668	8.80449	1.68119	1.11426e-05	0.00188197
1452141_a_at	BC001991	Mm.392203	selenoprotein P, plasma, 1	Sepp1	---	20363	8.27113	8.28507	8.45473	7.73113	7.70815	8.04673	0.703944	1.11401e-05	0.00188862
1424775_at	BC018470	Mm.14301	2'-5' oligoadenylate synthetase 1A	Oas1a	ENSMUSG00000052776	246730	8.99321	9.05971	9.37268	8.53629	8.61014	8.84979	0.718927	1.11251e-05	0.00189319
1436990_s_at	AA038464	Mm.333849	Nur77 downstream gene 2	Ndg2	ENSMUSG00000049422	103172	13.2257	13.1787	13.2258	12.8766	12.9509	12.8843	0.809402	1.12829e-05	0.00189857
1453282_at	BE824924	Mm.66222	coxsackievirus and adenovirus receptor	Cxadr	---	13052	6.52054	6.52925	6.66135	7.14078	7.04667	7.30345	1.50971	1.14257e-05	0.00191544
1455439_a_at	AI642438	Mm.43831	lectin, galactose binding, soluble 1	Lgals1	ENSMUSG00000068220	16852	11.9935	11.9857	11.6111	12.3209	12.3412	11.9176	1.25695	1.15079e-05	0.00192208
1421523_at	NM_008004	Mm.12814	fibroblast growth factor 17	Fgf17	ENSMUSG00000022101	14171	9.62314	9.7942	8.6262	9.14744	9.38106	7.89247	0.690483	1.17127e-05	0.00193478
1449135_at	NM_009236	Mm.264904	SRY-box containing gene 18	Sox18	ENSMUSG00000046470	20672	4.97906	4.83735	4.97906	5.61624	5.78914	5.75743	1.73492	1.17072e-05	0.00194098
1417868_a_at	NM_022325	Mm.156919	cathepsin Z	Ctsz	ENSMUSG00000016256	64138	10.5902	10.4253	10.8024	10.9241	10.9942	11.1785	1.34724	1.16667e-05	0.00194141
1460644_at	NM_009739	Mm.425495	branched chain ketoacid dehydrogenase kinase	Bckdk	ENSMUSG00000030802	12041	8.78284	8.75084	8.90768	8.04872	8.2483	8.41385	0.672396	1.20167e-05	0.00196343
1434418_at	BQ176664	Mm.393211	longevity assurance homolog 6 (S. cerevisiae)	Lass6	---	241447	7.4418	7.60087	7.5834	6.90774	6.71172	6.9938	0.631688	1.19916e-05	0.00196645
1429766_at	BM246000	Mm.294938	RIKEN cDNA 2810013P06 gene	2810013P06Rik	---	67206	6.02988	6.20992	6.11762	5.34209	5.51461	5.30815	0.602991	1.20928e-05	0.00196873
1423449_a_at	BM234779	Mm.276042	actinin alpha 4	Actn4	ENSMUSG00000054808	60595	11.8437	11.7643	11.7271	11.4775	11.4529	11.3203	0.778671	1.19855e-05	0.00197261
1416474_at	NM_020043	Mm.209041	neighbor of Punc E11	Nope	ENSMUSG00000032816	56741	7.54721	7.15161	6.73796	6.56719	6.49013	6.138	0.599659	1.25297e-05	0.00203252
1442917_at	BM195384	Mm.277966	hypothetical protein LOC100040792 /// hypothetical protein LOC100044834	LOC100040792 /// LOC100044834	---	100040792 /// 100044834	7.08234	7.25742	7.31975	6.51251	6.73222	6.60806	0.659719	1.26628e-05	0.00203944
1438530_at	BB756069	Mm.124316	tissue factor pathway inhibitor	Tfpi	ENSMUSG00000027082	21788	6.73416	6.7423	7.1741	5.87179	6.13448	6.5824	0.623266	1.26291e-05	0.0020413
1420651_at	BE309332	Mm.216321	arginine-tRNA-protein transferase 1	Ate1	ENSMUSG00000030850	11907	7.25364	7.39462	7.62647	6.56043	6.86361	7.10082	0.668397	1.29248e-05	0.00207423
1448612_at	NM_018754	Mm.44482	stratifin /// similar to LOC298795 protein /// similar to 14-3-3 protein sigma (Stratifin)	LOC665928 /// LOC675255 /// Sfn	---	55948 /// 665928 /// 675255	7.77247	7.88568	7.92723	8.59736	8.80632	8.33888	1.66485	1.31167e-05	0.00209756
1436742_a_at	BG070524	Mm.9889	gene model 1967, (NCBI)	Gm1967	ENSMUSG00000075023	381411	8.23801	8.26253	7.99719	7.73181	7.64854	7.467	0.683307	1.33475e-05	0.00212692
1416029_at	NM_013692	Mm.4292	Kruppel-like factor 10	Klf10	ENSMUSG00000037465	21847	9.57032	9.52236	9.69901	9.93675	10.0541	10.1002	1.35181	1.35002e-05	0.00214368
1422155_at	BC015270	Mm.358797	histone cluster 2, H3c2	Hist2h3c2	---	97114	5.28168	5.60455	5.28183	4.60466	4.39857	4.40421	0.534397	1.35503e-05	0.00214409
1437492_at	BB021019	Mm.257186	mohawk	Mkx	ENSMUSG00000061013	210719	5.13414	4.67757	4.6537	4.1484	3.96178	3.90569	0.569753	1.40748e-05	0.00218868
1450033_a_at	AW214029	Mm.277406	signal transducer and activator of transcription 1	Stat1	ENSMUSG00000026104	20846	7.81195	7.82665	7.49794	7.30392	7.35067	7.00669	0.711189	1.40323e-05	0.00218962
1455071_at	BG072012	Mm.262184	zinc finger and BTB domain containing 7B	Zbtb7b	ENSMUSG00000028042	22724	7.25947	7.52284	7.35235	7.83813	7.98351	7.85371	1.42839	1.38934e-05	0.00219069
1417845_at	BC005718	Mm.86421	claudin 6	Cldn6	ENSMUSG00000023906	54419	8.10397	8.03264	7.80038	8.60708	8.70643	8.23707	1.45534	1.42003e-05	0.00219307
1432227_at	AK010638	Mm.445039	suppressor of variegation 3-9 homolog 1 (Drosophila)	Suv39h1	---	20937	7.31492	7.3861	7.71962	6.49054	6.43798	7.23766	0.599679	1.40077e-05	0.00219337
1417792_at	BM238431	Mm.132392	zinc finger, matrin-like	Zfml	ENSMUSG00000030016	18139	8.08943	8.20734	8.45754	7.61898	7.67008	7.85778	0.690226	1.41689e-05	0.00219574
1453125_at	BM508495	Mm.41702	SRY-box containing gene 11	Sox11	---	20666	6.57256	6.49799	6.31864	7.44525	6.97958	7.22331	1.69982	1.4004e-05	0.00220043
1422620_s_at	NM_008903	Mm.317186	phosphatidic acid phosphatase 2a	Ppap2a	ENSMUSG00000021759	19012	8.71849	8.78786	8.93657	8.28707	8.31256	8.46412	0.727197	1.44736e-05	0.00222008
1421399_at	NM_016889	Mm.379070	insulinoma-associated 1	Insm1	ENSMUSG00000068154	53626	6.23292	6.04808	6.10353	5.4633	5.34157	5.29774	0.590472	1.44713e-05	0.00222729
1460454_at	AK008008	Mm.279756	glyoxalase domain containing 5	Glod5	ENSMUSG00000031163	69824	6.95769	6.96303	7.84823	7.45385	7.53552	8.29755	1.42098	1.4905e-05	0.00227849
1436790_a_at	BG072739	Mm.41702	SRY-box containing gene 11	Sox11	---	20666	7.19129	7.4403	7.60292	8.2609	7.95917	8.2843	1.71179	1.49863e-05	0.00228319
1450650_at	AV297945	Mm.60590	myosin X	Myo10	ENSMUSG00000022272	17909	10.0352	10.1971	10.3589	9.6894	9.83397	9.88104	0.760789	1.5435e-05	0.00234362
1418351_a_at	NM_010068	Mm.89772	DNA methyltransferase 3B	Dnmt3b	ENSMUSG00000027478	13436	10.3814	10.4353	11.0621	10.8244	10.7398	11.4153	1.29061	1.57518e-05	0.00236781
1417346_at	BG084230	Mm.24163	PYD and CARD domain containing	Pycard	ENSMUSG00000030793	66824	10.2425	10.2667	10.1889	9.72659	9.90702	9.82272	0.751484	1.57301e-05	0.00237245
1417695_a_at	BG064396	Mm.28099	sterol O-acyltransferase 1	Soat1	ENSMUSG00000026600	20652	6.69652	6.52479	7.36613	7.22351	7.20828	7.85574	1.48367	1.56954e-05	0.00237517
1427770_a_at	X69698	Mm.395108	solute carrier family 2 (facilitated glucose transporter), member 3	Slc2a3	ENSMUSG00000003153	20527	9.00583	9.09365	8.8796	9.33722	9.70371	9.39722	1.40538	1.58959e-05	0.00238153
1455378_at	BI735497	Mm.206201	cDNA sequence BC057371	BC057371	ENSMUSG00000048899	194237	4.97552	4.76684	4.80921	5.62626	5.7829	5.52475	1.74482	1.60396e-05	0.00238719
1428107_at	AK004519	Mm.260760	SH3-binding domain glutamic acid-rich protein like	Sh3bgrl	---	56726	6.42418	6.23818	6.87307	5.34119	5.33679	6.28862	0.55811	1.60297e-05	0.00239363
1424782_at	BC024458	Mm.290488	transmembrane protein 77	Tmem77	ENSMUSG00000027900	67171	6.57635	6.19819	6.43621	5.37235	5.49845	5.70464	0.550667	1.61986e-05	0.00240293
1417250_at	NM_013916	Mm.427762	ring finger protein 12	Rnf12	ENSMUSG00000056537	19820	9.33375	9.285	9.55892	9.90176	9.80039	9.90958	1.39567	1.63592e-05	0.0024188
1420663_at	NM_009565	Mm.262184	zinc finger and BTB domain containing 7B /// similar to Zinc finger and BTB domain containing 7B	LOC100046682 /// Zbtb7b	ENSMUSG00000028042	100046682 /// 22724	6.14829	6.10353	6.16846	6.67716	6.72204	6.93776	1.56084	1.65448e-05	0.00243824
1454731_at	BB794772	Mm.60590	myosin X	Myo10	ENSMUSG00000022272	17909	10.4702	10.376	10.5846	10.0642	10.0816	10.1186	0.764678	1.70182e-05	0.00244411
1423852_at	BC024118	Mm.275409	transmembrane protein 46	Tmem46	ENSMUSG00000044461	219134	6.17388	6.0848	6.86639	5.44656	5.30715	6.31928	0.623909	1.69723e-05	0.00244531
1451888_a_at	AB025413	Mm.254610	odd Oz/ten-m homolog 4 (Drosophila)	Odz4	ENSMUSG00000048078	23966	5.82007	5.5457	6.35577	5.01295	4.93512	5.7173	0.62295	1.66552e-05	0.00244652
1435086_s_at	AV298107	Mm.234368	kelch domain containing 2	Klhdc2	ENSMUSG00000020978	69554	9.12911	8.93003	9.02986	9.47521	9.36074	9.50854	1.33749	1.67189e-05	0.00244791
1449117_at	NM_010592	Mm.439672	Jun proto-oncogene related gene d1	Jund1	---	16478	10.4707	10.4881	10.2645	10.8513	10.8136	10.6196	1.27802	1.67941e-05	0.00245096
1449344_s_at	NM_028218	Mm.458904	RIKEN cDNA 2210409E12 gene /// hypothetical protein LOC100046049	2210409E12Rik /// LOC100046049	---	100046049 /// 72381	7.0193	7.02176	6.85427	5.91713	6.29383	6.26235	0.577681	1.69584e-05	0.00245114
1428822_a_at	BB815011	Mm.32414	sorting nexing 24	Snx24	ENSMUSG00000024535	69226	8.16743	8.12458	8.42631	8.54069	8.608	8.93161	1.37092	1.69103e-05	0.00245204
1437052_s_at	BB414515	Mm.395108	solute carrier family 2 (facilitated glucose transporter), member 3	Slc2a3	ENSMUSG00000003153	20527	13.0058	12.991	13.0289	13.2746	13.3532	13.2678	1.22341	1.68791e-05	0.00245542
1438483_at	BB794641	Mm.44249	nitric oxide synthase 1, neuronal	Nos1	ENSMUSG00000029361	18125	7.53245	7.41182	7.67137	6.81488	6.90384	7.11595	0.663929	1.72739e-05	0.00247297
1448965_at	BM238259	Mm.330496	INO80 complex homolog 1 (S. cerevisiae) /// similar to yeast INO80-like protein	Inoc1 /// LOC100048476	ENSMUSG00000034154	100048476 /// 68142	7.25613	7.317	7.7845	6.65918	6.72999	7.32175	0.684158	1.776e-05	0.00252651
1448990_a_at	AI255256	Mm.3390	myosin IB	Myo1b	ENSMUSG00000018417	17912	8.31223	8.29132	8.34401	7.81085	7.84203	7.8803	0.721318	1.77076e-05	0.00252704
1442051_at	BE691662	Mm.261670	histone cluster 2, H2aa1	Hist2h2aa1	ENSMUSG00000070392	15267	6.27168	6.19796	5.98324	5.7684	5.42978	5.08597	0.609853	1.78879e-05	0.00252876
1439506_at	BB193557	Mm.329716	gene model 98, (NCBI)	Gm98	---	225908	9.75783	9.79275	10.1118	9.41368	9.34455	9.77143	0.770184	1.78456e-05	0.00253071
1422924_at	NM_009404	Mm.41171	tumor necrosis factor (ligand) superfamily, member 9	Tnfsf9	---	21950	7.56486	7.61979	6.72393	8.00365	8.30844	7.47178	1.54885	1.81913e-05	0.00256361
1416965_at	AF181560	Mm.4881	proprotein convertase subtilisin/kexin type 1 inhibitor	Pcsk1n	ENSMUSG00000039278	30052	9.04956	9.16077	9.03326	9.51062	9.83382	9.35676	1.40745	1.86806e-05	0.00257621
1420918_at	BB768208	Mm.336410	serum/glucocorticoid regulated kinase 3	Sgk3	ENSMUSG00000025915	170755	7.69256	7.83113	7.83875	8.1748	8.32978	8.28383	1.3904	1.86744e-05	0.00258325
1448393_at	BC008104	Mm.281896	claudin 7	Cldn7	ENSMUSG00000018569	53624	7.13026	6.81593	6.75616	7.66719	7.82397	7.40533	1.67678	1.85744e-05	0.00258528
1426466_s_at	BB311088	Mm.44829	ribosomal protein S6 kinase-like 1	Rps6kl1	ENSMUSG00000019235	238323	6.8673	6.815	7.41314	7.47521	7.81366	7.95497	1.65934	1.85455e-05	0.00258924
1433982_at	BG075391	Mm.21630	ubiquitin specific peptidase 28	Usp28	ENSMUSG00000032267	235323	8.80012	8.71113	9.20419	8.22488	8.24412	8.80617	0.717845	1.86671e-05	0.00259019
1417105_at	NM_021502	Mm.38746	trafficking protein particle complex 2-like	Trappc2l	ENSMUSG00000015013	59005	9.4498	9.40921	9.5052	8.84295	9.05924	8.95639	0.70827	1.85224e-05	0.00259406
1453107_s_at	AK008037	Mm.195898	forkhead box M1 /// phosphatidylethanolamine binding protein 1 /// RIKEN cDNA 4933413G19 gene	4933413G19Rik /// Foxm1 /// Pebp1	ENSMUSG00000001517	14235 /// 23980 /// 71149	8.31784	8.21938	8.55233	7.72262	7.74002	8.15075	0.712091	1.84869e-05	0.00259715
1440830_at	AW547876	Mm.23478	G protein-coupled receptor 116	Gpr116	ENSMUSG00000056492	224792	4.96219	5.0429	5.46279	4.37551	4.2731	4.80914	0.629346	1.91641e-05	0.00263484
1419573_a_at	NM_008495	Mm.43831	lectin, galactose binding, soluble 1	Lgals1	ENSMUSG00000068220	16852	11.5418	11.5038	11.1008	11.9115	11.9675	11.39	1.29772	1.93026e-05	0.00263779
1451139_at	BC023498	Mm.276829	solute carrier family 39 (zinc transporter), member 4	Slc39a4	ENSMUSG00000063354	72027	9.74046	9.73162	9.12946	10.094	10.1235	9.56623	1.31445	1.92781e-05	0.00264245
1437874_s_at	AV225808	Mm.27816	hexosaminidase B	Hexb	ENSMUSG00000021665	15212	10.5447	10.3586	10.46	9.97789	10.0235	10.0735	0.744261	1.94819e-05	0.00265425
1460742_at	BI144423	Mm.24950	asparagine-linked glycosylation 3 homolog (yeast, alpha-1,3-mannosyltransferase)	Alg3	ENSMUSG00000033809	208624	8.64942	8.70345	8.53796	8.15164	8.29282	8.0068	0.717496	1.95749e-05	0.00265888
1434352_at	BB329261	Mm.354863	RIKEN cDNA B630005N14 gene	B630005N14Rik	ENSMUSG00000042742	101148	8.16191	7.87299	7.89837	8.5273	8.58957	8.50996	1.48649	1.96852e-05	0.00266584
1453949_s_at	AK016021	Mm.299955	lysophospholipase 1	Lypla1	ENSMUSG00000025903	18777	10.069	10.0812	10.1638	9.69288	9.69673	9.84108	0.778705	1.98552e-05	0.00268082
1415923_at	NM_010882	Mm.400253	necdin	Ndn	ENSMUSG00000033585	17984	6.90924	6.5999	7.31133	7.38447	7.40311	7.88044	1.53958	2.01635e-05	0.0026982
1417401_at	NM_030690	Mm.212395	retinoic acid induced 14	Rai14	ENSMUSG00000022246	75646	8.2119	8.07457	8.41263	7.39428	7.68263	7.76458	0.655874	2.0131e-05	0.00270186
1426809_at	BF582414	Mm.308539	RIKEN cDNA C430004E15 gene	C430004E15Rik	ENSMUSG00000048707	97031	7.81163	7.74774	7.86215	8.17789	8.35103	8.34556	1.40208	2.00772e-05	0.0027027
1416072_at	NM_133654	Mm.29798	CD34 antigen	Cd34	ENSMUSG00000016494	12490	6.2113	6.25465	6.17538	6.81908	6.81825	6.84787	1.53189	2.03596e-05	0.00270837
1449056_at	NM_133929	Mm.333006	RIKEN cDNA E330009J07 gene	E330009J07Rik	---	243780	7.67015	7.54435	7.60132	8.04917	8.04408	8.09238	1.3733	2.03419e-05	0.00271402
1438008_at	BB501734	Mm.119479	golgi associated, gamma adaptin ear containing, ARF binding protein 3	Gga3	ENSMUSG00000020740	260302	9.20442	9.11431	9.33478	8.542	8.56412	8.97277	0.697609	2.09489e-05	0.00277857
1426673_at	X06340	Mm.4658	cadherin 3	Cdh3	ENSMUSG00000061048	12560	6.26844	6.24762	6.59154	5.69084	5.4609	5.54296	0.577726	2.10345e-05	0.00278174
1425264_s_at	BB181247	Mm.252063	myelin basic protein	Mbp	ENSMUSG00000041607	17196	5.56677	5.45739	5.72035	6.35222	6.56847	6.30143	1.79322	2.13101e-05	0.00280994
1415837_at	BC010754	Mm.142722	kallikrein 1	Klk1	ENSMUSG00000063903	16612	5.92461	5.61118	6.42109	4.87647	5.07943	5.37264	0.552931	2.14762e-05	0.00282359
1458382_a_at	C79035	Mm.244931	zinc fingers and homeoboxes protein 1	Zhx1	---	22770	8.30411	8.50685	8.49961	7.84179	7.72311	8.05723	0.680867	2.18063e-05	0.00284213
1455870_at	AI649048	Mm.440076	A kinase (PRKA) anchor protein 2	Akap2	ENSMUSG00000038729	11641	8.8216	8.50405	8.44541	8.35469	7.81225	8.0013	0.692545	2.19033e-05	0.00284654
1429767_at	BM246000	Mm.294938	RIKEN cDNA 2810013P06 gene	2810013P06Rik	---	67206	6.54674	6.67435	6.47727	5.74266	5.79999	5.96027	0.605682	2.17905e-05	0.0028483
1431004_at	AI415741	---	similar to lysyl oxidase-like 2	LOC100047339	---	100047339	7.41427	7.05117	6.92065	7.86159	8.16907	8.08607	1.92559	2.17637e-05	0.00285307
1416700_at	BC009002	Mm.46497	Rho family GTPase 3	Rnd3	ENSMUSG00000017144	74194	7.20868	6.94948	7.46522	6.4341	6.13152	7.03803	0.631839	2.21829e-05	0.00285817
1415830_at	NM_011959	Mm.458521	origin recognition complex, subunit 5-like (S. cerevisiae)	Orc5l	ENSMUSG00000029012	26429	10.8013	10.7406	11.0638	10.4151	10.4118	10.7507	0.788731	2.21617e-05	0.00286362
1423135_at	AV028402	Mm.3951	thymus cell antigen 1, theta	Thy1	ENSMUSG00000032011	21838	7.41865	7.40164	8.21618	7.87114	7.96055	8.72546	1.42163	2.21224e-05	0.00286676
1435344_at	BM246377	Mm.17977	RIKEN cDNA 1110029I05 gene /// hypothetical protein LOC100044848	1110029I05Rik /// LOC100044848	---	100044848 /// 319491	9.16221	9.1687	9.68933	8.74158	8.7751	9.09057	0.722882	2.24828e-05	0.00288035
1418172_at	AF117613	Mm.378937	heme binding protein 1	Hebp1	ENSMUSG00000042770	15199	9.44169	9.48583	9.21769	9.75341	10.0753	9.7222	1.38819	2.24653e-05	0.00288632
1438750_at	BB425841	Mm.441588	Transcribed locus	---	---	---	8.77032	8.61072	8.55213	9.12597	8.94157	8.92021	1.27598	2.26853e-05	0.00288988
1426452_a_at	BG070713	Mm.389966	RAB30, member RAS oncogene family	Rab30	ENSMUSG00000030643	75985	5.82426	5.53971	6.20834	5.09135	4.86219	4.99888	0.55312	2.26357e-05	0.00289172
1435458_at	AI323550	Mm.328931	proviral integration site 1	Pim1	---	18712	9.52637	9.54895	9.66898	9.16818	9.21324	9.27231	0.777382	2.29858e-05	0.00291991
1417394_at	BG069413	Mm.4325	Kruppel-like factor 4 (gut)	Klf4	ENSMUSG00000003032	16600	10.9794	10.9249	10.7097	11.2806	11.305	11.143	1.29464	2.31657e-05	0.00293449
1423725_at	BC005459	Mm.28777	plastin 3 (T-isoform)	Pls3	ENSMUSG00000016382	102866	7.1161	6.68726	7.13055	7.59541	7.27598	7.70813	1.46344	2.35788e-05	0.00297013
1460596_at	BI648497	Mm.46247	angiotensin II, type I receptor-associated protein	Agtrap	ENSMUSG00000029007	11610	8.37216	8.45533	8.25924	7.94929	7.92147	7.80414	0.722034	2.35287e-05	0.00297214
1451791_at	AF004833	Mm.124316	tissue factor pathway inhibitor	Tfpi	---	21788	10.6162	10.5534	10.8407	10.2256	10.2399	10.4718	0.780641	2.3881e-05	0.00298321
1451784_x_at	L36068	Mm.439675	histocompatibility 2, D region locus 1 /// histocompatibility 2, D region /// similar to H-2 class I histocompatibility antigen, D-B alpha chain precursor (H-2D(B))	H2-D1 /// H2-L /// LOC636948	ENSMUSG00000061232 /// ENSMUSG00000073411	14964 /// 14980 /// 636948	8.32869	8.25466	8.5265	8.72741	8.88068	8.97044	1.40732	2.38703e-05	0.00299015
1426263_at	AY059394	Mm.178322	cell adhesion molecule 4	Cadm4	ENSMUSG00000054793	260299	6.95619	7.11473	6.58929	7.42419	7.70224	7.11611	1.4422	2.38515e-05	0.00299612
1416301_a_at	BB125261	Mm.439662	early B-cell factor 1	Ebf1	ENSMUSG00000057098	13591	4.15452	4.18156	4.88486	3.35457	3.47887	3.49501	0.523466	2.40695e-05	0.00299845
1432454_at	AK010800	Mm.159787	RIKEN cDNA 2410137M14 gene	2410137M14Rik	---	76797	7.239	7.28272	6.97147	6.4391	6.72405	6.50381	0.658816	2.41549e-05	0.0030008
1435154_at	AV099404	Mm.268551	expressed sequence AU018091	AU018091	ENSMUSG00000054753	245128	11.0693	11.0459	11.1865	11.324	11.3497	11.5079	1.22567	2.43911e-05	0.00302181
1435679_at	BB770843	Mm.116942	optineurin	Optn	ENSMUSG00000026672	71648	6.35254	6.36584	6.89175	5.74563	5.42348	6.1282	0.588676	2.44885e-05	0.00302558
1424445_at	BC010782	Mm.24400	transmembrane 4 superfamily member 5	Tm4sf5	ENSMUSG00000018919	75604	7.60068	7.35779	7.65175	7.01719	6.97436	7.16976	0.71665	2.4603e-05	0.00303141
1418153_at	NM_008480	Mm.303386	laminin, alpha 1	Lama1	ENSMUSG00000032796	16772	8.33339	8.24442	8.15951	7.82973	7.62451	7.74803	0.702627	2.49175e-05	0.00306179
1427256_at	BM251152	Mm.158700	versican	Vcan	---	13003	7.56025	7.3016	7.98979	7.99206	7.65869	8.48774	1.34732	2.5034e-05	0.00306775
1437621_x_at	AV216768	Mm.16898	3-phosphoglycerate dehydrogenase /// similar to 3-phosphoglycerate dehydrogenase /// predicted gene, EG668771 /// hypothetical protein LOC675316	EG668771 /// LOC665516 /// LOC666036 /// LOC675316 /// Phgdh	ENSMUSG00000053398	236539 /// 665516 /// 666036 /// 668771 /// 675316	11.7285	11.6215	11.3427	11.3571	11.3665	10.8864	0.779958	2.56218e-05	0.00313127
1419106_at	NM_028218	Mm.458904	RIKEN cDNA 2210409E12 gene /// hypothetical protein LOC100046049	2210409E12Rik /// LOC100046049	---	100046049 /// 72381	6.77976	6.94704	6.67632	5.9364	6.02741	6.16668	0.596131	2.57835e-05	0.00314252
1418208_at	NM_011040	Mm.2533	paired box gene 8	Pax8	ENSMUSG00000026976	18510	5.57931	5.99611	6.65277	4.98526	4.50236	5.35304	0.47459	2.63558e-05	0.00320362
1418057_at	NM_009384	Mm.310902	T-cell lymphoma invasion and metastasis 1	Tiam1	ENSMUSG00000002489	21844	8.31513	8.05602	9.14615	7.97782	7.59064	8.56848	0.728616	2.65493e-05	0.00321845
1425519_a_at	BC003476	Mm.439737	CD74 antigen (invariant polypeptide of major histocompatibility complex, class II antigen-associated)	Cd74	ENSMUSG00000024610	16149	6.7087	6.38901	6.90803	7.23567	7.30777	7.49256	1.61031	2.68263e-05	0.00323464
1426978_at	AW682368	Mm.350347	kelch-like 2, Mayven (Drosophila)	Klhl2	---	77113	8.3819	8.24745	8.15207	8.75056	8.69556	8.69556	1.37096	2.67814e-05	0.0032379
1424048_a_at	BC024618	Mm.280230	cytochrome b5 reductase 1	Cyb5r1	ENSMUSG00000026456	72017	10.8	10.7823	10.7907	10.506	10.3411	10.423	0.775733	2.72661e-05	0.0032443
1424114_s_at	BG970109	Mm.172674	laminin B1 subunit 1	Lamb1-1	ENSMUSG00000002900	16777	9.70028	9.48401	9.77139	9.25112	9.09915	9.4779	0.771416	2.70378e-05	0.00325146
1457094_at	AV229195	Mm.225	src homology 2 domain-containing transforming protein E	She	ENSMUSG00000046280	214547	6.63251	6.4873	6.37454	7.14681	6.99299	7.11234	1.50524	2.71883e-05	0.00325221
1426024_a_at	AF187147	Mm.19016	drebrin 1	Dbn1	ENSMUSG00000034675	56320	8.12003	8.04368	7.88115	8.49728	8.55496	8.33698	1.36525	2.72609e-05	0.00325226
1433720_s_at	AI647775	Mm.333849	Nur77 downstream gene 2	Ndg2	ENSMUSG00000049422	103172	13.1795	13.2201	13.2357	12.8392	12.996	12.7384	0.78483	2.71581e-05	0.00325724
1455898_x_at	BB414515	Mm.395108	solute carrier family 2 (facilitated glucose transporter), member 3	Slc2a3	ENSMUSG00000003153	20527	12.089	11.9802	12.0562	12.3259	12.3867	12.3882	1.25421	2.75186e-05	0.00326574
1424246_a_at	BC003808	Mm.436548	testis derived transcript	Tes	ENSMUSG00000029552	21753	7.37922	7.29931	7.33865	7.8498	7.95617	7.74774	1.43006	2.80498e-05	0.00331134
1424814_a_at	BC025541	Mm.430722	Bcl2-like 14 (apoptosis facilitator)	Bcl2l14	ENSMUSG00000030200	66813	6.8384	6.77231	6.7425	7.37579	7.40311	7.18159	1.45184	2.80192e-05	0.00331642
1416333_at	NM_010071	Mm.243323	docking protein 2	Dok2	ENSMUSG00000022102	13449	7.51925	7.50607	6.97646	8.18444	7.99985	7.37021	1.4359	2.82557e-05	0.00332694
1417697_at	BG064396	Mm.28099	sterol O-acyltransferase 1	Soat1	ENSMUSG00000026600	20652	6.58174	6.52461	7.1667	7.15182	7.08757	7.70904	1.47274	2.83612e-05	0.00333067
1456584_x_at	BB495884	Mm.425939	similar to 3-phosphoglycerate dehydrogenase /// 3-phosphoglycerate dehydrogenase /// similar to Phosphoglycerate dehydrogenase /// similar to 3-phosphoglycerate dehyrogenase /// predicted gene, EG627427 /// predicted gene, EG666422 /// predicted gene, EG666875 /// predicted gene, EG668771 /// hypothetical protein LOC675316	EG627427 /// EG666422 /// EG666875 /// EG668771 /// LOC224870 /// LOC382931 /// LOC385344 /// LOC545530 /// LOC630761 /// LOC630896 /// LOC637235 /// LOC665516 /// LOC666036 /// LOC668506 /// LOC668576 /// LOC675010 /// LOC675316 /// LOC675710 /// LOC677380 /// Phgdh	ENSMUSG00000035445 /// ENSMUSG00000053398 /// ENSMUSG00000058350 /// ENSMUSG00000059733 /// ENSMUSG00000060462 /// ENSMUSG00000061495 /// ENSMUSG00000063514 /// ENSMUSG00000063927 /// ENSMUSG00000064019	224870 /// 236539 /// 382931 /// 385344 /// 545530 /// 627427 /// 630761 /// 630896 /// 637235 /// 665516 /// 666036 /// 666422 /// 666875 /// 668506 /// 668576 /// 668771 /// 675010 /// 675316 /// 675710 /// 677380	10.7353	10.6531	10.2971	10.4169	10.3426	9.98741	0.80506	2.85781e-05	0.00334742
1416555_at	NM_007915	Mm.4337	etoposide induced 2.4 mRNA	Ei24	ENSMUSG00000062762	13663	10.7124	10.6538	10.5187	10.327	10.2508	10.2843	0.790619	2.88054e-05	0.00335661
1416923_a_at	AK018668	Mm.29820	BCL2/adenovirus E1B interacting protein 3-like	Bnip3l	ENSMUSG00000022051	12177	10.233	10.1308	10.4304	10.4694	10.6255	10.8686	1.31401	2.87776e-05	0.00336206
1416554_at	NM_016861	Mm.5567	PDZ and LIM domain 1 (elfin) /// similar to Pdlim1 protein	LOC100048338 /// Pdlim1	ENSMUSG00000055044	100048338 /// 54132	10.5443	10.5062	10.6156	10.158	10.2421	10.2267	0.787184	2.90169e-05	0.00337254
1434362_at	BM249454	Mm.426323	expressed sequence AW550831	AW550831	---	98715	6.30713	6.20437	6.59388	6.75174	6.84505	7.31223	1.52177	2.91445e-05	0.00337867
1422470_at	NM_009760	Mm.378890	BCL2/adenovirus E1B interacting protein 1, NIP3	Bnip3	---	12176	11.2915	11.0082	10.9569	11.5809	11.8566	11.7009	1.56587	2.93722e-05	0.00339633
1454674_at	AU067669	Mm.5264	fasciculation and elongation protein zeta 1 (zygin I)	Fez1	ENSMUSG00000032118	235180	7.23994	7.32642	7.24408	6.63754	6.89357	6.61731	0.682362	2.98198e-05	0.00340444
1448107_x_at	BC010754	Mm.142722	kallikrein 1	Klk1	ENSMUSG00000063903	16612	6.12725	5.93988	6.28383	4.98313	5.17058	5.67748	0.565341	2.9598e-05	0.00340498
1417185_at	BC002070	Mm.425949	lymphocyte antigen 6 complex, locus A	Ly6a	ENSMUSG00000075602	110454	6.38868	6.64668	6.45099	6.94948	7.13016	6.98911	1.44176	2.96969e-05	0.00340766
1425249_a_at	AB000828	Mm.2901	TYRO3 protein tyrosine kinase 3 /// similar to Rse	LOC100048488 /// Tyro3	ENSMUSG00000027298	100048488 /// 22174	8.06362	8.00252	8.47167	7.2845	7.58619	7.88139	0.665422	2.97729e-05	0.00340771
1458878_at	AV347842	Mm.4558	Yamaguchi sarcoma viral (v-yes) oncogene homolog 1	Yes1	---	22612	4.94271	4.80391	5.48864	5.5004	5.59011	6.18527	1.60572	2.95722e-05	0.00341072
1447640_s_at	BB554874	Mm.239941	pre B-cell leukemia transcription factor 3 /// similar to PBX3a	LOC100047506 /// Pbx3	ENSMUSG00000038718	100047506 /// 18516	7.50513	7.1286	7.19278	7.98322	7.82616	7.78984	1.50909	3.00203e-05	0.00341867
1448615_at	AF173379	Mm.434411	copper chaperone for superoxide dismutase	Ccs	ENSMUSG00000034108	12460	9.60632	9.61208	9.06735	9.10354	9.27029	8.72678	0.761511	3.06072e-05	0.00347673
1448313_at	NM_009906	Mm.20837	tripeptidyl peptidase I	Tpp1	ENSMUSG00000030894	12751	10.2276	10.1224	10.4855	9.56211	9.73719	10.1265	0.725286	3.0692e-05	0.00347761
1455604_at	BB795235	Mm.150813	frizzled homolog 5 (Drosophila)	Fzd5	---	14367	9.9915	9.90903	9.65655	9.54903	9.56128	9.38758	0.783863	3.1464e-05	0.0035296
1450970_at	AA792094	Mm.19039	glutamate oxaloacetate transaminase 1, soluble	Got1	ENSMUSG00000025190	14718	11.8814	11.9541	12.0677	11.5689	11.7128	11.7026	0.809233	3.13991e-05	0.0035311
1450034_at	AW214029	Mm.277406	signal transducer and activator of transcription 1	Stat1	---	20846	7.37095	7.46158	7.49247	6.88361	6.99757	6.83368	0.690572	3.1338e-05	0.00353305
1454838_s_at	BB323985	Mm.311974	expressed sequence AW548124 /// similar to Expressed sequence AW548124	AW548124 /// LOC100048505	ENSMUSG00000024247	100048505 /// 106522	5.31153	4.87433	3.8129	5.77585	5.61936	4.58021	1.58592	3.12779e-05	0.0035351
1429347_at	AK016670	Mm.430722	Bcl2-like 14 (apoptosis facilitator)	Bcl2l14	ENSMUSG00000030200	66813	5.28311	5.38201	5.36055	6.01181	6.09862	5.83621	1.56367	3.15976e-05	0.00353579
1425906_a_at	AF034744	Mm.134093	sema domain, immunoglobulin domain (Ig), short basic domain, secreted, (semaphorin) 3E /// hypothetical protein LOC100044162	LOC100044162 /// Sema3e	ENSMUSG00000063531	100044162 /// 20349	5.22638	5.20314	5.28682	4.53213	4.66644	4.46182	0.623952	3.17771e-05	0.00354708
1451857_a_at	BC025832	Mm.32839	notum pectinacetylesterase homolog (Drosophila)	Notum	ENSMUSG00000042988	77583	8.67189	8.71491	9.0902	8.09372	8.36163	8.49667	0.705111	3.19169e-05	0.00355389
1439441_x_at	BB134767	Mm.347899	large tumor suppressor 2	Lats2	ENSMUSG00000021959	50523	2.73826	2.73521	3.31166	3.43505	3.23221	3.99963	1.54773	3.19961e-05	0.00355393
1436896_at	AV304373	Mm.71332	integrator complex subunit 9	Ints9	ENSMUSG00000021975	210925	9.46497	9.47525	9.79782	9.06187	9.10593	9.49134	0.779664	3.21462e-05	0.00356183
1433842_at	BG069059	Mm.45039	leucine rich repeat (in FLII) interacting protein 1	Lrrfip1	---	16978	7.69063	7.3417	7.71278	8.05248	7.82114	8.24486	1.3751	3.29048e-05	0.00363695
1433571_at	BQ175260	Mm.297970	serine incorporator 5	Serinc5	---	218442	3.94775	3.83829	4.46899	3.31221	3.19179	3.68465	0.621048	3.30864e-05	0.00364808
1439341_at	BB203252	Mm.261535	cDNA sequence AK220484	AK220484	ENSMUSG00000042942	381157	5.20256	4.72022	5.01283	5.90479	5.48974	5.60035	1.61146	3.3579e-05	0.00367543
1423399_a_at	BG143658	Mm.4714	YY1 associated factor 2	Yaf2	ENSMUSG00000022634	67057	7.9138	7.89284	7.55534	8.4857	8.5756	7.93405	1.46396	3.34396e-05	0.00367803
1420310_at	BG083989	---	---	---	---	---	7.11065	7.46157	8.02564	6.58156	6.2113	7.26375	0.567694	3.35224e-05	0.00367816
1423006_at	NM_008842	Mm.328931	proviral integration site 1	Pim1	ENSMUSG00000024014	18712	8.63745	8.65901	8.58705	8.10577	8.26267	8.18734	0.736516	3.37444e-05	0.00368459
1436737_a_at	BB737680	Mm.210815	sorbin and SH3 domain containing 1	Sorbs1	---	20411	6.2915	5.69989	6.70867	6.7493	6.59268	7.665	1.72353	3.41385e-05	0.00371862
1436993_x_at	BB560492	Mm.271744	profilin 2	Pfn2	ENSMUSG00000027805	18645	7.42324	7.34363	6.84008	7.91733	7.82937	7.26089	1.38247	3.46064e-05	0.00372461
1423108_at	AV008091	Mm.29666	solute carrier family 25 (mitochondrial carnitine/acylcarnitine translocase), member 20	Slc25a20	ENSMUSG00000032602	57279	9.21986	9.17894	9.25942	9.50881	9.57414	9.71641	1.30319	3.43833e-05	0.00372729
1448830_at	NM_013642	Mm.239041	dual specificity phosphatase 1	Dusp1	ENSMUSG00000024190	19252	9.75802	9.69467	9.88356	10.1589	10.3394	10.2128	1.38005	3.45838e-05	0.00373108
1418990_at	NM_025658	Mm.441056	membrane-spanning 4-domains, subfamily A, member 4D	Ms4a4d	ENSMUSG00000024678	66607	3.27274	3.10067	3.45314	3.91944	3.74996	4.363	1.67095	3.43545e-05	0.00373314
1417143_at	U70622	Mm.4772	endothelial differentiation, lysophosphatidic acid G-protein-coupled receptor, 2	Edg2	ENSMUSG00000038668	14745	6.7409	6.68514	7.36062	6.25789	6.11925	6.74861	0.68177	3.45366e-05	0.00373492
1460235_at	NM_007644	Mm.297964	scavenger receptor class B, member 2	Scarb2	ENSMUSG00000029426	12492	9.41968	9.38851	9.46156	9.05685	9.04141	9.06017	0.773643	3.47993e-05	0.00373645
1454714_x_at	AA561726	Mm.16898	3-phosphoglycerate dehydrogenase /// similar to 3-phosphoglycerate dehydrogenase /// predicted gene, EG668771 /// hypothetical protein LOC675316	EG668771 /// LOC665516 /// LOC666036 /// LOC675316 /// Phgdh	ENSMUSG00000053398	236539 /// 665516 /// 666036 /// 668771 /// 675316	12.1019	11.997	11.6464	11.6651	11.7759	11.2284	0.781718	3.5276e-05	0.00377864
1448201_at	NM_009144	Mm.19155	secreted frizzled-related protein 2	Sfrp2	ENSMUSG00000027996	20319	7.15042	6.88915	7.17095	7.60364	7.47538	7.53338	1.38533	3.53877e-05	0.00378162
1426529_a_at	C76322	Mm.271711	transgelin 2	Tagln2	ENSMUSG00000026547	21346	10.5986	10.6504	10.2963	10.8733	11.1194	10.6432	1.28862	3.55942e-05	0.00378575
1420653_at	NM_011577	Mm.248380	transforming growth factor, beta 1	Tgfb1	ENSMUSG00000002603	21803	7.33204	7.37339	7.73525	8.01086	8.13785	8.0977	1.52839	3.55785e-05	0.00379303
1451382_at	BC025169	Mm.35083	ChaC, cation transport regulator-like 1 (E. coli)	Chac1	ENSMUSG00000027313	69065	9.81766	9.9229	8.67453	9.43381	9.45738	7.8956	0.691132	3.587e-05	0.00380611
1433509_s_at	BQ174328	Mm.146332	receptor accessory protein 1	Reep1	---	52250	6.8202	6.53906	5.90517	7.30192	7.21505	6.96244	1.6917	3.64739e-05	0.0038611
1434657_at	BE983473	Mm.426254	Expressed sequence AI314027	AI314027	---	98298	7.09936	7.04185	6.6097	7.68232	7.52498	7.02205	1.40885	3.71571e-05	0.00392421
1448816_at	NM_008968	Mm.2339	prostaglandin I2 (prostacyclin) synthase	Ptgis	ENSMUSG00000017969	19223	9.08915	8.99594	8.81115	8.65855	8.6694	8.4498	0.772611	3.74509e-05	0.003946
1451969_s_at	BC014870	Mm.273659	poly (ADP-ribose) polymerase family, member 3	Parp3	ENSMUSG00000023249	235587	3.84311	4.06783	4.29851	4.63233	4.66979	4.79044	1.55074	3.77349e-05	0.00394824
1436299_at	BE373308	Mm.440465	glutaminase	Gls	ENSMUSG00000026103	14660	8.8829	8.7554	8.69606	9.30833	9.18807	9.05366	1.32467	3.76544e-05	0.00394898
1437234_x_at	BB357347	Mm.32020	protein arginine N-methyltransferase 2	Prmt2	ENSMUSG00000020230	15468	8.09016	7.97396	8.32871	8.54211	8.41769	8.66317	1.32964	3.76495e-05	0.00395768
1418209_a_at	NM_019410	Mm.271744	profilin 2	Pfn2	ENSMUSG00000027805	18645	8.22207	8.16046	7.6746	8.58726	8.61868	8.16849	1.35671	3.84881e-05	0.00401773
1422914_at	NM_022435	Mm.423397	trans-acting transcription factor 5	Sp5	ENSMUSG00000075304	64406	6.50368	6.82295	7.20875	7.25671	7.41639	7.60599	1.50372	3.91567e-05	0.00405933
1419304_at	NM_009309	Mm.913	brachyury	T	ENSMUSG00000062327	20997	5.08116	4.91805	4.93438	5.60849	5.61266	5.75892	1.61022	3.92481e-05	0.00405948
1456739_x_at	BB392869	Mm.285969	armadillo repeat containing, X-linked 2	Armcx2	ENSMUSG00000033436	67416	9.7567	9.72477	9.78599	10.1225	10.0334	10.0687	1.24785	3.90861e-05	0.00406135
1417696_at	BG064396	Mm.28099	sterol O-acyltransferase 1	Soat1	ENSMUSG00000026600	20652	7.3541	7.14541	7.74682	7.76075	7.73417	8.258	1.41826	3.90488e-05	0.00406685
1417656_at	NM_008652	Mm.4594	myeloblastosis oncogene-like 2	Mybl2	ENSMUSG00000017861	17865	11.3653	11.3717	11.3894	10.9433	11.1224	11.1465	0.810912	4.0457e-05	0.00415592
1435981_at	BM118398	Mm.383529	10 days neonate cerebellum cDNA, RIKEN full-length enriched library, clone:6530415D11 product:unclassifiable, full insert sequence	---	---	---	6.70347	6.84829	6.4446	6.26397	6.18017	5.81413	0.670895	4.03286e-05	0.00416169
1440682_at	BB180429	---	---	---	---	---	6.53446	6.23487	6.81838	6.06752	5.48517	6.06242	0.636793	4.04474e-05	0.00416442
1460180_at	NM_010422	Mm.27816	hexosaminidase B	Hexb	ENSMUSG00000021665	15212	9.88667	9.75584	9.83339	9.2006	9.35713	9.48804	0.722398	4.0699e-05	0.00417128
1422045_a_at	X63440	Mm.319117	protein tyrosine phosphatase, non-receptor type 12	Ptpn12	ENSMUSG00000028771	19248	10.3529	10.2989	10.5654	10.7435	10.5481	10.9952	1.28218	4.14527e-05	0.00421025
1421193_a_at	NM_016768	Mm.239941	pre B-cell leukemia transcription factor 3 /// similar to PBX3a	LOC100047506 /// Pbx3	ENSMUSG00000038718	100047506 /// 18516	7.12875	6.91439	6.57008	7.53639	7.43938	7.21686	1.4437	4.14075e-05	0.00421515
1417156_at	NM_008471	Mm.439699	keratin 19	Krt19	ENSMUSG00000020911	16669	6.58048	6.64425	6.68263	7.17587	7.8565	7.30016	1.78737	4.1295e-05	0.00422276
1422967_a_at	BB810450	Mm.28683	transferrin receptor	Tfrc	ENSMUSG00000022797	22042	7.19988	7.54762	6.82109	7.82257	7.92161	7.59092	1.51358	4.14004e-05	0.00422397
1449709_s_at	AW547406	Mm.216321	arginine-tRNA-protein transferase 1	Ate1	ENSMUSG00000030850	11907	8.1398	8.06322	8.23526	7.59929	7.55821	7.7715	0.705758	4.18722e-05	0.00423379
1448767_s_at	BC026833	Mm.21198	gap junction membrane channel protein beta 1	Gjb1	ENSMUSG00000047797	14618	6.60466	6.53917	6.59388	5.92509	6.11135	5.80181	0.648416	4.17911e-05	0.00423509
1424929_a_at	AF230395	Mm.34587	tripartite motif protein 26	Trim26	ENSMUSG00000024457	22670	8.42336	8.36464	8.16888	7.95091	7.91769	7.82356	0.747155	4.2239e-05	0.00426132
1459260_at	AW551715	Mm.436007	Transcribed locus	---	---	---	7.19136	7.13321	7.08182	6.54247	6.16558	6.5966	0.621168	4.24428e-05	0.00427233
1451790_a_at	AF004833	Mm.124316	tissue factor pathway inhibitor	Tfpi	ENSMUSG00000027082	21788	10.5219	10.4346	10.543	10.048	10.1172	10.2229	0.774512	4.26485e-05	0.00428347
1435553_at	AV376136	Mm.423205	PDZ domain containing 2	Pdzd2	---	68070	7.43239	7.34514	7.35013	6.92198	6.80525	6.93776	0.713744	4.31563e-05	0.00432484
1449110_at	BC018275	Mm.687	ras homolog gene family, member B	Rhob	---	11852	8.80121	8.77053	8.37227	9.21951	9.33836	8.66637	1.34826	4.33594e-05	0.00433555
1460634_at	NM_009058	Mm.5236	ral guanine nucleotide dissociation stimulator	Ralgds	ENSMUSG00000026821	19730	7.21642	6.9784	7.47339	7.56779	7.52283	7.98054	1.38515	4.36997e-05	0.00435991
1439665_at	BB417145	Mm.392632	G protein-coupled receptor 23	Gpr23	---	78134	6.76847	6.57623	7.82325	7.34336	7.00526	8.19669	1.37711	4.45484e-05	0.00441528
1455735_at	AW259574	Mm.32409	adaptor-related protein complex AP-1, sigma 3	Ap1s3	---	252903	6.57774	6.3634	6.97223	6.96295	7.08812	7.65412	1.52096	4.44082e-05	0.00442083
1435382_at	AW743020	Mm.400253	necdin	Ndn	ENSMUSG00000033585	17984	7.32995	7.14598	7.61575	7.74402	7.72443	8.1288	1.41758	4.45425e-05	0.00442442
1430332_a_at	AK002832	Mm.3317	glucuronidase, beta	Gusb	ENSMUSG00000025534	110006	6.59158	6.65149	6.72182	5.96521	6.15339	5.80803	0.628879	4.47655e-05	0.00442708
1436619_at	BG069496	Mm.415319	RIKEN cDNA D630045M09 gene	D630045M09Rik	---	432777	10.3296	10.3512	10.2423	9.94095	9.97677	9.9027	0.775161	4.51588e-05	0.00444646
1452063_at	AK010736	Mm.32997	RIKEN cDNA 2410081M15 gene	2410081M15Rik	ENSMUSG00000028807	73680	10.361	10.45	10.2591	10.1121	10.0383	9.93113	0.796644	4.51329e-05	0.00445364
1429343_at	AK005907	Mm.128134	RNA binding motif protein, X-linked-like 2 /// similar to testes-specific heterogenous nuclear ribonucleoprotein G-T	LOC100046433 /// Rbmxl2	ENSMUSG00000073894	100046433 /// 76572	10.9636	11.1058	11.2373	10.6261	10.8274	10.8998	0.802456	4.60941e-05	0.00452867
1416432_at	NM_133232	Mm.19669	6-phosphofructo-2-kinase/fructose-2,6-biphosphatase 3	Pfkfb3	ENSMUSG00000026773	170768	5.8395	5.50907	5.88103	6.47353	6.82379	6.5846	1.88932	4.62046e-05	0.00452966
1418210_at	NM_019410	Mm.271744	profilin 2	Pfn2	ENSMUSG00000027805	18645	8.29208	8.18006	7.77781	8.62727	8.67064	8.22136	1.34216	4.66763e-05	0.00456598
1416138_at	BC008997	Mm.280231	annexin A7	Anxa7	ENSMUSG00000021814	11750	10.4969	10.4404	10.6855	10.1152	10.1849	10.3521	0.799643	4.71462e-05	0.00460195
1439192_at	BB524078	Mm.392374	neuro-oncological ventral antigen 2	Nova2	---	384569	7.0475	6.96733	7.30685	7.58406	7.38596	8.07033	1.49492	4.78746e-05	0.00465291
1420719_at	NM_031374	Mm.280624	testis expressed gene 15	Tex15	ENSMUSG00000009628	104271	5.5004	5.43978	5.84736	6.03234	6.07806	6.74479	1.6217	4.78584e-05	0.00466139
1418102_at	BC018375	Mm.390859	hairy and enhancer of split 1 (Drosophila)	Hes1	ENSMUSG00000022528	15205	8.5942	8.61506	8.28542	8.06415	8.25298	7.90144	0.745631	4.84666e-05	0.00469024
1439352_at	BB825733	Mm.390335	tripartite motif protein 7	Trim7	---	94089	5.5008	5.37733	5.25046	6.11347	6.3552	5.88243	1.68277	4.8582e-05	0.00469134
1437217_at	BM225135	Mm.214766	ankyrin repeat domain 6	Ankrd6	ENSMUSG00000040183	140577	7.69712	7.41473	7.94088	6.86568	6.83008	7.56939	0.667253	4.84322e-05	0.00469698
1448433_a_at	NM_008788	Mm.262345	procollagen C-endopeptidase enhancer protein	Pcolce	ENSMUSG00000029718	18542	10.3681	10.5172	10.0898	10.64	10.8625	10.3629	1.22874	4.89687e-05	0.00471858
1428944_at	BB417360	Mm.34012	ubiquitin-activating enzyme E1-like 2	Ube1l2	ENSMUSG00000035898	231380	9.75245	9.46114	9.98093	9.2737	9.07185	9.6568	0.759962	4.96652e-05	0.00477549
1418344_at	NM_021793	Mm.304656	transmembrane protein 8 (five membrane-spanning domains)	Tmem8	ENSMUSG00000024180	60455	7.96387	7.85247	8.18919	7.22066	7.36776	7.83788	0.698641	5.03459e-05	0.00483064
1427446_s_at	BC025840	Mm.373672	titin	Ttn	ENSMUSG00000047319	22138	7.18498	6.77288	7.09889	6.66789	6.1619	6.61193	0.689021	5.06238e-05	0.00484699
1417219_s_at	NM_025284	Mm.3532	thymosin, beta 10 /// hypothetical protein LOC100042319 /// hypothetical protein LOC100045828	LOC100042319 /// LOC100045828 /// Tmsb10	---	100042319 /// 100045828 /// 19240	11.7866	11.8644	12.0358	11.4257	11.6368	11.5607	0.784051	5.10428e-05	0.00487675
1421694_a_at	NM_019389	Mm.158700	versican	Vcan	ENSMUSG00000021614	13003	6.36803	6.20854	6.86889	6.82471	6.75455	7.47677	1.45215	5.11712e-05	0.00487869
1419529_at	NM_031252	Mm.125482	interleukin 23, alpha subunit p19	Il23a	ENSMUSG00000025383	83430	4.47584	4.66059	4.51385	3.80895	3.92022	3.97413	0.638785	5.20516e-05	0.00495215
1427081_at	BB246700	Mm.254286	RIKEN cDNA A630072M18 gene	A630072M18Rik	ENSMUSG00000046209	320770	6.29273	6.29275	6.43434	5.59951	5.78089	5.84651	0.66171	5.22006e-05	0.00495587
1456778_at	BB409477	Mm.459078	7 days embryo whole body cDNA, RIKEN full-length enriched library, clone:C430014D18 product:unclassifiable, full insert sequence	---	---	---	5.86034	5.99995	6.97663	5.36571	5.33221	6.17468	0.637603	5.31065e-05	0.00495837
1416308_at	NM_009466	Mm.344831	UDP-glucose dehydrogenase	Ugdh	ENSMUSG00000029201	22235	8.95387	8.86574	8.89481	9.26769	9.27652	9.26276	1.28764	5.30565e-05	0.00496398
1436227_at	AV214969	Mm.87078	Left-right determination factor 2	Lefty2	ENSMUSG00000066652	320202	9.03365	8.59964	9.10284	9.33	9.30606	9.72051	1.46473	5.33027e-05	0.0049664
1428527_at	AK011015	Mm.33824	sorting nexin 7	Snx7	ENSMUSG00000028007	76561	6.60078	6.52463	5.8217	7.09144	7.09564	6.48995	1.49327	5.28118e-05	0.00497203
1418741_at	NM_013566	Mm.58	integrin beta 7	Itgb7	ENSMUSG00000001281	16421	8.68025	8.70346	8.1985	8.27968	8.28042	7.76199	0.747443	5.30382e-05	0.00497258
1418911_s_at	NM_019477	Mm.391337	acyl-CoA synthetase long-chain family member 4	Acsl4	ENSMUSG00000031278	50790	7.11845	7.20627	7.53602	7.78612	7.70408	7.90144	1.42961	5.29847e-05	0.00497791
1439051_a_at	BE985602	Mm.260504	MAP/microtubule affinity-regulating kinase 4	Mark4	ENSMUSG00000030397	232944	7.50633	7.89943	8.10239	8.01616	8.38123	8.47906	1.37291	5.28077e-05	0.00498204
1450036_at	BB768208	Mm.336410	serum/glucocorticoid regulated kinase 3	Sgk3	ENSMUSG00000025915	170755	8.18808	8.09737	8.20885	8.59487	8.47351	8.79201	1.37391	5.27254e-05	0.0049847
1456511_x_at	AV212609	Mm.250895	ES cell-expressed Ras	Eras	ENSMUSG00000031160	353283	11.7576	11.6743	11.5867	12.0087	12.0541	11.8346	1.22628	5.26276e-05	0.00498591
1455991_at	BG094881	Mm.289643	cysteine conjugate-beta lyase 2	Ccbl2	ENSMUSG00000040213	229905	8.88351	8.92899	8.7041	8.45454	8.55722	8.31062	0.758973	5.38466e-05	0.00500674
1416094_at	NM_007404	Mm.28908	a disintegrin and metallopeptidase domain 9 (meltrin gamma)	Adam9	ENSMUSG00000031555	11502	8.4619	8.28547	8.3894	7.83283	7.89439	7.99489	0.7233	5.40838e-05	0.00501844
1422912_at	NM_007554	Mm.6813	bone morphogenetic protein 4	Bmp4	ENSMUSG00000021835	12159	10.7369	10.6949	10.2651	10.9722	11.1631	10.8302	1.34669	5.47183e-05	0.0050669
1418648_at	BB284358	Mm.133037	EGL nine homolog 3 (C. elegans)	Egln3	ENSMUSG00000035105	112407	7.86583	7.74876	7.26132	8.31248	8.74292	7.80949	1.60567	5.49963e-05	0.0050822
1434606_at	BF140685	Mm.373043	v-erb-b2 erythroblastic leukemia viral oncogene homolog 3 (avian)	Erbb3	---	13867	8.19563	7.97448	8.21457	8.52099	8.42036	8.70558	1.34018	5.56741e-05	0.00513432
1459679_s_at	AA406997	Mm.3390	myosin IB	Myo1b	ENSMUSG00000018417	17912	7.55053	7.33475	7.8755	7.09105	6.91742	7.37297	0.727309	5.59474e-05	0.00514899
1454745_at	BG074320	Mm.229287	Rho GTPase activating protein 29	Arhgap29	ENSMUSG00000039831	214137	8.56218	8.31424	8.57113	8.8614	8.96511	9.11064	1.41802	5.61044e-05	0.00515292
1425601_a_at	BC013820	Mm.4139	rhotekin	Rtkn	ENSMUSG00000034930	20166	8.39416	8.14684	7.31103	7.64024	7.74547	6.86123	0.694091	5.63733e-05	0.00516709
1455692_x_at	AA266367	Mm.372315	RIKEN cDNA 1700097N02 gene	1700097N02Rik	---	67522	10.7141	10.7586	10.6886	10.1687	10.5085	10.1724	0.741735	5.6908e-05	0.00520553
1417628_at	NM_009297	Mm.20755	suppressor of Ty 6 homolog (S. cerevisiae)	Supt6h	ENSMUSG00000002052	20926	9.47751	9.57831	9.87947	9.21972	9.19806	9.42595	0.778308	5.70399e-05	0.00520703
1450180_a_at	NM_009024	Mm.439744	retinoic acid receptor, alpha	Rara	ENSMUSG00000037992	19401	8.37461	8.59597	8.66979	7.93159	8.23615	8.07188	0.725189	5.72929e-05	0.00521956
1433666_s_at	AW536822	Mm.27389	vacuolar protein sorting 41 (yeast)	Vps41	ENSMUSG00000041236	218035	9.86335	9.9006	9.86686	9.4843	9.64324	9.47805	0.789773	5.75342e-05	0.00523097
1420618_at	NM_026252	Mm.339792	cytoplasmic polyadenylation element binding protein 4	Cpeb4	ENSMUSG00000020300	67579	7.64377	7.32392	7.81197	8.04472	7.70321	8.32859	1.35056	5.79796e-05	0.00523977
1415871_at	NM_009369	Mm.14455	transforming growth factor, beta induced	Tgfbi	ENSMUSG00000035493	21810	6.75838	6.84459	6.70867	6.03246	6.19441	6.28104	0.661764	5.79427e-05	0.00524695
1421241_at	BI151406	Mm.283893	nerve growth factor receptor (TNFR superfamily, member 16)	Ngfr	ENSMUSG00000000120	18053	5.71171	5.5688	5.70776	6.15435	6.39249	6.44039	1.59689	5.82135e-05	0.00525039
1452000_s_at	BC008612	Mm.28688	seryl-aminoacyl-tRNA synthetase	Sars	ENSMUSG00000068739	20226	11.5399	11.5753	11.6571	11.248	11.3436	11.3676	0.828861	5.79107e-05	0.00525461
1453071_s_at	BG073351	Mm.427519	KDEL (Lys-Asp-Glu-Leu) containing 2	Kdelc2	ENSMUSG00000034487	68304	6.10985	6.15155	5.6473	4.78426	5.15083	5.14209	0.53443	5.91071e-05	0.00529919
1434726_at	AV278444	Mm.23401	transmembrane protein 146	Tmem146	ENSMUSG00000040828	106757	5.8206	5.62228	5.42978	5.11073	5.05345	4.97331	0.671434	5.89048e-05	0.00530214
1417460_at	NM_030694	Mm.379266	interferon induced transmembrane protein 2	Ifitm2	ENSMUSG00000060591	80876	12.5538	12.6321	12.4109	12.2889	12.403	12.0628	0.823674	5.90661e-05	0.00530606
1435285_at	BB731805	Mm.45628	metallophosphoesterase domain containing 2	Mpped2	---	77015	5.71775	5.7019	5.98102	6.20351	6.41525	6.66409	1.5485	5.97135e-05	0.00534294
1418045_at	NM_008384	Mm.917	inositol polyphosphate-1-phosphatase	Inpp1	ENSMUSG00000026102	16329	6.07786	6.17102	6.29793	6.59519	6.73701	7.31571	1.64551	6.00912e-05	0.00535548
1420720_at	NM_016789	Mm.10099	neuronal pentraxin 2 /// hypothetical protein LOC100044234	LOC100044234 /// Nptx2	---	100044234 /// 53324	8.3556	8.37965	8.09657	8.66198	8.82168	8.50024	1.30599	6.00202e-05	0.00535975
1429796_at	AK008844	---	kalirin, RhoGEF kinase	Kalrn	ENSMUSG00000061751	545156	6.83851	6.78253	7.07427	6.36338	6.26814	6.51457	0.699313	6.07246e-05	0.00540125
1427167_at	BE865094	Mm.31961	armadillo repeat containing, X-linked 4	Armcx4	ENSMUSG00000049804	102910	8.54522	8.30219	8.86284	7.90106	7.77984	8.54489	0.712772	6.19478e-05	0.00548841
1419153_at	AK017673	Mm.351273	RIKEN cDNA 2810417H13 gene	2810417H13Rik	ENSMUSG00000040204	68026	10.4597	10.3922	10.7438	10.7852	10.8063	10.9893	1.25701	6.18911e-05	0.00549418
1450645_at	NM_008631	Mm.1536	metallothionein 4	Mt4	---	17752	6.86437	6.76717	4.82879	7.28245	7.66939	6.07187	1.85737	6.24023e-05	0.00551783
1438227_at	BB143687	Mm.225	src homology 2 domain-containing transforming protein E	She	ENSMUSG00000046280	214547	3.85989	4.06865	4.07873	4.46743	4.57885	4.843	1.5488	6.28137e-05	0.00554334
1434423_at	BB138485	Mm.133132	GULP, engulfment adaptor PTB domain containing 1	Gulp1	ENSMUSG00000056870	70676	3.98856	4.08953	4.10413	4.79315	4.66858	5.55617	1.99216	6.32911e-05	0.00557456
1416098_at	NM_011522	Mm.26032	synaptogyrin 3	Syngr3	ENSMUSG00000007021	20974	5.9722	6.01584	6.35161	6.42316	6.47411	6.96318	1.42292	6.37307e-05	0.00559144
1433575_at	BG083485	Mm.455819	SRY-box containing gene 4	Sox4	ENSMUSG00000076431	20677	10.016	9.83362	10.175	10.3215	10.2213	10.4648	1.25554	6.36288e-05	0.00559338
1435771_at	BM730668	Mm.38009	phospholipase C, beta 4	Plcb4	---	18798	9.35108	9.3182	9.60101	8.95671	8.75011	9.33518	0.755682	6.48077e-05	0.00564203
1426221_at	BC004727	Mm.290950	loss of heterozygosity, 11, chromosomal region 2, gene A homolog (human)	Loh11cr2a	ENSMUSG00000023186	67776	7.9434	7.76165	7.73061	7.28243	7.3175	7.28479	0.700546	6.46929e-05	0.00564292
1449141_at	BG070068	Mm.286536	filamin binding LIM protein 1	Fblim1	---	74202	10.9592	11.0298	10.8865	10.5853	10.7904	10.4301	0.782515	6.4632e-05	0.00564854
1438715_at	BG093811	Mm.277871	coiled-coil domain containing 102A	Ccdc102a	ENSMUSG00000063605	234582	6.73726	6.84525	6.55683	6.13653	6.18874	6.10121	0.674342	6.45645e-05	0.0056536
1448810_at	BC015277	Mm.256718	glucosamine	Gne	ENSMUSG00000028479	50798	8.30698	8.28619	7.77583	7.73246	7.89287	7.30729	0.718525	6.54803e-05	0.0056569
AFFX-TransRecMur/X57349_3_at	AFFX-TransRecMur/X57349_3	Mm.28683	transferrin receptor	Tfrc	---	22042	8.78097	8.91109	8.41161	9.16579	9.28109	8.80644	1.30428	6.56721e-05	0.00566262
1450333_a_at	NM_008090	Mm.272747	GATA binding protein 2	Gata2	ENSMUSG00000015053	14461	6.93972	6.91244	6.88362	7.35429	7.38814	7.35259	1.36921	6.54335e-05	0.0056637
1426712_at	BB129409	Mm.458408	solute carrier family 6 (neurotransmitter transporter), member 15	Slc6a15	ENSMUSG00000019894	103098	7.78236	7.67256	8.28279	8.14684	8.08266	8.79578	1.34773	6.54111e-05	0.00567265
1449983_a_at	NM_020282	Mm.264036	NAD(P)H dehydrogenase, quinone 2	Nqo2	ENSMUSG00000046949	18105	7.88137	7.99375	7.5258	7.52519	7.53841	7.04716	0.742742	6.52945e-05	0.00567345
1416416_x_at	NM_010358	Mm.37199	glutathione S-transferase, mu 1	Gstm1	ENSMUSG00000058135	14862	8.4898	8.31374	8.54349	8.76314	9.00884	9.05409	1.41741	6.61725e-05	0.00569488
1448938_at	NM_026632	Mm.29073	replication protein A3	Rpa3	ENSMUSG00000012483	68240	10.4401	10.3413	10.0537	10.0408	10.0633	9.63385	0.776839	6.64745e-05	0.00570997
1436536_at	AW108488	Mm.40228	exocyst complex component 3-like	Exoc3l	ENSMUSG00000043251	277978	7.93086	8.08143	8.22687	7.40128	7.70733	7.7518	0.727925	6.71595e-05	0.00572519
1457424_at	BB760085	Mm.250185	eyes absent 1 homolog (Drosophila)	Eya1	ENSMUSG00000025932	14048	5.84953	6.11275	5.98326	5.26168	5.29717	5.51971	0.652906	6.73113e-05	0.0057273
1454268_a_at	AK018713	Mm.271671	cytochrome b-245, alpha polypeptide	Cyba	ENSMUSG00000006519	13057	8.18463	8.22538	8.3061	8.81733	9.00246	8.5987	1.49632	6.68172e-05	0.00572849
1416371_at	NM_007470	Mm.2082	apolipoprotein D	Apod	ENSMUSG00000022548	11815	7.49043	7.57872	8.30879	7.017	7.22612	7.89741	0.751776	6.71591e-05	0.005736
1421618_at	NM_008660	Mm.42019	myosin IF	Myo1f	ENSMUSG00000024300	17916	8.95689	8.96798	8.41726	8.45914	8.53044	8.0673	0.743735	6.71452e-05	0.0057457
1434754_at	AU067654	Mm.425690	GTPase activating RANGAP domain-like 4	Garnl4	ENSMUSG00000038807	380711	6.51103	6.35215	6.19844	6.97718	6.97863	7.26664	1.67401	6.80185e-05	0.00577657
1419380_at	NM_033327	Mm.23452	zinc finger protein 423 /// similar to mKIAA0760 protein	LOC100046333 /// Zfp423	---	100046333 /// 94187	9.60051	9.82303	9.48375	9.35629	9.30091	8.97341	0.747561	6.91496e-05	0.0058616
1451308_at	BB829575	Mm.83949	elongation of very long chain fatty acids (FEN1/Elo2, SUR4/Elo3, yeast)-like 4	Elovl4	ENSMUSG00000032262	83603	5.42978	5.39919	6.10666	6.1024	6.14264	6.5588	1.5454	6.99065e-05	0.00591464
1418667_at	NM_025879	Mm.272541	RIKEN cDNA 2410002O22 gene	2410002O22Rik	ENSMUSG00000021711	66975	9.37411	9.50401	9.63081	9.14723	9.08316	9.19412	0.780097	7.02605e-05	0.00593346
1426528_at	BQ176723	Mm.266341	neuropilin 2	Nrp2	---	18187	6.87938	6.91657	7.82348	6.38957	6.48794	7.34642	0.724509	7.08985e-05	0.00597615
1452432_at	BF451808	Mm.124316	tissue factor pathway inhibitor	Tfpi	ENSMUSG00000027082	21788	6.32963	6.41934	6.60046	5.74211	5.76233	6.1024	0.669246	7.13768e-05	0.00598291
1428946_at	BB417360	Mm.34012	ubiquitin-activating enzyme E1-like 2	Ube1l2	ENSMUSG00000035898	231380	9.25768	9.06855	9.63924	8.89951	8.58588	9.31251	0.764383	7.126e-05	0.00598425
1423590_at	AW105774	Mm.383181	napsin A aspartic peptidase	Napsa	ENSMUSG00000002204	16541	7.79679	7.99579	7.96895	8.19872	8.45354	8.3205	1.32353	7.12506e-05	0.00599462
1426865_a_at	BB698413	Mm.4974	neural cell adhesion molecule 1	Ncam1	---	17967	7.12926	7.34737	7.13201	7.53184	7.70252	7.68763	1.35693	7.20665e-05	0.00601835
1433966_x_at	AV212753	Mm.2942	asparagine synthetase	Asns	ENSMUSG00000029752	27053	12.2101	12.171	12.1009	11.9259	11.8775	11.8743	0.830615	7.2022e-05	0.00602579
1460678_at	BC005581	Mm.234368	kelch domain containing 2	Klhdc2	ENSMUSG00000020978	69554	8.74757	8.6352	8.58532	9.00654	9.11191	8.97915	1.30069	7.30791e-05	0.00609164
1439065_x_at	C77501	Mm.270762	Predicted gene, OTTMUSG00000010173	OTTMUSG00000010173	---	626316	12.1936	12.1186	12.1807	11.8301	11.4297	11.9144	0.743024	7.34357e-05	0.00611006
1441956_s_at	BB025983	Mm.320317	Cut-like 1 (Drosophila)	Cutl1	---	13047	5.57468	5.10749	5.44125	4.77944	4.22313	4.98329	0.615331	7.35814e-05	0.00611092
1425615_a_at	BC010318	Mm.29856	phosphoenolpyruvate carboxykinase 2 (mitochondrial)	Pck2	ENSMUSG00000040618	74551	10.4656	10.4741	9.93149	9.90232	10.1266	9.62314	0.756749	7.38793e-05	0.00611314
1454934_at	BB379585	Mm.230296	protein phosphatase 1F (PP2C domain containing)	Ppm1f	ENSMUSG00000026181	68606	8.84237	8.88159	9.03964	8.50026	8.49427	8.58769	0.761496	7.38004e-05	0.00611784
1433443_a_at	BB705380	Mm.61526	3-hydroxy-3-methylglutaryl-Coenzyme A synthase 1 /// similar to Hmgcs1 protein	Hmgcs1 /// LOC100040592	ENSMUSG00000075461	100040592 /// 208715	11.5793	11.4351	11.5367	11.8076	11.7623	11.859	1.22547	7.41866e-05	0.00612732
1427912_at	AK003232	Mm.4512	carbonyl reductase 3	Cbr3	ENSMUSG00000022947	109857	9.64093	9.52277	8.65703	9.0908	9.26063	8.2154	0.751039	7.4454e-05	0.00613816
1455340_at	BB763709	Mm.426874	RIKEN cDNA D030011O10 gene	D030011O10Rik	---	320560	5.46823	5.43815	5.40442	6.09219	5.88039	6.06092	1.49202	7.46728e-05	0.00614497
1419418_a_at	NM_010816	Mm.250060	microrchidia 1	Morc1	ENSMUSG00000022652	17450	11.3781	11.4755	11.7002	11.0697	11.0831	11.4772	0.808726	7.48706e-05	0.00615003
1422622_at	NM_008713	Mm.258415	nitric oxide synthase 3, endothelial cell	Nos3	ENSMUSG00000028978	18127	8.06018	8.0567	7.92919	8.36585	8.48693	8.44954	1.33925	7.51978e-05	0.00615448
1431469_a_at	AK015150	Mm.94560	CXXC finger 5	Cxxc5	ENSMUSG00000046668	67393	8.92693	8.99385	8.83485	9.23965	9.41348	9.13744	1.27099	7.51029e-05	0.00615789
1421276_a_at	NM_134448	Mm.336625	dystonin	Dst	ENSMUSG00000026131	13518	7.25671	7.11953	7.47396	6.75743	6.61877	7.07383	0.723996	7.56617e-05	0.00618123
1451413_at	AB026997	Mm.29163	calpastatin	Cast	---	12380	5.6657	5.50752	5.39233	6.11149	6.06454	6.00801	1.45519	7.58879e-05	0.0061885
1428615_at	AK008952	Mm.390681	purinergic receptor P2Y, G-protein coupled, 5	P2ry5	ENSMUSG00000033446	67168	8.25749	8.38491	7.70824	7.91426	7.86749	7.19174	0.728655	7.80313e-05	0.00634036
1449167_at	NM_013512	Mm.3465	erythrocyte protein band 4.1-like 4a	Epb4.1l4a	ENSMUSG00000024376	13824	10.4519	10.5168	10.246	10.1068	10.1318	9.99193	0.797208	7.8021e-05	0.00635096
1448835_at	NM_033270	Mm.23296	E2F transcription factor 6	E2f6	ENSMUSG00000057469	50496	8.47894	8.45982	8.60843	8.79448	8.82705	9.1419	1.32726	7.90723e-05	0.0063904
1423212_at	BE650359	Mm.6822	polyhomeotic-like 1 (Drosophila)	Phc1	ENSMUSG00000040669	13619	12.1851	12.2201	12.2973	11.862	11.9686	12.0175	0.82103	7.88037e-05	0.00639161
1417562_at	NM_007918	Mm.6700	eukaryotic translation initiation factor 4E binding protein 1	Eif4ebp1	ENSMUSG00000031490	13685	12.2009	12.3718	12.213	11.9762	12.0262	11.7158	0.783744	7.90024e-05	0.00639622
1422643_at	NM_021509	Mm.285934	monooxygenase, DBH-like 1	Moxd1	ENSMUSG00000020000	59012	5.76183	5.92442	5.05268	6.2397	6.48176	5.71842	1.48354	7.99564e-05	0.0064273
1426427_at	BB764137	Mm.235007	tubulin tyrosine ligase-like 1	Ttll1	ENSMUSG00000022442	319953	8.83588	8.89933	8.39048	8.39953	8.5737	7.98191	0.763441	7.98454e-05	0.00642984
1455020_at	AV351081	Mm.267258	sorting nexin 25	Snx25	ENSMUSG00000038291	102141	7.15375	6.9805	7.30641	7.56965	7.67437	7.74176	1.43466	7.98203e-05	0.00643931
1429415_at	AK014397	Mm.227598	protein kinase C binding protein 1	Prkcbp1	ENSMUSG00000039671	228880	7.00488	6.91273	6.98413	7.37638	7.51382	7.44004	1.39407	8.14262e-05	0.00651063
1449090_a_at	NM_009535	Mm.4558	Yamaguchi sarcoma viral (v-yes) oncogene homolog 1	Yes1	ENSMUSG00000014932	22612	9.36473	8.93652	9.92666	9.62613	9.41504	10.2849	1.29127	8.11723e-05	0.00651342
1425297_at	BC012278	Mm.296909	cDNA sequence BC012278	BC012278	---	235956	7.50076	7.71076	7.82199	7.1004	7.14376	7.44928	0.735006	8.13714e-05	0.0065178
1437096_at	AV253502	Mm.61243	tetratricopeptide repeat domain 29	Ttc29	ENSMUSG00000037101	73301	5.77867	6.23014	6.44079	5.16934	5.46279	6.04865	0.668332	8.16674e-05	0.00651836
1428914_at	AK009333	Mm.392005	RIKEN cDNA 2310014D11 gene	2310014D11Rik	---	69633	7.29141	6.94644	7.50876	7.59224	7.40311	8.04416	1.35119	8.2582e-05	0.00657971
1428323_at	BQ175968	Mm.3711	glycerol phosphate dehydrogenase 2, mitochondrial	Gpd2	---	14571	10.1068	10.0794	9.93629	9.6902	9.75977	9.64463	0.789137	8.30507e-05	0.00660538
1455185_s_at	BG064477	Mm.281517	PHD finger protein 16	Phf16	ENSMUSG00000037315	382207	8.08003	7.94285	8.24377	8.56134	8.29726	8.98428	1.44841	8.3287e-05	0.00661252
1423516_a_at	BB781435	Mm.20348	nidogen 2	Nid2	---	18074	10.356	10.1716	10.44	9.64519	9.64503	10.1833	0.71407	8.35829e-05	0.00662435
1434835_at	BM230523	Mm.27957	wings apart-like homolog (Drosophila)	Wapal	ENSMUSG00000041408	218914	10.8321	10.8812	11.1891	10.522	10.4431	10.9632	0.799912	8.40267e-05	0.00664784
1452340_at	BB667188	Mm.38277	RIKEN cDNA 6820424L24 gene	6820424L24Rik	---	100515	10.5609	10.4865	10.2324	10.8325	10.7929	10.7559	1.29374	8.43225e-05	0.00665956
1435218_at	BI134758	Mm.87660	RasGEF domain family, member 1A	Rasgef1a	---	70727	4.51581	4.82943	4.72588	5.04611	5.52812	5.25766	1.50432	8.48833e-05	0.00669213
1428636_at	AK015015	Mm.274956	six transmembrane epithelial antigen of prostate 2	Steap2	ENSMUSG00000015653	74051	8.653	8.59839	7.7326	9.03572	8.95733	8.33098	1.36677	8.5186e-05	0.00669259
1435363_at	BG073502	Mm.150831	pleckstrin homology domain containing, family G (with RhoGef domain) member 1	Plekhg1	ENSMUSG00000040624	213783	8.52487	8.40396	8.10894	8.01257	7.92519	7.80141	0.742238	8.50714e-05	0.00669525
1433556_at	AV264037	Mm.297819	centaurin, alpha 1	Centa1	ENSMUSG00000056413	231821	9.34757	9.44306	9.20885	9.67984	9.77601	9.54684	1.26085	8.56605e-05	0.0067065
1438365_x_at	BB560429	Mm.197518	lysosomal-associated protein transmembrane 4B	Laptm4b	ENSMUSG00000022257	114128	9.64396	9.60069	10.3132	9.94964	9.87384	10.7134	1.2547	8.56047e-05	0.00671379
1436574_at	BQ033755	Mm.458096	RIKEN cDNA 1700029I01 gene	1700029I01Rik	---	70005	9.06033	9.09653	10.0763	8.64653	8.16455	9.62953	0.669479	8.63607e-05	0.0067496
1435667_at	BQ044278	Mm.60061	regulating synaptic membrane exocytosis 1	Rims1	ENSMUSG00000041670	116837	4.92128	4.47643	5.16613	5.34194	5.18982	5.87765	1.53857	8.77102e-05	0.00681962
1453721_a_at	AK015878	Mm.292539	solute carrier family 31, member 2	Slc31a2	ENSMUSG00000066152	20530	7.72556	7.75845	7.61803	7.31223	7.39717	6.99705	0.72653	8.80799e-05	0.00682483
1448340_at	BE986812	Mm.355034	transmembrane protein 30A	Tmem30a	---	69981	5.42978	5.64053	5.97918	5.90936	6.12628	6.43842	1.38982	8.76557e-05	0.00682716
1452073_at	AK011345	Mm.33118	RIKEN cDNA 6720460F02 gene	6720460F02Rik	ENSMUSG00000020808	109212	7.78389	7.78691	7.84423	8.08658	8.32686	8.31751	1.35854	8.8046e-05	0.00683395
1449420_at	NM_008800	Mm.390792	phosphodiesterase 1B, Ca2+-calmodulin dependent	Pde1b	ENSMUSG00000022489	18574	7.34192	7.46124	7.3414	6.94202	6.83651	6.8998	0.714257	8.765e-05	0.00683852
1456005_a_at	BB667581	Mm.141083	BCL2-like 11 (apoptosis facilitator)	Bcl2l11	ENSMUSG00000027381	12125	8.93026	9.09628	8.93544	9.57982	9.35041	9.39131	1.37764	8.84265e-05	0.00683993
1451095_at	BC005552	Mm.2942	asparagine synthetase	Asns	ENSMUSG00000029752	27053	12.4128	12.4315	12.3095	12.1261	12.2006	12.0746	0.840537	8.95377e-05	0.00691403
1426257_a_at	BC008612	Mm.28688	seryl-aminoacyl-tRNA synthetase	Sars	ENSMUSG00000068739	20226	11.7079	11.773	11.7887	11.4492	11.487	11.5469	0.833906	9.12108e-05	0.00703118
1423537_at	BB622036	Mm.1222	growth associated protein 43	Gap43	ENSMUSG00000047261	14432	7.82429	7.98736	7.87403	7.48851	7.39921	7.36707	0.72042	9.28269e-05	0.00714355
1423804_a_at	BC004801	Mm.29847	isopentenyl-diphosphate delta isomerase	Idi1	---	319554	9.23816	8.85124	9.14259	9.5213	9.16225	9.5327	1.25597	9.30177e-05	0.00714604
1440353_at	AI462899	Mm.20344	neurotrophin 5	Ntf5	ENSMUSG00000074121	78405	6.26793	6.10996	5.94202	6.69366	6.8093	6.45884	1.46594	9.42125e-05	0.00722553
1425922_a_at	M36277	Mm.16469	v-myc myelocytomatosis viral related oncogene, neuroblastoma derived (avian)	Mycn	ENSMUSG00000037169	18109	8.41306	8.46788	8.69599	8.09502	8.06459	8.29627	0.772099	9.64754e-05	0.00738651
1424301_at	AB063578	Mm.9239	zinc finger protein 219	Zfp219	ENSMUSG00000049295	69890	9.61322	9.67769	9.72354	9.32512	9.36693	9.34618	0.798347	9.70014e-05	0.00740165
1449960_at	NM_016789	Mm.10099	neuronal pentraxin 2	Nptx2	ENSMUSG00000059991	53324	6.70135	7.17091	6.85403	7.3758	7.59942	7.22442	1.41151	9.68746e-05	0.0074045
1451502_at	AF166097	Mm.4214	phospholipase A2, group X	Pla2g10	ENSMUSG00000022683	26565	8.52295	8.56966	8.90596	8.86809	8.93833	9.14365	1.24684	9.76536e-05	0.00742629
1451083_s_at	BC026611	Mm.24174	alanyl-tRNA synthetase	Aars	ENSMUSG00000031960	234734	12.0231	12.1334	12.1411	11.7817	11.8779	11.9149	0.84617	9.75838e-05	0.00743351
1424713_at	AY061807	Mm.440576	calmodulin-like 4	Calml4	---	75600	10.1222	10.13	9.4417	10.4338	10.4445	9.96777	1.30822	9.87613e-05	0.00748527
1429123_at	BB025283	Mm.34867	RAB27A, member RAS oncogene family	Rab27a	ENSMUSG00000032202	11891	7.62373	7.52247	7.70671	6.95769	7.02333	7.41865	0.718921	9.86739e-05	0.00749125
1452589_at	AK018379	Mm.181833	PTK7 protein tyrosine kinase 7	Ptk7	---	71461	7.89262	8.06484	8.12568	7.53015	7.61819	7.39703	0.705015	9.90469e-05	0.00749433
1435014_at	AV162168	Mm.45148	RAB39B, member RAS oncogene family	Rab39b	ENSMUSG00000031202	67790	4.98867	5.14843	4.97331	5.65652	5.66057	5.43076	1.46266	9.94576e-05	0.0075128
1422449_s_at	NM_011992	Mm.1782	reticulocalbin 2	Rcn2	ENSMUSG00000032320	26611	9.20542	9.11055	9.22125	9.51276	9.44413	9.45585	1.22471	9.99856e-05	0.00754005
1456898_at	AI426862	---	similar to hCG45299	LOC100045958	---	100045958	9.33704	9.24042	8.99359	9.70869	9.51186	9.288	1.24241	0.000100206	0.00754408
1451154_a_at	BB644164	Mm.398543	CUG triplet repeat, RNA binding protein 2	Cugbp2	ENSMUSG00000002107	14007	5.877	5.20864	5.87922	6.36349	6.03321	6.47508	1.56114	0.00010113	0.00760095
1438673_at	AW555750	Mm.258893	solute carrier family 4, sodium bicarbonate cotransporter, member 7	Slc4a7	---	218756	9.24752	8.99618	9.30019	9.48808	9.34042	9.70972	1.25973	0.000101728	0.00763317
1438056_x_at	BB794846	Mm.20845	ATP-binding cassette, sub-family C (CFTR/MRP), member 5	Abcc5	ENSMUSG00000022822	27416	8.04465	7.90524	8.40732	7.58681	7.53834	8.07289	0.76554	0.000101908	0.00763394
1428442_at	AK009222	Mm.330707	cDNA sequence BC029722	BC029722	ENSMUSG00000074649	613262	7.44649	7.75849	7.43124	7.02774	7.08384	7.08493	0.720383	0.000102646	0.00767653
1425560_a_at	BC020031	Mm.331185	S100 calcium binding protein A16	S100a16	ENSMUSG00000074457	67860	7.63369	7.56278	7.63731	7.95811	8.17096	8.1151	1.3897	0.000103218	0.0077065
1448233_at	BE630020	Mm.648	prion protein	Prnp	ENSMUSG00000027338	19122	7.56809	7.39194	7.78089	7.04519	6.9426	7.47746	0.746226	0.000103765	0.00773456
1428319_at	AK010339	Mm.275648	PDZ and LIM domain 7	Pdlim7	ENSMUSG00000021493	67399	9.29189	9.28188	9.27091	9.64579	9.7363	9.50572	1.275	0.000103957	0.00773607
1454937_at	BB329261	Mm.354863	RIKEN cDNA B630005N14 gene	B630005N14Rik	ENSMUSG00000042742	101148	7.65292	7.39027	7.06547	7.94641	8.06506	7.79072	1.49172	0.000104464	0.0077482
1418133_at	NM_033601	Mm.439658	B-cell leukemia/lymphoma 3	Bcl3	ENSMUSG00000053175	12051	9.75075	9.66465	9.51788	9.97236	10.0857	9.94141	1.28205	0.000104346	0.00775223
1436838_x_at	BB160417	Mm.393405	coactosin-like 1 (Dictyostelium)	Cotl1	ENSMUSG00000031827	72042	9.96658	9.92692	10.0554	10.2027	10.3675	10.4616	1.28673	0.000104806	0.00776083
1435383_x_at	AW743020	Mm.400253	necdin	Ndn	ENSMUSG00000033585	17984	7.28937	7.01836	7.6308	7.61823	7.63706	8.07389	1.38367	0.000105055	0.0077665
1423978_at	BC025837	Mm.29660	SH3-binding kinase 1	Sbk1	ENSMUSG00000042978	104175	8.90034	8.53554	8.67142	8.23049	8.10423	8.39682	0.732279	0.000105334	0.00777434
1426510_at	AW537824	Mm.136458	saccharopine dehydrogenase (putative) /// similar to Saccharopine dehydrogenase (putative)	LOC100044896 /// Sccpdh	ENSMUSG00000038936	100044896 /// 109232	7.1332	7.17482	8.05301	7.56198	7.63993	8.43297	1.34261	0.000105637	0.00778402
1417396_at	AF290209	Mm.89918	podocalyxin-like	Podxl	ENSMUSG00000025608	27205	6.1773	5.92151	6.57635	6.53971	6.48085	7.24249	1.44866	0.000110547	0.00810609
1456792_at	BG967046	Mm.331595	TBC1 domain family, member 2 /// similar to TBC1 domain family, member 2	LOC100045317 /// Tbc1d2	ENSMUSG00000039813	100045317 /// 381605	6.95848	6.88888	6.58212	6.30675	6.49384	6.04957	0.696105	0.000110206	0.00810746
1428834_at	AK012530	Mm.392187	dual specificity phosphatase 4	Dusp4	---	319520	5.60774	5.06779	6.21155	6.06258	6.47727	7.11031	1.96384	0.00011046	0.00811289
1454991_at	BB264620	Mm.275489	solute carrier family 7 (cationic amino acid transporter, y+ system), member 1	Slc7a1	---	11987	10.472	10.5037	10.3749	10.2621	10.0373	9.98526	0.783899	0.000110901	0.00811881
1452843_at	AK017211	Mm.4364	interleukin 6 signal transducer	Il6st	ENSMUSG00000021756	16195	9.09364	9.08509	9.28966	8.66843	8.72824	8.99778	0.780811	0.000112168	0.0081718
AFFX-r2-Ec-bioD-3_at	AFFX-r2-Ec-bioD-3	---	---	---	---	---	12.3122	12.5091	12.2784	11.9928	12.0609	12.0926	0.804498	0.000112082	0.0081787
1433445_x_at	BB705380	Mm.61526	3-hydroxy-3-methylglutaryl-Coenzyme A synthase 1 /// similar to Hmgcs1 protein	Hmgcs1 /// LOC100040592	ENSMUSG00000075461	100040592 /// 208715	11.4362	11.2521	11.2058	11.6532	11.5204	11.5051	1.1991	0.000111908	0.00817927
1448330_at	NM_010358	Mm.37199	glutathione S-transferase, mu 1	Gstm1	ENSMUSG00000058135	14862	8.11453	8.09093	8.17627	8.43494	8.60351	8.72837	1.3805	0.00011261	0.00819073
1448609_at	BC005644	Mm.15312	thiosulfate sulfurtransferase, mitochondrial	Tst	ENSMUSG00000044986	22117	9.27448	9.33411	9.13557	9.53607	9.78219	9.48181	1.27809	0.000113085	0.00821202
1421096_at	BB817939	Mm.149633	transient receptor potential cation channel, subfamily C, member 1	Trpc1	---	22063	4.96206	4.46038	4.90063	5.35616	5.3216	5.68091	1.61605	0.000113725	0.00821884
1448766_at	BC026833	Mm.21198	gap junction membrane channel protein beta 1	Gjb1	ENSMUSG00000047797	14618	4.62422	4.77117	4.64864	4.11593	4.26454	3.999	0.681453	0.00011367	0.00822806
1443838_x_at	BB229957	Mm.38901	fatty acid desaturase 2	Fads2	ENSMUSG00000024665	56473	5.72539	5.5071	5.68642	6.135	6.28594	6.31144	1.52877	0.00011358	0.00823472
1418439_at	NM_026065	Mm.30008	DNA segment, Chr 10, ERATO Doi 322, expressed	D10Ertd322e	ENSMUSG00000062981	67270	11.447	11.4474	11.456	11.15	11.2247	11.0731	0.81262	0.000114393	0.00825386
1420688_a_at	NM_011360	Mm.8739	sarcoglycan, epsilon	Sgce	ENSMUSG00000004631	20392	5.63559	5.7318	5.68245	6.10256	6.31113	6.2826	1.46408	0.000114998	0.00828428
1455516_at	BG065199	Mm.460457	Transcribed locus	---	---	---	4.98096	5.31152	5.89647	4.54617	4.05639	4.98046	0.562909	0.000115886	0.00833488
1451701_x_at	BC012650	Mm.158662	claudin 3	Cldn3	ENSMUSG00000070473	12739	6.73196	6.78695	6.66003	7.16882	7.35101	7.00669	1.3679	0.000116604	0.00837319
1416614_at	BC010712	Mm.425101	EP300 interacting inhibitor of differentiation 1	Eid1	ENSMUSG00000049986	58521	8.80824	8.79213	9.0374	9.08799	9.14106	9.40986	1.26072	0.000116843	0.00837701
1437783_x_at	BM570679	Mm.44220	transmembrane protein 4	Tmem4	ENSMUSG00000025381	56530	11.0828	11.0882	11.2507	10.8068	10.8386	10.9597	0.828101	0.00011732	0.00839785
1448551_a_at	BB283676	Mm.44876	tripartite motif protein 2	Trim2	ENSMUSG00000027993	80890	8.75827	8.87696	8.89403	8.30365	8.42188	8.63745	0.765414	0.000118278	0.00843968
1436512_at	BI964400	Mm.27968	ADP-ribosylation factor-like 4C /// similar to ADP-ribosylation factor-like protein 7	Arl4c /// LOC632433	---	320982 /// 632433	7.34942	7.36594	6.82325	6.81154	6.79188	6.50652	0.721131	0.000118264	0.00845206
1454965_at	BE980088	---	similar to KIAA1946	LOC634842	---	634842	3.75523	3.89008	4.23911	4.27598	4.41469	4.85858	1.46985	0.000118835	0.00846602
1426657_s_at	L21027	Mm.425939	3-phosphoglycerate dehydrogenase /// predicted gene, EG666422 /// predicted gene, EG666875 /// similar to Phosphoglycerate dehydrogenase /// similar to 3-phosphoglycerate dehydrogenase /// hypothetical protein LOC675316	EG666422 /// EG666875 /// LOC668576 /// LOC675010 /// LOC675316 /// LOC675710 /// LOC677380 /// Phgdh	ENSMUSG00000053398 /// ENSMUSG00000064019	236539 /// 666422 /// 666875 /// 668576 /// 675010 /// 675316 /// 675710 /// 677380	10.9458	10.8564	10.5099	10.5199	10.6493	10.0492	0.779092	0.000119938	0.00851768
1421852_at	AF319542	Mm.68998	potassium channel, subfamily K, member 5	Kcnk5	ENSMUSG00000023243	16529	9.23856	9.10021	9.22621	8.75124	8.76795	8.8882	0.766256	0.000119776	0.00851958
1455332_x_at	BM224327	Mm.425062	Fc receptor, IgG, low affinity IIb	Fcgr2b	ENSMUSG00000026656	14130	6.88716	7.1069	7.30628	6.50401	6.58413	6.86104	0.732419	0.000120259	0.00852706
1436341_at	BM125569	Mm.344074	homeobox containing 1	Hmbox1	ENSMUSG00000021972	219150	6.84567	7.19929	7.36468	6.50001	6.64734	6.58333	0.683622	0.000121869	0.00862764
1448894_at	NM_008012	Mm.5378	aldo-keto reductase family 1, member B8	Akr1b8	ENSMUSG00000029762	14187	8.78694	8.7239	8.95964	8.28108	8.3536	8.65867	0.763188	0.000122747	0.00864905
1417406_at	AF366401	Mm.153684	SERTA domain containing 1	Sertad1	ENSMUSG00000008384	55942	8.82495	8.79026	8.81298	9.15815	9.36535	9.14026	1.33474	0.000122663	0.00865664
1449279_at	NM_030677	Mm.57225	glutathione peroxidase 2	Gpx2	---	14776	8.58557	8.42004	7.7608	7.95936	7.89586	7.48289	0.722673	0.000123088	0.00865952
1459522_s_at	AU017667	Mm.6375	glycogenin	Gyg	---	27357	7.26762	7.23606	7.30468	7.54601	7.8432	7.82306	1.38948	0.000122607	0.00866627
1423109_s_at	AV008091	Mm.29666	solute carrier family 25 (mitochondrial carnitine/acylcarnitine translocase), member 20	Slc25a20	ENSMUSG00000032602	57279	8.26451	8.2091	8.19982	8.5232	8.67684	8.84398	1.38072	0.000126353	0.00884783
1435452_at	BM121082	Mm.262085	transmembrane protein 20 /// similar to transmembrane protein 20	LOC100047579 /// Tmem20	ENSMUSG00000044026	100047579 /// 240660	8.06239	7.90297	8.73049	8.36369	8.39236	9.05543	1.29624	0.000126201	0.00885092
1451986_s_at	BC027199	Mm.33284	leucine-rich repeat kinase 1	Lrrk1	ENSMUSG00000015133	233328	4.03056	4.05594	4.10298	3.51426	3.45307	3.66786	0.699081	0.000126139	0.0088604
1418711_at	BB371842	Mm.2675	platelet derived growth factor, alpha	Pdgfa	ENSMUSG00000025856	18590	9.73687	9.67355	9.49751	10.0822	10.3697	9.80925	1.37729	0.000126828	0.00886733
1422596_at	NM_021426	Mm.40361	RIKEN cDNA C030019F02 gene	C030019F02Rik	ENSMUSG00000027574	58237	7.45169	7.41125	6.94048	6.93999	6.98962	6.503	0.728801	0.000127265	0.00888412
1459838_s_at	BB230894	Mm.36544	BTB (POZ) domain containing 11	Btbd11	ENSMUSG00000020042	74007	7.62272	7.60773	7.0996	8.06815	7.9575	7.61134	1.35395	0.000127671	0.00889867
1435652_a_at	BF228116	Mm.196464	guanine nucleotide binding protein, alpha inhibiting 2 /// similar to Guanine nucleotide-binding protein G(i), alpha-2 subunit (Adenylate cyclase-inhibiting G alpha protein)	Gnai2 /// LOC100045883	ENSMUSG00000032562	100045883 /// 14678	10.6727	10.7532	10.8075	10.9667	11.0152	11.1034	1.21763	0.000128022	0.00890936
1421534_at	NM_008016	Mm.248361	deafness, autosomal dominant 5 homolog (human)	Dfna5h	---	54722	8.59663	8.58443	8.88137	8.91937	8.84492	9.26319	1.25053	0.000128554	0.00891885
1434310_at	AW546137	Mm.391654	bone morphogenic protein receptor, type II (serine/threonine kinase)	Bmpr2	---	12168	7.18797	6.87407	7.05333	7.56879	7.35288	7.59767	1.38468	0.000128435	0.00892434
1451941_a_at	M14216	Mm.425062	Fc receptor, IgG, low affinity IIb	Fcgr2b	ENSMUSG00000026656	14130	6.67316	6.67248	7.18747	6.18331	6.27831	6.5793	0.709686	0.000129297	0.00895668
1455590_at	AV380561	Mm.252210	NAD(P)H dehydrogenase, quinone 2	Nqo2	---	18105	7.35271	7.35692	7.11229	6.91819	6.91233	6.73902	0.748922	0.000129527	0.00895881
1436905_x_at	BB218107	Mm.271868	lysosomal-associated protein transmembrane 5	Laptm5	ENSMUSG00000028581	16792	10.4531	10.3681	10.028	10.7308	10.5887	10.4175	1.22914	0.00013092	0.00904133
1449052_a_at	NM_010068	Mm.89772	DNA methyltransferase 3B	Dnmt3b	ENSMUSG00000027478	13436	11.2936	11.3352	11.8757	11.7264	11.5094	12.3032	1.27436	0.000131785	0.00908714
1455176_a_at	BF457392	Mm.379376	synaptotagmin XI /// similar to synaptotagmin XI	LOC100045981 /// Syt11	---	100045981 /// 229521	6.1278	5.85204	6.45439	6.67439	6.24681	7.10459	1.44824	0.000132557	0.0091264
1437672_at	AV286336	Mm.24486	insulin receptor substrate 3	Irs3	ENSMUSG00000047182	16369	3.7673	3.68307	3.77109	4.25214	4.26735	4.24689	1.42981	0.000133033	0.00914523
1426789_s_at	BC024835	Mm.219793	structure specific recognition protein 1	Ssrp1	ENSMUSG00000027067	20833	11.4963	11.5379	11.3958	11.2617	11.2988	11.149	0.84665	0.000134503	0.00920417
1449088_at	NM_007994	Mm.391871	fructose bisphosphatase 2	Fbp2	ENSMUSG00000021456	14120	6.60807	6.80165	5.87578	5.89061	6.04604	5.49314	0.655832	0.000134741	0.0092065
1450227_at	BM199504	Mm.214766	ankyrin repeat domain 6	Ankrd6	ENSMUSG00000040183	140577	6.7042	6.6972	7.01607	5.89784	6.1462	6.60659	0.669088	0.000134422	0.00921259
1429556_at	BM214769	Mm.24685	RIKEN cDNA 2610024B07 gene	2610024B07Rik	ENSMUSG00000055593	269987	9.45875	9.38341	9.44337	9.81355	9.61901	9.8176	1.25078	0.000134247	0.00921462
1434976_x_at	AV216412	Mm.6700	eukaryotic translation initiation factor 4E binding protein 1	Eif4ebp1	ENSMUSG00000031490	13685	12.4268	12.4805	12.2758	12.1843	12.078	12.0718	0.823353	0.000136473	0.00931072
1434112_at	BG966339	Mm.9776	latrophilin 2 /// similar to calcium-independent alpha-latrotoxin receptor homolog 2	LOC100048050 /// Lphn2	ENSMUSG00000028184	100048050 /// 99633	7.84158	7.81398	6.61311	8.3201	8.12961	7.19241	1.37733	0.000137405	0.00936012
1454722_at	BG792618	Mm.245395	phosphatase and tensin homolog	Pten	ENSMUSG00000013663	19211	9.96571	9.95722	9.99323	9.66432	9.6152	9.73671	0.812504	0.00013767	0.00936408
1418982_at	BC011118	Mm.349667	CCAAT/enhancer binding protein (C/EBP), alpha	Cebpa	ENSMUSG00000034957	12606	6.08525	6.02078	5.60774	6.42621	6.83594	6.35008	1.56633	0.000139959	0.0095054
1416617_at	NM_080575	Mm.7044	acyl-CoA synthetase short-chain family member 1	Acss1	ENSMUSG00000027452	68738	5.97559	5.80823	6.83253	5.18914	5.19738	6.44972	0.667176	0.000140496	0.00951321
1444089_at	AV016275	Mm.123110	spectrin beta 2	Spnb2	ENSMUSG00000020315	20742	7.6895	7.67185	7.76661	7.32165	7.28656	7.33755	0.761104	0.0001404	0.00952103
1448960_at	NM_133687	Mm.94560	CXXC finger 5	Cxxc5	ENSMUSG00000046668	67393	9.94485	9.82515	9.66905	10.1509	10.177	10.16	1.27837	0.000142901	0.00964713
1419717_at	NM_011348	Mm.134093	sema domain, immunoglobulin domain (Ig), short basic domain, secreted, (semaphorin) 3E /// hypothetical protein LOC100044162	LOC100044162 /// Sema3e	---	100044162 /// 20349	6.62588	6.31675	6.50419	6.23934	5.69847	5.86472	0.686118	0.000142749	0.00965127
AFFX-TransRecMur/X57349_5_at	AFFX-TransRecMur/X57349_5	Mm.28683	transferrin receptor	Tfrc	---	22042	7.04119	7.29644	6.5793	7.53675	7.60429	7.21114	1.39909	0.000143229	0.00965479
1423626_at	BB150886	Mm.336625	dystonin	Dst	ENSMUSG00000026131	13518	8.67102	8.14129	8.6472	7.95472	7.74105	8.31558	0.720343	0.000143963	0.0096898
1418417_at	NM_010827	Mm.5820	musculin	Msc	ENSMUSG00000025930	17681	6.87973	7.0332	7.39742	6.4841	6.638	7.0001	0.759939	0.000144627	0.00970552
1415938_at	NM_009258	Mm.272	serine peptidase inhibitor, Kazal type 3	Spink3	ENSMUSG00000024503	20730	8.2454	8.24651	9.95126	7.96474	7.64911	9.09518	0.678871	0.000144484	0.00971037
1416316_at	BC013442	Mm.290044	solute carrier family 27 (fatty acid transporter), member 2	Slc27a2	ENSMUSG00000027359	26458	9.23858	9.10137	9.58775	8.88809	8.65023	9.32735	0.783546	0.000145413	0.00974373
1424951_at	BC015459	Mm.18814	BAI1-associated protein 2-like 1	Baiap2l1	---	66898	5.4056	5.19002	5.52545	5.7932	5.96562	6.19378	1.53645	0.00014579	0.0097545
1452004_at	AF330212	Mm.4361	calcitonin/calcitonin-related polypeptide, alpha	Calca	ENSMUSG00000030669	12310	9.62673	9.61893	8.42147	9.21883	9.32801	8.1332	0.79666	0.000146267	0.00975746
1460194_at	NM_010726	Mm.391704	phytanoyl-CoA hydroxylase	Phyh	ENSMUSG00000026664	16922	9.3312	9.20661	8.84706	8.60388	8.81768	8.53437	0.724288	0.000146053	0.00975767
1424433_at	BC021619	Mm.27166	methionine sulfoxide reductase B2	Msrb2	ENSMUSG00000023094	76467	8.48028	8.42583	8.95612	8.11632	8.07331	8.64491	0.788737	0.000146504	0.00975884
1445281_a_at	BB309504	Mm.291232	RIKEN cDNA B230311B06 gene	B230311B06Rik	---	381914	7.4106	7.42484	7.36861	6.81432	7.02896	6.98311	0.729	0.000146819	0.00976544
1449027_at	AF378088	Mm.168257	ras homolog gene family, member U	Rhou	ENSMUSG00000039960	69581	7.18732	7.09539	7.09836	7.54004	7.55532	7.58138	1.35003	0.00014707	0.00976771
1428190_at	AK005070	Mm.229291	solute carrier family 25 (mitochondrial carrier, citrate transporter), member 1	Slc25a1	ENSMUSG00000003528	13358	10.3774	10.2302	10.3642	10.5627	10.596	10.6343	1.2105	0.000148805	0.00985393
1456251_x_at	BB132602	Mm.1508	translocator protein	Tspo	ENSMUSG00000041736	12257	7.79226	7.61993	7.28827	8.16263	8.31427	7.63445	1.39401	0.000148743	0.00986432
1426727_s_at	BC004771	Mm.29385	protein phosphatase 1, regulatory subunit 10 /// similar to protein phosphatase 1, regulatory subunit 10	LOC100039405 /// LOC100044621 /// LOC677319 /// Ppp1r10	ENSMUSG00000039220	100039405 /// 100044621 /// 52040 /// 677319	10.0352	9.98972	10.1254	9.71667	9.65743	9.91505	0.820178	0.000149317	0.00987329
1418746_at	NM_019999	Mm.384726	paroxysmal nonkinesiogenic dyskinesia	Pnkd	ENSMUSG00000026179	56695	8.71082	8.77069	8.72363	9.02829	9.19856	9.15656	1.31379	0.000150129	0.00991248
1428332_at	AW556858	Mm.390323	phosphoinositide-3-kinase interacting protein 1	Pik3ip1	ENSMUSG00000034614	216505	6.64574	6.62462	6.84258	5.98329	6.05458	6.51544	0.700841	0.000150474	0.00992069
1448152_at	NM_010514	Mm.3862	insulin-like growth factor 2	Igf2	ENSMUSG00000048583	16002	6.38031	6.52023	6.28635	6.91206	6.89145	7.13894	1.51495	0.000151427	0.00993997
1449943_at	NM_008494	Mm.12834	LFNG O-fucosylpeptide 3-beta-N-acetylglucosaminyltransferase	Lfng	ENSMUSG00000029570	16848	4.64752	4.88265	5.14209	5.46113	5.61266	5.57787	1.58963	0.000151385	0.00995171
1415965_at	NM_009127	Mm.267377	stearoyl-Coenzyme A desaturase 1	Scd1	ENSMUSG00000037071	20249	7.97441	7.90124	7.85867	8.25026	8.3395	8.2241	1.28465	0.000151262	0.00995811
AFFX-PyruCarbMur/L09192_5_at	AFFX-PyruCarbMur/L09192_5	Mm.1845	pyruvate carboxylase	Pcx	---	18563	6.46211	6.53152	6.38067	6.051	6.04517	5.94438	0.734968	0.000152256	0.00997983
1453768_a_at	AK005776	Mm.272444	RIKEN cDNA 5430432M24 gene	5430432M24Rik	ENSMUSG00000027459	73847	7.04136	7.10624	6.62697	7.40345	7.68499	7.01368	1.36208	0.000153349	0.0099934
1439746_at	BM197237	Mm.35315	dual specificity phosphatase 27 (putative)	Dusp27	ENSMUSG00000026564	240892	9.37063	9.45374	10.0392	9.159	9.10278	9.63386	0.800889	0.000153689	0.0100011
1448606_at	U70622	Mm.4772	endothelial differentiation, lysophosphatidic acid G-protein-coupled receptor, 2	Edg2	ENSMUSG00000038668	14745	7.60956	7.66	8.19358	7.12696	6.96753	7.81759	0.701685	0.000153288	0.0100039
1427445_a_at	BC025840	Mm.373672	titin	Ttn	ENSMUSG00000047319	22138	7.47947	7.19953	7.36051	6.95917	6.29011	6.99146	0.667972	0.000152892	0.010007
1452710_at	AK010322	Mm.273515	RNA pseudouridylate synthase domain containing 4	Rpusd4	ENSMUSG00000032044	71989	8.96172	8.98375	8.78918	8.31256	8.48734	8.52333	0.726074	0.000153188	0.0100118
1438024_at	AW554392	---	coiled-coil domain containing 90A	Ccdc90a	---	76137	6.82906	6.65659	6.70544	7.19333	7.15338	7.14783	1.35238	0.000154328	0.0100138
1424494_s_at	BC024947	Mm.269613	FLYWCH family member 2	Flywch2	ENSMUSG00000023911	76917	7.93135	7.95237	7.38952	7.31658	7.61769	7.01868	0.739774	0.000154111	0.0100141
1448239_at	NM_010442	Mm.276389	heme oxygenase (decycling) 1	Hmox1	ENSMUSG00000005413	15368	8.47946	8.58432	8.58733	8.89896	9.06366	8.84089	1.30791	0.000155169	0.0100539
1436609_a_at	AV309553	Mm.277661	low density lipoprotein receptor-related protein associated protein 1	Lrpap1	ENSMUSG00000029103	16976	10.5465	10.6373	10.5741	10.9186	10.898	10.8123	1.22397	0.000155675	0.0100722
1425545_x_at	M86502	Mm.439675	histocompatibility 2, D region locus 1	H2-D1	---	14964	8.32649	8.35948	8.74756	8.73452	8.90406	9.00295	1.32638	0.000155929	0.0100742
1436499_at	AW985925	Mm.329810	sphingomyelin synthase 1	Sgms1	ENSMUSG00000040451	208449	8.41023	8.24027	8.45704	7.85629	7.81433	8.20234	0.754558	0.000158141	0.0102025
1436538_at	AV084342	Mm.334517	ankyrin repeat domain 37	Ankrd37	ENSMUSG00000050914	654824	7.47641	7.30939	7.1114	7.78008	8.31794	7.77422	1.60978	0.000159662	0.0102712
1428685_at	AK016694	Mm.46102	synaptonemal complex central element protein 1	Syce1	ENSMUSG00000025480	74075	7.85696	7.87303	8.05195	7.3795	7.5267	7.6764	0.758545	0.000159641	0.0102845
1449845_a_at	NM_010144	Mm.34533	Eph receptor B4	Ephb4	ENSMUSG00000029710	13846	8.04983	8.27234	8.36601	8.58626	8.57616	8.67947	1.30916	0.000163848	0.0105255
1445710_x_at	AV321065	Mm.429131	similar to RIKEN cDNA 1110051B16 gene	LOC100039227 /// LOC100039293	---	100039227 /// 100039293	6.18271	5.94651	6.20082	5.66892	5.56771	5.5409	0.70079	0.000165181	0.010596
1449475_at	NM_138652	Mm.273271	ATPase, H+/K+ transporting, nongastric, alpha polypeptide	Atp12a	ENSMUSG00000022229	192113	3.83087	4.28542	4.8516	4.84061	4.66714	5.97765	1.83302	0.000166063	0.0106375
1426105_a_at	BC019461	Mm.282029	UBX domain containing 5	Ubxd5	ENSMUSG00000012126	67586	7.80195	7.78296	8.18354	7.49645	7.41405	7.81288	0.785653	0.000168005	0.0107466
1424443_at	AV378394	Mm.221412	hepatoma-derived growth factor, related protein 3 /// transmembrane 6 superfamily member 1	Hdgfrp3 /// Tm6sf1	ENSMUSG00000038623	107769 /// 29877	3.44358	3.42524	3.3226	3.99	3.8432	3.74573	1.37911	0.000170786	0.0107567
1420760_s_at	NM_008681	Mm.30837	N-myc downstream regulated gene 1	Ndrg1	ENSMUSG00000005125	17988	8.8892	8.72979	8.48654	9.16921	9.73471	9.12003	1.59078	0.000169186	0.0107611
1434565_at	AV305616	Mm.343809	cell growth regulator with ring finger domain 1	Cgrrf1	ENSMUSG00000055128	68755	5.3615	5.29568	5.07913	5.84369	5.99694	5.57378	1.47726	0.000168981	0.0107633
1433581_at	AV309085	Mm.258746	RIKEN cDNA 1190002N15 gene /// hypothetical protein LOC100044725	1190002N15Rik /// LOC100044725	---	100044725 /// 68861	8.09579	7.77261	7.75815	8.36899	8.21991	8.25654	1.3282	0.00017068	0.010765
1426957_at	AJ414734	Mm.215389	transformation related protein 53 binding protein 1	Trp53bp1	ENSMUSG00000043909	27223	8.93839	8.8442	9.10739	8.70053	8.51836	8.67025	0.794812	0.000168539	0.0107655
1448293_at	BB125261	---	early B-cell factor 1	Ebf1	ENSMUSG00000057098	13591	5.34608	5.60935	6.3137	4.82067	4.54486	4.38987	0.478818	0.000170473	0.010767
1433824_x_at	BB314772	Mm.332474	G-rich RNA sequence binding factor 1	Grsf1	ENSMUSG00000044221	231413	10.63	10.4805	10.873	10.8066	10.8043	11.2466	1.22582	0.000171248	0.0107707
1418391_at	BB094173	---	PHD finger protein 21A	Phf21a	---	192285	8.12229	8.17646	8.34611	7.743	7.8928	7.98231	0.789143	0.000170335	0.0107734
1453194_at	AK015293	Mm.33625	RIKEN cDNA 4930432K21 gene	4930432K21Rik	ENSMUSG00000008129	74666	6.74276	6.62028	7.10831	6.07322	6.25334	6.61432	0.70473	0.000169884	0.0107751
1455599_at	AV220135	Mm.441399	glucose-fructose oxidoreductase domain containing 1	Gfod1	---	328232	7.32217	7.25225	7.23078	6.76211	6.59443	6.92037	0.706175	0.000170129	0.0107755
1415930_a_at	AU080586	Mm.28357	microtubule-associated protein 1 light chain 3 beta	Map1lc3b	ENSMUSG00000031812	67443	11.0294	11.033	11.2265	10.7152	10.8419	10.931	0.831661	0.000168956	0.0107769
1452098_at	BM233289	Mm.102540	CTF18, chromosome transmission fidelity factor 18 homolog (S. cerevisiae)	Chtf18	ENSMUSG00000019214	214901	8.99471	9.08079	9.09973	8.66793	8.76833	8.74118	0.794176	0.000169716	0.0107796
1454978_at	BQ180649	Mm.28947	tweety homolog 3 (Drosophila)	Ttyh3	ENSMUSG00000036565	78339	7.76975	7.63496	7.94712	8.1004	8.00276	8.38624	1.30125	0.000172191	0.0108149
1434768_at	AI266910	Mm.20837	tripeptidyl peptidase I	Tpp1	ENSMUSG00000030894	12751	7.88789	7.76863	7.72907	7.3277	7.44869	7.34534	0.74859	0.000172751	0.010835
1420467_at	NM_020576	Mm.34201	psoriasis susceptibility 1 candidate 2 (human)	Psors1c2	ENSMUSG00000024409	57390	6.35337	6.76503	7.08457	7.31288	7.13702	7.61563	1.56126	0.000174178	0.0109093
1426810_at	BC026605	Mm.260479	jumonji domain containing 1A	Jmjd1a	ENSMUSG00000053470	104263	10.5132	10.4902	11.163	10.8384	10.7261	11.4559	1.21854	0.000174938	0.0109417
1460343_at	AF401228	Mm.313651	neuralized-like homolog (Drosophila) /// similar to neuralized 1	LOC100048526 /// Neurl	ENSMUSG00000006435	100048526 /// 18011	7.29837	7.05812	7.17609	7.53082	7.68739	7.75886	1.40644	0.000177149	0.0110341
1455556_at	AI787996	Mm.254017	Notch gene homolog 2 (Drosophila)	Notch2	---	18129	7.34399	7.27088	7.39881	6.90015	6.80088	7.07048	0.7512	0.000177658	0.0110354
1434456_at	BG075955	Mm.332192	gene model 440, (NCBI)	Gm440	ENSMUSG00000040570	242819	6.57635	6.53982	6.72391	6.97004	6.97004	7.11531	1.32429	0.000176722	0.011038
1426539_at	AI117611	Mm.34489	ubiquitin specific peptidase 11	Usp11	ENSMUSG00000031066	236733	9.4197	9.31531	9.40931	9.10521	9.07753	9.04478	0.809638	0.000177083	0.0110453
1424306_at	BB829575	Mm.83949	elongation of very long chain fatty acids (FEN1/Elo2, SUR4/Elo3, yeast)-like 4	Elovl4	ENSMUSG00000032262	83603	4.99671	4.56378	5.49998	5.40577	5.72876	6.15343	1.71435	0.000177625	0.0110485
1426409_at	BG866479	Mm.28204	leucine zipper, putative tumor suppressor 2 /// similar to Leucine zipper, putative tumor suppressor 2	LOC100048460 /// Lzts2	ENSMUSG00000035342	100048460 /// 226154	7.94895	7.82397	8.01972	7.43412	7.49709	7.63703	0.754714	0.000178649	0.0110817
1423948_at	BC016230	Mm.247037	Bcl2-associated athanogene 2	Bag2	ENSMUSG00000042215	213539	6.62588	6.44143	6.70867	6.976	7.07427	7.14845	1.39389	0.000179765	0.0111202
1435031_at	AV069499	Mm.11688	transmembrane protein 120A	Tmem120a	ENSMUSG00000039886	215210	8.19305	8.08821	8.02569	8.49419	8.61251	8.37656	1.31523	0.000180064	0.0111235
1456471_x_at	BB204486	Mm.425939	similar to 3-phosphoglycerate dehydrogenase /// 3-phosphoglycerate dehydrogenase /// similar to Phosphoglycerate dehydrogenase /// similar to 3-phosphoglycerate dehyrogenase /// predicted gene, EG627427 /// predicted gene, EG666422 /// predicted gene, EG666875 /// predicted gene, EG668771 /// hypothetical protein LOC675316	EG627427 /// EG666422 /// EG666875 /// EG668771 /// LOC224870 /// LOC382931 /// LOC385344 /// LOC545530 /// LOC630761 /// LOC630896 /// LOC637235 /// LOC665516 /// LOC666036 /// LOC668506 /// LOC668576 /// LOC675010 /// LOC675316 /// LOC675710 /// LOC677380 /// Phgdh	ENSMUSG00000035445 /// ENSMUSG00000053398 /// ENSMUSG00000058350 /// ENSMUSG00000059733 /// ENSMUSG00000060462 /// ENSMUSG00000061495 /// ENSMUSG00000063514 /// ENSMUSG00000063927 /// ENSMUSG00000064019	224870 /// 236539 /// 382931 /// 385344 /// 545530 /// 627427 /// 630761 /// 630896 /// 637235 /// 665516 /// 666036 /// 666422 /// 666875 /// 668506 /// 668576 /// 668771 /// 675010 /// 675316 /// 675710 /// 677380	9.52785	9.56092	9.15293	9.2595	9.27612	8.775	0.806886	0.000179633	0.0111273
1448371_at	NM_016754	Mm.14526	myosin light chain, phosphorylatable, fast skeletal muscle	Mylpf	ENSMUSG00000030672	17907	10.8137	10.961	10.7386	11.1036	11.1942	10.9645	1.18917	0.000180831	0.0111556
1431170_at	AA388313	Mm.331159	ephrin A3 /// similar to Ephrin A3	Efna3 /// LOC100046031	ENSMUSG00000028039	100046031 /// 13638	7.19574	7.18054	7.54204	7.68991	7.84798	7.8526	1.41232	0.000182392	0.0112212
1455149_at	BB072090	Mm.27949	SH3 domain containing ring finger 1	Sh3rf1	ENSMUSG00000031642	59009	6.95695	6.48527	6.48628	7.30038	6.90648	7.02754	1.35435	0.000182186	0.0112239
1417049_at	AF069311	Mm.195461	Rh blood group, D antigen	Rhd	ENSMUSG00000028825	19746	6.99525	7.0418	7.27055	6.60096	6.69157	6.74638	0.746893	0.000183089	0.0112334
1451731_at	AK007703	Mm.239470	ATP-binding cassette, sub-family A (ABC1), member 3	Abca3	ENSMUSG00000024130	27410	6.55285	6.48275	6.05901	6.94351	6.94264	6.85331	1.47355	0.000182934	0.0112392
AFFX-r2-Ec-bioC-3_at	AFFX-r2-Ec-bioC-3	---	---	---	---	---	8.74646	8.9291	8.6479	8.21776	8.47142	8.37586	0.749826	0.000184712	0.011287
1448339_at	BE986812	Mm.355034	transmembrane protein 30A	Tmem30a	ENSMUSG00000032328	69981	8.87307	8.91226	8.85369	9.22021	9.26266	9.11687	1.24902	0.000184683	0.0113005
1441339_at	BG230324	Mm.100615	chromodomain helicase DNA binding protein 9	Chd9	---	109151	4.94374	4.68721	4.64242	4.11307	4.1352	4.20417	0.660788	0.000184512	0.0113054
1451912_a_at	AF321301	Mm.35691	fibroblast growth factor receptor-like 1 /// similar to fibroblast growth factor receptor 5 beta	Fgfrl1 /// LOC100046239	ENSMUSG00000008090	100046239 /// 116701	6.60897	6.56492	6.87605	7.03867	7.09277	7.19866	1.34644	0.000185714	0.0113328
1421960_at	AF458089	Mm.71996	adenylate cyclase 3	Adcy3	ENSMUSG00000020654	104111	6.99465	6.90002	6.96534	7.3944	7.29549	7.7581	1.45568	0.00018674	0.0113801
1421959_s_at	AF458089	Mm.71996	adenylate cyclase 3	Adcy3	ENSMUSG00000020654	104111	5.90064	5.88831	5.95684	6.5448	6.30291	6.4563	1.43648	0.000187291	0.0113982
1430368_s_at	AK006110	Mm.236287	RIKEN cDNA 1700019D03 gene	1700019D03Rik	ENSMUSG00000043629	67080	9.85241	10.0071	10.2234	9.52042	9.7717	9.85755	0.806627	0.000187728	0.0114094
1415977_at	NM_023627	Mm.29357	myo-inositol 1-phosphate synthase A1	Isyna1	ENSMUSG00000019139	71780	10.2978	10.3597	10.5057	10.5084	10.7558	10.8624	1.2512	0.000188255	0.011426
1433944_at	AV256030	Mm.61107	HECT domain containing 2	Hectd2	ENSMUSG00000041180	226098	4.31144	4.0578	4.48147	4.83154	4.45283	5.06875	1.41714	0.000189591	0.0114917
1434755_at	BB538661	Mm.335229	coronin, actin binding protein, 2B	Coro2b	---	235431	7.31269	7.37876	7.30708	6.86016	7.03297	6.67176	0.720478	0.000192375	0.0115671
1437463_x_at	BB532080	Mm.14455	transforming growth factor, beta induced	Tgfbi	ENSMUSG00000035493	21810	7.44149	7.35383	7.14864	6.69536	6.79441	6.8846	0.702509	0.00019214	0.0115684
1433883_at	AV122663	Mm.295124	tropomyosin 4	Tpm4	ENSMUSG00000031799	326618	10.1177	10.083	10.0595	10.3157	10.4325	10.4331	1.23897	0.000192872	0.0115816
1460378_a_at	BC010465	Mm.436548	testis derived transcript	Tes	ENSMUSG00000029552	21753	6.69991	6.43381	6.70189	7.17815	7.5277	7.14966	1.63049	0.000192131	0.0115834
1434788_at	BQ175713	Mm.214687	RIKEN cDNA D930050A07 gene	D930050A07Rik	---	320969	5.76728	5.40171	5.8768	6.35884	5.82685	6.49077	1.46001	0.000191371	0.011584
1452226_at	AV122997	Mm.253	regulator of chromosome condensation 2 /// hypothetical protein LOC100047340	LOC100047340 /// Rcc2	ENSMUSG00000040945	100047340 /// 108911	12.5985	12.607	12.7175	12.3763	12.3884	12.4765	0.854275	0.000191981	0.0115898
1438157_s_at	BB096843	Mm.170515	nuclear factor of kappa light chain gene enhancer in B-cells inhibitor, alpha	Nfkbia	ENSMUSG00000021025	18035	10.5957	10.424	10.6229	10.1905	10.2461	10.2647	0.806427	0.000191781	0.0115932
1431843_a_at	AK011965	Mm.57043	nuclear factor of kappa light polypeptide gene enhancer in B-cells inhibitor, epsilon	Nfkbie	ENSMUSG00000023947	18037	4.77801	4.83089	4.30953	5.24077	5.36857	5.07117	1.50841	0.000194667	0.0116738
1424970_at	AF479672	Mm.159402	purine-rich element binding protein G	Purg	ENSMUSG00000049184	75029	7.39185	7.36965	7.47616	7.81544	7.70334	7.94455	1.32835	0.000194929	0.011674
1429468_at	AK003775	Mm.392730	RIKEN cDNA 1110018F16 gene	1110018F16Rik	---	68594	4.74743	4.72954	4.43685	5.2374	5.20953	4.96277	1.41301	0.000195447	0.011674
1417883_at	BC012707	Mm.24118	glutathione S-transferase, theta 2	Gstt2	ENSMUSG00000033318	14872	8.13096	8.19665	8.0041	7.68283	7.87721	7.40369	0.731312	0.000195216	0.0116757
1418629_a_at	NM_011317	Mm.8256	KH domain containing, RNA binding, signal transduction associated 1	Khdrbs1	ENSMUSG00000028790	20218	9.98056	9.90068	9.91749	10.2544	10.191	10.4197	1.28276	0.000196534	0.0116771
1460600_at	AW550321	---	similar to Ubiquitin-conjugating enzyme E2Q (putative) 2 /// similar to CG2924-PC, isoform C	LOC245350 /// LOC634012	---	245350 /// 634012	6.30674	5.9744	6.00214	6.6045	6.51736	6.71836	1.44302	0.000196401	0.0116846
1426456_a_at	BG065828	Mm.6370	protein inhibitor of activated STAT 2	Pias2	ENSMUSG00000025423	17344	10.5688	10.6979	10.831	10.3378	10.3674	10.5125	0.816385	0.000196151	0.0116851
1438218_at	BM232143	Mm.258475	zinc finger and BTB domain containing 24	Zbtb24	ENSMUSG00000019826	268294	7.68552	7.55511	7.56262	7.21973	7.21783	7.21404	0.766986	0.000196045	0.0116942
1416632_at	BC011081	Mm.148155	malic enzyme, supernatant /// similar to Mod1 protein /// similar to NADP-dependent malic enzyme (NADP-ME) (Malic enzyme 1)	LOC630951 /// LOC677317 /// Mod1	ENSMUSG00000032418	17436 /// 630951 /// 677317	8.18287	8.19479	8.60778	8.44954	8.67484	8.9793	1.29718	0.000197515	0.0117199
1448508_at	NM_134000	Mm.436686	Traf3 interacting protein 2	Traf3ip2	ENSMUSG00000019842	103213	8.78402	8.75025	8.23011	8.14174	8.24078	7.96921	0.725916	0.000197976	0.0117318
1433977_at	BG918344	Mm.274426	heparan sulfate (glucosamine) 3-O-sulfotransferase 3B1	Hs3st3b1	ENSMUSG00000070407	54710	5.16636	5.24915	5.87355	4.65078	4.49128	5.45266	0.67928	0.000198415	0.0117424
1455105_at	AV117227	Mm.319117	protein tyrosine phosphatase, non-receptor type 12	Ptpn12	ENSMUSG00000028771	19248	9.74152	9.60689	9.85021	10.0394	9.84939	10.2519	1.24446	0.000198771	0.0117481
1426792_s_at	BC024790	Mm.248096	RUN and SH3 domain containing 2	Rusc2	ENSMUSG00000035969	100213	7.70789	7.88251	7.38453	7.24865	7.39298	7.09526	0.752649	0.000200494	0.0118189
1425995_s_at	M55512	Mm.389339	Wilms tumor homolog /// similar to Wilms tumor homolog	LOC100048295 /// Wt1	ENSMUSG00000016458	100048295 /// 22431	5.5254	5.19835	5.87615	4.82618	4.81026	4.82782	0.621191	0.000200393	0.0118284
AFFX-r2-Ec-bioB-5_at	AFFX-r2-Ec-bioB-5	---	---	---	---	---	8.67132	8.96654	8.59876	8.10641	8.28737	8.36536	0.717049	0.000202814	0.011909
1436068_at	BG068032	Mm.103262	zinc finger and BTB domain containing 10	Zbtb10	---	229055	6.60008	6.78832	6.85321	7.11123	7.13121	7.26673	1.3418	0.000202592	0.0119115
1429013_at	AK021126	Mm.160079	MAP7 domain containing 2	Mtap7d2	ENSMUSG00000041020	78283	7.73674	7.6577	7.82986	8.06959	7.97456	8.41021	1.33344	0.00020239	0.0119151
1438551_at	AI323358	Mm.266665	neurogenin 1	Neurog1	---	18014	3.42322	3.5328	3.54249	3.82674	4.09671	4.3262	1.50752	0.000203394	0.0119275
1450725_s_at	NM_011797	Mm.306954	carbonic anhydrase 14	Car14	ENSMUSG00000038526	23831	5.76769	6.054	6.61357	6.29651	6.45153	7.325	1.46581	0.000204472	0.0119751
1417069_a_at	BG228815	Mm.87312	glia maturation factor, beta	Gmfb	---	63985	6.85612	6.95566	7.09912	7.27836	7.28351	7.48041	1.29922	0.000206264	0.0120644
1449731_s_at	AI462015	Mm.170515	nuclear factor of kappa light chain gene enhancer in B-cells inhibitor, alpha	Nfkbia	---	18035	9.7096	9.67015	9.84232	9.40663	9.44351	9.49499	0.817081	0.000207498	0.0121052
1451902_at	BC021442	Mm.390945	zinc finger protein 758	Zfp758	---	224598	5.84169	5.64456	6.0567	6.33481	6.04855	6.82226	1.47689	0.000207959	0.0121164
1448415_a_at	NM_009153	Mm.4083	sema domain, immunoglobulin domain (Ig), short basic domain, secreted, (semaphorin) 3B	Sema3b	ENSMUSG00000057969	20347	5.72201	5.95376	5.76815	6.15763	6.45313	6.24991	1.38751	0.000207438	0.0121174
1449815_a_at	NM_024186	Mm.343095	single-stranded DNA binding protein 2	Ssbp2	ENSMUSG00000003992	66970	6.89758	6.82001	6.41856	7.27466	7.19897	7.11298	1.40578	0.000208752	0.012147
1428637_at	AK007736	Mm.45565	dual-specificity tyrosine-(Y)-phosphorylation regulated kinase 2 /// similar to Dual-specificity tyrosine-(Y)-phosphorylation regulated kinase 2	Dyrk2 /// LOC100044376	---	100044376 /// 69181	7.70198	7.62329	7.59574	8.1064	7.88441	8.1236	1.32125	0.000209447	0.0121717
1439765_x_at	AV214551	Mm.158190	keratin 42	Krt42	ENSMUSG00000053654	68239	9.4713	9.39493	9.25197	9.66351	9.84827	9.79216	1.32196	0.000209814	0.0121773
1437358_at	BM233251	Mm.293273	WD repeat and FYVE domain containing 1	Wdfy1	---	69368	7.5006	7.58208	7.92594	7.85698	7.94045	8.17148	1.24924	0.000210534	0.0121877
1440179_x_at	BB268139	Mm.295212	IBR domain containing 1	Ibrdc1	---	268291	5.45343	5.51591	5.25546	6.0181	6.27156	5.67209	1.50075	0.000210364	0.0121936
1425837_a_at	AF199491	Mm.86541	CCR4 carbon catabolite repression 4-like (S. cerevisiae) /// similar to carbon catabolite repression 4 protein homolog	Ccrn4l /// LOC100047134	ENSMUSG00000023087	100047134 /// 12457	11.4834	11.597	11.4433	11.2333	11.3605	11.2139	0.84757	0.000211563	0.0122316
1426375_s_at	AV094699	Mm.202257	oxidoreductase NAD-binding domain containing 1	Oxnad1	ENSMUSG00000021906	218885	9.93821	9.90089	9.91552	9.70843	9.57635	9.52767	0.805195	0.000213034	0.0123009
1436189_at	AV380561	---	NAD(P)H dehydrogenase, quinone 2	Nqo2	---	18105	5.75266	5.81835	5.57792	5.3118	5.23309	5.10299	0.707575	0.000213407	0.0123067
1425796_a_at	AF024638	Mm.6904	fibroblast growth factor receptor 3	Fgfr3	ENSMUSG00000054252	14184	5.98674	5.90316	5.51538	6.37392	6.63364	5.97397	1.44707	0.000215326	0.0124015
1433699_at	BM241351	Mm.116683	tumor necrosis factor, alpha-induced protein 3	Tnfaip3	ENSMUSG00000019850	21929	5.2897	4.82554	4.3262	5.60774	5.73212	5.37268	1.7289	0.000216354	0.0124448
1424335_at	BB329391	Mm.250508	phosphopantothenoylcysteine decarboxylase	Ppcdc	ENSMUSG00000063849	66812	8.02772	8.03233	7.87075	7.69497	7.66661	7.52052	0.784855	0.000218898	0.0125751
1426575_at	BE629162	Mm.329810	sphingomyelin synthase 1	Sgms1	ENSMUSG00000040451	208449	7.37203	7.37391	7.3874	6.93723	6.96313	7.02798	0.757163	0.000220286	0.0126387
1429564_at	AK002387	Mm.259180	polycomb group ring finger 5 /// similar to polycomb group ring finger 5	LOC100048247 /// Pcgf5	ENSMUSG00000024805	100048247 /// 76073	8.82393	8.73905	8.86064	9.07066	9.16977	9.18046	1.26087	0.00022173	0.0127054
1436833_x_at	BB251824	Mm.235007	tubulin tyrosine ligase-like 1	Ttll1	ENSMUSG00000022442	319953	8.94587	8.94846	8.44999	8.50779	8.51082	8.22213	0.776788	0.000225958	0.0129312
1419690_at	NM_025921	Mm.37274	RIKEN cDNA 2610002M06 gene	2610002M06Rik	---	67028	5.36275	5.27163	5.50439	5.72843	5.82059	6.06166	1.40767	0.000229333	0.0130746
1454811_a_at	AV026664	Mm.29344	serine incorporator 1	Serinc1	ENSMUSG00000019877	56442	8.41603	8.50353	8.78712	8.15481	8.16455	8.39416	0.795514	0.000229724	0.0130803
1424037_at	BC027291	Mm.65337	inositol 1,4,5-trisphosphate 3-kinase A	Itpka	ENSMUSG00000027296	228550	7.43087	7.50064	7.63731	6.86739	7.11828	7.3093	0.746829	0.000228968	0.0130869
1457465_at	BB496399	Mm.23208	shroom family member 4	Shroom4	ENSMUSG00000068270	208431	6.93899	6.61788	6.59828	7.27308	7.04817	7.04585	1.32394	0.000229327	0.0130908
1426165_a_at	D86352	Mm.34405	caspase 3	Casp3	ENSMUSG00000031628	12367	6.94497	7.54478	7.04051	6.6642	6.82776	6.50872	0.707732	0.000230297	0.0130964
1416447_at	BE986812	Mm.355034	transmembrane protein 30A	Tmem30a	ENSMUSG00000032328	69981	8.65397	8.45206	8.77433	8.8988	8.74325	9.08442	1.21613	0.000230929	0.0131158
1452741_s_at	BQ175968	Mm.3711	glycerol phosphate dehydrogenase 2, mitochondrial	Gpd2	ENSMUSG00000026827	14571	7.93355	8.2168	8.00345	7.6353	7.66259	7.62031	0.753678	0.000231797	0.0131486
1435802_at	BE134048	Mm.279272	zinc finger and BTB domain containing 45	ZBTB45	---	232879	8.86626	8.79654	8.73169	8.41849	8.41458	8.48772	0.781663	0.000232262	0.0131584
1418152_at	NM_016710	Mm.298443	nucleosome binding protein 1	Nsbp1	---	50887	8.32943	8.03165	8.20469	8.62988	8.3676	8.78979	1.33129	0.0002328	0.0131723
1449146_at	NM_010929	Mm.173813	Notch gene homolog 4 (Drosophila)	Notch4	ENSMUSG00000015468	18132	8.30776	8.10126	8.6314	8.55396	8.5511	9.13147	1.32209	0.000233198	0.0131783
1427442_a_at	BC005490	Mm.277585	amyloid beta (A4) precursor protein	App	ENSMUSG00000022892	11820	5.65176	5.52894	5.66456	6.24267	5.97945	6.77925	1.6794	0.000234145	0.0132153
1453771_at	BF144687	Mm.133132	GULP, engulfment adaptor PTB domain containing 1	Gulp1	ENSMUSG00000056870	70676	4.74405	4.63814	4.82664	5.34391	5.0658	5.71122	1.56895	0.000234983	0.0132295
1422854_at	BB753533	Mm.86595	src homology 2 domain-containing transforming protein C1	Shc1	ENSMUSG00000042626	20416	9.52417	9.69662	9.39894	9.82291	10.0484	9.57298	1.21146	0.000235542	0.0132444
1443786_at	BB000218	Mm.10205	undifferentiated embryonic cell transcription factor 1	Utf1	ENSMUSG00000047751	22286	8.17931	8.3035	8.00885	7.81742	7.91328	7.63794	0.771484	0.000234973	0.0132454
1435088_at	BM945177	Mm.168965	nuclear receptor-binding SET-domain protein 1	Nsd1	---	18193	9.98805	9.8713	10.2325	9.63903	9.46074	10.0241	0.800977	0.000236354	0.0132735
1435900_at	BF466570	Mm.44186	zinc finger and BTB domain containing 43	Zbtb43	ENSMUSG00000026788	71834	9.11764	9.05187	9.17036	8.68917	8.54855	8.9327	0.765549	0.000238448	0.0133744
1455425_at	BG071655	Mm.17774	expressed sequence BB001228	BB001228	---	103503	11.6133	11.4557	11.4535	11.2711	10.8996	11.27	0.783179	0.000239728	0.0134295
1436200_at	BE956940	Mm.327654	LON peptidase N-terminal domain and ring finger 3	Lonrf3	ENSMUSG00000016239	74365	4.8962	4.8194	5.01839	5.39581	5.25378	5.62832	1.43045	0.000240604	0.0134619
1421600_a_at	NM_030698	Mm.34587	tripartite motif protein 26	Trim26	ENSMUSG00000024457	22670	6.44013	6.57864	6.35787	5.93691	6.1917	5.79889	0.716354	0.000243267	0.013594
1416999_at	NM_009213	Mm.953	sphingomyelin phosphodiesterase 2, neutral	Smpd2	ENSMUSG00000019822	20598	8.38812	8.43394	8.76646	8.1227	8.09328	8.17629	0.761968	0.000247398	0.0138077
1417477_at	NM_025294	Mm.22780	gene trap locus F3b	Gtlf3b	ENSMUSG00000018931	24083	9.70263	9.71078	9.71589	9.35366	9.35947	9.46198	0.802544	0.000249132	0.013819
1429599_a_at	AK003824	Mm.153030	RIKEN cDNA 1110019K23 gene	1110019K23Rik	ENSMUSG00000029376	665563	6.31025	6.35922	5.47891	6.59092	6.96691	6.30304	1.50301	0.000248327	0.0138254
1434446_at	BM206023	Mm.440959	RIKEN cDNA D630014A15 gene	D630014A15Rik	---	319666	4.26408	4.18715	4.40721	4.64163	4.67595	5.03878	1.41722	0.000248092	0.0138294
1451823_at	AY008277	Mm.290600	chloride channel calcium activated 4	Clca4	ENSMUSG00000037033	229927	7.21425	7.34074	7.6743	6.65733	6.82213	7.39327	0.733602	0.000249112	0.0138349
1460333_at	BB829482	Mm.385462	DEAD (Asp-Glu-Ala-Asp) box polypeptide 59	Ddx59	ENSMUSG00000026404	67997	8.50021	8.37183	8.69295	8.00857	8.12161	8.3331	0.777079	0.000248916	0.0138411
1416701_at	BC009002	Mm.46497	Rho family GTPase 3	Rnd3	ENSMUSG00000017144	74194	6.76439	6.76004	6.91106	6.27842	6.23666	6.57635	0.734234	0.000250072	0.0138541
1423785_at	BE995700	Mm.140619	EGL nine homolog 1 (C. elegans)	Egln1	---	112405	8.7133	8.50962	8.16705	8.90271	9.36422	8.86017	1.52178	0.000251829	0.0139172
1423861_at	BE986504	Mm.34351	pleckstrin homology domain containing, family F (with FYVE domain) member 2	Plekhf2	ENSMUSG00000049969	71801	8.33928	8.17352	8.32506	8.64273	8.47722	8.69145	1.25251	0.000252623	0.013927
1419560_at	NM_008280	Mm.390187	lipase, hepatic	Lipc	ENSMUSG00000032207	15450	5.3567	5.45117	4.8948	4.95279	4.77	4.25535	0.67381	0.000251825	0.0139341
1450655_at	AA214868	Mm.245395	phosphatase and tensin homolog	Pten	ENSMUSG00000013663	19211	9.30068	9.35439	9.41543	8.9988	9.10866	9.08895	0.817356	0.000253475	0.0139399
1437424_at	BG069296	Mm.268854	synapse defective 1, Rho GTPase, homolog 2 (C. elegans)	Syde2	---	214804	7.87485	7.91875	7.85336	8.20281	8.1704	8.24595	1.25285	0.000253166	0.0139399
1437165_a_at	BB250811	Mm.262345	procollagen C-endopeptidase enhancer protein	Pcolce	ENSMUSG00000029718	18542	10.474	10.3646	10.069	10.6227	10.7604	10.5405	1.27026	0.000252605	0.0139431
1433515_s_at	BG066916	Mm.272548	ethanolamine kinase 1	Etnk1	ENSMUSG00000030275	75320	7.54358	7.60028	6.92087	7.96781	7.95418	7.36925	1.32812	0.000255558	0.0140373
1460222_at	NM_009164	Mm.4462	SH3-domain binding protein 1	Sh3bp1	ENSMUSG00000022436	20401	8.14833	8.11495	7.50183	8.3846	8.53597	8.00494	1.31136	0.000256421	0.0140676
1459253_at	AW556597	Mm.423137	Arrestin domain containing 3	Arrdc3	---	105171	6.53348	6.55323	6.6412	6.1223	5.65942	6.19842	0.675303	0.000259871	0.0142395
1428142_at	AK003461	Mm.155708	ets variant gene 5	Etv5	ENSMUSG00000013089 /// ENSMUSG00000044690	104156	12.0621	12.0153	12.0972	11.8489	11.7549	11.9158	0.859766	0.00026194	0.0143008
1417288_at	NM_031257	Mm.261122	pleckstrin homology domain-containing, family A (phosphoinositide binding specific) member 2	Plekha2	ENSMUSG00000031557	83436	9.77723	9.56242	8.88733	9.93457	10.2515	9.51909	1.42564	0.000261391	0.0143055
1424567_at	BC007185	Mm.27469	tetraspanin 2	Tspan2	ENSMUSG00000027858	70747	4.46021	4.46399	5.30572	5.05965	4.92383	5.73161	1.4113	0.000261819	0.0143115
1448742_at	NM_011427	Mm.2093	snail homolog 1 (Drosophila)	Snai1	ENSMUSG00000042821	20613	5.77513	5.4571	5.95078	6.18052	6.32634	6.45971	1.52472	0.000263131	0.0143484
1440046_at	BB195529	Mm.391313	cDNA sequence BC031748	BC031748	ENSMUSG00000042595	245622	4.74143	4.82431	4.58021	5.48399	5.20841	5.09386	1.46861	0.000265144	0.0144407
1451324_s_at	BC010204	Mm.12831	forty-two-three domain containing 1	Fyttd1	ENSMUSG00000022800	69823	7.5059	7.318	7.62134	8.01168	7.68834	7.91376	1.31241	0.000267102	0.0145298
1436608_at	BB457436	Mm.130036	cDNA sequence BC038822	BC038822	ENSMUSG00000044250	239647	8.70716	8.80662	8.24059	8.44492	8.49055	7.79477	0.790405	0.000268106	0.0145669
1438640_x_at	AV305101	Mm.316355	phosphoglycerate kinase 1 /// predicted gene, EG668435	EG668435 /// Pgk1	ENSMUSG00000062070	18655 /// 668435	12.7768	12.7076	12.5753	12.8892	12.9875	12.8864	1.17857	0.000269452	0.0146224
1451012_a_at	AV216648	Mm.458000	cold shock domain protein A	Csda	ENSMUSG00000030189	56449	11.8072	11.8487	11.8114	11.5872	11.6561	11.4924	0.845067	0.000271086	0.0146581
1428306_at	AK017926	Mm.21697	DNA-damage-inducible transcript 4	Ddit4	ENSMUSG00000020108	74747	11.0094	10.9233	10.17	11.1637	11.4151	10.6673	1.31022	0.000270858	0.0146634
1425611_a_at	AA023906	Mm.320317	cut-like 1 (Drosophila)	Cutl1	ENSMUSG00000029705	13047	6.39676	6.67498	6.63481	5.98753	6.06905	6.28494	0.731575	0.000270785	0.014677
1455995_at	BB125269	Mm.425612	DNA segment, Chr 10, Brigham & Women's Genetics 1379 expressed	D10Bwg1379e	ENSMUSG00000019852	215821	3.91071	3.32262	4.05669	2.85324	3.03443	3.00825	0.594297	0.000273243	0.0147571
1460323_at	AK010256	Mm.286061	threonyl-tRNA synthetase	Tars	ENSMUSG00000022241	110960	11.4988	11.5519	11.6436	11.2739	11.3517	11.4207	0.860961	0.000273612	0.0147593
1428816_a_at	AK004675	Mm.272747	GATA binding protein 2	Gata2	ENSMUSG00000015053	14461	5.1384	5.21986	5.46098	5.89419	5.90917	5.78553	1.51778	0.000276567	0.0149009
1418772_at	NM_134063	Mm.221609	cDNA sequence BC016423	BC016423	ENSMUSG00000033799	105203	7.92317	7.5566	8.18782	8.23623	7.86092	8.47612	1.23279	0.000278542	0.0149715
1452852_at	AK016638	Mm.196472	TWIST neighbor	Twistnb	ENSMUSG00000020561	28071	10.3095	10.2808	10.4025	10.0712	10.0668	10.1428	0.848387	0.000278236	0.0149729
1434628_a_at	BF228009	Mm.286600	rhophilin, Rho GTPase binding protein 2	Rhpn2	ENSMUSG00000030494	52428	8.43293	8.02565	8.46391	8.68592	8.47653	8.88868	1.3003	0.000279323	0.0149957
1452738_at	AK007508	Mm.216502	stomatin-like 1	Stoml1	ENSMUSG00000032333	69106	8.22973	8.32306	7.78089	7.65366	7.96729	7.41394	0.742554	0.000280746	0.0150542
1456936_at	BF461761	Mm.379226	calcium binding protein 4	Cabp4	ENSMUSG00000024842	73660	5.81928	6.05643	5.78386	6.40789	6.41457	6.33511	1.41697	0.000283455	0.0151813
1418476_at	NM_018827	Mm.335584	cytokine receptor-like factor 1	Crlf1	ENSMUSG00000007888	12931	7.44813	7.4291	7.12272	7.71366	7.93182	7.66032	1.35684	0.000284628	0.015208
1437389_x_at	AV117555	Mm.8256	KH domain containing, RNA binding, signal transduction associated 1	Khdrbs1	ENSMUSG00000028790	20218	9.6314	9.57178	9.47193	9.8731	9.78604	9.84565	1.21273	0.000284565	0.0152227
1438490_at	BB769796	Mm.270647	solute carrier family 39 (zinc transporter), member 14	Slc39a14	---	213053	6.68783	7.07955	6.08103	7.30449	7.35505	6.63472	1.40385	0.000285441	0.0152334
1426581_at	BI247018	Mm.23926	protein tyrosine phosphatase, mitochondrial 1	Ptpmt1	ENSMUSG00000063235	66461	9.13259	9.08214	9.07511	9.33742	9.53331	9.3888	1.2542	0.000285979	0.0152441
1434773_a_at	BM207588	Mm.21002	solute carrier family 2 (facilitated glucose transporter), member 1	Slc2a1	ENSMUSG00000028645	20525	12.5486	12.3864	12.3031	12.6703	12.8283	12.6839	1.24949	0.000286931	0.0152768
1429667_at	BB465134	Mm.246550	POU domain, class 4, transcription factor 1	Pou4f1	---	18996	4.10588	4.1423	3.91481	3.53076	3.78049	3.20568	0.687036	0.000288527	0.0152895
1433897_at	BQ176744	Mm.432520	expressed sequence AI597468	AI597468	ENSMUSG00000060935	103266	9.19011	9.15137	9.3408	9.43257	9.42372	9.72282	1.23131	0.000289104	0.0153021
1416481_s_at	NM_019814	Mm.347915	HIG1 domain family, member 1A	Higd1a	ENSMUSG00000038412	56295	6.20177	6.19418	6.06972	6.59403	6.57027	6.6021	1.3522	0.000288488	0.0153055
1426225_at	U63146	Mm.2605	retinol binding protein 4, plasma /// similar to retinol binding protein	LOC100047573 /// Rbp4	ENSMUSG00000024990	100047573 /// 19662	5.35151	5.56504	5.35194	5.917	6.05456	5.7178	1.39084	0.000288384	0.015318
1450782_at	NM_009523	Mm.20355	wingless-related MMTV integration site 4	Wnt4	ENSMUSG00000036856	22417	6.29837	6.51494	5.88505	6.87304	6.95078	6.23248	1.37144	0.000288188	0.0153256
1423904_a_at	BB049138	Mm.227506	poliovirus receptor	Pvr	ENSMUSG00000040511	52118	7.42785	7.24214	6.91752	7.67524	7.67442	7.29018	1.27706	0.000293771	0.0154765
1453569_s_at	AK010751	---	---	---	---	---	7.7262	7.71495	7.99364	8.05443	8.2265	8.30683	1.30784	0.000292759	0.0154774
1457434_s_at	AV102876	Mm.241205	protein tyrosine phosphatase-like (proline instead of catalytic arginine), member a	Ptpla	ENSMUSG00000063275	30963	9.15944	9.04218	8.86733	9.3392	9.56871	9.28844	1.30404	0.000293634	0.0154874
1452642_at	BE372017	Mm.440563	Mus musculus, clone IMAGE:3582145	---	---	---	5.7199	5.84482	6.09955	5.25203	5.47085	5.35324	0.696937	0.000293597	0.0155036
1435449_at	BM120925	Mm.141083	BCL2-like 11 (apoptosis facilitator)	Bcl2l11	ENSMUSG00000027381	12125	7.18636	7.16083	7.02227	7.55177	7.54177	7.49191	1.32507	0.000297144	0.015636
1452717_at	BM230959	Mm.33574	solute carrier family 25 (mitochondrial carrier, phosphate carrier), member 24	Slc25a24	ENSMUSG00000040322	229731	5.36347	5.13136	5.19056	5.72803	5.88257	5.72673	1.4736	0.000300184	0.0157408
1426599_a_at	BM209618	Mm.21002	solute carrier family 2 (facilitated glucose transporter), member 1	Slc2a1	ENSMUSG00000028645	20525	12.4161	12.2737	12.1479	12.5381	12.6946	12.5309	1.24369	0.00029955	0.0157442
1447676_x_at	AV074236	Mm.331185	S100 calcium binding protein A16	S100a16	ENSMUSG00000074457	67860	7.39374	7.20242	7.42573	7.62015	7.94013	8.066	1.46536	0.000300632	0.015746
1428579_at	AK017338	Mm.439886	formin-like 2	Fmnl2	ENSMUSG00000036053	71409	9.04889	8.97642	8.93357	8.70971	8.5853	8.74518	0.810205	0.000300015	0.0157503
1422743_at	NM_008832	Mm.212889	phosphorylase kinase alpha 1	Phka1	---	18679	4.84055	5.13956	5.60061	5.44301	5.50429	6.09108	1.40362	0.000304967	0.0159545
AFFX-BioC-3_at	AFFX-BioC-3	---	---	---	---	---	8.28373	8.61536	8.41528	7.91224	8.1782	8.19407	0.789805	0.000307155	0.0160503
1452394_at	AI317241	Mm.125659	cysteinyl-tRNA synthetase	Cars	ENSMUSG00000010755	27267	9.95835	10.1784	10.141	9.75236	9.88314	9.68671	0.803914	0.000308065	0.0160793
1423862_at	BE986504	Mm.34351	pleckstrin homology domain containing, family F (with FYVE domain) member 2	Plekhf2	ENSMUSG00000049969	71801	8.66895	8.73836	8.69521	9.0381	9.15395	8.92509	1.26606	0.000311287	0.0162287
1452169_a_at	BC014860	Mm.314923	diacylglycerol kinase zeta	Dgkz	ENSMUSG00000040479	104418	10.1621	10.1969	9.93454	9.84165	9.8064	9.71927	0.808349	0.000312619	0.0162793
1448689_at	NM_025846	Mm.276572	related RAS viral (r-ras) oncogene homolog 2	Rras2	ENSMUSG00000055723	66922	9.12913	9.01336	9.05165	9.3479	9.34984	9.3738	1.22554	0.000314611	0.0163641
1448989_a_at	AI255256	Mm.3390	myosin IB	Myo1b	ENSMUSG00000018417	17912	7.52825	7.59891	7.8928	7.21847	7.22096	7.56219	0.790498	0.000317161	0.0164588
1428252_at	AA881383	Mm.432944	chromatin modifying protein 2B	Chmp2b	ENSMUSG00000004843	68942	8.31249	8.02084	8.66184	8.61257	8.50323	8.94706	1.28229	0.000317019	0.0164704
1455865_at	BB468410	Mm.379070	insulinoma-associated 1	Insm1	ENSMUSG00000068154	53626	4.86546	4.526	4.45181	4.0024	4.14178	3.88004	0.662922	0.000318112	0.0164892
1448333_at	AF244347	Mm.20047	ADP-ribosylarginine hydrolase	Adprh	ENSMUSG00000002844	11544	12.1151	12.1465	12.2329	11.8749	11.9606	11.957	0.850535	0.000321923	0.0166676
1454857_at	AW551457	Mm.29532	ring finger protein 122	Rnf122	ENSMUSG00000039328	68867	6.09541	5.9617	6.01066	6.50107	6.74859	6.40591	1.45507	0.000324404	0.0167767
1460213_at	NM_018748	Mm.10409	golgi autoantigen, golgin subfamily a, 4	Golga4	---	54214	8.00897	7.90746	8.02659	7.65995	7.57442	7.80083	0.811374	0.000325647	0.0168217
1450684_at	NM_007960	Mm.4866	ets variant gene 1	Etv1	ENSMUSG00000004151	14009	7.48663	7.59472	7.9165	8.00495	7.84626	8.36079	1.3278	0.000326108	0.0168263
1424938_at	AF297098	Mm.85429	six transmembrane epithelial antigen of the prostate 1	Steap1	ENSMUSG00000015652	70358	9.14972	9.2493	8.50196	9.4525	9.62879	8.76944	1.24603	0.000327162	0.0168421
1437152_at	BG072837	Mm.306789	mex3 homolog B (C. elegans)	Mex3b	---	108797	5.41523	5.32256	4.96199	5.97134	5.78804	5.34871	1.38616	0.000327009	0.0168535
1433647_s_at	BM942043	Mm.276200	Rho-related BTB domain containing 3	Rhobtb3	ENSMUSG00000021589	73296	7.45977	7.15599	7.0666	7.82765	7.42612	7.62628	1.32344	0.000328944	0.0169145
1428801_at	BB283751	Mm.299693	mannoside acetylglucosaminyltransferase 3 /// similar to N-acetylglucosaminyltransferase III	LOC100044697 /// Mgat3	ENSMUSG00000042428	100044697 /// 17309	6.96439	7.0321	6.22264	6.10034	6.36312	5.97485	0.673514	0.000332784	0.0170925
1439388_s_at	BB251739	Mm.3758	breast cancer anti-estrogen resistance 1	Bcar1	ENSMUSG00000031955	12927	9.21716	9.1826	9.23109	9.49271	9.52569	9.47843	1.22198	0.000335909	0.0171359
1418092_s_at	NM_134125	Mm.37368	thyroid hormone receptor interactor 10	Trip10	ENSMUSG00000019487	106628	9.77624	9.67155	9.98683	10.0189	10.0954	10.2247	1.23466	0.00033519	0.017138
1427048_at	AW555326	Mm.29279	smoothened homolog (Drosophila)	Smo	ENSMUSG00000001761	319757	7.86134	7.67565	7.59441	8.10727	8.23135	7.98367	1.32182	0.000335698	0.0171445
1434270_at	AV221896	---	neuronal pentraxin receptor /// neuronal pentraxin with chromo domain	Npcd /// Nptxr	ENSMUSG00000022421	504193 /// 73340	6.5137	6.78788	5.64707	6.89892	7.16603	6.20052	1.35778	0.000334636	0.0171486
1454159_a_at	AK011784	Mm.141936	insulin-like growth factor binding protein 2	Igfbp2	ENSMUSG00000039323	16008	12.4403	12.3428	12.4568	11.8234	12.2275	11.8771	0.748124	0.000335091	0.0171524
1424755_at	BB320674	Mm.280805	huntingtin interacting protein 1	Hip1	ENSMUSG00000039959	215114	6.84211	6.91289	6.84213	7.16252	7.33892	7.212	1.29481	0.000334635	0.0171681
1456033_at	AV226212	Mm.275336	T-box 4	Tbx4	---	21387	4.34319	4.4069	4.92653	3.69664	3.857	3.3533	0.552644	0.000338869	0.0172674
1457707_at	BB817942	Mm.217412	multiple C2 domains, transmembrane 2	Mctp2	ENSMUSG00000032776	244049	7.30048	7.36861	7.47843	6.88018	6.99586	7.1411	0.770361	0.000341255	0.0173302
1433768_at	BG071905	Mm.458226	palladin, cytoskeletal associated protein	Palld	---	72333	8.13328	8.22326	8.66797	7.80007	7.77401	8.42226	0.789867	0.000341085	0.0173411
1448463_at	NM_025762	Mm.300083	RIKEN cDNA 4933434E20 gene	4933434E20Rik	ENSMUSG00000027942	99650	9.38515	9.33199	9.43597	9.10009	9.11216	9.14094	0.831477	0.000340907	0.0173516
1429802_at	AK002831	Mm.285710	hydroxysteroid (17-beta) dehydrogenase 14	Hsd17b14	ENSMUSG00000030825	66065	10.7587	10.8497	10.6518	10.4961	10.6486	10.3394	0.836244	0.000342965	0.0173975
1418187_at	AF146523	Mm.260698	receptor (calcitonin) activity modifying protein 2	Ramp2	ENSMUSG00000001240	54409	6.97986	6.89192	7.47109	6.42425	6.61721	6.68183	0.695207	0.000344112	0.017436
1449484_at	AF031035	Mm.32506	stanniocalcin 2	Stc2	ENSMUSG00000020303	20856	7.65752	7.79601	7.16395	7.91981	8.18045	7.56861	1.27617	0.000345675	0.0174956
1440086_at	BB428822	Mm.40588	ring finger protein 182	Rnf182	ENSMUSG00000044164	328234	3.88893	4.00894	4.19855	4.36641	4.44644	4.69146	1.38461	0.00034871	0.0175507
1418455_at	NM_019877	Mm.22144	coatomer protein complex, subunit zeta 2	Copz2	ENSMUSG00000018672	56358	4.69237	4.74849	4.96562	5.27036	5.35423	5.33559	1.43562	0.00034731	0.0175586
1422050_at	NM_009123	Mm.389981	NK1 transcription factor related, locus 2 (Drosophila)	Nkx1-2	---	20231	4.1511	4.0234	4.12419	3.36227	3.52711	3.82327	0.699825	0.000348141	0.0175612
1429099_at	AK004227	Mm.429131	similar to RIKEN cDNA 1110051B16 gene	LOC100039227 /// LOC100039293	---	100039227 /// 100039293	6.25082	5.83908	6.0641	5.6395	5.53357	5.53108	0.718286	0.000347813	0.0175644
1429668_at	BB465134	Mm.246550	POU domain, class 4, transcription factor 1	Pou4f1	---	18996	3.40751	3.25211	3.17086	2.72565	2.8727	2.7626	0.715216	0.000348684	0.017569
1448306_at	NM_010907	Mm.170515	nuclear factor of kappa light chain gene enhancer in B-cells inhibitor, alpha	Nfkbia	ENSMUSG00000021025	18035	9.30864	9.18995	9.41077	8.83216	8.99556	8.95156	0.773353	0.000350858	0.0175999
1454802_x_at	BB140664	Mm.290447	ariadne homolog 2 (Drosophila)	Arih2	ENSMUSG00000064145	23807	11.0027	11.0085	11.1152	11.2937	11.1909	11.404	1.1933	0.0003501	0.017601
1425338_at	BB224034	Mm.38009	phospholipase C, beta 4	Plcb4	ENSMUSG00000039943	18798	6.63764	6.61967	6.87599	6.00387	6.25397	6.49201	0.728967	0.000350554	0.0176042
1439518_at	AV319507	Mm.272673	multimerin 2	Mmrn2	---	105450	8.47306	8.52905	8.30431	8.07035	8.24722	8.04488	0.804802	0.000351979	0.0176169
1417065_at	NM_007913	Mm.181959	early growth response 1	Egr1	ENSMUSG00000038418	13653	7.88938	8.09559	9.64683	7.68505	7.56816	8.90879	0.720428	0.000351737	0.0176244
1452700_s_at	AK003597	Mm.284526	kelch repeat and BTB (POZ) domain containing 7	Kbtbd7	ENSMUSG00000043881	211255	9.52961	9.3972	8.54264	9.81152	9.68127	8.82218	1.21574	0.000353798	0.0176883
1442954_at	BG069418	Mm.380820	Transcribed locus	---	---	---	6.26154	6.50309	6.62588	5.66776	5.901	6.29347	0.705204	0.000356976	0.0178275
AFFX-r2-Ec-bioC-5_at	AFFX-r2-Ec-bioC-5	---	---	---	---	---	8.56361	8.95144	8.62251	8.15923	8.30904	8.37715	0.746605	0.000357552	0.0178365
1454947_a_at	BE335796	Mm.338784	ubiquitin-like domain containing CTD phosphatase 1 /// similar to ubiquitin-like domain containing CTD phosphatase 1	LOC665689 /// Ublcp1	ENSMUSG00000041231	665689 /// 79560	9.37638	9.26713	9.37035	9.5767	9.59978	9.71197	1.22515	0.00035838	0.0178383
1426696_at	D00622	Mm.277661	low density lipoprotein receptor-related protein associated protein 1	Lrpap1	ENSMUSG00000029103	16976	9.42985	9.55245	9.46244	9.75192	9.85437	9.70373	1.22165	0.000358199	0.017849
1427565_a_at	AF213387	Mm.20845	ATP-binding cassette, sub-family C (CFTR/MRP), member 5	Abcc5	ENSMUSG00000022822	27416	8.03944	8.06919	8.46771	7.65392	7.7382	8.17752	0.792763	0.00035926	0.0178624
1415673_at	NM_133900	Mm.271784	phosphoserine phosphatase	Psph	ENSMUSG00000029446	100678	10.9073	10.87	10.6225	10.5642	10.6338	10.4226	0.835954	0.000361591	0.0179585
1451189_at	BC025184	Mm.161149	zinc finger, SWIM domain containing 1	Zswim1	ENSMUSG00000017764	71971	10.296	10.2072	10.4069	9.89373	9.89554	10.2006	0.809714	0.000366638	0.0181492
1429817_at	AK016704	Mm.25514	spermatogenesis and oogenesis specific basic helix-loop-helix 2	Sohlh2	ENSMUSG00000027794	74434	7.76192	7.7295	8.69862	7.95904	8.17282	9.23145	1.31763	0.000367869	0.0181504
1438967_x_at	AV259665	Mm.60331	anti-Mullerian hormone type 2 receptor	Amhr2	ENSMUSG00000023047	110542	8.10513	8.05958	7.97092	8.31032	8.50356	8.37852	1.27989	0.00036648	0.0181613
AFFX-BioDn-3_at	AFFX-BioDn-3	---	---	---	---	---	11.7952	12.0948	11.8135	11.554	11.6852	11.6502	0.830628	0.000367865	0.01817
1451931_x_at	M69068	---	histocompatibility 2, D region	H2-L	---	14980	7.9216	7.99264	8.28251	8.30887	8.39277	8.51129	1.26646	0.00036642	0.0181783
AFFX-r2-Ec-bioB-3_at	AFFX-r2-Ec-bioB-3	---	---	---	---	---	8.41584	8.6388	8.39416	7.9691	8.11715	8.20231	0.768588	0.000367747	0.0181841
1426820_at	BG065294	Mm.237103	RIKEN cDNA 2610507B11 gene	2610507B11Rik	ENSMUSG00000010277	72503	10.4726	10.3895	10.4016	10.1713	10.1033	10.2229	0.838341	0.000373402	0.0184032
1425649_at	BC021530	Mm.270647	solute carrier family 39 (zinc transporter), member 14	Slc39a14	ENSMUSG00000022094	213053	7.14926	7.29996	6.54497	7.58317	7.66008	6.88315	1.29953	0.00038102	0.0186563
1418072_at	NM_023422	Mm.297655	histone cluster 1, H2bc /// histone cluster 2, H2bb	Hist1h2bc /// Hist2h2bb	ENSMUSG00000018102	319189 /// 68024	8.91862	8.95595	8.59585	8.63679	8.62978	8.24597	0.801616	0.000380739	0.0186628
1451680_at	BC011325	Mm.218639	sulfiredoxin 1 homolog (S. cerevisiae)	Srxn1	ENSMUSG00000032802	76650	7.64266	7.92933	7.46837	7.94027	8.26339	7.78635	1.24541	0.000382555	0.0186707
1453002_at	BE825056	Mm.41702	SRY-box containing gene 11	Sox11	---	20666	5.77068	5.91128	5.75743	6.27498	6.35606	6.13093	1.35834	0.000380239	0.0186789
1434567_at	BE952228	Mm.275953	RIKEN cDNA 4732496O08 gene	4732496O08Rik	ENSMUSG00000046862	242736	9.18025	9.28824	9.14396	8.94776	8.96898	8.88334	0.829126	0.00038066	0.0186792
1449544_a_at	NM_013569	Mm.6539	potassium voltage-gated channel, subfamily H (eag-related), member 2 /// similar to potassium channel erg1a	Kcnh2 /// LOC100047076	ENSMUSG00000038319	100047076 /// 16511	7.88096	7.82397	8.01885	8.18947	8.21124	8.34722	1.26731	0.000379441	0.0186804
1423549_at	BB277461	Mm.6379	solute carrier family 1 (glutamate/neutral amino acid transporter), member 4	Slc1a4	ENSMUSG00000020142	55963	8.27966	8.27779	7.77972	7.87121	7.94761	7.44649	0.780874	0.000382419	0.0186842
1448411_at	NM_011716	Mm.20916	Wolfram syndrome 1 homolog (human)	Wfs1	ENSMUSG00000039474	22393	7.7119	7.64814	7.79592	7.38826	7.33493	7.39917	0.787822	0.000379937	0.0186844
1415971_at	AW546141	Mm.30059	myristoylated alanine rich protein kinase C substrate	Marcks	ENSMUSG00000069662	17118	9.66204	9.46719	9.58734	9.83485	9.82619	9.97618	1.23971	0.000382239	0.0186957
1444258_at	AI481392	Mm.441523	Transcribed locus	---	---	---	6.39283	6.00972	6.38628	6.04464	5.3471	5.75287	0.687318	0.000383915	0.0186966
1428220_at	AK017577	Mm.130260	RIKEN cDNA 5730419I09 gene	5730419I09Rik	ENSMUSG00000030279	74741	8.01508	7.94761	8.20823	8.24996	8.31134	8.62601	1.26647	0.000383852	0.0187137
1425220_x_at	AF067062	Mm.247428	cDNA sequence AF067061 /// similar to 2-cell-stage, variable group, member 1 /// hypothetical protein LOC100038935 /// hypothetical protein LOC100038937 /// hypothetical protein LOC100044308 /// hypothetical protein LOC100045354	AF067061 /// LOC100038935 /// LOC100038937 /// LOC100044308 /// LOC100045354 /// LOC675060	---	100038935 /// 100038937 /// 100044308 /// 100045354 /// 236546 /// 675060	9.05523	8.17815	9.20007	8.63842	7.89811	8.94068	0.802697	0.000384893	0.018724
1422631_at	BE989096	Mm.341377	aryl-hydrocarbon receptor	Ahr	---	11622	6.04386	5.79262	6.06581	6.49287	6.29113	6.4485	1.36054	0.000386223	0.0187685
1452840_at	AV216011	Mm.271188	RIKEN cDNA 1500009L16 gene	1500009L16Rik	---	69784	9.26622	9.11213	9.05826	8.73475	8.72541	8.85784	0.775671	0.000390811	0.0189506
1458351_s_at	BB428573	Mm.350347	kelch-like 2, Mayven (Drosophila)	Klhl2	---	77113	6.3948	6.46995	6.39477	6.78349	6.82768	7.01601	1.37627	0.000390406	0.0189513
1436124_at	BE996519	Mm.166467	phosphate cytidylyltransferase 1, choline, beta isoform	Pcyt1b	ENSMUSG00000035246	236899	9.07526	9.06747	9.42805	8.66245	8.78873	9.19918	0.80959	0.000392798	0.0190265
1435465_at	AW049906	Mm.46675	kelch repeat and BTB (POZ) domain containing 11	Kbtbd11	ENSMUSG00000055675	74901	8.86684	8.81583	7.08031	9.10086	9.15266	7.60512	1.29261	0.000397887	0.0190277
1429218_at	BE457100	Mm.250541	de-etiolated homolog 1 (Arabidopsis)	Det1	ENSMUSG00000030610	76375	8.47922	8.34136	8.3216	8.0983	8.03243	8.0573	0.802597	0.00039427	0.0190364
1416561_at	AF326547	Mm.272120	glutamic acid decarboxylase 1	Gad1	ENSMUSG00000070880	14415	4.43182	4.31912	5.1883	5.04209	5.13163	5.51192	1.51142	0.000393856	0.0190368
1428752_at	AK008219	Mm.211838	solute carrier family 5 (sodium/glucose cotransporter), member 11	Slc5a11	ENSMUSG00000030769	233836	7.60912	7.62829	7.3553	7.30239	7.23095	6.95794	0.775659	0.000393443	0.0190372
1422506_a_at	NM_007793	Mm.6095	cystatin B	Cstb	ENSMUSG00000005054	13014	11.3422	11.2546	10.8563	11.4856	11.6208	11.1732	1.21306	0.000397761	0.0190418
1429934_at	AK015678	Mm.336332	RIKEN cDNA 4930502E18 gene	4930502E18Rik	ENSMUSG00000055555	75013	4.2614	3.97877	4.86725	4.6664	4.40354	5.37306	1.36213	0.000397054	0.0190484
1458099_at	BB291417	---	---	---	---	---	4.95829	4.05966	4.79916	4.0798	3.42218	4.45534	0.658241	0.000397481	0.0190487
1416598_at	NM_031184	Mm.134072	GLIS family zinc finger 2	Glis2	ENSMUSG00000014303	83396	8.88825	8.87011	8.67879	9.20251	9.1457	8.97305	1.22671	0.000396985	0.0190654
1434336_s_at	AW543416	Mm.23808	REST corepressor 1	Rcor1	ENSMUSG00000037896	217864	8.07962	7.96409	7.98091	8.34515	8.30399	8.3309	1.24743	0.000395605	0.0190804
1436589_x_at	BB204677	Mm.1881	protein kinase D2	Prkd2	ENSMUSG00000041187	101540	5.812	5.43727	5.81432	6.11667	6.09447	6.38853	1.43367	0.000396949	0.019084
1427072_at	BM119481	Mm.236928	START domain containing 8	Stard8	ENSMUSG00000031216	236920	6.46846	5.98356	6.86764	6.71459	6.638	7.75078	1.53481	0.000396218	0.0190896
1438948_x_at	AV101079	Mm.1508	translocator protein	Tspo	ENSMUSG00000041736	12257	7.78847	7.45887	6.98479	8.02226	8.22285	7.50344	1.43557	0.000396819	0.0190981
1416168_at	NM_011340	Mm.2044	serine (or cysteine) peptidase inhibitor, clade F, member 1	Serpinf1	ENSMUSG00000000753	20317	7.08493	7.27485	6.59388	6.75336	6.63141	6.22805	0.736961	0.000400343	0.0191248
1428535_at	AK004276	Mm.33179	RIKEN cDNA 9430020K01 gene	9430020K01Rik	---	240185	5.4571	5.32125	5.53748	6.00522	5.69006	6.05734	1.39576	0.00040137	0.0191334
1424948_x_at	L23495	Mm.422886	histocompatibility 2, D region locus 1 /// histocompatibility 2, K1, K region /// similar to H-2K(d) antigen	H2-D1 /// H2-K1 /// LOC100044874	ENSMUSG00000061232	100044874 /// 14964 /// 14972	5.88409	5.9072	5.69798	6.21358	6.41196	6.21358	1.36834	0.000401142	0.0191428
1416499_a_at	NM_011722	Mm.150373	dynactin 6	Dctn6	ENSMUSG00000031516	22428	8.93333	8.92834	8.83372	9.31898	9.17607	9.08628	1.22837	0.000404596	0.0192668
1417946_at	NM_134130	Mm.273108	abhydrolase domain containing 3	Abhd3	ENSMUSG00000002475	106861	5.07279	4.59849	4.55701	5.46031	5.14191	5.47156	1.55018	0.000406861	0.0193338
1434909_at	BF462770	Mm.300814	Ras-related GTP binding D	Rragd	---	52187	8.03586	7.97423	9.34974	7.72923	7.57095	9.0996	0.801826	0.000406631	0.0193433
1435945_a_at	BG865910	Mm.9911	potassium intermediate/small conductance calcium-activated channel, subfamily N, member 4	Kcnn4	ENSMUSG00000054342	16534	6.3496	6.31711	6.00073	6.67678	6.75424	6.78479	1.44348	0.000407994	0.0193672
1417748_x_at	NM_008021	Mm.42148	forkhead box M1	Foxm1	ENSMUSG00000001517	14235	7.22839	7.26611	7.49798	6.90248	6.8192	7.14426	0.771324	0.000411199	0.0194376
1460021_at	BB825323	Mm.381721	predicted gene, EG626231	EG626231	---	626231	4.42575	4.8849	4.78336	3.97802	4.45123	4.29926	0.729506	0.000410911	0.0194443
1456424_s_at	AI591480	Mm.6105	phospholipid transfer protein	Pltp	ENSMUSG00000017754	18830	10.9503	10.6961	11.097	11.1336	11.0177	11.6664	1.28973	0.000411842	0.0194476
1424293_s_at	BC021435	Mm.279158	transmembrane protein 55A	Tmem55a	ENSMUSG00000028221	72519	9.31858	9.32744	9.2979	9.56344	9.5309	9.68357	1.2143	0.000410565	0.0194483
1434875_a_at	AV018952	Mm.244426	high mobility group nucleosomal binding domain 3	Hmgn3	---	94353	6.48094	5.90521	6.1876	6.72215	6.57624	6.89967	1.47079	0.000412337	0.0194506
1457745_at	AA798732	Mm.135984	G protein-coupled receptor 4	Gpr4	ENSMUSG00000044317	319197	7.79866	7.81636	7.79544	8.08677	8.18909	8.12972	1.25886	0.000410481	0.0194648
1419286_s_at	NM_009879	Mm.10125	intraflagellar transport 81 homolog (Chlamydomonas)	Ift81	ENSMUSG00000029469	12589	7.50666	7.4728	7.39428	7.84785	7.76672	7.88038	1.29781	0.000413656	0.0194924
1428847_a_at	BM248206	Mm.402299	microtubule-actin crosslinking factor 1	Macf1	ENSMUSG00000028649	11426	9.20267	8.77584	9.06097	8.78355	8.4781	8.86712	0.81189	0.000414534	0.0195134
1425284_a_at	AB046693	Mm.34867	RAB27A, member RAS oncogene family	Rab27a	ENSMUSG00000032202	11891	6.03679	6.1374	6.25769	5.42978	5.7878	5.80873	0.724644	0.000415432	0.0195353
1426914_at	BG076407	Mm.25300	MARVEL (membrane-associating) domain containing 2	Marveld2	ENSMUSG00000021636	218518	3.85233	3.58941	4.16356	4.16719	4.23396	4.99535	1.52901	0.000417227	0.0195993
1442359_at	BE995447	Mm.458956	expressed sequence AW045895	AW045895	---	100891	8.14398	8.08518	7.43304	8.50018	8.36042	7.82327	1.26695	0.000419001	0.0196621
1419332_at	NM_019397	Mm.37707	EGF-like-domain, multiple 6	Egfl6	ENSMUSG00000000402	54156	4.81611	4.74309	4.59127	3.99605	4.41535	3.92051	0.663791	0.000420081	0.0196923
AFFX-TransRecMur/X57349_M_at	AFFX-TransRecMur/X57349_M	Mm.28683	transferrin receptor	Tfrc	---	22042	6.82965	7.07555	6.52356	7.25457	7.34943	7.10959	1.35089	0.000421173	0.0197025
1450479_x_at	X63440	Mm.319117	protein tyrosine phosphatase, non-receptor type 12	Ptpn12	---	19248	9.21694	9.22416	9.46319	9.59869	9.44355	9.69516	1.21387	0.000421023	0.0197159
AFFX-r2-Ec-bioD-5_at	AFFX-r2-Ec-bioD-5	---	---	---	---	---	11.9886	12.2855	12.0192	11.7328	11.7907	11.8593	0.814101	0.000423259	0.0197796
1437200_at	BM235711	Mm.23928	FCH domain only 2	Fcho2	---	218503	7.7739	7.45879	7.66719	8.0839	7.75218	8.08691	1.26763	0.000424327	0.019809
1417124_at	NM_019771	Mm.28919	destrin	Dstn	ENSMUSG00000015932	56431	12.4802	12.5464	12.3152	12.2755	12.25	12.1577	0.859536	0.000425161	0.0198274
1450976_at	AI987929	Mm.30837	N-myc downstream regulated gene 1	Ndrg1	ENSMUSG00000005125	17988	8.51599	8.36912	8.1257	8.75075	9.38316	8.69046	1.55847	0.000425905	0.0198415
1437503_a_at	BB533076	Mm.196533	scotin gene	Scotin	ENSMUSG00000025647	66940	9.343	9.18511	9.26154	9.57871	9.55007	9.4737	1.20792	0.000428284	0.0199318
1419601_at	AF322631	Mm.254563	potassium inwardly-rectifying channel, subfamily J, member 10	Kcnj10	---	16513	5.81285	5.4878	6.01484	6.17579	6.3852	6.46543	1.50512	0.000428945	0.019942
AFFX-BioB-5_at	AFFX-BioB-5	---	---	---	---	---	8.0129	8.36727	8.04932	7.63397	7.80047	7.82422	0.766553	0.000437043	0.0202975
1431100_at	BB631353	Mm.74632	RIKEN cDNA 5830482F20 gene	5830482F20Rik	---	320435	5.08116	5.26764	5.11206	4.71124	4.81497	4.49134	0.718286	0.00043845	0.0203002
1442264_at	BB089844	Mm.77017	RAS, guanyl releasing protein 2	Rasgrp2	---	19395	5.98326	6.01333	6.14695	6.36473	6.37863	6.7606	1.37365	0.000437634	0.0203041
1436317_at	BM115569	Mm.392520	RIKEN cDNA D230012E17 gene	D230012E17Rik	---	241062	7.66909	7.6022	7.95083	7.32795	7.09935	7.64685	0.768382	0.000438298	0.0203139
1427450_x_at	BI080370	Mm.3390	myosin IB	Myo1b	ENSMUSG00000018417	17912	7.51889	7.4548	7.77942	7.11103	7.16763	7.39738	0.780201	0.000440291	0.0203645
1420621_a_at	NM_007471	Mm.277585	amyloid beta (A4) precursor protein	App	ENSMUSG00000022892	11820	5.72129	5.83678	5.84787	6.14149	6.20239	6.50401	1.4008	0.000444684	0.0204836
1427405_s_at	BF682225	Mm.220334	RAB11 family interacting protein 5 (class I)	Rab11fip5	ENSMUSG00000051343	52055	4.32372	4.60812	4.75024	4.67016	5.17799	5.48139	1.47192	0.000444115	0.0204993
1415928_a_at	AU080586	Mm.28357	microtubule-associated protein 1 light chain 3 beta	Map1lc3b	ENSMUSG00000031812	67443	10.6381	10.5082	10.562	10.3681	10.3181	10.375	0.861417	0.000444623	0.0205018
1416326_at	NM_007763	Mm.272368	cysteine-rich protein 1 (intestinal)	Crip1	ENSMUSG00000006360	12925	10.5089	10.4576	10.3843	10.7382	11.1267	10.6614	1.32468	0.000443733	0.0205027
1436789_at	BM120177	Mm.247595	cyclin J-like	Ccnjl	---	380694	6.84815	6.69639	6.74781	7.07707	7.15915	7.3536	1.35732	0.000446054	0.0205258
1449022_at	AI413223	Mm.331129	nestin	Nes	ENSMUSG00000004891	18008	7.43268	7.54891	7.40176	7.90867	8.04299	7.6342	1.3247	0.000450796	0.0206597
1435929_at	AV085117	---	similar to RIKEN cDNA 9630033F20 gene	LOC677429	---	677429	8.14543	8.2309	8.19659	7.88361	7.94632	7.7778	0.801023	0.000450347	0.0206601
1452094_at	AI314028	Mm.2212	procollagen-proline, 2-oxoglutarate 4-dioxygenase (proline 4-hydroxylase), alpha 1 polypeptide	P4ha1	ENSMUSG00000019916	18451	8.60706	8.37124	8.11726	8.76814	8.98359	8.66019	1.36793	0.000450221	0.0206753
1448602_at	NM_011224	Mm.27806	muscle glycogen phosphorylase	Pygm	ENSMUSG00000032648	19309	5.99576	6.18033	5.53038	6.37448	6.63632	6.02993	1.36189	0.000449936	0.0206833
1438787_at	BB397151	Mm.270315	zinc finger and SCAN domains 10	Zscan10	ENSMUSG00000023902	332221	10.7559	10.7448	10.8475	10.511	10.5303	10.6016	0.849665	0.00045351	0.0207419
1433668_at	BI410130	Mm.27769	proline-rich nuclear receptor coactivator 1	Pnrc1	ENSMUSG00000040128	108767	9.89889	9.58089	9.99708	10.0363	10.117	10.4295	1.29983	0.000453366	0.0207563
1418390_at	BB094173	Mm.330408	PHD finger protein 21A	Phf21a	---	192285	9.12005	9.07929	9.02263	8.5679	8.61812	8.84442	0.764066	0.000454854	0.0207612
1423451_at	AI574180	Mm.9052	progesterone receptor membrane component 1	Pgrmc1	ENSMUSG00000006373	53328	10.9467	10.8647	10.981	10.7152	10.6661	10.7602	0.860398	0.000454584	0.0207699
1437162_at	BM203355	Mm.406591	Transcribed locus	---	---	---	7.2978	7.10724	7.23556	6.81336	6.26333	6.982	0.703578	0.000455743	0.0207808
1451491_at	BC016225	Mm.32826	BCDIN3 domain containing	Bcdin3d	ENSMUSG00000037525	75284	8.26303	8.43562	7.67824	7.94364	8.14836	7.25988	0.789713	0.000457874	0.0208568
1417482_at	NM_028602	Mm.390423	testis expressed gene 19	Tex19	ENSMUSG00000039329	73679	10.094	10.183	9.60044	10.3466	10.5021	9.84495	1.20788	0.000458846	0.02088
1433665_at	AW536822	Mm.27389	vacuolar protein sorting 41 (yeast)	Vps41	ENSMUSG00000041236	218035	9.67311	9.68865	9.52585	9.27483	9.46319	9.26614	0.816443	0.000462178	0.0209471
1431321_at	BE953598	Mm.448935	RIKEN cDNA 4930513E20 gene	4930513E20Rik	---	78804	4.89803	4.8776	4.39238	4.39951	4.15298	4.02615	0.696267	0.000464104	0.0209502
1436365_at	BG922355	Mm.440160	zinc finger and BTB domain containing 7C	Zbtb7c	ENSMUSG00000044646	207259	5.46794	5.57787	4.71124	4.79382	4.9662	4.44923	0.705026	0.000461459	0.0209566
1460512_a_at	AK015024	Mm.389425	RIKEN cDNA 4930558O21 gene	4930558O21Rik	ENSMUSG00000027703	68307	5.89741	6.07876	6.13043	5.48251	5.40974	5.78377	0.721804	0.000461055	0.0209594
1442473_at	BG070998	---	---	---	---	---	5.8475	5.21315	5.50154	5.39603	4.82941	5.0316	0.739911	0.000462942	0.0209607
1435659_a_at	AA153477	Mm.439915	triosephosphate isomerase 1	Tpi1	ENSMUSG00000023456	21991	11.7405	11.5809	11.3975	11.8481	12.0384	11.9225	1.29649	0.000462019	0.020961
1417703_at	NM_008990	Mm.4341	poliovirus receptor-related 2	Pvrl2	ENSMUSG00000062300	19294	9.69367	9.68861	9.499	9.45906	9.36636	9.25024	0.83045	0.000463939	0.0209637
1453570_x_at	AV252862	Mm.155696	blocked early in transport 1 homolog (S. cerevisiae)-like	Bet1l	ENSMUSG00000025484	54399	7.82251	7.90485	7.6742	7.39027	7.60939	7.37024	0.788649	0.000463925	0.0209841
1418436_at	AB019212	Mm.248042	syntaxin 7	Stx7	ENSMUSG00000019998	53331	9.12178	9.04256	9.3408	9.39209	9.39307	9.55445	1.21357	0.000468112	0.0210678
1415838_at	AK005203	Mm.29344	serine incorporator 1	Serinc1	ENSMUSG00000019877	56442	8.99334	8.99839	9.21774	8.63818	8.61812	9.01103	0.805528	0.000467395	0.0210777
1441312_at	BE957323	Mm.442155	Transcribed locus	---	---	---	3.80253	3.73092	3.75134	3.36704	3.29964	3.3152	0.740052	0.000468108	0.0210887
1451069_at	BC017621	Mm.400129	proviral integration site 3	Pim3	ENSMUSG00000035828	223775	11.1619	11.26	10.9254	10.7744	11.1282	10.4114	0.792483	0.000470272	0.021144
1420427_a_at	NM_133941	Mm.199223	DEAH (Asp-Glu-Ala-His) box polypeptide 32	Dhx32	ENSMUSG00000030986	101437	9.24294	9.21189	9.35417	9.44133	9.46281	9.66567	1.19279	0.00047094	0.0211529
1420088_at	AI462015	Mm.170515	nuclear factor of kappa light chain gene enhancer in B-cells inhibitor, alpha	Nfkbia	---	18035	10.5768	10.5133	10.6322	10.3771	10.3024	10.3934	0.860721	0.000471755	0.0211684
1416271_at	NM_022032	Mm.28209	PERP, TP53 apoptosis effector	Perp	ENSMUSG00000019851	64058	9.31551	9.31491	8.36633	8.96127	9.06594	8.12936	0.824103	0.000472568	0.0211838
1444051_at	AA215046	Mm.444851	0 day neonate thymus cDNA, RIKEN full-length enriched library, clone:A430091K08 product:hypothetical protein, full insert sequence	---	---	---	8.76577	8.8287	9.17283	8.35429	8.28252	8.99592	0.773761	0.000474789	0.0212622
1448656_at	NM_007581	Mm.3544	calcium channel, voltage-dependent, beta 3 subunit	Cacnb3	ENSMUSG00000003352	12297	8.44108	8.37567	8.03212	7.99576	8.17955	7.64138	0.79002	0.000478245	0.0213745
1439153_at	AV274826	Mm.287609	IBR domain containing 2	Ibrdc2	---	218215	5.47271	5.69223	5.79893	6.07509	5.98414	6.37091	1.40968	0.000478185	0.0213931
1435448_at	BM120925	Mm.141083	BCL2-like 11 (apoptosis facilitator)	Bcl2l11	---	12125	8.41451	8.43958	8.21372	8.75065	8.70749	8.67545	1.28121	0.000482699	0.0214672
1433444_at	BB705380	Mm.61526	3-hydroxy-3-methylglutaryl-Coenzyme A synthase 1 /// similar to Hmgcs1 protein	Hmgcs1 /// LOC100040592	ENSMUSG00000075461	100040592 /// 208715	11.3199	11.1521	11.09	11.597	11.3283	11.3562	1.18144	0.000481817	0.0214704
1416899_at	NM_009482	Mm.10205	undifferentiated embryonic cell transcription factor 1	Utf1	ENSMUSG00000047751	22286	12.1832	12.3353	12.0728	12.0086	12.1018	11.654	0.82821	0.000483302	0.0214729
1418505_at	NM_027722	Mm.24397	nudix (nucleoside diphosphate linked moiety X)-type motif 4 /// similar to Nudt4 protein	LOC100048122 /// Nudt4	ENSMUSG00000020029	100048122 /// 71207	10.6242	10.6238	10.3515	10.8667	10.8131	10.7727	1.22073	0.000482464	0.021478
1455812_x_at	BB530515	Mm.248337	vasorin	Vasn	ENSMUSG00000039646	246154	5.30036	5.08409	5.60455	5.64663	5.70159	6.16706	1.42744	0.000481682	0.0214856
1418569_at	BG070068	Mm.286536	filamin binding LIM protein 1	Fblim1	ENSMUSG00000006219	74202	10.3742	10.5048	10.5831	10.064	10.3188	10.194	0.816381	0.000484229	0.0214929
1422721_at	NM_031880	Mm.358793	tyrosine kinase, non-receptor, 1	Tnk1	ENSMUSG00000001583	83813	7.44649	7.21103	7.40411	7.75415	7.75232	7.7945	1.33457	0.000481665	0.0215061
1452905_at	AV015833	Mm.260733	GTL2, imprinted maternally expressed untranslated mRNA /// latrophilin 1	Gtl2 /// Lphn1	---	17263 /// 330814	9.17972	9.0875	9.40069	9.0102	8.70261	9.00014	0.80418	0.000486937	0.0215707
1455114_at	BB547482	Mm.25457	cyclin O	Ccno	ENSMUSG00000042417	218630	5.41994	5.50788	6.10997	4.9906	4.98974	4.82351	0.616943	0.000486536	0.0215741
1418553_at	NM_133962	Mm.170461	rho/rac guanine nucleotide exchange factor (GEF) 18	Arhgef18	ENSMUSG00000004568	102098	9.19975	8.99839	9.29953	8.83916	8.60492	9.05884	0.795496	0.000489273	0.0216529
1420499_at	NM_008102	Mm.10651	GTP cyclohydrolase 1	Gch1	ENSMUSG00000037580	14528	5.67598	5.55661	5.55891	5.95213	6.17699	6.47233	1.54392	0.000491965	0.0217506
1434285_at	BB701578	Mm.37932	FERM domain containing 4A	Frmd4a	---	209630	7.69692	7.56381	7.56212	6.938	6.88093	7.36953	0.696296	0.000493114	0.0217801
1435113_x_at	AV007850	Mm.2319	stathmin-like 3	Stmn3	ENSMUSG00000027581	20262	8.75206	8.71128	8.83143	8.46544	8.46027	8.42203	0.804355	0.000496111	0.021891
1436915_x_at	AU024771	Mm.197518	lysosomal-associated protein transmembrane 4B	Laptm4b	ENSMUSG00000022257	114128	9.39406	9.08052	9.9124	9.56938	9.53294	10.2841	1.26379	0.000497857	0.0219466
1441243_at	BM251084	Mm.453439	Transcribed locus	---	---	---	6.32706	5.7959	6.27789	5.70121	5.27027	5.98602	0.719845	0.000500397	0.0220155
1418936_at	BC022952	Mm.86646	v-maf musculoaponeurotic fibrosarcoma oncogene family, protein F (avian)	Maff	ENSMUSG00000042622	17133	7.0062	6.84661	6.71418	7.40734	7.60061	7.00569	1.41031	0.000500895	0.0220159
1460351_at	BC021916	Mm.280038	S100 calcium binding protein A11 (calgizzarin)	S100a11	ENSMUSG00000027907	20195	10.5189	10.4014	10.0979	10.658	10.7641	10.3874	1.2031	0.000500051	0.0220218
1452449_at	AI006067	Mm.344074	homeobox containing 1	Hmbox1	ENSMUSG00000021972	219150	5.70069	5.94294	5.78233	5.01704	5.56721	5.36347	0.713773	0.000501542	0.0220229
1444858_at	BG074597	---	---	---	---	---	4.57325	4.64777	4.64242	3.99061	3.98007	4.34029	0.702768	0.000505285	0.0221657
1417501_at	NM_015797	Mm.27445	F-box protein 6	Fbxo6	ENSMUSG00000055401	50762	9.94439	10.0477	10.0336	9.48268	9.90599	9.62759	0.795767	0.000510633	0.0223568
1458716_at	BB376480	Mm.35315	dual specificity phosphatase 27 (putative)	Dusp27	ENSMUSG00000026564	240892	8.22765	8.37262	9.0631	7.95367	8.04303	8.47986	0.763421	0.000510162	0.0223579
1428897_at	AK011611	Mm.87238	RIKEN cDNA 2610029I01 gene	2610029I01Rik	ENSMUSG00000028251	77032	8.80712	8.73843	8.47543	8.32762	8.51966	8.09653	0.78185	0.000518576	0.0226605
1434666_at	BF660283	---	similar to polycomb group ring finger 5	LOC100048247	---	100048247	5.42805	5.17295	5.1177	5.73556	5.75312	5.76941	1.43454	0.000518274	0.0226693
1419896_at	BB001228	Mm.17774	expressed sequence BB001228	BB001228	---	103503	8.99999	9.1078	8.92346	8.72103	8.55275	8.73142	0.793397	0.000521178	0.0227083
1417395_at	BG069413	Mm.4325	Kruppel-like factor 4 (gut)	Klf4	ENSMUSG00000003032	16600	10.3538	10.2968	10.0661	10.484	10.6562	10.4247	1.21986	0.000522968	0.0227204
1450350_a_at	NM_030887	Mm.103560	Jun dimerization protein 2	Jundm2	ENSMUSG00000034271	81703	7.89891	7.93634	6.87111	7.60676	7.5799	6.44504	0.78069	0.000521128	0.022728
1434170_at	BB274776	Mm.55685	WD repeat domain 40B	Wdr40b	ENSMUSG00000045284	245404	6.50503	6.75379	7.18618	7.0701	7.06807	7.54191	1.33416	0.000520672	0.0227301
1437308_s_at	AV024285	Mm.24816	coagulation factor II (thrombin) receptor	F2r	ENSMUSG00000048376	14062	9.4627	9.3907	9.60324	9.69685	9.632	9.91954	1.20113	0.000522716	0.0227314
1456226_x_at	BB234940	Mm.5021	discoidin domain receptor family, member 1	Ddr1	ENSMUSG00000003534	12305	8.9651	8.73735	9.35115	9.21164	9.02577	9.60708	1.20059	0.000522385	0.0227389
1422607_at	NM_007960	Mm.4866	ets variant gene 1	Etv1	ENSMUSG00000004151	14009	8.94338	8.99717	9.0617	9.28251	9.19503	9.3929	1.22335	0.000524065	0.0227461
1454959_s_at	BQ174580	Mm.254629	guanine nucleotide binding protein, alpha inhibiting 1	Gnai1	ENSMUSG00000057614	14677	8.23897	8.02392	8.15489	8.46202	8.41744	8.55559	1.26698	0.000528437	0.0228918
1417109_at	BC005738	Mm.15801	tubulointerstitial nephritis antigen-like	Tinagl	---	94242	6.11589	6.29189	6.16215	6.66303	6.95974	6.41085	1.41268	0.000528044	0.0228968
1422638_s_at	NM_018750	Mm.248291	Ras association (RalGDS/AF-6) domain family 5	Rassf5	ENSMUSG00000026430	54354	4.56695	4.29146	4.92102	4.85858	5.04135	6.13195	1.74018	0.000534611	0.0231371
1418304_at	NM_130878	Mm.156506	protocadherin 21	Pcdh21	ENSMUSG00000021803	170677	6.3851	6.172	6.9192	6.74194	6.5646	7.33805	1.31008	0.00053613	0.0231805
1449310_at	BC005440	Mm.4630	prostaglandin E receptor 2 (subtype EP2)	Ptger2	ENSMUSG00000037759	19217	4.74865	4.47289	5.50774	4.06893	4.03104	4.1222	0.581074	0.000537062	0.0231986
1433423_at	AK008679	---	RIKEN cDNA 2210008N01 gene	2210008N01Rik	---	76579	4.32884	4.66858	4.46852	3.99856	4.01024	3.94186	0.707714	0.00053952	0.0232825
1455792_x_at	AV124445	Mm.400253	necdin	Ndn	ENSMUSG00000033585	17984	6.37105	5.99462	6.96719	6.71203	6.88895	7.36503	1.48097	0.000541014	0.0233246
1451097_at	BC015289	Mm.9684	vasodilator-stimulated phosphoprotein	Vasp	ENSMUSG00000030403	22323	10.3561	10.3767	10.6119	10.5725	10.6081	10.867	1.17639	0.000542644	0.0233726
1452436_at	AF117951	Mm.116714	lysyl oxidase-like 2 /// similar to lysyl oxidase-like 2	LOC100047339 /// Loxl2	ENSMUSG00000034205	100047339 /// 94352	4.95541	5.02101	5.01918	5.22248	5.63673	5.8479	1.50393	0.000544522	0.0234311
1454938_at	BG070318	Mm.213991	sorting nexin 13	Snx13	ENSMUSG00000020590	217463	7.69605	7.53652	7.78744	8.03921	7.97527	8.11083	1.29174	0.00054602	0.0234731
1433733_a_at	BG069864	Mm.26237	cryptochrome 1 (photolyase-like)	Cry1	ENSMUSG00000020038	12952	8.88012	8.82867	9.0998	9.14001	9.04169	9.42105	1.20197	0.000546961	0.0234912
1417373_a_at	AW491660	Mm.1155	tubulin, alpha 4A	Tuba4a	---	22145	12.7546	12.7003	12.7773	12.5883	12.5291	12.5573	0.879259	0.000549282	0.023546
1428492_at	BM208214	Mm.22213	GLI pathogenesis-related 2	Glipr2	ENSMUSG00000028480	384009	8.9263	8.95715	8.54855	9.19782	9.51816	8.82008	1.29649	0.000550008	0.0235548
1416985_at	AB018194	Mm.1682	signal-regulatory protein alpha	Sirpa	ENSMUSG00000037902	19261	6.09826	6.01573	5.55109	6.54839	6.43817	5.98444	1.35224	0.000549148	0.0235627
1427228_at	AF205078	Mm.29933	palladin, cytoskeletal associated protein	Palld	ENSMUSG00000058056	72333	9.00635	9.03148	9.43992	8.65974	8.6796	9.19335	0.804298	0.000550755	0.0235644
1449324_at	BM234652	Mm.387108	ERO1-like (S. cerevisiae)	Ero1l	ENSMUSG00000021831	50527	9.84219	9.65122	9.56897	9.99587	10.2201	9.95273	1.30018	0.000554034	0.0236598
1446426_at	BB366156	---	---	---	---	---	7.0709	6.2223	6.8404	6.4907	5.68364	6.59588	0.733794	0.000553933	0.0236779
1452368_at	AI853148	Mm.333722	breakpoint cluster region homolog	Bcr	ENSMUSG00000009681	110279	7.64059	7.70956	7.98625	7.2246	7.25544	7.78648	0.783385	0.000563231	0.0240298
1429692_s_at	BB698398	Mm.10651	GTP cyclohydrolase 1	Gch1	ENSMUSG00000037580	14528	3.64219	3.78114	3.53459	3.98347	4.3262	4.03425	1.37995	0.000565282	0.024049
1416992_at	NM_008595	Mm.149235	MFNG O-fucosylpeptide 3-beta-N-acetylglucosaminyltransferase /// similar to manic fringe	LOC100046464 /// Mfng	ENSMUSG00000018169	100046464 /// 17305	7.98062	8.09495	7.46465	8.14918	8.53771	7.95727	1.29671	0.000565962	0.0240553
1424862_s_at	AB072336	Mm.235738	mindbomb homolog 2 (Drosophila)	Mib2	ENSMUSG00000029060	76580	8.69866	8.82675	8.33252	8.42513	8.35258	8.10713	0.800845	0.000565268	0.0240711
1435394_s_at	AI503490	Mm.262	ras homolog gene family, member C	Rhoc	ENSMUSG00000002233	11853	9.61628	9.73391	9.65959	9.89835	9.95684	9.91117	1.19118	0.000565145	0.0240886
1455993_at	BG071076	Mm.254610	odd Oz/ten-m homolog 4 (Drosophila)	Odz4	ENSMUSG00000048078	23966	5.6636	5.39603	5.99061	5.10193	4.97472	5.55973	0.722024	0.00056797	0.0241178
1436950_at	AW541802	Mm.21048	v-crk sarcoma virus CT10 oncogene homolog (avian)-like	Crkl	---	12929	9.55241	9.52069	9.61055	9.22561	9.27253	9.39067	0.832634	0.000573265	0.0243198
1449632_s_at	AI325255	Mm.3894	FK506 binding protein 10	Fkbp10	ENSMUSG00000001555	14230	8.07757	8.06937	8.08088	7.73216	7.74624	7.82769	0.808484	0.000579256	0.0245509
1448757_at	NM_008884	Mm.392123	promyelocytic leukemia	Pml	ENSMUSG00000036986	18854	10.1473	10.048	9.90715	9.74744	9.85252	9.66388	0.825343	0.000581519	0.0246237
1419647_a_at	NM_133662	Mm.25613	immediate early response 3	Ier3	ENSMUSG00000003541	15937	9.01056	8.72882	8.65156	9.29328	9.92345	9.17058	1.64611	0.000582125	0.0246262
1422789_at	NM_009022	Mm.42016	aldehyde dehydrogenase family 1, subfamily A2	Aldh1a2	ENSMUSG00000013584	19378	5.25287	5.44944	5.41968	4.88973	5.00639	4.94508	0.744239	0.000583316	0.0246535
1415949_at	BC010197	Mm.31395	carboxypeptidase E /// similar to carboxypeptidase E	Cpe /// LOC100046434	ENSMUSG00000037852	100046434 /// 12876	6.80487	6.89653	6.08264	6.19309	6.17577	5.88889	0.711833	0.000584609	0.0246619
1418649_at	BB284358	Mm.133037	EGL nine homolog 3 (C. elegans)	Egln3	ENSMUSG00000035105	112407	8.86685	8.62332	8.1998	9.10857	9.77507	8.75954	1.62608	0.000584307	0.0246722
1430150_at	AK017809	Mm.87629	DCP2 decapping enzyme homolog (S. cerevisiae)	Dcp2	ENSMUSG00000024472	70640	7.82015	7.78506	8.07918	7.4993	7.51927	7.79288	0.817448	0.000585636	0.0246821
1415729_at	BQ174223	Mm.10504	3-phosphoinositide dependent protein kinase-1	Pdpk1	---	18607	8.95668	8.87689	9.00084	9.27867	9.07459	9.42097	1.24499	0.000587022	0.0247174
1417869_s_at	NM_022325	Mm.156919	cathepsin Z	Ctsz	ENSMUSG00000016256	64138	8.71614	8.67994	8.8749	8.91172	8.99541	9.24991	1.22882	0.000588562	0.0247591
1449773_s_at	AI323528	Mm.1360	growth arrest and DNA-damage-inducible 45 beta	Gadd45b	ENSMUSG00000015312	17873	7.32879	7.20187	7.28141	7.5655	7.75166	7.60592	1.29814	0.000591057	0.0247947
1452127_a_at	BM236743	Mm.3414	protein tyrosine phosphatase, non-receptor type 13	Ptpn13	ENSMUSG00000034573	19249	6.35549	6.23362	6.34333	6.72822	6.57913	7.04897	1.39875	0.000590635	0.0248001
1455741_a_at	AW553715	Mm.439998	endothelin converting enzyme 1	Ece1	ENSMUSG00000057530	230857	8.63461	8.63461	9.0605	8.37662	8.19875	8.79064	0.801633	0.000590199	0.0248049
1421871_at	NM_019989	Mm.260760	SH3-binding domain glutamic acid-rich protein like	Sh3bgrl	---	56726	6.09274	6.42419	6.54345	5.74968	5.77661	6.10287	0.721185	0.000595479	0.024957
1418578_at	BC006713	Mm.291235	diacylglycerol kinase, alpha	Dgka	ENSMUSG00000025357	13139	8.33677	8.35051	8.69494	8.59512	8.65778	8.99403	1.22128	0.000596894	0.0249931
1424746_at	BC016221	Mm.99996	kinesin family member 1C	Kif1c	ENSMUSG00000020821	16562	7.08855	6.88258	7.17444	7.34688	7.54081	7.59871	1.37204	0.000598172	0.0250233
1422293_a_at	NM_134112	Mm.329299	potassium channel tetramerisation domain containing 1	Kctd1	ENSMUSG00000036225	106931	6.04913	6.23503	5.94379	5.80994	5.62904	5.30283	0.715178	0.000602033	0.0251382
1422678_at	AK002443	Mm.180189	diacylglycerol O-acyltransferase 2	Dgat2	ENSMUSG00000030747	67800	7.01169	7.04361	6.88627	7.30383	7.45218	7.20875	1.26744	0.000602752	0.025145
1434481_at	BI695596	Mm.258352	RIKEN cDNA 4121402D02 gene	4121402D02Rik	---	74026	7.57311	7.46275	7.53495	7.78181	7.86423	7.90962	1.25768	0.000601643	0.0251452
1418286_a_at	NM_010110	Mm.3374	ephrin B1	Efnb1	ENSMUSG00000031217	13641	6.61229	6.64063	6.3961	6.24237	6.35922	5.87684	0.764781	0.000604785	0.0251832
1423259_at	BB121406	Mm.458006	inhibitor of DNA binding 4 /// similar to Id4	Id4 /// LOC100045546	ENSMUSG00000021379	100045546 /// 15904	6.23178	5.99462	5.97371	5.39768	5.69272	5.37306	0.677193	0.00060424	0.0251837
1441030_at	BB308974	Mm.212395	retinoic acid induced 14	Rai14	---	75646	4.47259	4.29117	4.53588	3.98332	3.88837	4.13278	0.741667	0.000607824	0.0252166
1454716_x_at	AA960638	Mm.180182	cytochrome c oxidase, subunit Vb /// similar to cytochrome c oxidase, subunit Vb	Cox5b /// LOC100046079	ENSMUSG00000061518	100046079 /// 12859	12.1708	12.1811	12.0229	11.9131	12.0297	11.8007	0.8647	0.000607491	0.025226
1425503_at	AB037596	Mm.314757	glucosaminyl (N-acetyl) transferase 2, I-branching enzyme	Gcnt2	ENSMUSG00000021360	14538	8.63443	8.58276	8.57303	8.246	8.18795	8.36892	0.797541	0.000606964	0.0252273
1460411_s_at	BC022157	Mm.311974	expressed sequence AW548124 /// similar to Expressed sequence AW548124	AW548124 /// LOC100048505	ENSMUSG00000024247	100048505 /// 106522	6.1572	6.02669	5.42978	6.56225	6.51601	5.75521	1.32698	0.000606582	0.0252347
1417343_at	AB032010	Mm.208287	FXYD domain-containing ion transport regulator 6	Fxyd6	ENSMUSG00000066705	59095	10.1266	10.0548	9.98723	9.70557	9.92434	9.61815	0.811565	0.000609282	0.0252538
1437103_at	AV293532	Mm.294740	insulin-like growth factor 2 mRNA binding protein 2	Igf2bp2	ENSMUSG00000033581	319765	8.96408	8.76918	9.67331	9.13882	9.24856	9.99311	1.25702	0.00061039	0.0252765
1418253_a_at	NM_011020	Mm.39330	heat shock protein 4 like	Hspa4l	ENSMUSG00000025757	18415	5.2652	5.48673	4.84248	5.71479	5.87554	5.85204	1.56275	0.000615872	0.0254102
1416021_a_at	BC002008	Mm.741	fatty acid binding protein 5, epidermal /// similar to Fatty acid-binding protein, epidermal (E-FABP) (Psoriasis-associated fatty acid-binding protein homolog) (PA-FABP) (Keratinocyte lipid-binding protein) /// similar to Fatty acid binding protein 5, epidermal	Fabp5 /// LOC547041 /// LOC620603	ENSMUSG00000027533	16592 /// 547041 /// 620603	10.4802	10.3068	10.7195	10.6954	10.6994	10.9074	1.20426	0.000616605	0.0254172
1448499_a_at	NM_007940	Mm.15295	epoxide hydrolase 2, cytoplasmic	Ephx2	ENSMUSG00000022040	13850	8.99526	8.87656	8.92145	8.50011	8.69329	8.6441	0.8051	0.000615505	0.0254183
1448873_at	NM_008756	Mm.4807	occludin	Ocln	ENSMUSG00000021638	18260	5.16787	5.16521	4.94734	5.64026	5.45828	5.49759	1.359	0.000617214	0.0254191
1433487_at	BI739053	Mm.259751	chloride channel 3	Clcn3	ENSMUSG00000004319	12725	8.13918	8.13752	8.14141	8.36035	8.4937	8.42084	1.21981	0.000615188	0.0254285
1422228_at	NM_009290	Mm.558	wingless-related MMTV integration site 8A	Wnt8a	ENSMUSG00000012282	20890	4.28673	4.10413	4.24065	4.58763	4.78862	4.97334	1.50026	0.000614857	0.0254382
1416564_at	NM_011446	Mm.42162	SRY-box containing gene 7	Sox7	ENSMUSG00000063060	20680	6.14902	6.16079	5.66361	6.62588	6.58269	6.0546	1.34756	0.000620342	0.0255246
1459903_at	AA144045	Mm.335187	sema domain, immunoglobulin domain (Ig), and GPI membrane anchor, (semaphorin) 7A	Sema7a	ENSMUSG00000038264	20361	6.35449	6.51982	6.44032	6.8404	6.96391	6.71318	1.32304	0.000622065	0.0255489
1415964_at	NM_009127	Mm.267377	stearoyl-Coenzyme A desaturase 1	Scd1	ENSMUSG00000037071	20249	9.40622	9.26018	9.1191	9.5637	9.66385	9.46403	1.2361	0.000621652	0.0255552
1434445_at	BB403657	Mm.322931	DNA segment, Chr 15, Wayne State University 169, expressed	D15Wsu169e	ENSMUSG00000033697	223666	7.41695	7.43217	7.07895	7.73575	7.67595	7.44262	1.23936	0.00062298	0.0255632
1431751_a_at	AK012553	Mm.45628	metallophosphoesterase domain containing 2	Mpped2	ENSMUSG00000016386	77015	6.45418	6.55546	6.6112	6.8209	6.85728	7.07736	1.30118	0.000625474	0.0256422
1426790_at	BC024835	Mm.219793	structure specific recognition protein 1	Ssrp1	ENSMUSG00000027067	20833	11.5764	11.6315	11.4685	11.3093	11.4945	11.2163	0.860008	0.000626584	0.0256643
1453072_at	BQ265798	Mm.272019	G protein-coupled receptor 160	Gpr160	ENSMUSG00000037661	71862	7.70671	7.6301	7.69161	7.91027	8.02304	8.07313	1.25577	0.000628588	0.0256997
1452540_a_at	M25487	Mm.377880	histone cluster 1, H2bc /// histone cluster 1, H2be /// histone cluster 1, H2bl /// histone cluster 1, H2bm /// histone cluster 1, H2bp /// histone cluster 2, H2bb /// H2b histone family, member A /// histone pseudogene /// similar to Hist1h2bj protein	Hist1h2bc /// Hist1h2be /// Hist1h2bl /// Hist1h2bm /// Hist1h2bp /// Hist2h2bb /// LOC100046213 /// LOC665622 /// RP23-38E20.1	ENSMUSG00000018102 /// ENSMUSG00000047246 /// ENSMUSG00000058189 /// ENSMUSG00000069303 /// ENSMUSG00000069307 /// ENSMUSG00000069308 /// ENSMUSG00000069314	100046213 /// 319179 /// 319185 /// 319186 /// 319188 /// 319189 /// 665596 /// 665622 /// 68024	8.95678	9.28379	8.66273	8.72881	8.79482	8.4517	0.810093	0.000628287	0.0257107
1433585_at	BI696984	Mm.173286	transportin 1	Tnpo1	---	238799	10.7054	10.5312	10.7742	10.9406	10.6762	11.1347	1.1889	0.000629566	0.0257164
1435204_at	BG065273	Mm.39750	protein arginine N-methyltransferase 8	Prmt8	ENSMUSG00000030350	381813	8.77851	8.57889	7.84504	7.87973	8.282	7.49352	0.71137	0.000630784	0.0257428
1457409_at	BB484070	Mm.39101	fucosyltransferase 9	Fut9	ENSMUSG00000055373	14348	5.1106	5.51857	5.15811	5.93957	5.74723	6.04782	1.60032	0.000631378	0.0257438
1425364_a_at	U25708	Mm.4114	solute carrier family 3 (activators of dibasic and neutral amino acid transport), member 2	Slc3a2	ENSMUSG00000010095	17254	11.4319	11.5291	11.5123	11.2242	11.2856	11.3335	0.864692	0.000632478	0.0257653
1417818_at	BC014727	Mm.405029	WW domain containing transcription regulator 1	Wwtr1	ENSMUSG00000027803	97064	8.46333	8.41563	8.22605	8.74574	8.69994	8.52246	1.22071	0.000633644	0.0257663
1434111_at	BG966339	Mm.9776	latrophilin 2 /// similar to calcium-independent alpha-latrotoxin receptor homolog 2	LOC100048050 /// Lphn2	ENSMUSG00000028184	100048050 /// 99633	7.37151	7.31374	6.00422	7.75266	7.58575	6.68273	1.37012	0.000633395	0.0257794
1417279_at	NM_010585	Mm.227912	inositol 1,4,5-triphosphate receptor 1	Itpr1	ENSMUSG00000030102	16438	7.52575	7.44159	8.15633	7.1489	7.20545	7.75898	0.792795	0.000636028	0.0258399
1449228_at	AF326561	Mm.143603	SH3-domain GRB2-like 2	Sh3gl2	ENSMUSG00000028488	20404	7.3874	7.45549	7.19088	6.75603	7.1276	6.92108	0.757234	0.00063775	0.02584
1451037_at	BB224063	Mm.325643	protein tyrosine phosphatase, non-receptor type 9	Ptpn9	ENSMUSG00000032290	56294	6.62588	6.66618	6.63331	6.94948	7.04086	7.10015	1.31003	0.000637576	0.0258562
1428061_at	AK014330	Mm.272472	histone aminotransferase 1	Hat1	ENSMUSG00000027018	107435	12.5569	12.551	12.4309	12.7133	12.7269	12.6448	1.13465	0.000638941	0.0258651
1428082_at	AK006541	Mm.292056	acyl-CoA synthetase long-chain family member 5	Acsl5	ENSMUSG00000024981	433256	8.62014	8.59233	8.6416	8.88395	8.91164	8.86763	1.206	0.000639754	0.0258748
AFFX-PyruCarbMur/L09192_MA_at	AFFX-PyruCarbMur/L09192_MA	Mm.1845	pyruvate carboxylase	Pcx	---	18563	6.73147	6.81384	6.92877	6.38352	6.44469	6.32524	0.739359	0.000637543	0.0258782
1459805_x_at	BB482412	Mm.293973	dihydrouridine synthase 3-like (S. cerevisiae)	Dus3l	ENSMUSG00000007603	224907	10.4049	10.2672	10.6624	10.0809	10.0735	10.4189	0.83932	0.000643155	0.025989
1436075_at	BQ175837	Mm.458850	secreted frizzled-related sequence protein 5	Sfrp5	ENSMUSG00000018822	54612	6.48664	6.57635	6.56593	6.17094	6.23889	6.08613	0.770657	0.00064925	0.0261416
1434745_at	BQ175880	Mm.333406	cyclin D2	Ccnd2	ENSMUSG00000000184	12444	7.20986	7.19698	7.51631	7.57763	7.56931	7.77922	1.26157	0.000648128	0.0261431
1429833_at	AK009303	Mm.250491	lymphocyte antigen 6 complex, locus G6E	Ly6g6e	ENSMUSG00000013766	70274	7.50262	7.54041	8.24363	7.02561	7.25653	7.80911	0.759927	0.000647809	0.0261536
1434325_x_at	BB274009	Mm.306163	protein kinase, cAMP dependent regulatory, type I beta	Prkar1b	ENSMUSG00000025855	19085	4.19914	3.75151	4.42162	4.41087	4.67686	5.61764	1.78277	0.000648984	0.0261542
1420401_a_at	NM_019511	Mm.39884	receptor (calcitonin) activity modifying protein 3 /// similar to receptor activity modifying protein 3 - mouse	LOC100046186 /// Ramp3	ENSMUSG00000041046	100046186 /// 56089	7.88561	7.82793	7.68973	7.48189	7.59143	7.33597	0.795752	0.000653764	0.0262999
1423550_at	BB277461	Mm.6379	solute carrier family 1 (glutamate/neutral amino acid transporter), member 4	Slc1a4	ENSMUSG00000020142	55963	8.66998	8.81437	8.31955	8.44011	8.54262	7.91384	0.811963	0.000656688	0.026347
1416657_at	NM_009652	Mm.6645	thymoma viral proto-oncogene 1 /// similar to serine/threonine protein kinase	Akt1 /// LOC100047666	ENSMUSG00000001729	100047666 /// 11651	8.3851	8.33285	8.28617	8.60503	8.72824	8.6233	1.24774	0.00065573	0.0263555
1456103_at	BB667149	Mm.392123	promyelocytic leukemia	Pml	---	18854	8.27584	8.13022	8.3162	7.95958	7.76984	8.10554	0.815417	0.000657541	0.0263577
1432332_a_at	AK008430	Mm.410206	nudix (nucleoside diphosphate linked moiety X)-type motif 19	Nudt19	ENSMUSG00000034875	110959	9.02644	9.09403	8.84977	8.80213	8.85715	8.54397	0.837859	0.000656678	0.02637
1436030_at	BB730977	---	similar to Cache domain containing 1	LOC100047857	---	100047857	6.4913	6.37114	6.85918	6.23556	5.88717	6.08054	0.711826	0.000658621	0.0263776
1435050_at	BB353607	Mm.40491	DNA segment, Chr 10, Brigham & Women's Genetics 1379 expressed	D10Bwg1379e	---	215821	4.02414	4.42414	3.78796	3.52136	3.49657	3.44437	0.673188	0.000659765	0.0264
1435551_at	BG066491	Mm.329322	formin homology 2 domain containing 3	Fhod3	ENSMUSG00000034295	225288	7.56023	7.56804	8.14027	7.14058	7.11839	7.84183	0.764321	0.000661619	0.0264507
1451099_at	BC011482	Mm.66056	membrane bound C2 domain containing protein	Mbc2	ENSMUSG00000025366	23943	8.78053	8.71113	8.84488	8.44126	8.45485	8.57784	0.819569	0.000662733	0.0264717
1425711_a_at	M94335	Mm.6645	thymoma viral proto-oncogene 1 /// similar to serine/threonine protein kinase	Akt1 /// LOC100047666	ENSMUSG00000001729	100047666 /// 11651	7.87315	7.92437	7.81656	8.12203	8.44138	8.07706	1.27239	0.000665115	0.0265434
1417414_at	NM_011889	Mm.309707	septin 3	Sept3	ENSMUSG00000022456	24050	6.67092	6.57974	6.73999	6.10353	6.30491	6.14298	0.720836	0.000666472	0.0265505
1439995_at	AV251613	Mm.441764	Na+/H+ exchanger domain containing 2	Nhedc2	ENSMUSG00000037994	97086	6.68783	6.89192	6.61154	6.99919	7.21002	7.04686	1.27992	0.00066628	0.0265664
1418792_at	AF326561	Mm.143603	SH3-domain GRB2-like 2	Sh3gl2	ENSMUSG00000028488	20404	8.65215	8.56733	8.50465	8.21048	8.21977	8.30421	0.797495	0.000671331	0.0265798
1426987_at	BB028755	Mm.393006	RIKEN cDNA 5430417L22 gene	5430417L22Rik	---	108676	5.31205	5.34981	4.84375	5.64492	5.86877	5.2602	1.34236	0.000669165	0.0265874
1453283_at	AI549850	Mm.2325	phosphoglucomutase 1	Pgm1	ENSMUSG00000029171	66681	8.73153	8.63431	8.97425	8.21915	8.47297	8.58015	0.785406	0.000668053	0.0265901
1437410_at	BB513627	Mm.284446	aldehyde dehydrogenase 2, mitochondrial	Aldh2	ENSMUSG00000029455	11669	6.00977	5.96244	6.06586	5.54011	5.56878	5.45437	0.712616	0.000671277	0.026601
1448875_at	NM_009572	Mm.244931	zinc fingers and homeoboxes protein 1	Zhx1	ENSMUSG00000022361	22770	6.61562	6.53352	7.37905	6.16274	6.1439	7.0842	0.769691	0.000669022	0.0266051
1426875_s_at	BM210600	Mm.218639	sulfiredoxin 1 homolog (S. cerevisiae)	Srxn1	---	76650	8.34004	8.40676	8.05902	8.63161	8.84892	8.30041	1.25491	0.000670287	0.0266085
1438175_x_at	BB288010	Mm.272115	myomesin 2	Myom2	ENSMUSG00000031461	17930	3.90298	4.01528	4.20828	4.35616	4.39784	4.83369	1.40512	0.00067108	0.0266166
1438982_s_at	BB251185	Mm.269613	FLYWCH family member 2	Flywch2	ENSMUSG00000023911	76917	7.2849	7.10564	6.67612	6.62384	6.77184	6.39792	0.75016	0.000673027	0.0266235
1460181_at	NM_009133	Mm.2319	stathmin-like 3	Stmn3	ENSMUSG00000027581	20262	7.48223	7.5821	7.54394	7.0624	7.37812	7.20002	0.801189	0.000674331	0.0266517
1432464_a_at	AK009960	Mm.390010	RIKEN cDNA 2310057J16 gene	2310057J16Rik	ENSMUSG00000044433	69697	8.84327	8.75588	8.68851	8.39783	8.44356	8.49432	0.804589	0.000676711	0.0267224
1418628_at	NM_011317	Mm.8256	KH domain containing, RNA binding, signal transduction associated 1	Khdrbs1	ENSMUSG00000028790	20218	8.89075	8.94906	9.00879	9.10518	9.23352	9.30628	1.2024	0.000680337	0.0267251
1455600_at	BG069767	Mm.236868	ribosomal protein S3	Rps3	---	27050	10.1031	10.0063	10.3839	10.2517	10.3389	10.7303	1.21305	0.000677484	0.0267295
1419241_a_at	NM_009646	Mm.35300	autoimmune regulator (autoimmune polyendocrinopathy candidiasis ectodermal dystrophy)	Aire	ENSMUSG00000000731	11634	8.70038	8.74985	8.63533	8.86775	9.11331	9.13703	1.27513	0.000680169	0.0267418
1428385_at	AK005032	Mm.27064	membrane-associated ring finger (C3HC4) 8	March8	ENSMUSG00000025702	71779	5.48464	5.40753	5.60645	6.04353	5.66923	6.14963	1.3764	0.000679283	0.0267536
1438255_at	BM196962	Mm.341972	forkhead box N3	Foxn3	ENSMUSG00000033713	71375	7.56595	7.57619	7.72803	7.11809	7.22973	7.51645	0.79441	0.000678761	0.0267565
1419759_at	M30697	Mm.207354	ATP-binding cassette, sub-family B (MDR/TAP), member 1A	Abcb1a	---	18671	8.50339	8.66849	8.62565	8.13312	8.08267	8.44105	0.773266	0.000680106	0.0267627
1441145_at	BB448266	Mm.450689	PHD finger protein 21A	Phf21a	---	192285	4.85597	4.14113	4.43884	3.92354	3.38386	4.22082	0.658445	0.000682962	0.0268049
1455087_at	AV328498	Mm.133704	DNA segment, Chr 7, ERATO Doi 715, expressed	D7Ertd715e	---	52480	7.92241	7.86889	7.86291	8.3644	8.03496	8.37255	1.30139	0.000686017	0.0268781
1425263_a_at	BB181247	Mm.252063	myelin basic protein	Mbp	ENSMUSG00000041607	17196	5.3362	5.37303	5.33212	5.93569	5.74932	5.76419	1.38745	0.000685939	0.0268984
1422771_at	AF010133	Mm.325757	MAD homolog 6 (Drosophila)	Smad6	ENSMUSG00000036867	17130	6.50361	6.15681	5.94234	6.69408	6.8032	6.65582	1.44871	0.000688123	0.0269372
1440882_at	BB750940	Mm.442134	low density lipoprotein receptor-related protein 8, apolipoprotein e receptor	Lrp8	---	16975	6.38246	6.21965	5.93298	6.76844	6.73451	6.20415	1.31413	0.000689991	0.0269869
1422535_at	AF091432	Mm.35867	cyclin E2	Ccne2	ENSMUSG00000028212	12448	7.17421	6.8262	7.14122	7.46896	7.18645	7.56421	1.28368	0.000692222	0.0270506
1448525_a_at	AK018668	Mm.29820	BCL2/adenovirus E1B interacting protein 3-like	Bnip3l	ENSMUSG00000022051	12177	9.51894	9.37375	9.71353	9.69199	9.98811	10.0323	1.30186	0.000694043	0.0270983
1452161_at	BB707122	Mm.246398	TCDD-inducible poly(ADP-ribose) polymerase	Tiparp	ENSMUSG00000034640	99929	8.02113	7.9649	7.61465	7.30611	7.69506	7.27176	0.742357	0.000694959	0.0271106
1455951_at	BM211104	Mm.28173	methionine-tRNA synthetase	Mars	ENSMUSG00000040354	216443	11.3774	11.4114	11.5481	11.1729	11.225	11.3823	0.879364	0.00069802	0.0272065
1451209_at	AY029533	Mm.390821	longevity assurance homolog 5 (S. cerevisiae)	Lass5	ENSMUSG00000023021	71949	10.4759	10.4124	10.0801	10.2177	10.2411	9.85312	0.859547	0.00070054	0.0272107
1416716_at	NM_010112	Mm.236438	embryonal Fyn-associated substrate	Efs	---	13644	7.99489	8.08771	7.60789	8.37199	8.3465	7.95629	1.25612	0.000700219	0.0272216
1451077_at	BM114165	Mm.423324	ribosomal protein L5 /// similar to ribosomal protein L5 /// similar to 60S ribosomal protein L5 /// predicted gene, EG665407 /// predicted gene, EG668032	EG665407 /// EG668032 /// LOC100043295 /// LOC100045256 /// LOC100047935 /// LOC382740 /// LOC632230 /// LOC664956 /// LOC666545 /// LOC668936 /// LOC675821 /// Rpl5	ENSMUSG00000043553 /// ENSMUSG00000058558 /// ENSMUSG00000059478 /// ENSMUSG00000062131 /// ENSMUSG00000069353	100043295 /// 100045256 /// 100047935 /// 19983 /// 382740 /// 632230 /// 664956 /// 665407 /// 666545 /// 668032 /// 668936 /// 675821	9.21205	9.23756	8.95754	9.45431	9.46868	9.24023	1.19102	0.000701936	0.0272414
1451496_at	BC024131	Mm.215481	metastasis suppressor 1	Mtss1	ENSMUSG00000022353	211401	7.81704	7.79358	7.91529	7.56297	7.44215	7.67033	0.822057	0.000700124	0.0272414
1422456_at	BB400581	Mm.260117	N-ethylmaleimide sensitive fusion protein	Nsf	ENSMUSG00000034187	18195	10.2856	10.2563	10.0951	9.89642	9.85945	9.95691	0.81059	0.000699636	0.0272459
1436907_at	BE980206	Mm.34977	neuron navigator 1	Nav1	ENSMUSG00000009418	215690	8.1362	7.8431	8.02962	7.53578	7.48055	7.83032	0.769442	0.000703989	0.0272976
1418760_at	AB030503	Mm.291799	retinol dehydrogenase 11	Rdh11	ENSMUSG00000066441	17252	7.48994	7.39445	7.44511	7.76976	7.73873	7.74955	1.2395	0.000708643	0.0274544
1453313_at	AK017464	Mm.439776	sestrin 3	Sesn3	ENSMUSG00000032009	75747	7.94914	8.12065	8.33856	7.73341	7.78824	7.85531	0.790231	0.000709564	0.0274665
1417374_at	AW491660	Mm.1155	tubulin, alpha 4A	Tuba4a	ENSMUSG00000026202	22145	11.3848	11.3549	11.3599	11.1339	11.1641	11.1736	0.865106	0.000710187	0.0274671
1418479_at	NM_139061	Mm.170103	vacuolar protein sorting 54 (yeast)	Vps54	ENSMUSG00000020128	245944	9.26788	9.13055	9.37534	9.49154	9.32664	9.72482	1.1958	0.000712387	0.0275285
1439500_at	BF466917	Mm.41557	secernin 1	Scrn1	ENSMUSG00000019124	69938	6.90442	7.06691	7.07427	6.46934	6.18117	6.78809	0.700312	0.000715751	0.0276348
1424072_at	BC024943	Mm.294126	RIKEN cDNA 2010107G23 gene	2010107G23Rik	ENSMUSG00000020083	69894	7.59127	7.4423	7.21922	7.17189	7.12263	6.93598	0.790247	0.00072215	0.0278581
1431691_a_at	AK007048	Mm.29274	RAB31, member RAS oncogene family	Rab31	ENSMUSG00000056515	106572	6.47727	6.67936	6.7838	6.79796	7.06834	7.11129	1.27108	0.000724251	0.0279152
1455015_at	BE853276	Mm.24031	TBC1 domain family, member 9	Tbc1d9	ENSMUSG00000031709	71310	6.11711	6.00665	6.52271	5.61934	5.68678	6.04851	0.743068	0.000725558	0.0279417
1429313_at	AK012979	Mm.391716	receptor tyrosine kinase-like orphan receptor 1	Ror1	---	26563	4.35131	4.36485	5.08116	4.892	4.70484	5.62739	1.39356	0.00072693	0.0279707
1437655_at	BB042982	Mm.390543	RIKEN cDNA D430020J02 gene	D430020J02Rik	---	319545	5.89674	5.91024	6.3334	5.44309	5.58758	5.86532	0.750904	0.00072777	0.0279791
1430826_s_at	AK019924	Mm.314757	glucosaminyl (N-acetyl) transferase 2, I-branching enzyme	Gcnt2	ENSMUSG00000021360	14538	5.50023	5.46823	5.53296	4.9721	5.05646	5.16934	0.740787	0.000730816	0.0280723
1421105_at	AA880220	Mm.22398	jagged 1	Jag1	ENSMUSG00000027276	16449	6.39212	6.63471	6.76352	6.04423	6.31591	6.21293	0.756734	0.000734833	0.0281786
1451183_at	BC007156	Mm.288689	myosin head domain containing 1	Myohd1	ENSMUSG00000020527	66196	7.69696	7.813	8.22968	7.94587	8.09508	8.51901	1.20878	0.00073466	0.0281959
1434458_at	BB444134	Mm.4913	follistatin	Fst	---	14313	4.53682	4.47409	4.58866	4.07265	4.08407	4.0038	0.718239	0.000738806	0.0282349
1422847_a_at	AF251036	Mm.2314	protein kinase C, delta	Prkcd	ENSMUSG00000021948	18753	8.2034	8.2624	8.30353	8.41685	8.54017	8.76165	1.24851	0.000737678	0.0282397
1450971_at	AK010420	Mm.1360	growth arrest and DNA-damage-inducible 45 beta	Gadd45b	ENSMUSG00000015312	17873	7.80915	7.6161	7.46421	7.97534	8.24283	7.95344	1.35662	0.000737082	0.0282408
1452833_at	AK018008	Mm.31220	Rap guanine nucleotide exchange factor (GEF) 2	Rapgef2	ENSMUSG00000062232	76089	9.05325	8.99129	9.1614	9.38061	9.1678	9.49338	1.21453	0.000738342	0.0282411
1430307_a_at	AK006387	Mm.148155	malic enzyme, supernatant /// similar to Mod1 protein /// similar to NADP-dependent malic enzyme (NADP-ME) (Malic enzyme 1)	LOC630951 /// LOC677317 /// Mod1	ENSMUSG00000032418 /// ENSMUSG00000056199	17436 /// 630951 /// 677317	8.22476	8.24613	8.47878	8.43711	8.69509	8.73672	1.2398	0.000740726	0.0282604
1460036_at	BE655707	Mm.426783	adaptor-related protein complex 1, sigma 2 subunit	Ap1s2	---	108012	7.68181	7.51733	7.84644	7.94914	7.91407	8.13793	1.248	0.000741451	0.0282641
1440593_at	BB468566	---	---	---	---	---	4.02678	3.80895	4.27044	3.66058	3.33699	3.90648	0.757948	0.000740452	0.0282738
1451196_at	BC025125	Mm.277533	yippee-like 5 (Drosophila)	Ypel5	ENSMUSG00000039770	383295	7.62943	7.68301	8.13556	7.95502	8.10965	8.38917	1.26315	0.00074271	0.0282882
1437218_at	BM234360	Mm.193099	fibronectin 1	Fn1	---	14268	7.86612	7.7652	8.58544	7.54491	7.20304	8.31831	0.769552	0.0007451	0.0283553
1449010_at	NM_011020	Mm.39330	heat shock protein 4 like	Hspa4l	ENSMUSG00000025757	18415	4.61104	4.77724	4.76145	5.30357	5.2579	5.07987	1.41949	0.000746649	0.0283664
1430032_at	AK019871	Mm.440378	RNA binding motif protein 4B	Rbm4b	---	66704	5.74814	5.46468	5.75743	5.05477	4.81433	5.55249	0.707701	0.000747287	0.0283667
1425538_x_at	BC016891	Mm.322502	CEA-related cell adhesion molecule 1	Ceacam1	ENSMUSG00000074272	26365	6.969	7.17254	7.16106	6.55731	6.68029	6.92396	0.770371	0.00074656	0.0283869
1428074_at	BE981853	Mm.8569	transmembrane protein 158	Tmem158	---	72309	5.53257	5.48848	5.22691	5.83566	5.90997	5.77184	1.34401	0.000750852	0.0284064
1428896_at	AK004179	Mm.284246	platelet-derived growth factor receptor-like	Pdgfrl	ENSMUSG00000031595	68797	4.35192	4.78762	5.0554	4.9053	5.12929	5.57656	1.38995	0.000748989	0.0284074
1452985_at	BF466442	Mm.68819	uveal autoantigen with coiled-coil domains and ankyrin repeats	Uaca	ENSMUSG00000034485	72565	7.8719	7.76432	8.04001	7.55795	7.53214	7.72856	0.82054	0.000750672	0.0284234
AFFX-BioB-3_at	AFFX-BioB-3	---	---	---	---	---	8.00712	8.38752	8.09073	7.6374	7.77992	7.89514	0.767814	0.000750576	0.0284437
1427746_x_at	S70184	---	similar to H-2K(d) antigen	LOC100044874	---	100044874	5.93691	6.09608	6.10109	6.48919	6.638	6.35629	1.37194	0.000756312	0.028565
1455892_x_at	BB794742	---	---	---	---	---	7.80362	7.82731	8.40433	7.60845	7.50437	7.80174	0.777161	0.000757195	0.0285745
1446526_at	BB085416	Mm.127764	RIKEN cDNA 9330199F22 gene	9330199F22Rik	---	105398	8.05127	7.88443	8.09562	7.47351	7.38446	7.94541	0.759417	0.000756131	0.0285821
1441866_s_at	BB526117	Mm.281464	phosphatidylserine synthase 1 /// similar to phosphatidylserine synthase 1	LOC674712 /// Ptdss1	ENSMUSG00000021518	19210 /// 674712	8.65069	8.59343	8.62055	9.01867	8.76533	8.90768	1.21243	0.000759973	0.0286314
1460444_at	AK004614	Mm.260193	arrestin, beta 1	Arrb1	ENSMUSG00000018909	109689	5.93309	5.72389	6.04979	6.31295	6.25734	6.44452	1.35443	0.000759446	0.0286354
1416379_at	NM_019482	Mm.142253	pannexin 1	Panx1	ENSMUSG00000031934	55991	7.32286	7.22204	7.13363	7.56931	7.54462	7.44184	1.225	0.000761504	0.0286651
1434350_at	BG070296	Mm.125196	AXIN1 up-regulated 1	Axud1	ENSMUSG00000032515	215418	8.80686	8.76087	8.97919	8.37133	8.58085	8.65686	0.807296	0.000767212	0.0288559
1428098_a_at	AK010720	Mm.278037	transmembrane 7 superfamily member 3 /// similar to NARP1	LOC100045971 /// Tm7sf3	ENSMUSG00000040234	100045971 /// 67623	9.09561	9.05386	9.2088	8.77237	8.87451	8.74624	0.802692	0.000769595	0.0289214
1417963_at	NM_011125	Mm.6105	phospholipid transfer protein	Pltp	ENSMUSG00000017754	18830	9.50163	9.37744	9.83356	9.63973	9.82905	10.178	1.24589	0.000770794	0.0289423
1415972_at	AW546141	Mm.30059	myristoylated alanine rich protein kinase C substrate	Marcks	ENSMUSG00000069662	17118	8.97268	8.9854	8.97131	9.16359	9.2932	9.37712	1.23471	0.000774081	0.0290415
1457464_at	BG070926	---	hypothetical LOC403342	C130015C19	---	403342	6.59555	6.44406	6.63777	6.15087	5.68671	6.3617	0.717389	0.000774759	0.0290428
1424777_at	BC003284	Mm.38238	WD repeat domain 21	Wdr21	ENSMUSG00000021222	73828	9.49735	9.39301	9.45529	9.03812	9.20968	9.18263	0.811945	0.000777494	0.0291211
1427040_at	U13371	Mm.1314	MyoD family inhibitor domain containing	Mdfic	ENSMUSG00000041390	16543	7.02439	6.98976	6.76102	6.59659	6.31248	6.50401	0.735186	0.000784251	0.0293498
1426662_at	AJ006215	Mm.3820	cytidine monophospho-N-acetylneuraminic acid synthetase	Cmas	ENSMUSG00000030282	12764	10.6911	10.6043	10.7507	10.3782	10.4472	10.4943	0.846331	0.000785542	0.0293738
1454869_at	BB274776	Mm.55685	WD repeat domain 40B	Wdr40b	ENSMUSG00000045284	245404	4.83045	4.52601	5.01249	5.15026	5.15129	5.51263	1.40168	0.000787733	0.0293826
1421038_a_at	NM_008433	Mm.9911	potassium intermediate/small conductance calcium-activated channel, subfamily N, member 4	Kcnn4	ENSMUSG00000054342	16534	5.34005	5.03791	4.65041	5.60593	5.67514	5.64602	1.58388	0.000787693	0.0294055
1439908_at	BB703579	Mm.213114	zinc finger with KRAB and SCAN domains 1	Zkscan1	ENSMUSG00000029729	74570	5.12576	5.31204	5.48352	4.71302	4.94372	4.88648	0.728998	0.000787355	0.0294172
1429953_at	AK008705	Mm.41017	RIKEN cDNA 2210011C24 gene	2210011C24Rik	---	70134	7.00266	7.10225	6.69198	7.50423	7.86374	6.8862	1.41837	0.000793582	0.0295764
1448259_at	BI452727	Mm.182434	follistatin-like 1	Fstl1	---	14314	9.25415	9.12042	9.01161	8.64476	8.72519	8.82728	0.7653	0.000800836	0.029822
1434736_at	BB744589	Mm.158903	hepatic leukemia factor	Hlf	ENSMUSG00000003949	217082	5.2822	5.07924	5.30716	4.8565	4.82797	4.66511	0.741813	0.000810048	0.0301402
AFFX-BioC-5_at	AFFX-BioC-5	---	---	---	---	---	8.00466	8.28928	8.06443	7.55574	7.80106	7.87911	0.774982	0.00081232	0.0301998
1443524_x_at	C81403	Mm.239141	B-cell leukemia/lymphoma 10	Bcl10	ENSMUSG00000028191	12042	8.39845	8.28945	8.2528	8.62578	8.51766	8.67039	1.22592	0.000813846	0.0302316
1424139_at	BC011105	Mm.458171	RAS-related protein-1a	Rap1a	ENSMUSG00000068798	109905	10.5261	10.4947	10.5709	10.753	10.6644	10.89	1.1809	0.000815432	0.0302656
1431815_a_at	AK010326	Mm.218940	MMS19 (MET18 S. cerevisiae)-like	Mms19l	ENSMUSG00000025159	72199	8.81348	8.8027	8.88954	8.49768	8.58609	8.62824	0.832775	0.000816752	0.0302897
1429167_at	BM221159	Mm.329416	coiled-coil domain containing 112	Ccdc112	---	240261	7.21686	7.14616	7.58883	6.8633	6.78622	7.32718	0.798661	0.000820735	0.0304124
1449628_s_at	AI852671	Mm.41271	START domain containing 7	Stard7	ENSMUSG00000027367	99138	10.3589	10.2148	10.2273	10.5404	10.4965	10.4261	1.16578	0.000821654	0.0304214
1433514_at	BG066916	Mm.272548	ethanolamine kinase 1	Etnk1	---	75320	10.5805	10.5466	10.0648	10.8256	10.7282	10.4365	1.20438	0.000824214	0.0304912
1438072_at	BB242844	Mm.443352	3 days neonate thymus cDNA, RIKEN full-length enriched library, clone:A630093M01 product:unclassifiable, full insert sequence	---	---	---	6.0247	5.72969	5.71775	5.6625	5.12994	5.29617	0.728151	0.000826126	0.0305119
1423465_at	BB032852	Mm.66293	ferric-chelate reductase 1 /// similar to SDR2	Frrs1 /// LOC100046401	ENSMUSG00000033386	100046401 /// 20321	10.0176	9.72462	10.0631	9.58835	9.48602	9.87666	0.822984	0.000825563	0.0305161
1440285_at	BF472950	Mm.332901	protein phosphatase 1, regulatory (inhibitor) subunit 9A	Ppp1r9a	ENSMUSG00000032827	243725	7.32016	6.98728	6.79444	7.51456	7.50344	7.32337	1.33908	0.000829859	0.0306246
1439881_at	BB283519	Mm.132133	RIKEN cDNA C030013E06 gene	C030013E06Rik	---	77421	5.90456	6.09725	5.79854	5.45733	5.33713	5.48862	0.710195	0.000830648	0.0306287
1452401_at	AJ276707	Mm.275521	Wilms' tumour 1-associating protein	Wtap	ENSMUSG00000060475	60532	10.9446	10.7739	10.6356	10.5543	10.5349	10.4872	0.83751	0.000836472	0.0306929
1432057_a_at	AK018310	Mm.263355	PR domain containing 5	Prdm5	ENSMUSG00000029913	70779	9.42553	9.4056	9.68729	9.17907	9.1432	9.48302	0.848212	0.000833475	0.0307078
1433457_s_at	AV090328	Mm.332474	G-rich RNA sequence binding factor 1	Grsf1	ENSMUSG00000044221	231413	10.5712	10.5071	10.9214	10.7401	10.7545	11.1879	1.17139	0.000834189	0.030709
1426016_a_at	AF288606	Mm.3597	trophinin	Tro	---	56191	6.2923	6.39602	7.20847	6.62637	6.67102	7.61695	1.26595	0.000836316	0.0307121
1430749_at	AK012892	Mm.441759	RIKEN cDNA 2810040C05 gene	2810040C05Rik	---	72719	2.74059	2.73353	2.91518	2.51715	2.42309	2.59878	0.821997	0.000836251	0.0307348
1419235_s_at	BG070273	Mm.214703	helicase (DNA) B	Helb	ENSMUSG00000020228	117599	8.90146	8.86794	9.22144	8.60865	8.48423	9.05418	0.824437	0.000836148	0.030756
1422168_a_at	AY057913	Mm.1442	brain derived neurotrophic factor	Bdnf	ENSMUSG00000048482	12064	4.38214	4.35788	4.0749	4.79382	4.76978	4.50001	1.33445	0.00084161	0.0308312
1418820_s_at	BC025078	Mm.288072	zinc finger, CCHC domain containing 10	Zcchc10	ENSMUSG00000018239	67966	9.6583	9.55558	9.62314	9.92564	9.76713	9.87853	1.18506	0.000841265	0.0308437
1445669_at	BB080456	Mm.42038	sprouty homolog 4 (Drosophila)	Spry4	ENSMUSG00000024427	24066	8.54591	8.35932	8.45901	8.80843	8.58595	8.94133	1.25555	0.000842794	0.0308495
1442273_at	AV277364	Mm.209991	RIKEN cDNA 4932413O14 gene	4932413O14Rik	---	320696	2.98895	2.69201	3.42549	3.33422	3.24705	3.76229	1.33419	0.000845122	0.0308596
1450069_a_at	BB667096	Mm.398543	CUG triplet repeat, RNA binding protein 2	Cugbp2	ENSMUSG00000002107	14007	6.16644	6.0708	5.83447	6.59383	6.3319	6.66378	1.44001	0.000846023	0.0308675
1453011_at	AK007603	Mm.45121	3-hydroxybutyrate dehydrogenase, type 2	Bdh2	ENSMUSG00000028167	69772	7.51553	7.60941	7.52519	7.81451	8.0771	7.76854	1.26564	0.000844804	0.030873
1429448_s_at	BM240219	Mm.249744	CXXC finger 6	Cxxc6	ENSMUSG00000047146	52463	9.87607	9.99505	10.0323	9.53189	9.2669	9.85094	0.757769	0.000844368	0.0308821
1420628_at	NM_008989	---	similar to hCG45299	LOC100045958	---	100045958	10.43	10.3978	10.1418	10.6316	10.5516	10.5125	1.18515	0.000848236	0.0308983
1459823_at	AV222756	Mm.138215	EH-domain containing 2	Ehd2	ENSMUSG00000074364	259300	4.72887	4.25719	4.36476	5.09949	5.0993	4.75826	1.46639	0.000848191	0.0309216
1456700_x_at	BB100920	Mm.30059	myristoylated alanine rich protein kinase C substrate	Marcks	---	17118	8.36051	8.12474	8.01179	8.68726	8.37173	8.65579	1.33452	0.000850173	0.0309438
1448700_at	NM_008059	Mm.439721	G0/G1 switch gene 2	G0s2	ENSMUSG00000009633	14373	6.56933	6.72253	5.39585	6.21779	6.35425	4.8089	0.741401	0.000856174	0.0311371
1455948_x_at	AV009181	Mm.42226	matrilin 3	Matn3	ENSMUSG00000020583	17182	2.99259	2.90859	2.6746	3.24817	3.28411	3.27043	1.33415	0.000861902	0.0313202
1447934_at	BB128741	Mm.101836	RIKEN cDNA 9630033F20 gene	9630033F20Rik	ENSMUSG00000038028	319801	8.96076	8.80633	8.96264	8.58171	8.6016	8.75259	0.833718	0.000862938	0.0313326
1419700_a_at	NM_008935	Mm.6250	prominin 1	Prom1	ENSMUSG00000029086	19126	5.78386	5.69685	6.06328	5.18626	5.37049	5.68008	0.741711	0.000865589	0.0314035
1433593_at	BB316456	Mm.277533	yippee-like 5 (Drosophila)	Ypel5	ENSMUSG00000039770	383295	6.16113	6.17183	6.87266	6.51981	6.58758	7.19241	1.28812	0.000871302	0.0314338
1430555_s_at	BB524113	Mm.275586	leucine-rich repeats and immunoglobulin-like domains 3	Lrig3	ENSMUSG00000020105	320398	7.02832	6.88414	7.34679	6.71097	6.46843	7.04907	0.788574	0.000867169	0.0314356
1452532_x_at	M61907	Mm.322502	CEA-related cell adhesion molecule 1	Ceacam1	ENSMUSG00000074272	26365	6.22418	6.30685	6.26754	5.55966	5.89343	5.97094	0.731969	0.000871132	0.0314528
1438045_at	AW556344	Mm.210035	early endosome antigen 1	Eea1	ENSMUSG00000036499	216238	7.05118	7.01883	7.32721	7.4152	7.22747	7.67782	1.23923	0.00086865	0.031464
1417332_at	BC004654	Mm.102	regulatory factor X, 2 (influences HLA class II expression)	Rfx2	ENSMUSG00000024206	19725	7.85541	7.69843	7.94024	7.22535	7.40455	7.68841	0.76723	0.000870147	0.0314677
1448510_at	D38146	Mm.15675	ephrin A1	Efna1	ENSMUSG00000027954	13636	4.19966	4.27518	4.66686	4.80976	5.04754	4.94374	1.482	0.000870922	0.0314704
1420901_a_at	NM_010438	Mm.196605	hexokinase 1	Hk1	ENSMUSG00000037012	15275	8.35707	8.36843	8.4613	8.58012	9.02023	8.75363	1.32098	0.000869551	0.0314713
1440752_at	BB796873	---	---	---	---	---	7.08915	7.07248	7.73648	6.79945	6.76549	7.24158	0.778671	0.000876361	0.0315658
1433702_at	BI663634	Mm.267131	endoplasmic reticulum metallopeptidase 1	Ermp1	ENSMUSG00000046324	226090	10.0847	10.0322	10.1477	9.87717	9.80375	9.91447	0.856744	0.000876197	0.0315851
1439747_at	BB730139	Mm.28768	prostaglandin E synthase	Ptges	ENSMUSG00000050737	64292	5.32018	5.45054	4.90239	5.72865	6.05986	5.26972	1.38093	0.000877708	0.0315891
1439980_at	BG069320	Mm.438678	DNA segment, Chr 14, ERATO Doi 725, expressed	D14Ertd725e	---	52524	6.71258	6.17626	6.55462	6.1356	5.65799	6.3144	0.738396	0.000878552	0.0315942
1434778_at	AU022230	Mm.458653	Transcribed locus	---	---	---	10.2695	10.1058	10.3177	9.89441	9.69533	10.1866	0.81218	0.000881821	0.031611
1420042_at	AW107924	Mm.219648	THO complex 1	Thoc1	ENSMUSG00000024287	225160	4.29118	4.36257	4.77705	4.68387	4.88937	5.1709	1.35582	0.000881747	0.0316335
1422679_s_at	BB459423	Mm.255858	Ctr9, Paf1/RNA polymerase II complex component, homolog (S. cerevisiae)	Ctr9	ENSMUSG00000005609	22083	9.81708	9.73741	10.1589	9.58082	9.49438	9.92717	0.84851	0.000881613	0.0316538
1436234_at	BB750674	Mm.376151	RIKEN cDNA 4732471D19 gene	4732471D19Rik	ENSMUSG00000043183	319719	6.67903	6.66432	7.17756	7.13929	6.91994	7.55748	1.29031	0.000881109	0.031661
1452784_at	AK003416	Mm.227	integrin alpha V	Itgav	---	16410	8.54909	8.40014	8.4185	8.81729	8.62118	8.84018	1.23645	0.000887679	0.0317957
1428657_at	BE197381	Mm.132634	ras responsive element binding protein 1	Rreb1	ENSMUSG00000039087	68750	8.79683	8.69981	8.51409	8.45788	8.24463	8.33451	0.801	0.000888964	0.0318165
1450079_at	AK012873	Mm.22367	Nik related kinase	Nrk	---	27206	4.27808	3.7758	4.25581	4.53507	4.36391	4.71975	1.35919	0.000889982	0.0318276
1452440_at	BI730298	---	tumor necrosis factor (ligand) superfamily, member 12 /// tumor necrosis factor (ligand) superfamily, member 12-member 13 /// similar to TWEAK	LOC100048347 /// Tnfsf12 /// Tnfsf12-tnfsf13	ENSMUSG00000018752	100048347 /// 21944 /// 619441	7.09181	7.24102	7.09903	7.51089	7.58637	7.27331	1.24531	0.000890987	0.0318383
AFFX-BioDn-5_at	AFFX-BioDn-5	---	---	---	---	---	10.7303	11.0578	10.7488	10.3919	10.5121	10.6272	0.798374	0.00089267	0.0318732
1439191_at	BB540658	Mm.459344	0 day neonate eyeball cDNA, RIKEN full-length enriched library, clone:E130107G13 product:histocompatibility 2, T region locus 18, full insert sequence	---	---	---	5.9385	5.84934	6.00214	5.28209	5.33037	5.71853	0.717954	0.000898255	0.0320472
1455154_at	BB311687	Mm.5098	GLI-Kruppel family member GLI3	Gli3	---	14634	6.91097	6.68255	6.74052	7.25611	7.04239	7.02195	1.25632	0.000902065	0.0321323
1417960_at	NM_007755	Mm.273122	cytoplasmic polyadenylation element binding protein 1	Cpeb1	ENSMUSG00000025586	12877	3.46977	3.31758	4.27652	3.7915	3.87064	4.7499	1.36846	0.000901656	0.0321431
1451052_at	AA790871	Mm.288641	component of oligomeric golgi complex 8	Cog8	ENSMUSG00000031916	97484	9.40582	9.48059	9.57698	9.13363	9.18624	9.3887	0.840383	0.000903986	0.0321754
1444194_at	BB009092	---	---	---	---	---	4.99589	4.92534	5.03192	4.56236	3.86638	4.63228	0.659492	0.000905572	0.0322064
1421277_at	BB740660	Mm.200611	spectrin alpha 1 /// similar to spectrin alpha 1	LOC630963 /// Spna1	ENSMUSG00000026532	20739 /// 630963	4.84598	4.69682	5.47475	4.23013	4.43395	4.86619	0.713943	0.000908528	0.032286
1438390_s_at	AV105428	Mm.6856	pituitary tumor-transforming 1	Pttg1	ENSMUSG00000020415	30939	11.7523	11.35	11.8919	11.8684	11.6611	12.1505	1.17356	0.000912377	0.0322956
1440505_at	BB187908	Mm.297057	phosphatidylinositol-specific phospholipase C, X domain containing 1	Plcxd1	ENSMUSG00000064247	403178	6.45037	6.69736	6.51324	6.23675	6.14135	6.07281	0.759821	0.000910975	0.0322966
1439859_at	BB278948	Mm.101836	RIKEN cDNA 9630033F20 gene	9630033F20Rik	---	319801	7.71525	7.93956	7.71045	7.50253	7.58441	7.34167	0.806377	0.000911858	0.0323025
1416165_at	NM_133685	Mm.29274	RAB31, member RAS oncogene family	Rab31	ENSMUSG00000056515	106572	8.47653	8.26897	8.713	8.67709	8.67145	9.02245	1.23672	0.000909741	0.0323037
1430700_a_at	AK005158	Mm.9277	phospholipase A2, group VII (platelet-activating factor acetylhydrolase, plasma)	Pla2g7	ENSMUSG00000023913	27226	6.34288	6.21996	6.92198	5.64719	5.87276	6.59566	0.733696	0.000910876	0.0323185
1421077_at	BM124141	Mm.200120	SERTA domain containing 3	Sertad3	ENSMUSG00000055200	170742	7.79602	7.90385	8.08504	8.08531	8.26103	8.33879	1.23176	0.000915158	0.0323432
1450924_at	BB291880	Mm.392934	hepatoma-derived growth factor, related protein 3	Hdgfrp3	---	29877	5.07438	5.01226	4.4791	5.4957	5.3564	5.05294	1.36567	0.000914982	0.0323624
1442226_at	AV348197	Mm.134093	sema domain, immunoglobulin domain (Ig), short basic domain, secreted, (semaphorin) 3E	Sema3e	ENSMUSG00000070937	20349	4.68988	4.63088	4.54017	4.24251	4.13546	4.15452	0.736056	0.000919567	0.0324736
1426658_x_at	L21027	Mm.16898	3-phosphoglycerate dehydrogenase	Phgdh	ENSMUSG00000053398	236539	11.4074	11.2974	10.9644	10.9726	11.1989	10.5482	0.807734	0.000922173	0.0325402
1415999_at	NM_010423	Mm.29581	hairy/enhancer-of-split related with YRPW motif 1	Hey1	ENSMUSG00000040289	15213	6.38	6.23895	6.32719	6.6303	6.78637	6.77093	1.33701	0.000925282	0.0325734
1419228_at	NM_028983	Mm.50642	elaC homolog 1 (E. coli)	Elac1	---	114615	6.11458	6.10321	5.97842	5.76752	5.79747	5.34518	0.746644	0.000924636	0.0325761
1422465_a_at	BB366804	Mm.27915	nucleoredoxin /// similar to red-1	LOC100046741 /// Nxn	ENSMUSG00000020844	100046741 /// 18230	9.29566	9.35693	9.25277	9.03023	9.17761	8.75061	0.807042	0.000924359	0.0325918
1455056_at	BM231903	Mm.218981	LIM domain only 7	Lmo7	ENSMUSG00000033060	380928	6.3272	6.04537	6.22871	6.68042	6.33609	6.79557	1.32732	0.000928491	0.0326609
1426782_at	BC019649	Mm.272974	G protein-coupled receptor 125	Gpr125	ENSMUSG00000029090	70693	9.0931	8.85474	8.93097	9.28879	9.10908	9.3078	1.21218	0.000929434	0.0326686
1433446_at	BB705380	Mm.61526	3-hydroxy-3-methylglutaryl-Coenzyme A synthase 1 /// similar to Hmgcs1 protein	Hmgcs1 /// LOC100040592	ENSMUSG00000075461	100040592 /// 208715	9.83208	9.78048	9.66128	10.047	10.0458	9.9024	1.18149	0.00093123	0.0327062
1417149_at	NM_011031	Mm.3705	procollagen-proline, 2-oxoglutarate 4-dioxygenase (proline 4-hydroxylase), alpha II polypeptide	P4ha2	ENSMUSG00000018906	18452	7.20678	6.93861	6.50321	7.37648	7.90329	7.09252	1.52699	0.000932275	0.0327174
1428253_at	AA881383	Mm.432944	chromatin modifying protein 2B	Chmp2b	ENSMUSG00000004843	68942	8.51088	8.52555	8.90041	8.72398	8.91505	9.10319	1.20667	0.000933821	0.0327462
1434636_at	AV298304	Mm.280994	homeodomain leucine zipper-encoding gene	Homez	ENSMUSG00000057156	239099	3.79723	3.78574	3.34148	4.25741	4.07806	3.96554	1.38051	0.000936772	0.0328241
1434314_s_at	BQ177085	Mm.220334	RAB11 family interacting protein 5 (class I)	Rab11fip5	ENSMUSG00000051343	52055	5.62869	5.68104	5.80695	5.98727	6.06298	6.53499	1.41388	0.000938499	0.0328591
1447277_s_at	BB785407	Mm.30849	prenylcysteine oxidase 1	Pcyox1	---	66881	9.36322	9.27261	9.19271	9.53307	9.51294	9.46708	1.17189	0.000940864	0.0329164
1449289_a_at	BF715219	Mm.163	beta-2 microglobulin	B2m	ENSMUSG00000060802	12010	6.80322	6.58001	7.37605	7.06936	7.22486	7.6985	1.33887	0.00094231	0.0329414
1429411_a_at	AI595744	Mm.291828	enhancer of yellow 2 homolog (Drosophila)	Eny2	ENSMUSG00000022338	223527	9.13078	9.03583	9.13595	9.42699	9.19823	9.39181	1.18037	0.000944405	0.0329891
1436859_at	AV342631	Mm.381231	RIKEN cDNA 2700007P21 gene	2700007P21Rik	ENSMUSG00000027122	212772	9.36361	9.46008	9.13539	9.14554	9.10418	8.85776	0.822012	0.000946791	0.0329957
1435225_s_at	BB728354	Mm.291877	bromodomain and PHD finger containing, 3	Brpf3	ENSMUSG00000063952	268936	7.82285	7.74366	8.09909	8.18947	7.94351	8.56281	1.27233	0.000948047	0.033014
1437322_at	BM218282	Mm.426069	RNA binding motif protein 4	Rbm4	---	19653	5.52941	5.38355	5.6232	5.01023	4.79977	5.35639	0.732046	0.000946767	0.0330204
1448364_at	U95826	Mm.3527	cyclin G2	Ccng2	ENSMUSG00000029385	12452	7.68767	7.49721	7.25823	7.865	8.31731	7.73482	1.42926	0.000949054	0.0330236
1437303_at	BI102913	Mm.4364	interleukin 6 signal transducer	Il6st	---	16195	6.64114	6.77768	7.14973	6.40841	6.29642	6.36522	0.715974	0.000946578	0.0330394
1417311_at	NM_024223	Mm.133825	cysteine rich protein 2	Crip2	ENSMUSG00000006356	68337	9.75074	9.76231	9.67108	9.90704	10.1343	9.9449	1.20585	0.000951268	0.0330496
1454656_at	AV271736	Mm.149776	spermatogenesis associated 13	Spata13	---	219140	7.64582	7.48702	7.70547	7.17048	7.17537	7.47618	0.792692	0.000951255	0.0330746
1457033_at	BM198753	Mm.379679	gene model 397, (NCBI) /// expresssed sequence BQ559217 /// zinc finger and SCAN domain containing 4D /// zinc finger and SCAN domain containing 4, pseudogene 3 /// zinc finger and SCAN domain containing 4F /// zinc finger and SCAN domain containing 4, pseudogene 2 /// similar to CG2712-PA	BQ559217 /// Gm397 /// LOC100043042 /// Zscan4-ps2 /// Zscan4-ps3 /// Zscan4d /// Zscan4f	ENSMUSG00000054272 /// ENSMUSG00000070828	100043042 /// 245109 /// 434555 /// 545913 /// 632758 /// 665902 /// 665913	9.04513	7.96512	9.54766	9.23469	8.37353	9.87217	1.23996	0.000954889	0.0331499
AFFX-CreX-3_at	AFFX-CreX-3	---	---	---	---	---	13.6389	13.73	13.6261	13.4595	13.4869	13.5649	0.895501	0.000955818	0.0331566
1456514_at	BM121738	Mm.413652	Adult male urinary bladder cDNA, RIKEN full-length enriched library, clone:9530048I18 product:similar to NEPRILYSIN-LIKE PEPTIDASE GAMMA [Mus musculus], full insert sequence	---	---	---	5.41114	4.96583	5.36694	5.01222	4.50023	4.92951	0.740348	0.000959449	0.033257
1451241_at	BG970109	Mm.172674	laminin B1 subunit 1	Lamb1-1	ENSMUSG00000002900	16777	7.26344	7.29025	7.50417	6.86881	6.98106	7.2132	0.795043	0.000962803	0.0333476
1417793_at	NM_019440	Mm.458517	interferon inducible GTPase 2	Iigp2	ENSMUSG00000069874	54396	5.96414	5.95268	6.45811	5.44039	5.41581	6.20256	0.740833	0.000968388	0.0334383
1427934_at	AA250510	Mm.1182	LYR motif containing 2	Lyrm2	ENSMUSG00000045854	108755	7.27468	7.15553	7.37735	6.70639	6.83515	7.09464	0.765774	0.000967896	0.0334469
1426994_at	BC024670	Mm.24115	PH domain and leucine rich repeat protein phosphatase	Phlpp	ENSMUSG00000044340	98432	7.35113	7.1447	7.34474	7.65142	7.50114	7.59076	1.23253	0.000967601	0.0334624
1456464_x_at	BB129990	Mm.379376	Synaptotagmin XI	Syt11	---	229521	6.54818	6.25239	6.83471	6.80076	6.67255	7.23086	1.2818	0.000967082	0.0334701
1416488_at	U95826	Mm.3527	cyclin G2	Ccng2	---	12452	7.94311	7.44308	7.47287	8.09159	8.36631	8.09094	1.51319	0.000974563	0.0335488
1417595_at	NM_010791	Mm.3404	mesenchyme homeobox 1	Meox1	ENSMUSG00000001493	17285	6.38504	6.10215	6.3512	5.92392	5.82321	5.87552	0.756582	0.000973962	0.0335537
1447952_at	BB755994	Mm.252034	AU RNA binding protein/enoyl-coenzyme A hydratase	Auh	---	11992	6.00555	5.84259	6.10531	5.62092	5.51259	5.38174	0.722369	0.000973631	0.0335679
1425140_at	BE691552	Mm.89572	lactamase, beta 2	Lactb2	ENSMUSG00000025937	212442	9.66155	9.75605	9.9279	9.96507	9.94502	10.1396	1.17739	0.00097293	0.0335694
1418320_at	BC003851	Mm.5875	protease, serine, 8 (prostasin)	Prss8	ENSMUSG00000030800	76560	5.83698	5.69999	5.80524	6.15295	6.09177	6.41464	1.36083	0.000978955	0.0336742
1424826_s_at	BC024131	Mm.215481	metastasis suppressor 1	Mtss1	ENSMUSG00000022353	211401	9.17265	9.17786	9.11251	8.90269	8.87429	8.91285	0.836783	0.000980612	0.0336799
1419722_at	NM_008940	Mm.458023	kallikrein related-peptidase 8	Klk8	ENSMUSG00000064023	259277	7.8751	7.81864	8.38068	8.12805	8.17828	8.62423	1.21955	0.000980227	0.0336923
1454632_at	AV328515	Mm.341747	RIKEN cDNA 6330442E10 gene	6330442E10Rik	ENSMUSG00000056219	268567	6.52766	6.59025	6.28976	5.93537	6.19834	6.0132	0.750323	0.000982458	0.0337176
1435327_at	BG071867	Mm.354677	expressed sequence AW112037	AW112037	---	98667	7.11993	6.9581	6.74184	7.41853	7.24193	7.15737	1.26039	0.000993	0.0340276
1425826_a_at	AF078667	Mm.210815	sorbin and SH3 domain containing 1	Sorbs1	ENSMUSG00000025006	20411	6.48389	6.50385	7.00511	6.81673	6.7942	7.44641	1.28009	0.000992748	0.0340448
1450986_at	BB729616	Mm.220367	nucleolar protein 5	Nol5	ENSMUSG00000026020	55989	11.9402	11.9338	11.9809	11.7504	11.7651	11.8115	0.885203	0.000996753	0.0341303
1424478_at	AF342737	Mm.292107	Bardet-Biedl syndrome 2 homolog (human)	Bbs2	ENSMUSG00000031755	67378	9.46936	9.50749	8.8814	8.97408	9.24372	8.68187	0.804388	0.00100138	0.0342109
1457676_at	BB365296	Mm.392992	toll-interleukin 1 receptor (TIR) domain-containing adaptor protein	Tirap	---	117149	6.7211	6.63376	6.53902	6.93392	7.04185	7.07533	1.31205	0.00100099	0.0342235
1459729_at	BE979238	Mm.340778	solute carrier family 13 (sodium-dependent citrate transporter), member 5 /// similar to sodium-coupled citrate transporter	LOC100046128 /// Slc13a5	---	100046128 /// 237831	4.73648	4.69085	4.87615	5.11562	5.35564	5.17848	1.37301	0.00100052	0.0342332
1433467_at	BB547620	Mm.46749	solute carrier family 7 (cationic amino acid transporter, y+ system), member 6	Slc7a6	ENSMUSG00000031904	330836	7.80704	7.69694	8.11872	7.97254	8.06521	8.51782	1.24368	0.00100439	0.0342876
1423685_at	BC026611	Mm.24174	alanyl-tRNA synthetase	Aars	ENSMUSG00000031960	234734	12.073	12.1726	12.2707	11.894	11.9812	12.0368	0.869834	0.00100639	0.0343299
1437811_x_at	AV312368	---	---	---	---	---	7.01777	7.00744	7.14587	7.37244	7.35377	7.41281	1.25109	0.00101742	0.0346798
1426887_at	BQ174833	Mm.41198	nudix (nucleoside diphosphate linked moiety X)-type motif 11	Nudt11	ENSMUSG00000073295	58242	6.66268	6.30128	6.12402	6.89452	6.89405	6.55833	1.34458	0.0010226	0.0348302
1417625_s_at	BC015254	Mm.6522	chemokine (C-X-C motif) receptor 7	Cxcr7	ENSMUSG00000044337	12778	7.22939	6.87825	6.07029	7.44073	7.36774	6.99271	1.48567	0.00102691	0.0349507
1426864_a_at	BB698413	Mm.4974	neural cell adhesion molecule 1	Ncam1	---	17967	7.96116	7.95866	7.82022	8.15349	8.36676	8.14661	1.24114	0.00102813	0.0349656
1437700_at	BB137599	Mm.331064	Schwannomin interacting protein 1	Schip1	---	30953	6.31158	5.90951	6.051	5.67447	5.51044	5.76423	0.740359	0.00103359	0.0351249
1434486_x_at	AW146314	Mm.28877	UDP-glucose pyrophosphorylase 2	Ugp2	ENSMUSG00000001891	216558	9.57045	9.42461	9.53258	9.76328	9.66958	9.91876	1.21167	0.00103461	0.0351332
1416591_at	AF327929	Mm.275864	RAB34, member of RAS oncogene family	Rab34	ENSMUSG00000002059	19376	8.50054	8.40219	8.89	8.66804	8.8232	9.20399	1.23504	0.00103712	0.0351919
1434122_at	BB319048	Mm.116116	F-box protein 27	Fbxo27	ENSMUSG00000037463	233040	7.00793	6.98097	6.98297	7.24632	7.54874	7.33885	1.31389	0.00103863	0.0352164
1430996_at	BG867902	Mm.272548	ethanolamine kinase 1	Etnk1	ENSMUSG00000030275	75320	7.12607	7.25516	6.61803	7.50878	7.48251	6.96688	1.24934	0.00104445	0.0353875
1445089_at	BG069671	---	DNA segment, Chr 16, ERATO Doi 778, expressed	D16Ertd778e	---	52714	4.84673	4.79382	5.2274	4.46021	4.26432	4.82243	0.737676	0.00104558	0.0353991
1417155_at	BC005453	Mm.16469	v-myc myelocytomatosis viral related oncogene, neuroblastoma derived (avian)	Mycn	ENSMUSG00000037169	18109	11.2319	11.1867	11.417	10.9273	10.8977	11.2826	0.846389	0.00104846	0.03547
1417104_at	BC001999	Mm.20829	epithelial membrane protein 3	Emp3	ENSMUSG00000040212	13732	6.93855	6.91985	6.8622	7.26026	7.23659	7.15245	1.23939	0.00105048	0.0355117
1428440_at	AK019150	Mm.30928	solute carrier family 25 (mitochondrial carrier, Aralar), member 12	Slc25a12	ENSMUSG00000027010	78830	9.75169	9.73668	10.0755	9.49979	9.40613	9.909	0.842003	0.00105683	0.0356729
1415802_at	NM_009196	Mm.9086	solute carrier family 16 (monocarboxylic acid transporters), member 1	Slc16a1	ENSMUSG00000032902	20501	10.8789	10.6481	10.7819	11.0277	10.9023	11.1089	1.18522	0.00105611	0.0356751
1436929_x_at	BB763890	Mm.71996	adenylate cyclase 3	Adcy3	ENSMUSG00000020654	104111	4.78433	4.90196	4.98924	5.42997	5.18183	5.5345	1.4126	0.00105844	0.0357004
1418925_at	NM_009886	Mm.22680	cadherin EGF LAG seven-pass G-type receptor 1	Celsr1	---	12614	8.30245	8.04575	7.38957	7.80786	7.72957	7.21808	0.800294	0.00106132	0.0357709
1434794_at	BM241811	Mm.253876	ras homolog gene family, member f	Rhof	ENSMUSG00000029449	23912	6.19608	6.1899	6.40982	6.56211	6.60298	6.69713	1.28023	0.00106245	0.0357821
1422949_at	NM_008712	Mm.44249	nitric oxide synthase 1, neuronal	Nos1	ENSMUSG00000029361	18125	6.49337	6.62827	6.72348	6.12436	6.27888	6.37624	0.78177	0.00106702	0.0359091
1432126_at	AK006938	---	RIKEN cDNA 1700072H12 gene	1700072H12Rik	ENSMUSG00000044619	73493	5.33203	5.4508	4.93128	4.91432	5.05941	4.48066	0.747577	0.00107014	0.0359605
1448833_at	NM_008021	Mm.42148	forkhead box M1	Foxm1	ENSMUSG00000001517	14235	7.81073	7.81967	7.96344	7.38488	7.51969	7.7644	0.809263	0.00106944	0.0359638
1437880_at	AV273001	Mm.36349	ladybird homeobox 1 homolog (Drosophila) corepressor 1	Lbxcor1	ENSMUSG00000022245	207667	5.33045	5.68197	6.02845	5.07553	5.08353	5.58699	0.744963	0.00107461	0.0360838
1436926_at	AV333667	Mm.235550	estrogen related receptor, beta	Esrrb	ENSMUSG00000021255	26380	11.2851	11.301	11.2171	11.0286	11.1207	10.9978	0.859516	0.0010794	0.0362179
1417870_x_at	NM_022325	Mm.156919	cathepsin Z	Ctsz	ENSMUSG00000016256	64138	8.79528	8.72491	8.93035	8.94044	9.26386	9.34762	1.29806	0.00108063	0.0362321
1435493_at	AV297961	Mm.355327	desmoplakin	Dsp	ENSMUSG00000054889	109620	6.4233	5.96194	6.01486	6.64694	6.46836	6.44596	1.31215	0.00108158	0.036237
1455079_at	BQ176904	Mm.220312	DCN1, defective in cullin neddylation 1, domain containing 4 (S. cerevisiae)	Dcun1d4	ENSMUSG00000051674	100737	7.72767	7.52618	7.78399	7.9097	7.88898	8.19961	1.25143	0.00108384	0.0362588
1419758_at	M30697	Mm.207354	ATP-binding cassette, sub-family B (MDR/TAP), member 1A	Abcb1a	ENSMUSG00000040584	18671	8.12353	7.98163	8.03266	7.68504	7.54359	7.84815	0.785331	0.00108342	0.0362715
1448834_at	NM_008021	Mm.42148	forkhead box M1	Foxm1	ENSMUSG00000001517	14235	8.11411	8.1433	8.17909	7.7256	7.87813	7.91034	0.808685	0.00109064	0.0364591
1455019_x_at	BB818012	Mm.334999	cytoskeleton-associated protein 4	Ckap4	ENSMUSG00000046841	216197	10.9532	11.005	10.4823	11.1571	11.1725	10.8032	1.17469	0.00109657	0.0366302
1417167_at	NM_138586	Mm.27853	exosome component 5	Exosc5	ENSMUSG00000061286	27998	10.7354	10.68	10.7227	10.3786	10.5225	10.4935	0.843532	0.0010991	0.0366604
1440011_at	AV228877	---	---	---	---	---	6.85912	5.91727	6.74843	6.47966	5.36518	6.45899	0.756325	0.00109869	0.036674
1460377_a_at	BC005722	Mm.304656	transmembrane protein 8 (five membrane-spanning domains)	Tmem8	ENSMUSG00000024180	60455	7.98554	8.00123	8.08906	7.55292	7.78321	7.71752	0.791206	0.00110072	0.0366873
1438855_x_at	BB233088	Mm.255332	tumor necrosis factor, alpha-induced protein 2	Tnfaip2	ENSMUSG00000021281	21928	3.8828	3.8265	3.18275	4.30964	4.14665	4.03301	1.46519	0.00110313	0.0367135
1449126_at	NM_011764	Mm.295582	zinc finger protein 90	Zfp90	ENSMUSG00000031907	22751	6.40446	6.30487	6.31818	5.80361	5.88458	6.02066	0.740098	0.00110294	0.0367343
1452257_at	BF322712	Mm.293470	3-hydroxybutyrate dehydrogenase, type 1	Bdh1	ENSMUSG00000046598	71911	8.60477	8.64586	8.59161	8.27966	8.39416	8.38609	0.835122	0.00111056	0.0369336
1438861_at	BB482899	Mm.190774	basonuclin 2	Bnc2	ENSMUSG00000028487	242509	8.94769	8.74968	9.19681	8.67544	8.37965	9.066	0.838371	0.00111285	0.0369824
1427982_s_at	BF582734	Mm.26652	synaptic nuclear envelope 2	Syne2	---	319565	6.20224	6.0136	6.44675	5.61309	5.59443	6.16189	0.744472	0.00111847	0.0371416
1420495_a_at	NM_133672	Mm.260703	vacuolar protein sorting 26 homolog A (yeast)	Vps26a	ENSMUSG00000020078	30930	10.1141	10.1014	10.5859	10.3076	10.3667	10.7711	1.16081	0.00112049	0.0371816
1448216_at	NM_011522	Mm.26032	synaptogyrin 3	Syngr3	ENSMUSG00000007021	20974	5.38301	5.43954	5.59308	5.68701	5.90692	6.08519	1.34122	0.00112133	0.037182
1438366_x_at	BB144743	Mm.259751	chloride channel 3	Clcn3	ENSMUSG00000004319	12725	9.73395	9.3582	9.56527	9.82679	9.83098	9.97737	1.26162	0.00112363	0.0372034
1424268_at	BC004831	Mm.136586	spermine oxidase	Smox	ENSMUSG00000027333	228608	7.69106	7.40322	7.65889	7.84437	7.87239	8.01826	1.25977	0.00112321	0.0372169
1424393_s_at	BC026584	Mm.28514	alcohol dehydrogenase, iron containing, 1	Adhfe1	ENSMUSG00000025911	76187	5.20841	5.14893	4.80656	4.19585	4.81148	4.36722	0.674859	0.00113029	0.0373965
1423611_at	AW319615	Mm.288186	alkaline phosphatase 2, liver	Akp2	ENSMUSG00000028766	11647	9.4451	9.41747	9.49699	9.16215	9.18544	9.34271	0.85731	0.00113186	0.037421
1429478_at	AK020138	Mm.23503	RIKEN cDNA 6720463M24 gene	6720463M24Rik	---	77744	7.76813	7.52606	7.04971	7.44491	7.2704	6.77164	0.82053	0.00113341	0.0374448
1449449_at	NM_022415	Mm.28768	prostaglandin E synthase	Ptges	ENSMUSG00000050737	64292	5.89917	6.08771	5.85332	6.54933	6.74985	6.03917	1.42975	0.00113706	0.0375106
1418285_at	NM_010110	Mm.3374	ephrin B1	Efnb1	ENSMUSG00000031217	13641	5.17818	5.05118	4.75839	4.70885	4.67562	4.33856	0.746873	0.00113674	0.0375273
1434742_s_at	BF320633	Mm.40038	apoptosis-inducing factor, mitochondrion-associated 3	Aifm3	ENSMUSG00000022763	72168	4.68966	4.65364	5.28628	5.31244	5.23977	5.49188	1.39807	0.00114134	0.0376242
1417872_at	U41739	Mm.3126	four and a half LIM domains 1	Fhl1	ENSMUSG00000023092	14199	8.13767	8.08447	8.91103	8.34663	8.36163	9.25503	1.21231	0.0011485	0.0378049
1416656_at	NM_033444	Mm.29524	chloride intracellular channel 1	Clic1	ENSMUSG00000007041	114584	9.55689	9.39834	9.46336	9.70773	9.9754	9.77302	1.28048	0.0011484	0.0378291
1422431_at	NM_053201	Mm.24341	melanoma antigen, family E, 1	Magee1	ENSMUSG00000031227	107528	4.31306	4.46021	4.67962	4.78943	4.73801	5.34517	1.39658	0.00115032	0.0378374
1437779_at	BM210256	Mm.42011	forkhead box H1	Foxh1	ENSMUSG00000033837	14106	8.99838	8.94895	8.56464	9.17044	9.2073	8.9166	1.19969	0.00115623	0.038004
1416856_at	BC005579	Mm.390370	RIKEN cDNA 3230401D17 gene /// similar to oxidative stress responsive 1	3230401D17Rik /// RP23-297J14.5	ENSMUSG00000035399	100041400 /// 66680	10.1113	10.1679	10.0876	9.89172	9.93181	9.89267	0.860496	0.00115817	0.0380398
1420900_a_at	AW542340	Mm.132802	RAB18, member RAS oncogene family	Rab18	ENSMUSG00000073639	19330	10.4186	10.3648	10.2978	10.5347	10.6263	10.5494	1.15769	0.00117021	0.0384075
1452060_a_at	BB705335	Mm.124176	LIM motif-containing protein kinase 2	Limk2	ENSMUSG00000020451	16886	8.75186	8.7824	8.81238	8.33421	8.5117	8.61332	0.816223	0.00117615	0.0385744
1434333_a_at	AW557946	Mm.1881	protein kinase D2	Prkd2	ENSMUSG00000041187	101540	5.29249	5.12464	5.03519	5.45673	5.70728	5.80576	1.44137	0.00117886	0.038607
1423617_at	AA790871	Mm.288641	component of oligomeric golgi complex 8	Cog8	ENSMUSG00000031916	97484	9.03237	9.16851	9.10801	8.78838	8.92986	8.69069	0.813587	0.0011782	0.0386134
1459978_x_at	BB390531	Mm.247595	cyclin J-like	Ccnjl	---	380694	6.64423	6.48519	6.70531	6.99317	6.89371	7.01209	1.2793	0.00118225	0.0386619
1415918_a_at	NM_009415	Mm.4222	triosephosphate isomerase 1	Tpi1	ENSMUSG00000023456	21991	12.7447	12.6075	12.4819	12.8064	13.0411	12.783	1.20883	0.00118338	0.0386709
1454104_a_at	AK015196	Mm.19325	solute carrier family 16 (monocarboxylic acid transporters), member 9	Slc16a9	ENSMUSG00000037762	66859	3.857	4.00928	3.77547	4.42882	4.31113	4.26035	1.37286	0.00118198	0.038681
1418186_at	BC012254	Mm.2746	glutathione S-transferase, theta 1	Gstt1	ENSMUSG00000001663	14871	7.61516	7.61392	7.50849	7.11967	7.29481	7.26663	0.785515	0.0011848	0.0386892
1454704_at	BI106458	Mm.297964	scavenger receptor class B, member 2	Scarb2	---	12492	9.87595	9.82421	9.50736	9.568	9.52569	9.37597	0.84461	0.00118756	0.0387512
1415836_at	NM_019698	Mm.233117	aldehyde dehydrogenase 18 family, member A1	Aldh18a1	ENSMUSG00000025007	56454	9.0303	9.26762	9.48202	8.85923	8.94994	9.1041	0.820032	0.00119456	0.0388951
1421935_at	BG070206	---	ribosomal protein S20	Rps20	ENSMUSG00000028234	67427	5.29978	5.23846	5.59684	5.73629	5.68036	5.89959	1.31507	0.0011944	0.038918
1425416_s_at	BC008994	Mm.389499	proline/serine-rich coiled-coil 1	Psrc1	ENSMUSG00000068744	56742	10.4408	10.4963	10.5334	10.1829	10.3591	10.2144	0.849076	0.00119638	0.0389264
1426764_at	AW214584	Mm.116749	ornithine decarboxylase antizyme 2	Oaz2	ENSMUSG00000040652	18247	9.07132	9.26915	9.25899	8.89612	9.02627	8.86082	0.82984	0.00119399	0.0389329
1417162_at	BC004752	Mm.261182	transmembrane BAX inhibitor motif containing 1	Tmbim1	ENSMUSG00000006301	69660	7.67427	7.65729	7.48867	7.87889	7.95047	7.79571	1.20496	0.0012007	0.0390105
1436448_a_at	AA833146	Mm.275434	prostaglandin-endoperoxide synthase 1	Ptgs1	ENSMUSG00000047250	19224	5.28008	5.41687	5.74399	5.74688	5.72907	6.30796	1.36733	0.00119998	0.0390155
1431113_at	AK004302	Mm.440378	RNA binding motif protein 4B	Rbm4b	---	66704	4.55438	4.56597	4.53745	4.03343	4.07761	4.29054	0.750816	0.00120554	0.0391396
1454633_at	BG066916	Mm.272548	ethanolamine kinase 1	Etnk1	ENSMUSG00000030275	75320	8.64317	8.7063	8.01919	8.90467	8.9041	8.37142	1.2074	0.00120973	0.0392474
1433785_at	BM899593	---	myelin-associated oligodendrocytic basic protein	Mobp	---	17433	3.60237	3.46331	4.45765	4.08502	3.74737	5.28377	1.46261	0.00121149	0.0392481
1417712_at	AA985754	Mm.377134	eukaryotic translation initiation factor 2, subunit 2 (beta)	Eif2s2	ENSMUSG00000074656	67204	13.3271	13.3226	13.4182	13.475	13.4351	13.5587	1.09713	0.00121115	0.0392653
1448892_at	NM_026082	Mm.260623	dedicator of cytokinesis 7	Dock7	ENSMUSG00000028556	67299	7.82171	7.65428	7.81303	8.01001	8.02669	8.15848	1.23483	0.001216	0.0393658
1428167_a_at	AK003513	Mm.46438	myelin protein zero-like 1	Mpzl1	---	68481	8.85765	8.57284	8.43163	9.07399	8.78398	8.80607	1.20524	0.00121982	0.0394613
1419103_a_at	NM_025341	Mm.181473	abhydrolase domain containing 6	Abhd6	ENSMUSG00000025277	66082	7.47655	7.51764	6.90423	6.84012	7.15148	6.69885	0.762153	0.00122343	0.0395498
1417289_at	NM_031257	Mm.261122	pleckstrin homology domain-containing, family A (phosphoinositide binding specific) member 2	Plekha2	ENSMUSG00000031557	83436	8.10822	8.12116	7.29001	8.20403	8.74455	7.92834	1.38856	0.0012312	0.0396589
1451362_at	BC016133	Mm.34027	RAB7, member RAS oncogene family-like 1	Rab7l1	ENSMUSG00000026433	226422	6.81784	6.74024	6.73085	7.09321	7.18951	7.02774	1.26805	0.00123047	0.0396635
1418523_at	NM_011790	Mm.290447	ariadne homolog 2 (Drosophila)	Arih2	ENSMUSG00000064145	23807	7.29587	7.30745	7.39865	7.53561	7.61608	7.78068	1.24083	0.00122994	0.0396748
1446098_at	AV320759	---	---	---	---	---	4.06727	4.25581	4.3183	3.50037	3.95652	3.87442	0.740957	0.0012296	0.0396922
1420505_a_at	AF326545	Mm.278865	syntaxin binding protein 1	Stxbp1	ENSMUSG00000026797	20910	7.67367	7.56095	8.02775	7.91547	8.02964	8.26639	1.24873	0.00122878	0.0396942
1419123_a_at	NM_019971	Mm.331089	platelet-derived growth factor, C polypeptide	Pdgfc	ENSMUSG00000028019	54635	8.96381	8.92847	8.42701	8.80292	8.47653	8.11168	0.809733	0.0012367	0.0398075
1452148_at	D00622	Mm.277661	low density lipoprotein receptor-related protein associated protein 1	Lrpap1	ENSMUSG00000029103	16976	7.6882	7.63702	7.70571	7.92241	7.8793	8.06971	1.21537	0.00124406	0.0399874
1426812_a_at	BF166604	Mm.301646	RIKEN cDNA 9130404D14 gene	9130404D14Rik	ENSMUSG00000026796	227737	10.0738	10.1188	10.0095	10.2562	10.4262	10.1836	1.16681	0.00124403	0.0400149
1423413_at	AI987929	Mm.30837	N-myc downstream regulated gene 1	Ndrg1	ENSMUSG00000005125	17988	7.71557	7.53749	7.43295	8.01428	8.6361	7.82021	1.55981	0.00124848	0.0401009
1419206_at	BC019402	Mm.3689	CD37 antigen	Cd37	ENSMUSG00000030798	12493	7.91104	8.12581	7.29688	8.12148	8.48316	7.66676	1.24345	0.00125137	0.0401651
1428918_at	BB274851	Mm.389213	SCY1-like 3 (S. cerevisiae)	Scyl3	ENSMUSG00000026584	240880	7.87651	7.75218	7.74838	7.44207	7.40202	7.56931	0.802583	0.00125322	0.0401956
1426519_at	AI314028	Mm.2212	procollagen-proline, 2-oxoglutarate 4-dioxygenase (proline 4-hydroxylase), alpha 1 polypeptide	P4ha1	ENSMUSG00000019916	18451	6.93696	6.7687	6.55283	7.12491	7.56754	6.97631	1.40667	0.00125665	0.0402771
1437838_x_at	BB223437	Mm.332474	G-rich RNA sequence binding factor 1	Grsf1	ENSMUSG00000044221	231413	11.532	11.3407	11.5838	11.6582	11.5582	11.9146	1.17061	0.00126003	0.0403567
1457157_at	BB247624	Mm.316391	phospholipase C, eta 1	Plch1	ENSMUSG00000036834	269437	5.37735	5.4588	6.12058	5.70003	5.76331	6.69122	1.32361	0.0012632	0.0404296
1425521_at	BC019726	Mm.132584	polyadenylate binding protein-interacting protein 1	Paip1	ENSMUSG00000025451	218693	7.95359	7.96465	7.49274	8.1985	8.2214	7.88741	1.23148	0.00126596	0.0404891
1449940_a_at	NM_010122	Mm.29394	eukaryotic translation initiation factor 2B, subunit 4 delta	Eif2b4	ENSMUSG00000029145	13667	10.5992	10.5971	10.6038	10.4205	10.3356	10.3852	0.859038	0.00126763	0.0405139
1460292_a_at	NM_053123	Mm.229151	SWI/SNF related, matrix associated, actin dependent regulator of chromatin, subfamily a, member 1	Smarca1	ENSMUSG00000031099	93761	8.15446	8.06451	8.7116	8.47636	8.3591	8.89306	1.20352	0.00126901	0.0405292
1456617_a_at	BM210677	Mm.377134	eukaryotic translation initiation factor 2, subunit 2 (beta)	Eif2s2	ENSMUSG00000052825 /// ENSMUSG00000074656	67204	12.6165	12.6461	12.723	12.8222	12.7607	12.8742	1.11547	0.00127393	0.0406576
1449128_at	NM_025918	Mm.277638	coiled-coil domain containing 43	Ccdc43	ENSMUSG00000020925	52715	7.54571	7.42647	7.74149	7.79161	7.75828	8.07181	1.2339	0.00127538	0.0406749
1426851_a_at	X96585	Mm.5167	nephroblastoma overexpressed gene	Nov	ENSMUSG00000037362	18133	3.0901	3.24551	3.49526	2.85995	2.69167	3.16577	0.776522	0.00127723	0.0406765
1448372_a_at	NM_019953	Mm.44220	transmembrane protein 4	Tmem4	ENSMUSG00000025381	56530	11.0855	11.2635	11.3504	10.9401	11.0359	10.8911	0.828506	0.00127714	0.0407025
1436870_s_at	BG068103	Mm.226284	actin filament associated protein 1-like 2	Afap1l2	ENSMUSG00000025083	226250	5.00688	4.58232	5.06842	5.36432	4.91405	5.59757	1.32758	0.00127982	0.0407303
1438773_at	BB817972	Mm.274956	six transmembrane epithelial antigen of prostate 2	Steap2	---	74051	7.20908	7.19475	6.25966	7.6748	7.36508	6.99072	1.38873	0.00128508	0.0408688
1427878_at	AK002512	Mm.272527	RIKEN cDNA 0610010O12 gene	0610010O12Rik	ENSMUSG00000046727	66060	9.57688	9.56774	9.38555	9.75984	9.93855	9.61187	1.19938	0.00129224	0.0410097
1438083_at	BB773386	Mm.254493	Hedgehog-interacting protein	Hhip	ENSMUSG00000064325	15245	4.03703	4.32453	3.97872	3.75176	3.7567	3.57356	0.750123	0.00129043	0.04101
1416713_at	NM_026481	Mm.29358	tubulin polymerization-promoting protein family member 3	Tppp3	ENSMUSG00000014846	67971	7.45474	7.33063	7.57815	7.62082	7.90858	7.96414	1.30717	0.00129165	0.0410198
1448870_at	AF022889	Mm.269747	latent transforming growth factor beta binding protein 1	Ltbp1	ENSMUSG00000001870	268977	5.88272	5.65592	5.30815	6.10138	6.25116	5.75503	1.34582	0.00129826	0.0411429
AFFX-r2-P1-cre-3_at	AFFX-r2-P1-cre-3	---	---	---	---	---	13.9441	13.9954	13.8838	13.8028	13.781	13.8412	0.913171	0.00129929	0.0411467
1455885_at	AV238106	Mm.397580	RIKEN cDNA 6530401C20 gene	6530401C20Rik	ENSMUSG00000050022	231842	6.19926	6.114	6.26864	6.48957	6.69526	6.59079	1.32308	0.0013018	0.0411684
1454650_at	BQ175280	Mm.43871	tripartite motif-containing 35	Trim35	ENSMUSG00000022043	66854	10.1464	10.1598	9.86924	9.91351	9.81068	9.70727	0.843266	0.00129822	0.0411705
1434887_at	BE990928	Mm.249318	frequenin homolog (Drosophila)	Freq	ENSMUSG00000062661	14299	6.56381	6.51666	6.26603	6.88302	6.94458	6.59885	1.28414	0.00130133	0.0411822
1441593_at	BB218551	---	---	---	---	---	4.56421	4.22019	4.36615	4.03958	3.91047	3.91041	0.74369	0.00130532	0.0412507
1428848_a_at	BM248206	Mm.402299	microtubule-actin crosslinking factor 1	Macf1	ENSMUSG00000028649	11426	8.9528	8.60414	8.87034	8.5438	8.36804	8.62749	0.815752	0.00131161	0.0414205
1425621_at	AB060155	Mm.43871	tripartite motif-containing 35	Trim35	ENSMUSG00000022043	66854	7.87647	8.07818	7.66012	7.60864	7.85941	7.35291	0.83269	0.00131457	0.041485
1435656_at	AW122571	Mm.394565	guanine monphosphate synthetase	Gmps	---	229363	6.15434	5.96027	6.38103	6.42504	6.28502	7.05038	1.34973	0.0013169	0.0415002
1424263_at	BC024599	Mm.24838	RIKEN cDNA 2810003C17 gene	2810003C17Rik	ENSMUSG00000001864	108897	6.83475	7.00102	7.05542	7.06532	7.34218	7.47128	1.25805	0.00131643	0.0415144
1424854_at	BC019757	Mm.14775	histone cluster 1, H4i	Hist1h4i	ENSMUSG00000060639	319158	6.62948	6.51982	6.48508	6.18125	6.25051	6.14906	0.78496	0.00132114	0.0416047
1442180_at	BB382040	Mm.127330	deleted in lymphocytic leukemia, 7	Dleu7	ENSMUSG00000048281	239133	7.07117	7.09308	5.0017	6.26721	6.13266	4.89244	0.671248	0.00133274	0.0418825
1435020_at	BE980167	---	serologically defined colon cancer antigen 1	Sdccag1	---	66244	6.64759	6.57403	6.95515	6.87906	6.94233	7.33086	1.25412	0.00133193	0.0418862
1418497_at	AF020737	Mm.7995	fibroblast growth factor 13	Fgf13	ENSMUSG00000031137	14168	6.15277	5.94439	5.74366	6.51792	6.36051	6.15277	1.31674	0.00133434	0.0419035
1447258_at	BI076789	---	---	---	---	---	5.28842	4.58459	5.051	4.80307	4.13251	4.71691	0.7462	0.00133168	0.0419076
1421624_a_at	NM_010135	Mm.389224	enabled homolog (Drosophila)	Enah	---	13800	9.37253	9.37443	9.66983	9.12485	9.18759	9.3995	0.849967	0.00134097	0.0420825
1436004_at	BB021271	Mm.371608	ubiquitin specific peptidase 27, X chromosome	Usp27x	ENSMUSG00000046269	54651	5.46823	5.31346	5.08116	5.84667	5.62206	5.76103	1.38014	0.00134423	0.0421553
1426722_at	BM248527	Mm.46754	solute carrier family 38, member 2	Slc38a2	ENSMUSG00000022462	67760	11.7911	11.6654	11.5727	11.5809	11.3879	11.4334	0.865804	0.00134767	0.0422338
1428633_at	AK016638	Mm.196472	TWIST neighbor /// similar to TWIST neighbor /// predicted gene, EG667501	EG667501 /// LOC627278 /// Twistnb	---	28071 /// 627278 /// 667501	7.42166	7.41555	7.68392	7.11821	7.15915	7.2644	0.798386	0.00135213	0.0422855
1456315_a_at	BB014781	Mm.241205	protein tyrosine phosphatase-like (proline instead of catalytic arginine), member a	Ptpla	ENSMUSG00000063275	30963	8.92709	8.92444	8.68975	9.17304	9.37614	8.91238	1.24013	0.00135162	0.0422988
1428794_at	BQ175052	Mm.458025	sperm antigen with calponin homology and coiled-coil domains 1	Specc1	---	432572	5.38608	5.64595	5.86843	5.98403	6.04467	6.12462	1.34208	0.00135159	0.0423274
1423999_at	J02995	Mm.1318	v-abl Abelson murine leukemia oncogene 1	Abl1	ENSMUSG00000026842	11350	8.51971	8.44493	8.39706	7.97509	7.97138	8.31128	0.782682	0.00135445	0.0423288
1423889_at	BC011344	---	predicted gene, EG434402	EG434402	ENSMUSG00000042293	434402	7.97045	8.19041	7.66957	7.73689	7.90746	7.1925	0.796961	0.00135631	0.0423575
1434002_at	AW556347	Mm.392294	forkhead box N3	Foxn3	---	71375	7.81652	7.63126	7.75156	7.49083	7.27515	7.54149	0.814559	0.00135965	0.042403
1429085_at	AV308858	Mm.46628	vascular endothelial zinc finger 1	Vezf1	ENSMUSG00000018377	22344	8.643	8.58845	8.92608	8.87931	8.82882	9.09205	1.1604	0.00135919	0.0424182
1417081_a_at	BC004829	Mm.390346	synaptogyrin 2	Syngr2	ENSMUSG00000048277	20973	9.33208	9.19478	9.47385	9.48015	9.55185	9.70307	1.18703	0.00136579	0.0425358
1453136_at	AK006369	Mm.276229	F-box protein 30	Fbxo30	ENSMUSG00000047648	71865	7.5677	7.40177	7.67948	7.83276	7.65992	7.97878	1.20939	0.00136676	0.0425366
1423810_at	BC014867	Mm.177502	protein phosphatase methylesterase 1	Ppme1	ENSMUSG00000030718	72590	9.27331	9.2355	9.24627	9.40831	9.66027	9.50212	1.2115	0.00136773	0.0425374
1456661_at	BM293452	Mm.453455	Transcribed locus	---	---	---	7.66472	6.5593	7.27532	6.9054	5.97269	7.15569	0.725702	0.00137036	0.0425606
1452031_at	BB357585	Mm.204834	solute carrier family 1 (glial high affinity glutamate transporter), member 3	Slc1a3	ENSMUSG00000005360	20512	4.7607	4.88647	5.58933	4.44648	4.42959	4.95586	0.725826	0.00136578	0.0425648
1428671_at	AK008617	Mm.441142	RIKEN cDNA 2200002D01 gene	2200002D01Rik	---	72275	7.14192	7.17715	6.86423	7.57024	7.44485	7.16815	1.26135	0.00136991	0.0425758
1419667_at	AK014381	Mm.89310	sarcoglycan, beta (dystrophin-associated glycoprotein)	Sgcb	ENSMUSG00000029156	24051	5.13055	5.09444	5.58098	4.58567	4.77452	5.13841	0.740795	0.00137184	0.042577
1424869_at	BC003479	Mm.390360	dehydrogenase/reductase (SDR family) member 7B /// similar to Dehydrogenase/reductase (SDR family) member 7B	Dhrs7b /// LOC100045214	ENSMUSG00000042569	100045214 /// 216820	9.55075	9.44532	9.58707	9.25616	9.32189	9.27824	0.846868	0.00137556	0.0426633
1419030_at	BM234652	Mm.387108	ERO1-like (S. cerevisiae)	Ero1l	ENSMUSG00000021831	50527	8.69404	8.65247	8.42552	8.87604	9.25917	8.67473	1.28193	0.00137797	0.0426792
1417028_a_at	BB283676	Mm.44876	tripartite motif protein 2	Trim2	ENSMUSG00000027993	80890	9.22849	9.29743	9.22993	8.83304	8.79602	9.12635	0.799129	0.00137775	0.0427018
1433789_at	BI082172	Mm.84664	small nucleolar RNA host gene (non-protein coding) 3	Snhg3	---	399101	9.58564	9.84004	10.6379	9.50306	9.09182	10.1408	0.749411	0.00138526	0.0428167
1428714_at	BF322962	Mm.40321	progesterone receptor membrane component 2	Pgrmc2	ENSMUSG00000049940	70804	9.95966	10.0433	10.031	9.79398	9.84626	9.78288	0.868616	0.00138338	0.0428174
1436066_at	BI965477	Mm.441119	kalirin, RhoGEF kinase	Kalrn	---	545156	6.16601	6.02841	5.91471	5.31711	5.62117	5.56383	0.697793	0.00139337	0.0428326
1422544_at	AV297945	Mm.60590	myosin X	Myo10	ENSMUSG00000022272	17909	9.41216	9.47074	9.66518	9.14107	9.33273	9.18256	0.817714	0.00138494	0.0428361
1455619_at	AA185687	Mm.441001	cDNA sequence BC062258	BC062258	---	408063	5.1898	5.42656	5.53984	5.61574	6.03589	5.8018	1.35604	0.00139098	0.0428466
1452225_at	BC016267	Mm.440595	RIKEN cDNA 2010106G01 gene	2010106G01Rik	---	66552	6.77153	6.75864	6.89872	6.98709	7.0747	7.3732	1.26517	0.00139294	0.0428485
1422637_at	NM_018750	Mm.248291	Ras association (RalGDS/AF-6) domain family 5	Rassf5	ENSMUSG00000026430	54354	4.00195	3.64356	4.39886	4.31541	4.13424	5.61728	1.65824	0.00139045	0.0428598
1447193_at	AU043156	---	---	---	---	---	2.58897	2.49028	2.28869	2.84193	2.74213	2.74427	1.25124	0.00138803	0.0428731
1424902_at	AF378760	Mm.39617	plexin domain containing 1	Plxdc1	ENSMUSG00000017417	72324	5.92652	5.51097	6.07884	6.11802	6.0399	6.8571	1.43329	0.00139003	0.042876
1454992_at	BB264620	Mm.275489	solute carrier family 7 (cationic amino acid transporter, y+ system), member 1	Slc7a1	ENSMUSG00000041313	11987	9.76647	9.99811	10.0214	9.68118	9.50983	9.59093	0.799159	0.00139291	0.0428768
1431701_a_at	AK006269	Mm.28015	PDZ domain containing 1	Pdzk1	---	59020	4.99383	4.82894	5.35695	4.66228	4.51362	4.86298	0.769474	0.00138918	0.0428793
1460569_x_at	AW611462	Mm.158662	claudin 3	Cldn3	ENSMUSG00000070473	12739	6.85828	6.86321	6.7324	7.21115	7.28247	6.94513	1.25774	0.0014012	0.042927
1438737_at	AV029604	Mm.255890	zinc finger protein of the cerebellum 3	Zic3	---	22773	9.66728	9.58516	9.45826	9.85072	9.77931	9.699	1.15375	0.00139767	0.0429356
1418996_a_at	BC021522	Mm.46847	LYR motif containing 5	Lyrm5	ENSMUSG00000040370	67636	8.17679	8.26105	8.32815	7.94892	7.94794	8.06002	0.829731	0.00140091	0.0429472
1455013_at	AW551927	Mm.290447	ariadne homolog 2 (Drosophila)	Arih2	ENSMUSG00000064145	23807	9.08012	9.09932	9.19154	9.21916	9.36677	9.57504	1.20312	0.00139943	0.0429603
1440867_at	BB703945	Mm.42038	sprouty homolog 4 (Drosophila)	Spry4	ENSMUSG00000024427	24066	9.20416	9.34989	9.45811	9.64781	9.80247	9.54691	1.264	0.00140065	0.0429686
1426642_at	BC004724	Mm.193099	fibronectin 1	Fn1	ENSMUSG00000026193	14268	11.2552	11.0793	11.6444	10.8945	10.7484	11.5731	0.841876	0.00140709	0.0430781
1460203_at	NM_010585	Mm.227912	inositol 1,4,5-triphosphate receptor 1	Itpr1	ENSMUSG00000030102	16438	7.5906	7.4172	8.20234	7.1524	7.20098	7.95475	0.813725	0.00141044	0.0431515
1424780_a_at	AK005026	Mm.41272	receptor accessory protein 3	Reep3	ENSMUSG00000019873	28193	6.86884	6.7865	7.0735	7.16148	7.05583	7.43421	1.23806	0.00141694	0.0432038
1456174_x_at	AV309418	Mm.30837	N-myc downstream regulated gene 1	Ndrg1	ENSMUSG00000005125	17988	8.64424	8.34021	8.21529	8.77758	9.36699	8.75009	1.52769	0.0014186	0.043225
1434036_at	AV024771	Mm.215481	metastasis suppressor 1	Mtss1	ENSMUSG00000022353	211401	10.2457	10.1114	10.0237	9.91331	9.72983	9.93744	0.834598	0.00141669	0.0432253
1452927_x_at	AW537828	Mm.4222	triosephosphate isomerase 1	Tpi1	ENSMUSG00000023456	21991	12.6781	12.537	12.413	12.7319	12.9609	12.736	1.21014	0.0014161	0.0432365
1416922_a_at	AK018668	Mm.29820	BCL2/adenovirus E1B interacting protein 3-like	Bnip3l	ENSMUSG00000022051	12177	11.0662	10.9552	11.1569	11.1372	11.3754	11.4706	1.21047	0.00141515	0.0432369
1415922_s_at	NM_010807	Mm.424974	MARCKS-like 1	Marcksl1	ENSMUSG00000047945	17357	12.6145	12.6116	12.4542	12.7433	12.8064	12.6171	1.11913	0.00141421	0.0432376
1435716_x_at	AI836293	Mm.274995	small nuclear ribonucleoprotein N /// SNRPN upstream reading frame	Snrpn /// Snurf	---	20646 /// 84704	10.7963	10.8569	10.9869	10.9863	11.0644	11.1546	1.13959	0.00142026	0.0432466
1436925_at	AV228812	Mm.341972	forkhead box N3	Foxn3	---	71375	7.99718	7.90978	8.16957	7.69636	7.66678	7.72402	0.797027	0.00142821	0.0434593
1421749_at	NM_031383	---	---	---	ENSMUSG00000070700	---	9.98003	10.0628	10.2342	10.1316	10.3543	10.4104	1.15486	0.00142993	0.0434823
1428377_at	AK018115	Mm.36544	BTB (POZ) domain containing 11	Btbd11	ENSMUSG00000020042	74007	7.32392	7.25228	6.70034	7.59992	7.4976	7.18166	1.26407	0.00143202	0.0435165
1449028_at	AF378088	Mm.168257	ras homolog gene family, member U	Rhou	ENSMUSG00000039960	69581	7.48279	7.38307	7.22318	7.62172	7.81728	7.71999	1.28779	0.00143888	0.0436366
1433643_at	BI106777	---	calcium channel, voltage-dependent, alpha2/delta subunit 1	Cacna2d1	ENSMUSG00000073202	12293	4.98428	5.04942	5.24811	5.3116	5.44634	5.59806	1.28196	0.00144346	0.0436581
1437784_at	AW550878	Mm.4909	runt-related transcription factor 1; translocated to, 1 (cyclin D-related)	Runx1t1	---	12395	4.85912	4.97613	5.22416	4.56328	4.43813	4.74102	0.739581	0.00143877	0.0436626
1441793_at	BB824091	Mm.105324	Ring finger protein 39	Rnf39	---	386454	4.62482	4.7467	4.63454	5.06175	5.11869	4.98561	1.30779	0.00143852	0.0436844
1437185_s_at	AV148480	Mm.3532	thymosin, beta 10 /// hypothetical protein LOC100042319 /// similar to thymosin, beta 10 /// hypothetical protein LOC100045828	LOC100042319 /// LOC100043712 /// LOC100045828 /// LOC100047613 /// LOC100048142 /// Tmsb10	ENSMUSG00000050347 /// ENSMUSG00000075369	100042319 /// 100043712 /// 100045828 /// 100047613 /// 100048142 /// 19240	13.9766	13.9645	14.0727	13.843	13.9252	13.8968	0.923289	0.00144338	0.0436849
1419738_a_at	AK003186	Mm.646	tropomyosin 2, beta	Tpm2	ENSMUSG00000028464	22004	8.41432	8.34437	8.48487	8.60336	8.68673	8.84543	1.23059	0.0014426	0.0436907
1431658_at	AK010085	Mm.144300	histone cluster 1, H4j	Hist1h4j	ENSMUSG00000060832	319159	5.48356	5.63541	5.34425	5.11633	5.17698	4.97331	0.758775	0.0014424	0.0437141
1438848_at	BB312184	Mm.405200	Transcribed locus	---	---	---	4.28016	4.23403	4.21216	3.92592	3.72157	3.86713	0.756867	0.00144679	0.0437294
1433341_at	AK017567	Mm.307276	RIKEN cDNA 5730416F02 gene	5730416F02Rik	---	70550	2.91563	3.14691	2.94003	3.29557	3.46763	3.27221	1.26972	0.00145091	0.0437955
1439470_at	BM214222	---	---	---	---	---	6.60164	6.53147	6.89395	6.40653	6.11705	6.20883	0.748595	0.00145007	0.0437994
1440215_at	BG068916	Mm.12057	predicted gene, OTTMUSG00000004461	OTTMUSG00000004461	ENSMUSG00000055963	208820	5.66467	5.76783	5.94613	6.18786	6.08535	6.30766	1.3227	0.00145657	0.0439368
1457445_at	BB136803	Mm.30466	trichorhinophalangeal syndrome I (human)	Trps1	ENSMUSG00000038679	83925	6.50973	5.67252	6.03966	5.95437	5.29126	5.73256	0.752174	0.00146226	0.0440789
1424152_at	BG064756	Mm.389368	sal-like 4 (Drosophila)	Sall4	ENSMUSG00000027547	99377	11.9364	11.8958	12.1421	11.7634	11.6779	12.0191	0.88835	0.00146383	0.0440969
1426615_s_at	AV006122	Mm.29846	N-myc downstream regulated gene 4	Ndrg4	ENSMUSG00000036564	234593	7.42567	7.07248	7.48588	7.57538	7.49486	7.92241	1.26761	0.00146815	0.0441973
1451435_at	BC014289	Mm.320317	cut-like 1 (Drosophila)	Cutl1	ENSMUSG00000029705	13047	7.46621	7.43972	7.18747	7.14761	7.19507	6.83056	0.808901	0.00147139	0.0442064
1422853_at	BB753533	Mm.86595	src homology 2 domain-containing transforming protein C1	Shc1	ENSMUSG00000042626	20416	8.40078	8.71874	8.35971	8.67818	9.05677	8.55463	1.2069	0.00147114	0.0442284
1453016_at	AK013636	Mm.21787	RIKEN cDNA 2900042B11 gene	2900042B11Rik	ENSMUSG00000063172	72938	7.37234	7.48055	7.57815	7.65563	7.8033	7.83781	1.22163	0.0014705	0.0442386
1455251_at	AV071536	Mm.317280	integrin alpha 1	Itga1	---	109700	4.46021	4.25581	4.7567	4.6699	4.84534	5.38573	1.40257	0.00147443	0.0442389
1426013_s_at	BC024961	Mm.274158	pleckstrin homology domain containing, family A (phosphoinositide binding specific) member 4 /// similar to Plekha4 protein	LOC100046788 /// Plekha4	---	100046788 /// 69217	9.11293	9.2713	9.26139	8.82314	9.12821	8.92778	0.83905	0.00147372	0.044247
1416028_a_at	NM_008258	Mm.1775	hematological and neurological expressed sequence 1	Hn1	ENSMUSG00000020737	15374	10.2979	10.3369	10.2792	10.0959	10.2108	9.94741	0.860059	0.00147891	0.0443142
1416306_at	NM_017474	Mm.33483	chloride channel calcium activated 3	Clca3	ENSMUSG00000028255	23844	2.85028	3.32407	3.63075	2.85028	2.927	2.87139	0.783387	0.00147797	0.0443154
1454047_a_at	AK012710	Mm.338605	RIKEN cDNA 2410017P07 gene	2410017P07Rik	ENSMUSG00000019813	103268	8.60928	8.43764	8.67468	8.26176	8.19179	8.43876	0.826132	0.00148332	0.0443874
1436771_x_at	BB314208	Mm.252080	phosphogluconate dehydrogenase	Pgd	---	110208	11.8033	11.788	11.7047	11.9497	11.9522	11.8868	1.12058	0.0014824	0.0443893
1417112_at	NM_024191	Mm.393247	ADP-ribosylation factor-like 2 binding protein	Arl2bp	ENSMUSG00000031776	107566	8.90529	8.85101	8.77924	9.07449	9.23191	9.04647	1.21003	0.00148564	0.0444274
1424138_at	BC027346	Mm.11545	rhomboid family 1 (Drosophila)	Rhbdf1	ENSMUSG00000020282	13650	8.12317	8.04165	7.95918	8.31748	8.32463	8.2726	1.20118	0.0014909	0.044555
1428739_at	BB772205	Mm.372459	RIKEN cDNA 2310040A07 gene /// similar to 2310040A07Rik protein	2310040A07Rik /// LOC100042420	ENSMUSG00000028445	100042420 /// 69638	6.38167	6.46303	6.31764	6.72477	6.77117	6.71278	1.27388	0.00149303	0.0445893
1428064_at	BI248650	Mm.277687	centaurin, delta 2	Centd2	ENSMUSG00000032812	69710	7.43811	7.50554	7.40505	7.6675	7.79815	7.90326	1.26989	0.00149847	0.0447222
1426788_a_at	BC024835	Mm.219793	structure specific recognition protein 1	Ssrp1	ENSMUSG00000027067	20833	12.0783	12.1098	11.9755	11.931	11.9289	11.7878	0.887691	0.0015027	0.0448185
1443729_at	BI466419	---	metastasis suppressor 1	Mtss1	---	211401	5.62863	5.41051	5.46279	5.10193	5.00274	5.18848	0.758258	0.0015133	0.045105
1449885_at	NM_138751	Mm.297197	transmembrane protein 47	Tmem47	ENSMUSG00000025666	192216	6.05137	6.3181	6.63941	6.63385	6.66526	6.88483	1.3183	0.00152779	0.0454168
1416844_at	NM_133182	Mm.32020	protein arginine N-methyltransferase 2	Prmt2	ENSMUSG00000020230	15468	8.30941	8.4407	8.41517	8.64732	8.63825	8.7301	1.21821	0.00152491	0.0454208
1452214_at	AK018608	Mm.15406	SKI-like	Skil	ENSMUSG00000027660	20482	10.9558	10.8358	10.8035	11.0513	11.0973	11.1084	1.16751	0.00152672	0.0454448
1420617_at	NM_026252	Mm.339792	cytoplasmic polyadenylation element binding protein 4	Cpeb4	ENSMUSG00000020300	67579	6.61409	6.37153	6.95368	6.96991	6.97481	7.16615	1.31918	0.00152776	0.0454458
1425134_a_at	BC002202	Mm.37613	phosphatidylinositol glycan anchor biosynthesis, class X	Pigx	ENSMUSG00000023791	72084	9.58702	9.53074	9.68761	9.743	9.80724	9.93078	1.16967	0.00153145	0.0454955
1429863_at	AK016522	Mm.327654	LON peptidase N-terminal domain and ring finger 3	Lonrf3	ENSMUSG00000016239	74365	5.77195	5.68654	5.83295	6.04158	6.18418	6.36742	1.35527	0.00153782	0.0456548
1417684_at	NM_008188	Mm.781	THUMP domain containing 3	Thumpd3	ENSMUSG00000030264	14911	10.4395	10.3303	10.3219	10.1458	10.0993	10.1993	0.862117	0.00154108	0.0456615
1456367_at	BM239867	Mm.35628	fucosyltransferase 8	Fut8	---	53618	3.05879	3.0611	2.85324	2.68656	2.71718	2.61383	0.802524	0.00154018	0.0456647
1422533_at	NM_020010	Mm.140158	cytochrome P450, family 51	Cyp51	ENSMUSG00000001467	13121	8.06939	7.80797	7.94405	8.20309	8.2842	8.30448	1.25734	0.0015394	0.0456716
1452374_at	BB315154	Mm.286454	zinc finger protein 322a	Zfp322a	ENSMUSG00000046351	218100	8.23395	8.14172	8.41443	7.75586	7.92797	8.20213	0.81446	0.00154362	0.0457065
1434014_at	BB291836	Mm.277366	autophagy-related 4C (yeast) /// hypothetical protein LOC100044217	Atg4c /// LOC100044217	ENSMUSG00000028550	100044217 /// 242557	6.14046	5.94741	5.42028	6.40805	6.33788	5.93967	1.31599	0.00154482	0.0457122
1441876_x_at	BB245574	Mm.5066	Zinc finger protein 93	Zfp93	---	22755	5.98339	5.9817	6.19913	5.63461	5.55928	5.86568	0.775017	0.00155164	0.0458839
1418791_at	AF326561	Mm.143603	SH3-domain GRB2-like 2	Sh3gl2	ENSMUSG00000028488	20404	8.71371	8.68845	8.86387	8.32183	8.46119	8.65536	0.827274	0.00155407	0.0458955
1437966_at	AV329802	Mm.133060	proline-rich transmembrane protein 3	Prrt3	ENSMUSG00000045009	210673	5.81216	5.63138	6.07576	5.51024	5.25509	5.70842	0.785601	0.00155347	0.0459079
1417814_at	AF162713	Mm.23347	phospholipase A2, group V	Pla2g5	ENSMUSG00000041193	18784	5.98832	6.19826	5.80739	5.519	5.4131	5.59272	0.721445	0.00155586	0.0459183
1440737_at	BB700364	Mm.90218	InaD-like (Drosophila)	Inadl	---	12695	3.77454	3.73862	3.76438	4.23068	4.03441	4.25345	1.33432	0.00156034	0.0459901
1418970_a_at	AF100339	Mm.239141	B-cell leukemia/lymphoma 10	Bcl10	ENSMUSG00000028191	12042	9.16636	9.11175	9.13782	9.29566	9.3835	9.51389	1.19961	0.00156487	0.0460034
1427630_x_at	X67278	Mm.322502	CEA-related cell adhesion molecule 1	Ceacam1	ENSMUSG00000074272	26365	6.32864	6.47731	6.43749	5.85685	6.10706	6.18228	0.777528	0.00156399	0.0460075
1428705_at	AK005731	Mm.46470	RIKEN cDNA 1700007K13 gene	1700007K13Rik	ENSMUSG00000026831	69327	9.09224	9.10419	8.4407	8.7539	8.92098	8.16409	0.832407	0.00155991	0.0460077
1452310_at	BB440612	Mm.45159	transcriptional adaptor 2 (ADA2 homolog, yeast)-like	Tada2l	ENSMUSG00000018651	217031	9.43842	9.41837	9.56326	9.11587	9.21819	9.37339	0.848927	0.00156221	0.0460153
1443935_at	BI683943	Mm.37642	cDNA sequence BC032203	BC032203	---	210982	9.37017	9.33465	9.40665	8.9907	9.06456	9.28655	0.839369	0.00156334	0.0460185
1420425_at	NM_007548	Mm.4800	PR domain containing 1, with ZNF domain	Prdm1	ENSMUSG00000038151	12142	7.50297	7.21967	7.89021	6.9018	7.00949	7.59237	0.779041	0.00157931	0.0463978
1442363_at	BB461471	Mm.33421	RIKEN cDNA 1110012J17 gene	1110012J17Rik	---	68617	8.85735	8.71017	8.80932	8.52916	8.45036	8.59868	0.831965	0.00158503	0.0465356
1452836_at	AK021389	Mm.227924	lipin 2	Lpin2	---	64898	6.97427	6.94211	7.15139	7.24741	7.18613	7.62327	1.25988	0.00158997	0.0466502
1435260_at	BG695418	---	---	---	---	---	5.61581	5.46579	5.54667	5.86034	5.95497	5.9358	1.29932	0.00159382	0.0467326
1426600_at	BM209618	Mm.21002	solute carrier family 2 (facilitated glucose transporter), member 1	Slc2a1	ENSMUSG00000028645	20525	12.0096	11.9233	11.7984	12.109	12.4609	12.0819	1.24665	0.00160189	0.0469084
1449216_at	NM_008399	Mm.96	integrin, alpha E, epithelial-associated	Itgae	ENSMUSG00000005947	16407	6.15574	6.13155	6.32284	5.73744	5.88316	5.80052	0.762132	0.0016032	0.0469163
1420899_at	AW542340	Mm.132802	RAB18, member RAS oncogene family	Rab18	ENSMUSG00000073639	19330	9.17525	9.19391	9.0709	9.39297	9.49128	9.24806	1.17415	0.00160449	0.0469236
1434440_at	BQ174580	Mm.254629	guanine nucleotide binding protein, alpha inhibiting 1	Gnai1	ENSMUSG00000057614	14677	7.79012	7.64319	7.62198	7.98017	7.9951	8.08167	1.2641	0.00160167	0.0469324
1415780_a_at	NM_026139	Mm.285969	armadillo repeat containing, X-linked 2	Armcx2	ENSMUSG00000033436	67416	9.46896	9.29407	9.44694	9.62476	9.6466	9.71945	1.19958	0.00160835	0.047006
1452657_at	AK005223	Mm.426783	adaptor-related protein complex 1, sigma 2 subunit	Ap1s2	---	108012	6.01037	6.08882	5.7794	6.42506	6.41229	6.20717	1.30983	0.00161114	0.047057
1417741_at	NM_133198	Mm.256926	liver glycogen phosphorylase	Pygl	ENSMUSG00000021069	110095	5.3615	4.9881	5.16333	5.45133	6.04305	6.09455	1.68292	0.00161553	0.0470938
1428608_at	AW494458	Mm.439903	myosin light chain, regulatory B	Mylc2b	ENSMUSG00000034868	67938	11.6747	11.6949	11.2805	11.5243	11.5358	11.0965	0.892275	0.00161528	0.0471169
1448871_at	NM_011950	Mm.27970	mitogen activated protein kinase 13	Mapk13	ENSMUSG00000004864	26415	7.58481	7.61082	7.13394	7.77919	7.96307	7.57429	1.25923	0.00161492	0.047137
1418042_a_at	BB436535	Mm.20845	ATP-binding cassette, sub-family C (CFTR/MRP), member 5	Abcc5	ENSMUSG00000022822	27416	9.57314	9.56025	9.94953	9.29896	9.36446	9.72384	0.851733	0.00162354	0.0472355
1448460_at	NM_007394	Mm.689	activin A receptor, type 1	Acvr1	ENSMUSG00000026836	11477	6.84302	6.49286	6.2144	6.17296	6.1195	5.97597	0.749375	0.00162224	0.0472588
1438511_a_at	BB408123	Mm.29811	RIKEN cDNA 1190002H23 gene	1190002H23Rik	---	66214	3.15232	2.91385	2.37184	3.47278	3.45188	2.68581	1.31462	0.00162347	0.0472641
1456140_at	BM199323	---	similar to OPR	LOC100045988	---	100045988	7.13391	7.18618	8.39939	6.85128	6.6777	8.21109	0.800898	0.00162634	0.0472864
1449674_s_at	C76364	---	programmed cell death 6 interacting protein	Pdcd6ip	ENSMUSG00000032504	18571	8.99037	8.8662	9.24219	9.14506	9.23272	9.48941	1.19645	0.00163143	0.0474039
1448570_at	BG228815	Mm.87312	glia maturation factor, beta	Gmfb	---	63985	9.85663	9.86724	10.1617	10.1458	10.0293	10.4178	1.17839	0.00163681	0.047499
1416964_at	NM_023060	Mm.333237	eukaryotic elongation factor, selenocysteine-tRNA-specific	Eefsec	ENSMUSG00000033216	65967	9.60236	9.57894	9.48165	9.1432	9.32432	9.34369	0.824807	0.00163611	0.0475093
1418470_at	NM_009535	Mm.4558	Yamaguchi sarcoma viral (v-yes) oncogene homolog 1	Yes1	ENSMUSG00000014932	22612	7.26646	7.47906	8.08619	7.77252	7.87383	8.22196	1.27786	0.00164607	0.0477372
1425640_at	BB586268	Mm.6949	AF4/FMR2 family, member 1	Aff1	---	17355	6.61507	6.72672	7.0658	6.18142	6.44174	6.65567	0.771231	0.00165233	0.0478878
1438114_x_at	BB168690	Mm.236438	Embryonal Fyn-associated substrate	Efs	---	13644	6.22528	6.05209	5.55539	6.52567	6.40765	6.05192	1.30726	0.00165504	0.0479357
1428386_at	AK012088	Mm.276016	acyl-CoA synthetase long-chain family member 3	Acsl3	ENSMUSG00000032883	74205	7.14052	6.84459	6.81787	7.31313	7.23791	7.35389	1.29683	0.00166446	0.0481466
1415893_at	NM_009163	Mm.412319	sphingosine phosphate lyase 1	Sgpl1	ENSMUSG00000020097	20397	7.09552	7.16229	7.45368	7.32128	7.49794	7.85527	1.25077	0.00166394	0.0481625
1449877_s_at	NM_016761	Mm.458228	kinesin family member C1 /// similar to Kifc1 protein	Kifc1 /// LOC100042970 /// LOC100044006 /// LOC100044746	ENSMUSG00000024301	100042970 /// 100044006 /// 100044746 /// 16580	9.00237	8.86824	8.32034	8.48538	8.27757	8.22973	0.767332	0.00166914	0.0482511
1442383_at	AW125215	Mm.444252	Transcribed locus	---	---	---	4.51581	4.31821	3.95697	4.78832	5.04417	4.39206	1.40464	0.00167409	0.0483632
1419490_at	BB804965	Mm.244319	expressed sequence AW049604	AW049604	---	106014	5.57283	5.11861	4.97331	5.81309	5.79473	5.41627	1.37947	0.00168287	0.0483997
1427680_a_at	Y07687	Mm.317947	nuclear factor I/B	Nfib	ENSMUSG00000008575	18028	6.71466	6.37966	6.22233	6.21806	6.03326	5.97013	0.778311	0.00167866	0.048402
1416221_at	BI452727	Mm.182434	follistatin-like 1	Fstl1	---	14314	9.80537	9.69908	9.55489	9.26679	9.4647	9.38237	0.808599	0.00168192	0.0484031
1435772_at	AV122249	Mm.276135	kinesin family member 21B	Kif21b	ENSMUSG00000041642	16565	8.21278	8.2133	7.73243	7.95297	7.85357	7.53083	0.828029	0.00168089	0.0484046
1434705_at	BG072903	Mm.246240	C-terminal binding protein 2	Ctbp2	---	13017	11.9612	11.8785	11.9717	12.1475	12.0027	12.2563	1.14861	0.00168014	0.0484137
1417000_at	NM_030251	Mm.166858	ankyrin repeat and BTB (POZ) domain containing 1	Abtb1	ENSMUSG00000030083	80283	8.28362	8.29525	8.25772	7.9581	8.00147	8.06558	0.829692	0.00167717	0.048421
1417864_at	NM_008828	Mm.316355	phosphoglycerate kinase 1 /// predicted gene, EG668435	EG668435 /// Pgk1	ENSMUSG00000062070	18655 /// 668435	13.4123	13.2922	13.2057	13.4645	13.6114	13.4184	1.14776	0.00167826	0.0484214
1448244_at	BC013536	Mm.299955	lysophospholipase 1	Lypla1	ENSMUSG00000025903	18777	10.2625	10.0191	10.2567	9.87433	9.55575	10.1863	0.813917	0.00168584	0.0484541
1428706_at	AK014046	Mm.390409	proline-rich polypeptide 6	Prr6	ENSMUSG00000018509	73139	10.239	10.3325	10.0048	10.4304	10.6163	10.1771	1.16201	0.00168896	0.048513
1459973_x_at	BB228059	Mm.1151	dipeptidylpeptidase 4	Dpp4	ENSMUSG00000035000	13482	3.81195	3.80443	4.07507	3.40751	3.35457	3.7842	0.768352	0.00169115	0.0485451
1437513_a_at	BM239422	Mm.29344	serine incorporator 1	Serinc1	ENSMUSG00000019877	56442	8.44699	8.54821	8.84315	8.30851	8.26765	8.45722	0.832344	0.00169737	0.0486305
1448050_s_at	BF450398	Mm.19073	mitogen-activated protein kinase kinase kinase kinase 4	Map4k4	ENSMUSG00000026074	26921	8.24775	8.30801	8.64631	7.98733	8.09399	8.39114	0.844955	0.00170278	0.0486312
1419457_at	BG069493	Mm.252718	Rho-guanine nucleotide exchange factor	Rgnef	ENSMUSG00000021662	110596	5.93928	5.73865	6.90544	5.39957	5.43696	6.49807	0.75107	0.00169847	0.0486314
1427420_at	AK008173	Mm.28308	NK6 transcription factor related, locus 2 (Drosophila)	Nkx6-2	ENSMUSG00000041309	14912	4.94607	5.4205	5.20283	4.71117	4.94719	4.65716	0.751709	0.00170237	0.0486501
1452803_at	BM208214	Mm.22213	GLI pathogenesis-related 2	Glipr2	ENSMUSG00000028480	384009	8.46862	8.40623	8.14443	8.6278	8.86829	8.47346	1.25011	0.00170136	0.0486523
1434058_at	BB667459	Mm.54460	myotubularin related protein 12	Mtmr12	ENSMUSG00000039458	268783	9.16366	8.92957	9.24464	8.79341	8.67975	9.07237	0.834033	0.00169706	0.0486525
1440841_at	BF714941	Mm.440693	Expressed sequence BB217526	BB217526	---	104708	6.36854	6.04195	6.33018	5.96405	5.51568	6.09855	0.767173	0.00170042	0.0486562
1446028_at	BG068605	---	---	---	---	---	3.13275	3.03746	3.13513	2.87192	2.74853	2.7209	0.801179	0.00169622	0.0486595
1456411_at	BM218704	Mm.441288	RCC1 domain containing 1 /// similar to MYC binding protein 2	LOC675567 /// Rccd1	ENSMUSG00000038930	269955 /// 675567	8.11282	8.21569	8.1203	7.83897	7.89065	7.89337	0.826613	0.00170525	0.0486708
1417440_at	NM_033566	Mm.22478	AT rich interactive domain 1A (Swi1 like) /// similar to AT rich interactive domain 1A isoform a	Arid1a /// LOC675933	ENSMUSG00000007880	675933 /// 93760	11.1894	11.1624	11.6429	11.0614	11.013	11.3556	0.878724	0.00170899	0.0487468
1448819_at	AA985754	Mm.377134	eukaryotic translation initiation factor 2, subunit 2 (beta)	Eif2s2	---	67204	11.6595	11.7481	11.6225	11.8324	11.886	11.8481	1.1323	0.0017107	0.0487646
1448491_at	NM_016772	Mm.291776	enoyl coenzyme A hydratase 1, peroxisomal	Ech1	ENSMUSG00000053898	51798	10.1127	10.0653	10.0936	9.72542	9.9537	9.80532	0.836333	0.00171433	0.0488374
1436799_at	BB386177	Mm.441158	ecto-NOX disulfide-thiol exchanger 1	Enox1	ENSMUSG00000022012	239188	9.89269	9.85526	9.55669	10.177	9.94456	10.0148	1.21845	0.00171848	0.0489245
1416902_a_at	NM_009942	Mm.180182	cytochrome c oxidase, subunit Vb /// similar to cytochrome c oxidase, subunit Vb	Cox5b /// LOC100046079	ENSMUSG00000061518	100046079 /// 12859	12.5701	12.543	12.3824	12.3447	12.4597	12.067	0.86764	0.00172133	0.0489749
1428512_at	AK012577	Mm.440847	basic helix-loop-helix domain containing, class B9	Bhlhb9	ENSMUSG00000072964	70237	9.60591	9.62978	9.535	9.83648	9.77858	9.76789	1.15238	0.00172263	0.0489809
1454975_at	BG075935	Mm.207621	coiled-coil domain containing 131	Ccdc131	ENSMUSG00000034163	216345	8.16706	8.12125	8.33441	8.39416	8.34504	8.62879	1.18821	0.00173089	0.0491227
1440831_at	AV324314	Mm.26147	BTB and CNC homology 1	Bach1	ENSMUSG00000025612	12013	8.72342	8.57416	8.80927	8.33748	8.33134	8.593	0.82372	0.00173011	0.0491317
1427126_at	M12573	Mm.372314	heat shock protein 1B	Hspa1b	---	15511	7.3029	7.11255	6.93072	6.8799	6.8899	6.60891	0.800976	0.00172913	0.0491347
1439764_s_at	BB098431	Mm.294740	insulin-like growth factor 2 mRNA binding protein 2	Igf2bp2	ENSMUSG00000033581	319765	8.56049	8.2958	9.16692	8.73853	8.55636	9.86571	1.31748	0.00173481	0.0491414
1431096_at	BB661182	Mm.246713	integrator complex subunit 8	Ints8	ENSMUSG00000040738	72656	7.51832	7.52952	7.53342	7.85655	7.7114	7.92618	1.23716	0.00173274	0.0491445
1423955_a_at	AY029532	Mm.181009	longevity assurance homolog 2 (S. cerevisiae)	Lass2	ENSMUSG00000015714	76893	8.70826	8.57734	8.71688	8.8256	8.8751	9.06094	1.19443	0.00173471	0.0491693
1418650_at	AK005819	Mm.275526	spermatogenesis associated 6	Spata6	ENSMUSG00000034401	67946	6.63368	6.69491	6.4599	6.87767	6.95792	7.16237	1.33717	0.00174035	0.0492364
1437762_at	BB130995	Mm.290285	RAB39, member RAS oncogene family	Rab39	ENSMUSG00000055069	270160	4.6315	4.42967	3.96168	4.88727	5.27131	4.39527	1.44555	0.00173996	0.0492562
1451740_at	BC019726	Mm.132584	polyadenylate binding protein-interacting protein 1	Paip1	---	218693	8.0251	7.7897	7.39487	8.20109	8.17224	7.82482	1.26019	0.00174592	0.0493631
1418090_at	NM_032398	Mm.260768	plasmalemma vesicle associated protein	Plvap	ENSMUSG00000034845	84094	7.32578	7.29673	7.46294	7.52634	7.70456	7.73135	1.22677	0.00175175	0.0494969
1449026_at	NM_010508	Mm.502	interferon (alpha and beta) receptor 1	Ifnar1	ENSMUSG00000022967	15975	8.00526	7.98783	8.23918	7.74478	7.66461	7.98934	0.825027	0.00175521	0.0495636
1440007_at	BB378464	Mm.442669	RIKEN cDNA D930003E18 gene	D930003E18Rik	---	100048911	5.19283	4.5581	4.04491	4.12861	3.93925	3.84163	0.665998	0.001757	0.0495829
1449061_a_at	J04620	Mm.2903	DNA primase, p49 subunit	Prim1	ENSMUSG00000025395	19075	10.4742	10.3997	10.4297	10.5991	10.6622	10.7449	1.17806	0.00175951	0.0496229
1435325_at	AV300436	Mm.48795	ubiquitin specific peptidase 46	Usp46	---	69727	7.28666	7.38625	7.20226	6.99585	7.13711	6.86065	0.815999	0.0017657	0.0497043
1427382_a_at	AF193862	Mm.9244	suppressor of variegation 3-9 homolog 1 (Drosophila)	Suv39h1	---	20937	7.01812	6.92866	6.20243	7.18742	7.30996	6.63869	1.26004	0.00176372	0.0497104
1432709_at	AK015710	Mm.364675	RIKEN cDNA 4930505O19 gene	4930505O19Rik	---	74705	3.6184	3.51955	3.67244	3.08673	3.3639	3.11167	0.755808	0.00176515	0.0497196
1435879_at	BB521695	Mm.235194	thymoma viral proto-oncogene 3	Akt3	---	23797	6.1487	6.05346	6.2365	6.53267	6.59053	6.4269	1.29901	0.00177354	0.0498938
