# Supplementary material for: A mouse embryonic stem cell bank for inducible overexpression of human chromosome 21 genes
Source: Genome Biol. 2010 Jun 22;11(6):R64. doi: 10.1186/gb-2010-11-6-r64 (PMC2911112; doi:10.1186/gb-2010-11-6-r64)
Supplement: Additional file 10 — Complete list of differentially expressed genes following the overexpression of Pdxk, one of the effective genes. [file gb-2010-11-6-r64-S10.XLS]

## Sheet: Sheet1
Probe Set ID	Representative Public ID	UniGene ID	Gene Title	Gene Symbol	Ensembl	Entrez Gene	PDXK_A1_T0.CEL	PDXK_A7_T0.CEL	PDXK_B1_T0.CEL	PDXK_A1_T48.CEL	PDXK_A7_T48.CEL	PDXK_B1_T48.CEL	ratio(t48/t0)	p val	fdr
1423413_at	AI987929	Mm.30837	N-myc downstream regulated gene 1	Ndrg1	ENSMUSG00000005125	17988	6.93997	7.62036	7.01449	8.23329	8.98272	8.66724	2.72209	1.30258e-07	0.000979065
1456174_x_at	AV309418	Mm.30837	N-myc downstream regulated gene 1	Ndrg1	ENSMUSG00000005125	17988	7.73387	8.69121	8.05621	9.20561	9.88402	9.75333	2.76736	1.64233e-07	0.00105808
1449396_at	NM_009675	Mm.67281	amine oxidase, copper containing 3	Aoc3	ENSMUSG00000019326	11754	3.46907	4.14042	4.15196	5.47276	5.98329	5.47208	3.36479	1.24169e-07	0.00111995
1425926_a_at	BC017609	Mm.134516	orthodenticle homolog 2 (Drosophila)	Otx2	ENSMUSG00000021848	18424	4.7599	5.79063	5.21147	6.27286	7.24761	6.61307	2.74707	5.51259e-08	0.00124303
1419647_a_at	NM_133662	Mm.25613	immediate early response 3	Ier3	ENSMUSG00000003541	15937	7.322	8.29966	8.28622	9.27809	9.82606	9.61077	3.08843	1.191e-07	0.00134279
1416432_at	NM_133232	Mm.19669	6-phosphofructo-2-kinase/fructose-2,6-biphosphatase 3	Pfkfb3	ENSMUSG00000026773	170768	4.83807	5.46366	5.00577	6.18357	6.76833	6.2703	2.47132	9.33725e-08	0.00140364
1422966_a_at	BB810450	Mm.28683	transferrin receptor	Tfrc	ENSMUSG00000022797	22042	9.09087	9.12888	8.96293	10.0044	10.1421	10.0513	2.00943	4.17563e-07	0.00156927
1450976_at	AI987929	Mm.30837	N-myc downstream regulated gene 1	Ndrg1	ENSMUSG00000005125	17988	7.89185	8.55548	7.88609	9.1052	9.77444	9.51166	2.57739	3.21629e-07	0.00161165
1419091_a_at	NM_007585	Mm.238343	annexin A2	Anxa2	ENSMUSG00000032231	12306	8.41464	9.21225	8.66847	9.41744	10.2462	9.91884	2.14349	4.68963e-07	0.00162687
1455241_at	AV231983	Mm.32900	cDNA sequence BC037703	BC037703	ENSMUSG00000044313	242125	5.3136	5.91091	5.77728	6.66394	7.17013	7.01174	2.4321	4.16384e-07	0.0017071
1452661_at	AK011596	Mm.28683	transferrin receptor	Tfrc	ENSMUSG00000022797	22042	11.5206	11.5641	11.4083	12.2828	12.3504	12.2866	1.75297	3.0792e-07	0.00173582
1437762_at	BB130995	Mm.290285	RAB39, member RAS oncogene family	Rab39	ENSMUSG00000055069	270160	3.78962	4.91535	4.52309	5.31747	6.12362	5.65957	2.46421	3.85733e-07	0.00173958
1420760_s_at	NM_008681	Mm.30837	N-myc downstream regulated gene 1	Ndrg1	ENSMUSG00000005125	17988	8.04173	8.89146	8.30915	9.48551	10.1894	9.8843	2.71958	4.21016e-08	0.0018987
1436538_at	AV084342	Mm.334517	ankyrin repeat domain 37	Ankrd37	ENSMUSG00000050914	654824	6.03188	7.27312	6.98978	7.99603	8.42822	8.52147	3.00669	6.663e-07	0.00200325
1423785_at	BE995700	Mm.140619	EGL nine homolog 1 (C. elegans)	Egln1	---	112405	7.41976	8.20196	7.82819	8.77523	9.33761	8.8472	2.26083	6.40011e-07	0.00206166
1416077_at	NM_009627	Mm.1408	adrenomedullin	Adm	ENSMUSG00000030790	11535	4.57054	6.03824	4.92365	6.46107	7.19158	6.46107	2.94492	7.68734e-07	0.00216677
1422967_a_at	BB810450	Mm.28683	transferrin receptor	Tfrc	ENSMUSG00000022797	22042	7.34883	7.57447	7.26845	8.37654	8.69683	8.59478	2.24115	9.42861e-07	0.00236228
1417156_at	NM_008471	Mm.439699	keratin 19	Krt19	ENSMUSG00000020911	16669	5.92002	6.74612	6.23895	7.55437	7.87193	7.90565	2.82053	9.33402e-07	0.00247615
1451149_at	BC008527	Mm.217764	phosphoglucomutase 2	Pgm2	ENSMUSG00000025791	72157	8.18705	9.46012	8.38583	9.46438	10.2983	9.77599	2.2776	1.38193e-06	0.00270967
1426519_at	AI314028	Mm.2212	procollagen-proline, 2-oxoglutarate 4-dioxygenase (proline 4-hydroxylase), alpha 1 polypeptide	P4ha1	ENSMUSG00000019916	18451	6.16912	7.11241	6.28593	7.57131	8.10757	7.85519	2.53461	1.37481e-06	0.00281823
1449005_at	NM_030696	Mm.28632	solute carrier family 16 (monocarboxylic acid transporters), member 3	Slc16a3	ENSMUSG00000025161	80879	6.74372	8.03312	7.41217	8.75726	9.30609	8.66827	2.9476	1.50212e-06	0.0028226
1426600_at	BM209618	Mm.21002	solute carrier family 2 (facilitated glucose transporter), member 1	Slc2a1	ENSMUSG00000028645	20525	11.0203	11.7293	11.3811	12.1247	12.4947	12.1921	1.86813	1.58061e-06	0.00285129
1418649_at	BB284358	Mm.133037	EGL nine homolog 3 (C. elegans)	Egln3	ENSMUSG00000035105	112407	6.19258	8.70689	7.66325	9.41276	10.3109	9.95719	5.75427	1.33572e-06	0.00286849
1451110_at	BE995700	Mm.140619	EGL nine homolog 1 (C. elegans)	Egln1	ENSMUSG00000031987	112405	7.08537	7.80927	7.12562	8.38996	8.70335	8.28524	2.18751	1.21598e-06	0.00288623
1417625_s_at	BC015254	Mm.6522	chemokine (C-X-C motif) receptor 7	Cxcr7	ENSMUSG00000044337	12778	5.95445	7.08434	6.46247	7.47318	8.10849	7.91395	2.54468	1.32954e-06	0.00299798
1423005_a_at	NM_019585	Mm.264215	espin	Espn	ENSMUSG00000028943	56226	3.96991	4.60101	4.19903	5.06172	5.49072	5.2179	2.00352	1.82966e-06	0.00305607
AFFX-TransRecMur/X57349_5_at	AFFX-TransRecMur/X57349_5	Mm.28683	transferrin receptor	Tfrc	---	22042	6.78487	7.24512	6.8349	8.00811	8.13752	8.08653	2.19069	1.7699e-06	0.00306996
1418648_at	BB284358	Mm.133037	EGL nine homolog 3 (C. elegans)	Egln3	ENSMUSG00000035105	112407	5.42293	8.02646	6.98593	8.66446	9.64717	9.10431	5.62509	1.93966e-06	0.00312411
1420774_a_at	NM_026358	Mm.273339	RIKEN cDNA 4930583H14 gene	4930583H14Rik	ENSMUSG00000037161	67749	6.68403	7.93378	7.12682	8.08792	8.73259	8.43399	2.28678	2.31407e-06	0.00336646
1416687_at	BC021352	Mm.79983	procollagen lysine, 2-oxoglutarate 5-dioxygenase 2	Plod2	ENSMUSG00000032374	26432	8.40078	8.85627	8.33294	9.27371	9.7177	9.3278	1.88037	2.39351e-06	0.0033732
1450977_s_at	AI987929	Mm.30837	N-myc downstream regulated gene 1	Ndrg1	ENSMUSG00000005125	17988	7.68482	8.24917	7.78129	8.76595	9.1295	8.87406	2.02978	2.4714e-06	0.00337743
1417288_at	NM_031257	Mm.261122	pleckstrin homology domain-containing, family A (phosphoinositide binding specific) member 2	Plekha2	ENSMUSG00000031557	83436	8.63575	9.33662	9.12922	9.87349	10.245	9.95848	2.00398	2.27391e-06	0.00341829
1416069_at	NM_019703	Mm.273874	phosphofructokinase, platelet	Pfkp	ENSMUSG00000021196	56421	10.6157	10.9866	10.6546	11.3645	11.5748	11.4928	1.65724	2.74645e-06	0.00344054
1455961_at	AV174022	Mm.392964	Transcribed locus	---	---	---	8.69759	7.3934	8.20794	7.33897	6.5604	6.96399	0.457843	2.67209e-06	0.00344302
1417149_at	NM_011031	Mm.3705	procollagen-proline, 2-oxoglutarate 4-dioxygenase (proline 4-hydroxylase), alpha II polypeptide	P4ha2	ENSMUSG00000018906	18452	6.20293	6.9385	6.63851	7.62989	7.83399	7.85789	2.2925	2.63271e-06	0.00349206
1434773_a_at	BM207588	Mm.21002	solute carrier family 2 (facilitated glucose transporter), member 1	Slc2a1	ENSMUSG00000028645	20525	11.412	12.2545	11.9794	12.4971	12.9338	12.7401	1.80572	2.26666e-06	0.0035249
1424797_a_at	U80011	Mm.246804	paired-like homeodomain transcription factor 2	Pitx2	ENSMUSG00000028023	18741	5.11152	6.16044	5.53799	6.14988	7.4289	6.62623	2.19636	3.19412e-06	0.00369355
1416749_at	NM_019564	Mm.30156	HtrA serine peptidase 1	Htra1	ENSMUSG00000006205	56213	8.79089	7.57654	8.72988	7.59954	6.87075	7.50008	0.492459	3.13117e-06	0.00371604
AFFX-TransRecMur/X57349_3_at	AFFX-TransRecMur/X57349_3	Mm.28683	transferrin receptor	Tfrc	---	22042	8.62087	8.70028	8.61359	9.4674	9.66342	9.60529	1.91208	3.12078e-06	0.0038038
1432556_a_at	AK013920	Mm.296819	RIKEN cDNA 3100002J23 gene	3100002J23Rik	ENSMUSG00000049154	75429	5.31167	6.02261	5.58382	6.11722	6.96426	6.58336	1.8893	3.54749e-06	0.00399962
1436054_at	BM220028	Mm.37592	RIKEN cDNA 9130227C08Rik gene	9130227C08Rik	---	219094	5.98992	6.91446	6.11898	7.30232	7.73295	7.33995	2.19271	3.88444e-06	0.00407396
1417289_at	NM_031257	Mm.261122	pleckstrin homology domain-containing, family A (phosphoinositide binding specific) member 2	Plekha2	ENSMUSG00000031557	83436	7.12753	7.89924	7.3951	8.19368	8.66774	8.39993	1.93469	3.85482e-06	0.00413916
1436194_at	BE985366	Mm.30649	PRELI domain containing 2	Prelid2	---	77619	6.86627	8.3578	7.30765	8.56534	9.27479	9.03794	2.81768	3.78631e-06	0.00416476
1428750_at	BF453885	Mm.195932	CDC42 effector protein (Rho GTPase binding) 2	Cdc42ep2	ENSMUSG00000045664	104252	6.1517	7.1299	6.93906	7.52994	7.96082	8.08209	2.19559	4.21166e-06	0.00431676
1431004_at	AI415741	---	similar to lysyl oxidase-like 2	LOC100047339	---	100047339	5.32327	6.78482	5.77203	7.5181	7.84233	7.96789	3.74712	4.47505e-06	0.0043873
1433668_at	BI410130	Mm.27769	proline-rich nuclear receptor coactivator 1	Pnrc1	ENSMUSG00000040128	108767	9.30874	10.2266	9.55008	10.3252	10.8823	10.5025	1.84445	4.43152e-06	0.00444117
1449324_at	BM234652	Mm.387108	ERO1-like (S. cerevisiae)	Ero1l	ENSMUSG00000021831	50527	9.22528	9.76417	9.29227	10.0078	10.5409	10.2875	1.80895	4.71301e-06	0.00452229
AFFX-TransRecMur/X57349_M_at	AFFX-TransRecMur/X57349_M	Mm.28683	transferrin receptor	Tfrc	---	22042	6.92909	7.09255	6.79422	7.83338	8.02438	7.96336	2.00936	5.39988e-06	0.00507341
1452094_at	AI314028	Mm.2212	procollagen-proline, 2-oxoglutarate 4-dioxygenase (proline 4-hydroxylase), alpha 1 polypeptide	P4ha1	ENSMUSG00000019916	18451	6.89782	8.15764	7.5552	8.65829	8.99085	8.76972	2.49679	6.12578e-06	0.00563797
1431609_a_at	AK008391	Mm.46354	acid phosphatase 5, tartrate resistant	Acp5	ENSMUSG00000001348	11433	6.64948	7.33666	6.82566	7.5753	8.03315	7.91107	1.88077	6.83696e-06	0.00616667
1448364_at	U95826	Mm.3527	cyclin G2	Ccng2	ENSMUSG00000029385	12452	6.64567	8.62385	7.64572	8.59917	9.53853	8.98022	2.76006	7.15833e-06	0.0062082
1450387_s_at	NM_009647	Mm.42040	adenylate kinase 3 alpha-like 1 /// similar to adenylate kinase 4	Ak3l1 /// LOC100047616	ENSMUSG00000028527	100047616 /// 11639	8.81862	9.08511	9.15537	9.71027	9.9238	9.8557	1.7562	7.15727e-06	0.00632899
1450269_a_at	NM_008826	Mm.269649	phosphofructokinase, liver, B-type	Pfkl	ENSMUSG00000020277	18641	10.1749	10.8255	10.2027	11.0466	11.359	11.1128	1.7188	7.48635e-06	0.00637018
1434719_at	BB185854	Mm.30151	alpha-2-macroglobulin /// hypothetical protein LOC677369	A2m /// LOC677369	ENSMUSG00000030111	232345 /// 677369	5.43251	6.59511	5.41765	6.9102	7.56651	7.52765	3.0209	7.92552e-06	0.00661899
1452021_a_at	AF247040	Mm.280029	hairy and enhancer of split 6 (Drosophila)	Hes6	ENSMUSG00000067071	55927	7.58738	8.59473	7.80362	8.86834	9.20711	8.90227	2.03344	8.55359e-06	0.00665086
1455794_at	BB458758	Mm.46732	smoothelin-like 2	Smtnl2	ENSMUSG00000045667	276829	8.17023	9.01268	8.40093	9.39388	9.71052	9.32111	1.94993	8.71047e-06	0.00665805
1435659_a_at	AA153477	Mm.439915	triosephosphate isomerase 1	Tpi1	ENSMUSG00000023456	21991	10.7589	11.803	11.1745	11.9445	12.361	12.1696	1.91337	8.42878e-06	0.00666879
1427115_at	M74753	Mm.340090	myosin, heavy polypeptide 3, skeletal muscle, embryonic	Myh3	---	17883	4.38235	4.71088	4.61514	5.45677	5.39679	5.6072	1.9012	8.3428e-06	0.00671864
1423748_at	BC027196	Mm.34411	pyruvate dehydrogenase kinase, isoenzyme 1	Pdk1	ENSMUSG00000006494	228026	9.82208	10.4201	10.1226	10.7182	11.0355	10.9477	1.72154	8.31904e-06	0.00682131
1426599_a_at	BM209618	Mm.21002	solute carrier family 2 (facilitated glucose transporter), member 1	Slc2a1	ENSMUSG00000028645	20525	11.1514	12.0111	11.6827	12.2808	12.6272	12.3822	1.78143	9.07678e-06	0.00682241
1423756_s_at	BC019836	Mm.233799	insulin-like growth factor binding protein 4	Igfbp4	ENSMUSG00000017493	16010	4.76283	6.43939	5.09992	6.98692	7.41654	7.63013	4.1391	1.19343e-05	0.00882318
1416488_at	U95826	Mm.3527	cyclin G2	Ccng2	---	12452	6.18726	8.57836	7.51263	8.44582	9.47981	9.09543	3.21619	1.27799e-05	0.00929594
1451385_at	BC010826	Mm.212991	RIKEN cDNA 2310056P07 gene	2310056P07Rik	ENSMUSG00000003955	70186	11.4472	12.005	11.7012	12.3267	12.5074	12.4229	1.63513	1.34508e-05	0.00962866
1427202_at	AV002340	Mm.274099	RIKEN cDNA 4833442J19 gene	4833442J19Rik	ENSMUSG00000039958	320204	6.6553	7.61722	7.13352	7.63324	8.29982	7.91624	1.76502	1.38319e-05	0.00974675
1457409_at	BB484070	Mm.39101	fucosyltransferase 9	Fut9	ENSMUSG00000055373	14348	5.03528	5.42145	4.82223	5.84147	6.10727	5.67984	1.72308	1.49727e-05	0.0103883
1452436_at	AF117951	Mm.116714	lysyl oxidase-like 2 /// similar to lysyl oxidase-like 2	LOC100047339 /// Loxl2	ENSMUSG00000034205	100047339 /// 94352	4.34155	4.83412	4.46305	5.09708	5.56747	5.29362	1.70971	1.55053e-05	0.0104367
1448525_a_at	AK018668	Mm.29820	BCL2/adenovirus E1B interacting protein 3-like	Bnip3l	ENSMUSG00000022051	12177	8.7793	9.0581	8.88493	9.43977	9.72882	9.74438	1.66227	1.52845e-05	0.010444
1433571_at	BQ175260	Mm.297970	serine incorporator 5	Serinc5	---	218442	4.26295	5.95407	4.43963	5.91216	6.6508	6.29412	2.79122	1.59917e-05	0.0106058
1422470_at	NM_009760	Mm.378890	BCL2/adenovirus E1B interacting protein 1, NIP3	Bnip3	---	12176	9.11364	11.5768	10.3567	11.8163	12.5525	12.2438	4.05862	1.62579e-05	0.0106261
1418949_at	NM_011819	Mm.31325	growth differentiation factor 15	Gdf15	ENSMUSG00000038508	23886	7.97814	7.9044	7.90853	7.15998	7.19366	7.25959	0.605308	1.69767e-05	0.0107833
1439148_a_at	BE914497	Mm.269649	phosphofructokinase, liver, B-type	Pfkl	ENSMUSG00000020277	18641	10.9544	11.7304	11.0284	11.9039	12.2005	11.9748	1.74782	1.67431e-05	0.0107869
1416168_at	NM_011340	Mm.2044	serine (or cysteine) peptidase inhibitor, clade F, member 1	Serpinf1	ENSMUSG00000000753	20317	7.73839	7.39206	7.44345	6.37131	6.7136	6.13533	0.472118	1.7428e-05	0.0109162
1452249_at	BC022643	Mm.150314	prickle like 1 (Drosophila)	Prickle1	ENSMUSG00000036158	106042	4.4033	4.10749	4.4526	5.03954	4.85355	5.05741	1.58408	1.8595e-05	0.0113324
1454745_at	BG074320	Mm.229287	Rho GTPase activating protein 29	Arhgap29	ENSMUSG00000039831	214137	7.61974	8.34789	7.88698	8.54345	9.06682	8.75724	1.79031	1.91638e-05	0.0113717
1451416_a_at	BC026422	Mm.41964	transglutaminase 1, K polypeptide	Tgm1	ENSMUSG00000022218	21816	10.1306	9.4105	9.83289	9.07862	8.83543	8.65644	0.532005	1.84557e-05	0.0114016
1428283_at	AK004699	Mm.275188	cytochrome P450, family 2, subfamily s, polypeptide 1	Cyp2s1	ENSMUSG00000040703	74134	7.80649	7.63919	7.45952	8.39195	8.72598	8.52842	1.90745	1.90796e-05	0.0114727
1417741_at	NM_133198	Mm.256926	liver glycogen phosphorylase	Pygl	ENSMUSG00000021069	110095	5.11343	5.95049	5.21284	5.856	6.9348	6.77418	2.20093	1.98337e-05	0.0116164
1416950_at	NM_134131	Mm.27740	tumor necrosis factor, alpha-induced protein 8	Tnfaip8	---	106869	5.41745	6.36025	5.35389	6.4247	6.97868	6.77916	2.07698	2.18356e-05	0.0124651
1437405_a_at	BB787243	Mm.233799	insulin-like growth factor binding protein 4	Igfbp4	ENSMUSG00000017493	16010	6.14674	7.41343	6.11154	7.87327	8.36222	8.60521	3.62387	2.17914e-05	0.0125993
1434700_at	BM123748	Mm.253264	RIKEN cDNA 6030408C04 gene	6030408C04Rik	ENSMUSG00000035293	217558	7.13541	7.69792	7.24124	7.912	8.40925	8.14987	1.74255	2.34901e-05	0.012919
1426243_at	BC019483	Mm.28301	cystathionase (cystathionine gamma-lyase)	Cth	---	107869	12.5455	12.0762	12.3499	11.4925	11.6363	11.4848	0.589386	2.33302e-05	0.0129895
1451461_a_at	BC008184	Mm.7729	aldolase 3, C isoform	Aldoc	ENSMUSG00000017390	11676	7.16836	9.49258	7.96036	9.52749	10.302	10.0436	3.70689	2.33002e-05	0.0131349
1455475_at	AV317245	Mm.32373	RIKEN cDNA 3110057O12 gene	3110057O12Rik	---	269423	4.35014	4.51274	4.54922	4.96132	5.75519	5.46321	1.92592	2.66863e-05	0.0145
1435585_at	BB378019	Mm.18125	transcription elongation factor A (SII)-like 7	Tceal7	---	68496	5.73118	4.88124	5.17685	4.82122	4.30709	4.36279	0.590886	2.94318e-05	0.0147479
1448107_x_at	BC010754	Mm.142722	kallikrein 1	Klk1	ENSMUSG00000063903	16612	5.7244	6.91715	6.03135	7.11746	7.52801	7.56509	2.34962	2.93163e-05	0.0148551
1439038_at	BF455240	Mm.37592	RIKEN cDNA 9130227C08Rik gene	9130227C08Rik	ENSMUSG00000047153	219094	6.03913	6.52192	6.23215	6.84148	7.32794	6.82045	1.66526	2.91535e-05	0.0149405
1434905_at	BB610230	Mm.336856	NADH dehydrogenase (ubiquinone) 1 alpha subcomplex, 4-like 2	Ndufa4l2	ENSMUSG00000040280	407790	6.16438	9.37971	7.29924	9.52782	10.4078	10.0239	6.31379	2.78962e-05	0.014977
1419700_a_at	NM_008935	Mm.6250	prominin 1	Prom1	ENSMUSG00000029086	19126	5.13452	6.4214	5.44356	6.66549	6.99919	6.89486	2.3723	2.82332e-05	0.0149795
1416686_at	BC021352	Mm.79983	procollagen lysine, 2-oxoglutarate 5-dioxygenase 2	Plod2	ENSMUSG00000032374	26432	8.17017	8.26838	8.02063	8.79019	9.09482	8.99979	1.7605	2.90039e-05	0.0150347
1421830_at	NM_009647	Mm.42040	adenylate kinase 3 alpha-like 1 /// similar to adenylate kinase 4	Ak3l1 /// LOC100047616	ENSMUSG00000028527	100047616 /// 11639	8.44116	8.43425	8.55579	9.03816	9.33218	9.25994	1.66838	2.87015e-05	0.015051
1437759_at	AV343511	Mm.273874	Phosphofructokinase, platelet	Pfkp	---	56421	5.83554	5.97522	5.83873	6.7698	6.86742	6.45868	1.76791	3.35921e-05	0.0161163
1415918_a_at	NM_009415	Mm.4222	triosephosphate isomerase 1	Tpi1	ENSMUSG00000023456	21991	11.758	12.7271	12.0822	12.8802	13.1463	12.9825	1.79355	3.31436e-05	0.0162469
1417308_at	NM_011099	Mm.326167	pyruvate kinase, muscle	Pkm2	ENSMUSG00000032294	18746	13.3891	13.5546	13.2654	13.6596	13.7677	13.5987	1.20841	3.35594e-05	0.0162738
1427770_a_at	X69698	Mm.395108	solute carrier family 2 (facilitated glucose transporter), member 3	Slc2a3	ENSMUSG00000003153	20527	9.03334	9.8932	9.00634	9.74007	10.37	10.0053	1.6741	3.28989e-05	0.0163041
1452769_at	AK014408	Mm.156771	ring finger protein 145	Rnf145	ENSMUSG00000019189	74315	10.276	10.5293	10.3223	10.9253	11.0238	10.9103	1.49342	3.82106e-05	0.0177652
1434699_at	BM123748	Mm.253264	RIKEN cDNA 6030408C04 gene	6030408C04Rik	ENSMUSG00000035293	217558	8.79847	9.1686	8.8287	9.36623	9.79733	9.68349	1.6123	3.80404e-05	0.0178703
1456210_at	AV222628	Mm.133542	RIKEN cDNA 5430407P10 gene	5430407P10Rik	---	227545	4.40111	4.52632	4.15864	4.96936	5.36727	5.27623	1.8146	3.78626e-05	0.017974
1439427_at	BB026487	Mm.103738	claudin 9	Cldn9	---	56863	5.47651	6.45688	5.6441	6.19411	7.00762	6.45258	1.62022	4.15683e-05	0.0183789
1418203_at	NM_021451	Mm.271878	phorbol-12-myristate-13-acetate-induced protein 1	Pmaip1	ENSMUSG00000024521	58801	7.75843	8.11073	7.66099	8.48757	8.58724	8.49821	1.61187	4.28054e-05	0.0183851
1452336_at	BC027382	Mm.390725	cDNA sequence BC027382	BC027382	ENSMUSG00000075562	407796	6.53314	6.87573	6.51594	7.30461	7.51583	7.25236	1.64383	4.25743e-05	0.0184617
1417508_at	AF120206	Mm.5181	ring finger protein (C3HC4 type) 19	Rnf19	ENSMUSG00000022280	30945	7.65113	8.23959	7.80444	8.2749	8.94548	8.59791	1.6351	4.14948e-05	0.018528
1452927_x_at	AW537828	Mm.4222	triosephosphate isomerase 1	Tpi1	ENSMUSG00000023456	21991	11.7514	12.7058	12.0897	12.8036	13.0946	12.9895	1.74956	4.23929e-05	0.0185615
1442369_at	AV246210	Mm.443760	RIKEN cDNA 4832406H04 gene	4832406H04Rik	---	320971	6.4364	4.76496	5.9047	5.21058	4.20628	4.7038	0.513827	4.1453e-05	0.0186945
1452142_at	M92378	Mm.5260	solute carrier family 6 (neurotransmitter transporter, GABA), member 1	Slc6a1	ENSMUSG00000030310	232333	7.6334	6.09152	7.17367	6.12863	5.47628	5.95473	0.47827	4.14125e-05	0.0188649
1422396_s_at	NM_008554	Mm.196417	achaete-scute complex homolog-like 2 (Drosophila)	Ascl2	ENSMUSG00000009248	17173	7.48427	7.72117	7.37048	8.31222	8.26942	8.30531	1.71638	4.11713e-05	0.0189464
1447839_x_at	AV378441	Mm.1408	adrenomedullin	Adm	ENSMUSG00000030790	11535	5.75074	6.31575	5.96919	6.364	7.23799	6.82457	1.74467	4.50808e-05	0.0190005
1419666_x_at	NM_019738	Mm.18742	nuclear protein 1	Nupr1	ENSMUSG00000030717	56312	9.57146	9.44004	9.35973	8.34504	8.74772	8.71317	0.561679	4.56104e-05	0.0190457
1450780_s_at	X58380	Mm.157190	high mobility group AT-hook 2	Hmga2	---	15364	6.21708	5.00745	5.86057	5.57169	4.48321	5.29921	0.670769	4.50183e-05	0.0191532
1447657_s_at	BB322227	Mm.35789	synaptopodin 2-like	Synpo2l	---	68760	5.53443	5.06433	5.64722	4.65868	4.54969	4.84258	0.605816	4.75947e-05	0.0193372
1442180_at	BB382040	Mm.127330	deleted in lymphocytic leukemia, 7	Dleu7	ENSMUSG00000048281	239133	6.87872	6.76129	6.8474	5.8059	6.05126	6.1013	0.56097	4.67967e-05	0.0193618
1426934_at	BC013565	Mm.297971	NHS-like 1	Nhsl1	---	215819	5.72255	5.6932	5.69526	6.69364	6.35004	6.31345	1.69063	4.82721e-05	0.0194373
1445897_s_at	AW986054	Mm.45558	interferon-induced protein 35	Ifi35	ENSMUSG00000010358	70110	6.11809	7.71412	6.76883	8.06607	8.30648	8.36371	2.79559	4.75159e-05	0.0194807
1447272_s_at	BM249532	Mm.135129	ATPase, class V, type 10A	Atp10a	ENSMUSG00000025324	11982	4.9802	5.52925	4.71539	5.93322	6.02753	5.89186	1.86956	4.94626e-05	0.0195672
1427982_s_at	BF582734	Mm.26652	synaptic nuclear envelope 2	Syne2	---	319565	5.53857	5.74442	5.48167	6.52946	6.31912	6.76358	1.96946	4.93467e-05	0.0196941
1460514_s_at	AK010738	Mm.196417	achaete-scute complex homolog-like 2 (Drosophila)	Ascl2	---	17173	7.2609	7.49751	7.27183	7.99312	7.98275	7.96608	1.55968	5.0393e-05	0.019762
1459994_x_at	AV027486	Mm.21757	transferrin receptor 2	Trfr2	ENSMUSG00000029716	50765	4.12262	4.59444	4.19418	5.00538	5.08612	4.9806	1.65826	5.14592e-05	0.0200061
1436590_at	BG071940	Mm.247126	protein phosphatase 1, regulatory (inhibitor) subunit 3B	Ppp1r3b	ENSMUSG00000046794	244416	3.98167	5.27267	4.62887	5.32636	5.80129	5.82415	2.09073	5.24812e-05	0.0200576
1448690_at	NM_008430	Mm.10800	potassium channel, subfamily K, member 1	Kcnk1	ENSMUSG00000033998	16525	7.87294	8.69331	7.98113	8.60343	9.20071	8.74526	1.59301	5.20874e-05	0.0200772
1454159_a_at	AK011784	Mm.141936	insulin-like growth factor binding protein 2	Igfbp2	ENSMUSG00000039323	16008	11.6282	12.7829	12.0107	12.7597	13.1737	12.9267	1.7963	5.45869e-05	0.020687
1451382_at	BC025169	Mm.35083	ChaC, cation transport regulator-like 1 (E. coli)	Chac1	ENSMUSG00000027313	69065	10.5118	9.68244	10.3519	8.58395	8.69958	9.58844	0.452622	5.56399e-05	0.0209104
1435204_at	BG065273	Mm.39750	protein arginine N-methyltransferase 8	Prmt8	ENSMUSG00000030350	381813	7.50827	8.1259	7.9382	8.70057	8.63847	8.92075	1.89591	5.63583e-05	0.0210053
1420433_at	AF285574	Mm.103259	TAF7-like RNA polymerase II, TATA box binding protein (TBP)-associated factor	Taf7l	ENSMUSG00000009596	74469	5.02678	4.78979	5.01077	4.3446	4.29112	4.42451	0.665681	5.79312e-05	0.0212405
1415673_at	NM_133900	Mm.271784	phosphoserine phosphatase	Psph	ENSMUSG00000029446	100678	11.1337	10.9635	11.1769	10.4133	10.6141	10.5018	0.672704	5.8404e-05	0.0212412
1421924_at	M75135	Mm.395108	solute carrier family 2 (facilitated glucose transporter), member 3	Slc2a3	ENSMUSG00000003153	20527	9.7489	10.5819	9.77711	10.5161	11.036	10.7253	1.66712	5.77011e-05	0.0213295
1443858_at	BI653857	Mm.458594	Predicted gene, EG667823	EG667823	---	667823	4.76283	6.32571	5.40322	6.80497	6.93328	6.95432	2.85755	6.01398e-05	0.0216975
1432018_at	AK010738	Mm.196417	achaete-scute complex homolog-like 2 (Drosophila)	Ascl2	---	17173	6.03186	5.9294	5.83427	6.62027	6.80534	6.82747	1.77646	6.46859e-05	0.0219339
1448154_at	NM_013864	Mm.26722	N-myc downstream regulated gene 2	Ndrg2	ENSMUSG00000004558	29811	7.20963	9.31668	7.6129	9.07376	9.86418	9.47548	2.91287	6.58091e-05	0.0219841
1419254_at	BG076333	Mm.443	methylenetetrahydrofolate dehydrogenase (NAD+ dependent), methenyltetrahydrofolate cyclohydrolase	Mthfd2	ENSMUSG00000005667	17768	10.067	9.31188	9.7588	8.7952	8.83463	8.82612	0.552125	6.73426e-05	0.0220074
1454967_at	BM246522	Mm.275414	Transcribed locus	---	---	---	7.00607	8.0178	7.1884	7.95153	8.0178	8.04804	1.58013	6.46729e-05	0.0220956
1431218_at	BB655693	Mm.29044	zinc finger, DHHC domain containing 20	Zdhhc20	---	75965	4.35859	4.24149	4.43299	5.07536	4.72095	5.17034	1.56828	6.56629e-05	0.022099
1434581_at	BB167663	Mm.233860	RIKEN cDNA 2410066E13 gene	2410066E13Rik	ENSMUSG00000038065	68235	5.22934	6.44846	5.16284	6.47321	6.92203	6.33108	2.00141	6.67038e-05	0.0221192
1419030_at	BM234652	Mm.387108	ERO1-like (S. cerevisiae)	Ero1l	ENSMUSG00000021831	50527	8.59525	8.87772	8.38119	9.08364	9.71794	9.40597	1.74262	6.72968e-05	0.0221529
1416480_a_at	NM_019814	Mm.391698	HIG1 domain family, member 1A /// similar to hypoxia induced gene 1	Higd1a /// LOC100042265 /// LOC100045763	ENSMUSG00000038412	100042265 /// 100045763 /// 56295	11.0402	11.6126	11.4056	11.6966	12.0231	11.9435	1.45241	6.19916e-05	0.0221881
1452742_at	BB010301	Mm.305318	trafficking protein, kinesin binding 1	Trak1	ENSMUSG00000032536	67095	6.83763	6.83934	6.42205	7.35169	7.52343	7.13346	1.55738	6.46239e-05	0.0222474
1422975_at	NM_008604	Mm.296022	membrane metallo endopeptidase	Mme	ENSMUSG00000027820	17380	6.61861	5.53092	6.2629	5.75273	5.01678	5.2023	0.57612	6.88146e-05	0.0223266
1424382_at	BC025602	Mm.29997	reticulocalbin 3, EF-hand calcium binding domain	Rcn3	ENSMUSG00000019539	52377	6.99303	8.09353	7.2743	7.93426	8.50614	8.23151	1.73094	6.93457e-05	0.0223382
1430634_a_at	BB076574	Mm.273874	phosphofructokinase, platelet	Pfkp	ENSMUSG00000021196	56421	9.15316	9.44745	8.98099	9.67998	10.029	9.8769	1.59933	6.44364e-05	0.0223535
1428599_at	AK010466	Mm.44442	kinase non-catalytic C-lobe domain (KIND) containing 1	Kndc1	ENSMUSG00000066129	76484	6.85388	7.31509	6.87435	7.84753	7.77018	7.68304	1.70457	6.41855e-05	0.022439
1422478_a_at	NM_019811	Mm.255026	acyl-CoA synthetase short-chain family member 2	Acss2	ENSMUSG00000027605	60525	5.39538	6.69132	5.87842	6.53221	7.24328	7.3872	2.17025	6.39463e-05	0.0225301
1421117_at	NM_010081	Mm.336625	dystonin	Dst	---	13518	6.76841	5.76179	6.25207	5.93033	5.29472	5.43802	0.617201	7.11256e-05	0.0225889
1448436_a_at	NM_008390	Mm.105218	interferon regulatory factor 1	Irf1	ENSMUSG00000018899	16362	8.74311	8.94705	8.89169	9.51785	9.55381	9.38606	1.54747	7.26648e-05	0.0226003
1453125_at	BM508495	Mm.41702	SRY-box containing gene 11	Sox11	---	20666	6.44335	6.65756	6.41389	7.15919	7.36001	7.20122	1.66519	7.17395e-05	0.0226245
1436227_at	AV214969	Mm.87078	Left-right determination factor 2	Lefty2	ENSMUSG00000066652	320202	7.01693	8.61445	7.65829	9.31647	9.26876	9.35822	3.24857	7.08585e-05	0.0226636
1449893_a_at	NM_008377	Mm.245210	leucine-rich repeats and immunoglobulin-like domains 1	Lrig1	ENSMUSG00000030029	16206	6.68063	7.19054	6.64232	7.50585	7.80372	7.3376	1.6402	6.38939e-05	0.0226889
1417864_at	NM_008828	Mm.316355	phosphoglycerate kinase 1 /// predicted gene, EG668435	EG668435 /// Pgk1	ENSMUSG00000062070	18655 /// 668435	12.5426	13.3536	12.925	13.3955	13.6124	13.5601	1.51855	7.25305e-05	0.0227152
1438640_x_at	AV305101	Mm.316355	phosphoglycerate kinase 1 /// predicted gene, EG668435	EG668435 /// Pgk1	ENSMUSG00000062070	18655 /// 668435	11.9788	12.8033	12.4529	12.7989	13.0983	13.1065	1.52183	7.45164e-05	0.0228608
1427482_a_at	X61397	Mm.119320	carbonic anhydrase 8 /// similar to Carbonic anhydrase-related protein (CARP) (CA-VIII)	Car8 /// LOC676792	ENSMUSG00000041261	12319 /// 676792	3.89315	3.87266	3.74282	4.45422	4.43785	4.49282	1.54558	7.41848e-05	0.022915
1451083_s_at	BC026611	Mm.24174	alanyl-tRNA synthetase	Aars	ENSMUSG00000031960	234734	12.0023	11.426	11.7906	11.2488	11.0805	10.9373	0.644594	7.55716e-05	0.0230279
1453246_at	AK020665	Mm.45148	RAB39B, member RAS oncogene family	Rab39b	ENSMUSG00000031202	67790	6.72143	5.67409	6.19162	5.42136	5.19553	5.1724	0.53906	7.8654e-05	0.0230334
1448839_at	NM_030697	Mm.196330	ankyrin repeat domain 47	Ankrd47	ENSMUSG00000042099	80880	8.52947	9.48035	8.9641	9.8063	9.94652	9.85556	1.88652	7.79812e-05	0.0231368
1439958_at	BB711967	---	similar to REX1, RNA exonuclease 1 homolog (S. cerevisiae)	LOC100038982 /// LOC633093	---	100038982 /// 633093	5.69963	5.43002	6.01601	5.01752	4.92025	5.19498	0.630542	7.96021e-05	0.0231606
1436574_at	BQ033755	Mm.458096	RIKEN cDNA 1700029I01 gene	1700029I01Rik	---	70005	9.45745	8.18951	8.89124	8.09984	7.71203	7.74365	0.519947	7.85955e-05	0.0231667
1428377_at	AK018115	Mm.36544	BTB (POZ) domain containing 11	Btbd11	ENSMUSG00000020042	74007	7.81695	6.8397	7.59505	6.97742	6.8397	6.59163	0.68588	7.76473e-05	0.0231903
1419029_at	BM234652	Mm.387108	ERO1-like (S. cerevisiae)	Ero1l	ENSMUSG00000021831	50527	8.09984	8.45582	8.05521	8.60276	9.30485	8.80763	1.63432	7.73348e-05	0.023251
1415837_at	BC010754	Mm.142722	kallikrein 1	Klk1	ENSMUSG00000063903	16612	5.56014	6.9222	5.70383	7.28242	7.45448	7.54069	2.77271	7.69857e-05	0.0233013
1424699_at	BC006583	Mm.251303	coiled-coil domain containing 136	Ccdc136	ENSMUSG00000029769	232664	7.4021	8.20013	7.83798	8.54071	8.70187	8.61243	1.77605	8.1559e-05	0.0234277
1455898_x_at	BB414515	Mm.395108	solute carrier family 2 (facilitated glucose transporter), member 3	Slc2a3	ENSMUSG00000003153	20527	11.4941	12.1583	11.7393	12.1799	12.5032	12.3893	1.4826	8.15216e-05	0.0235671
1426440_at	AK009385	Mm.289653	dehydrogenase/reductase (SDR family) member 7	Dhrs7	ENSMUSG00000021094	66375	7.8126	8.70817	7.96405	8.48438	9.1574	8.88949	1.6192	8.29359e-05	0.0236724
1447725_at	BE948505	Mm.256423	RIKEN cDNA C030034E14 gene	C030034E14Rik	---	77469	4.51738	3.67453	4.4405	3.5791	3.15632	3.74114	0.61198	8.42156e-05	0.0237372
1436970_a_at	AA499047	Mm.4146	platelet derived growth factor receptor, beta polypeptide	Pdgfrb	ENSMUSG00000024620	18596	4.40622	5.88657	4.40441	6.37526	6.50393	6.84067	3.6205	8.41128e-05	0.0238573
1431353_at	AA276770	---	RIKEN cDNA C330050A14 gene	C330050A14Rik	---	78704	3.90755	4.52507	3.9922	4.64348	5.06149	4.53381	1.52381	8.55821e-05	0.0239725
1423685_at	BC026611	Mm.24174	alanyl-tRNA synthetase	Aars	ENSMUSG00000031960	234734	12.4334	11.7187	12.0228	11.5078	11.3957	11.1773	0.627459	8.68611e-05	0.0241806
1428327_at	BB010301	Mm.305318	trafficking protein, kinesin binding 1	Trak1	ENSMUSG00000032536	67095	7.72808	7.92982	7.43446	8.46553	8.46745	8.28502	1.64067	8.83203e-05	0.024436
1448559_at	NM_008027	Mm.2931	flotillin 1	Flot1	ENSMUSG00000059714	14251	7.84406	8.74094	7.98115	8.76563	9.18415	8.99885	1.7595	9.32013e-05	0.0247247
1419665_a_at	NM_019738	Mm.18742	nuclear protein 1	Nupr1	ENSMUSG00000030717	56312	9.73275	9.49666	9.39027	8.40826	8.86935	8.66983	0.551195	9.30739e-05	0.024837
1425927_a_at	AF375476	Mm.389890	activating transcription factor 5	Atf5	ENSMUSG00000038539	107503	9.37086	8.07248	8.74746	7.79882	7.63775	7.48292	0.497465	9.28891e-05	0.0249352
1424034_at	BI660199	Mm.427266	RAR-related orphan receptor alpha	Rora	---	19883	4.49161	5.17144	4.00597	5.12454	6.02456	5.5699	2.10457	9.13083e-05	0.0249565
1416326_at	NM_007763	Mm.272368	cysteine-rich protein 1 (intestinal)	Crip1	ENSMUSG00000006360	12925	10.0494	10.711	10.3475	11.054	11.1009	11.2146	1.71352	9.08091e-05	0.0249714
1453677_a_at	AK007348	Mm.275878	Der1-like domain family, member 3	Derl3	ENSMUSG00000009092	70377	7.32476	7.29154	7.57251	7.94116	7.80727	8.14126	1.482	9.25227e-05	0.0249855
1422155_at	BC015270	Mm.358797	histone cluster 2, H3c2	Hist2h3c2	---	97114	6.3793	5.55601	5.56089	5.22292	4.90844	4.94501	0.57984	9.22168e-05	0.025053
1448562_at	NM_009477	Mm.4610	uridine phosphorylase 1	Upp1	ENSMUSG00000020407	22271	11.5022	12.5421	11.9242	12.5753	12.8879	12.7153	1.70173	9.5858e-05	0.0251337
1449146_at	NM_010929	Mm.173813	Notch gene homolog 4 (Drosophila)	Notch4	ENSMUSG00000015468	18132	7.1208	6.90924	7.25488	8.28391	7.6798	7.74011	1.78172	9.58511e-05	0.0252789
1460454_at	AK008008	Mm.279756	glyoxalase domain containing 5	Glod5	ENSMUSG00000031163	69824	6.17766	7.53127	6.44002	7.41519	7.99381	7.60746	1.99402	9.72241e-05	0.0253446
1416922_a_at	AK018668	Mm.29820	BCL2/adenovirus E1B interacting protein 3-like	Bnip3l	ENSMUSG00000022051	12177	10.3922	10.9436	10.7018	11.1124	11.4223	11.3273	1.52792	9.89084e-05	0.025489
1456225_x_at	BB508622	Mm.276018	tribbles homolog 3 (Drosophila)	Trib3	---	228775	9.60502	8.89011	9.44717	8.48422	8.40081	8.7815	0.600868	9.83633e-05	0.0254942
1418760_at	AB030503	Mm.291799	retinol dehydrogenase 11	Rdh11	ENSMUSG00000066441	17252	6.9289	7.69186	6.9446	7.76826	8.21074	8.11176	1.8226	0.000100104	0.0256505
1450531_at	NM_008199	Mm.441651	histocompatibility 2, blastocyst	H2-Bl	ENSMUSG00000073406	14963	7.07963	6.92315	7.25203	6.14926	6.53035	6.2391	0.59397	0.000101113	0.0257626
1436050_x_at	AI326893	Mm.280029	hairy and enhancer of split 6 (Drosophila)	Hes6	ENSMUSG00000067071	55927	7.52704	8.8097	7.75155	9.01185	9.28276	8.91524	2.14239	0.000102137	0.0258774
1459151_x_at	AW986054	Mm.45558	interferon-induced protein 35	Ifi35	---	70110	6.08261	6.70536	6.36505	6.854	7.15791	7.04902	1.56064	0.000103776	0.0261458
1421869_at	NM_020267	Mm.315002	tripartite motif-containing 44	Trim44	ENSMUSG00000027189	80985	6.76632	5.77518	6.40725	5.89912	5.34859	5.18072	0.57319	0.000105688	0.0261885
1438530_at	BB756069	Mm.124316	tissue factor pathway inhibitor	Tfpi	ENSMUSG00000027082	21788	6.81943	6.04572	6.91701	6.07913	5.59976	6.04572	0.626456	0.000104642	0.0262174
1434028_at	BQ174321	Mm.38594	aryl hydrocarbon receptor nuclear translocator 2	Arnt2	ENSMUSG00000015709	11864	6.41707	6.20158	6.05408	5.70221	5.81372	5.20888	0.643387	0.000106754	0.0263082
1419737_a_at	NM_010699	Mm.29324	lactate dehydrogenase A	Ldha	ENSMUSG00000063229	16828	12.8063	13.1311	12.9894	13.2934	13.3914	13.3307	1.28875	0.00010559	0.0263088
1452297_at	BI872151	Mm.392269	cyclin T2	Ccnt2	---	72949	6.35387	7.55385	6.48741	7.21303	7.55385	7.47875	1.60067	0.000109792	0.0263371
1416875_at	NM_022321	Mm.251356	parvin, gamma	Parvg	ENSMUSG00000022439	64099	6.36851	6.26969	6.20815	5.78587	5.79488	5.61296	0.68309	0.000111225	0.0264
1434666_at	BF660283	---	similar to polycomb group ring finger 5	LOC100048247	---	100048247	5.01417	5.83571	4.73849	6.15715	6.33045	6.35068	2.22487	0.00010967	0.0264486
1449363_at	BC019946	Mm.2706	activating transcription factor 3	Atf3	ENSMUSG00000026628	11910	6.90522	6.28645	6.56398	5.7945	5.6394	5.81158	0.565087	0.000109308	0.026503
1423747_a_at	BC027196	Mm.34411	pyruvate dehydrogenase kinase, isoenzyme 1	Pdk1	ENSMUSG00000006494	228026	10.381	10.8032	10.4957	10.8133	11.317	11.371	1.53718	0.000111102	0.0265104
1439109_at	AV378320	Mm.266831	coiled-coil domain containing 68	Ccdc68	ENSMUSG00000038903	381175	3.72586	5.11056	4.29431	5.28675	5.56056	5.47351	2.19364	0.00010915	0.0266077
1448830_at	NM_013642	Mm.239041	dual specificity phosphatase 1	Dusp1	ENSMUSG00000024190	19252	9.19236	9.92353	9.54383	9.98064	10.3799	10.1926	1.55565	0.000114643	0.0266503
1445271_at	BB433710	Mm.425502	RIKEN cDNA 9230105E10 gene	9230105E10Rik	ENSMUSG00000057143	319236	4.48352	4.59297	4.4449	5.30897	4.98074	5.36429	1.65726	0.000113467	0.0266518
1434799_x_at	BG793658	Mm.275831	aldolase 1, A isoform	Aldoa	ENSMUSG00000030695	11674	12.5916	13.1292	12.762	13.1611	13.3593	13.2492	1.35291	0.000108831	0.0266742
1426037_a_at	U94828	Mm.181709	regulator of G-protein signaling 16	Rgs16	ENSMUSG00000026475	19734	5.06448	5.51356	5.32166	6.32084	6.06438	6.04625	1.83543	0.000112984	0.0266772
1456909_at	BF017016	---	similar to Glucose-6-phosphate isomerase (GPI) (Phosphoglucose isomerase) (PGI) (Phosphohexose isomerase) (PHI) (Neuroleukin) (NLK)	LOC676974	---	676974	6.7144	7.60186	7.25337	7.90758	8.26528	7.84102	1.79106	0.000114472	0.0267484
1421096_at	BB817939	Mm.149633	transient receptor potential cation channel, subfamily C, member 1	Trpc1	---	22063	4.69001	5.58604	4.62372	5.32886	6.09501	5.50181	1.60602	0.00011823	0.0273432
1418025_at	NM_011498	Mm.2436	basic helix-loop-helix domain containing, class B2	Bhlhb2	ENSMUSG00000030103	20893	6.03756	9.14777	7.64567	8.92845	9.83315	9.58553	4.28738	0.000120082	0.0276298
1415824_at	BG060909	Mm.193096	stearoyl-Coenzyme A desaturase 2	Scd2	ENSMUSG00000025203	20250	8.16846	8.61467	8.1133	8.94267	9.0108	8.88171	1.57654	0.000121847	0.0278938
1422710_a_at	NM_021415	Mm.268378	calcium channel, voltage-dependent, T type, alpha 1H subunit	Cacna1h	ENSMUSG00000024112	58226	4.44854	4.6164	4.69883	5.11696	5.13865	5.30511	1.51595	0.000129381	0.0294687
1424041_s_at	BC022123	Mm.219527	complement component 1, s subcomponent /// similar to Complement component 1, s subcomponent	C1s /// LOC100044326	ENSMUSG00000038521	100044326 /// 50908	4.92231	5.55049	5.1228	5.93632	5.95366	5.96722	1.71248	0.000130841	0.0296515
1455600_at	BG069767	Mm.236868	ribosomal protein S3	Rps3	---	27050	9.41047	10.2021	9.9133	10.2571	10.6125	10.5873	1.57423	0.000135556	0.029821
1417470_at	NM_030255	Mm.284059	apolipoprotein B editing complex 3	Apobec3	ENSMUSG00000009585	80287	10.534	10.7436	10.5495	11.1457	11.1618	10.9987	1.4099	0.000137932	0.0299061
1418770_at	NM_013486	Mm.22842	CD2 antigen	Cd2	ENSMUSG00000027863	12481	3.60557	4.0946	3.92589	4.58418	4.47499	5.0174	1.80108	0.000135487	0.0299519
1423078_a_at	AK005441	Mm.30119	sterol-C4-methyl oxidase-like	Sc4mol	ENSMUSG00000031604	66234	8.96582	9.6871	9.2207	9.86735	10.0027	10.1528	1.67354	0.000138907	0.0299733
1420773_at	NM_007887	Mm.389929	deubiquitinating enzyme 1	Dub1	---	13531	6.44788	5.78978	7.23373	5.47631	5.38727	6.20999	0.58611	0.000137728	0.0300061
1435014_at	AV162168	Mm.45148	RAB39B, member RAS oncogene family	Rab39b	ENSMUSG00000031202	67790	4.94182	3.95657	4.52772	3.70965	3.58768	3.39467	0.552	0.000135191	0.0300338
1429953_at	AK008705	Mm.41017	RIKEN cDNA 2210011C24 gene	2210011C24Rik	---	70134	6.43336	8.09244	6.96381	7.77831	8.49894	8.11502	2.0289	0.000137312	0.0300606
1424791_a_at	BC004826	Mm.29236	basal cell adhesion molecule	Bcam	ENSMUSG00000002980	57278	10.2926	9.76656	9.90716	9.51227	9.44687	9.07464	0.648335	0.000141693	0.0301418
1437052_s_at	BB414515	Mm.395108	solute carrier family 2 (facilitated glucose transporter), member 3	Slc2a3	ENSMUSG00000003153	20527	12.6336	13.1758	12.7984	13.2103	13.3956	13.3558	1.37588	0.00014041	0.0301534
1423286_at	AA016422	Mm.4880	cerebellin 1 precursor protein /// similar to precerebellin-1	Cbln1 /// LOC100046314	ENSMUSG00000031654	100046314 /// 12404	6.34892	6.71897	6.40958	6.86959	7.31542	6.90254	1.45132	0.000135136	0.0301702
1422701_at	NM_009539	Mm.8038	zeta-chain (TCR) associated protein kinase	Zap70	ENSMUSG00000026117	22637	6.17348	6.72024	6.31912	6.86375	7.14656	7.00949	1.52369	0.000134139	0.030247
1421139_a_at	NM_019565	Mm.254997	zinc finger protein 386 (Kruppel-like)	Zfp386	ENSMUSG00000042063	56220	4.65961	3.70076	4.66974	3.76192	3.35231	3.68334	0.60897	0.000141563	0.0302569
1436905_x_at	BB218107	Mm.271868	lysosomal-associated protein transmembrane 5	Laptm5	ENSMUSG00000028581	16792	10.7943	10.0557	10.74	9.97753	9.67636	9.96569	0.640381	0.000134966	0.0302821
1441317_x_at	BB316060	Mm.228812	janus kinase and microtubule interacting protein 1	Jakmip1	ENSMUSG00000063646	76071	7.91385	8.57796	8.01661	8.8449	8.98411	9.00175	1.7371	0.000147659	0.0308293
1433505_a_at	BB315861	Mm.23837	leucine rich repeat containing 8D	Lrrc8d	ENSMUSG00000046079	231549	9.93906	9.21458	9.52621	9.01674	8.73588	9.03632	0.652456	0.000146976	0.0308294
1454671_at	BB005488	Mm.30221	insulin induced gene 1	Insig1	ENSMUSG00000045294	231070	7.01134	8.49284	7.48615	8.54931	8.89606	8.8477	2.2653	0.000146499	0.0308729
1433898_at	AV000840	Mm.396080	Expressed sequence AV025504	AV025504	---	105633	7.86116	9.25012	7.90059	8.91691	9.66304	9.37178	2.06089	0.000149259	0.0308774
1434277_a_at	BG069663	Mm.191894	yippee-like 2 (Drosophila)	Ypel2	---	77864	7.23166	8.0507	7.13375	7.9698	8.0507	8.26641	1.62022	0.000145969	0.0309057
1426913_at	AK014742	Mm.55075	lanosterol synthase	Lss	ENSMUSG00000033105	16987	5.98981	7.03865	5.91388	6.94693	7.44499	7.15941	1.87927	0.000148855	0.0309358
1445422_at	BB503979	Mm.173163	hypothetical protein LOC621549	LOC621549	---	621549	8.07428	6.42765	6.63283	6.58686	6.00057	5.47729	0.516439	0.000151761	0.0309688
1431216_s_at	BI730538	Mm.76494	DnaJ (Hsp40) homolog, subfamily C, member 6	Dnajc6	ENSMUSG00000028528	72685	4.66191	5.01557	4.79178	5.35902	5.61045	5.27496	1.50981	0.000150478	0.0309874
1455955_s_at	BB041005	Mm.6118	sorting nexin 17	Snx17	ENSMUSG00000029146	266781	12.3342	12.1962	12.3903	11.8284	11.86	11.8424	0.72679	0.000152685	0.0310171
1449065_at	NM_012006	Mm.1978	acyl-CoA thioesterase 1 /// similar to acyl-CoA thioesterase	Acot1 /// LOC100044830	ENSMUSG00000072949	100044830 /// 26897	6.14205	8.01591	6.6678	7.39824	8.45162	7.95472	2.06043	0.000151368	0.0310291
1418403_at	NM_009616	Mm.89940	a disintegrin and metallopeptidase domain 19 (meltrin beta) /// similar to metalloprotease-disintegrin meltrin beta	Adam19 /// LOC100045780	ENSMUSG00000011256	100045780 /// 11492	6.81314	7.27375	6.36399	7.64787	7.71952	7.51538	1.78895	0.000158564	0.0320669
1436119_at	BM231794	Mm.263138	aldehyde dehydrogenase 1 family, member L2	Aldh1l2	ENSMUSG00000020256	216188	7.35326	6.35525	6.75798	5.54087	5.87914	5.5564	0.479477	0.000162835	0.0323504
1415822_at	BG060909	Mm.193096	stearoyl-Coenzyme A desaturase 2	Scd2	ENSMUSG00000025203	20250	11.566	12.0238	11.6798	12.2596	12.2967	12.2621	1.44093	0.000161305	0.0324756
1449392_at	NM_010475	Mm.188939	hydroxysteroid (17-beta) dehydrogenase 1	Hsd17b1	ENSMUSG00000019301	15485	6.02591	6.18436	6.4001	5.22454	5.79759	5.77728	0.662682	0.000162826	0.0324917
1455584_at	BG064675	Mm.293517	stromal cell derived factor 4	Sdf4	ENSMUSG00000029076	20318	5.51133	6.22426	5.65854	6.42645	6.58167	6.42893	1.62419	0.000162733	0.0326176
1428306_at	AK017926	Mm.21697	DNA-damage-inducible transcript 4	Ddit4	ENSMUSG00000020108	74747	10.4702	11.747	10.864	11.2948	12.0471	11.7686	1.6248	0.000167312	0.033094
1416561_at	AF326547	Mm.272120	glutamic acid decarboxylase 1	Gad1	ENSMUSG00000070880	14415	3.96255	4.54388	4.06516	4.38827	5.48931	5.23704	1.84068	0.000169312	0.0333434
1417177_at	NM_016905	Mm.2820	galactokinase 1	Galk1	ENSMUSG00000020766	14635	9.6923	10.5837	10.0292	10.6061	10.916	10.7563	1.59941	0.000171066	0.0335423
1421088_at	BC006622	Mm.1528	glypican 4	Gpc4	ENSMUSG00000031119	14735	9.18426	8.27855	9.06485	8.04271	7.90997	7.97249	0.565603	0.000173648	0.033755
1426065_a_at	BC012955	Mm.276018	tribbles homolog 3 (Drosophila)	Trib3	---	228775	9.88008	9.13988	9.61897	8.59246	8.63074	8.99676	0.587314	0.000173533	0.0338788
1450044_at	NM_008057	Mm.297906	frizzled homolog 7 (Drosophila)	Fzd7	ENSMUSG00000041075	14369	8.80793	9.60068	8.92264	9.4744	9.96296	9.51638	1.4606	0.000176238	0.0339657
1421992_a_at	NM_010517	Mm.233799	insulin-like growth factor binding protein 4	Igfbp4	ENSMUSG00000017493	16010	5.51628	5.96573	5.48145	6.20515	6.42008	6.39318	1.62116	0.000175697	0.0340068
1460521_a_at	AK015312	Mm.196290	oligonucleotide/oligosaccharide-binding fold containing 2A	Obfc2a	ENSMUSG00000026107	109019	7.09498	7.63738	7.15112	8.1302	7.97713	8.11981	1.75734	0.000177316	0.0340281
1442383_at	AW125215	Mm.444252	Transcribed locus	---	---	---	3.67156	3.84819	4.05851	4.57391	4.67575	4.4404	1.64895	0.000178852	0.0341774
1429240_at	AK014587	Mm.127058	StAR-related lipid transfer (START) domain containing 4	Stard4	ENSMUSG00000024378	170459	7.73719	8.41323	7.89156	8.68945	8.78618	8.80255	1.70341	0.000180243	0.034298
1450770_at	BC023359	Mm.318710	RIKEN cDNA 3632451O06 gene	3632451O06Rik	---	67419	4.85638	7.21337	5.15463	6.97561	7.70052	7.59211	3.72107	0.000184866	0.0344508
1419253_at	BG076333	Mm.443	methylenetetrahydrofolate dehydrogenase (NAD+ dependent), methenyltetrahydrofolate cyclohydrolase	Mthfd2	ENSMUSG00000005667	17768	9.43563	8.80157	9.13816	8.36506	8.37865	8.50784	0.622694	0.000183062	0.0345429
1425615_a_at	BC010318	Mm.29856	phosphoenolpyruvate carboxykinase 2 (mitochondrial)	Pck2	ENSMUSG00000040618	74551	10.3639	10.2791	10.3735	9.65525	9.82994	9.77473	0.668227	0.00018465	0.0345532
1426743_at	BC002232	Mm.282985	adaptor protein, phosphotyrosine interaction, PH domain and leucine zipper containing 2	Appl2	ENSMUSG00000020263	216190	7.57059	8.21307	7.5477	8.31809	8.61511	8.40897	1.60563	0.000182527	0.0345865
1454880_s_at	BB212341	Mm.210125	Bcl2 modifying factor	Bmf	ENSMUSG00000040093	171543	7.06453	8.54199	7.42059	8.41168	8.89279	8.64069	2.04967	0.000184402	0.0346507
1424680_at	BC025893	Mm.66334	expressed sequence BB146404	BB146404	ENSMUSG00000049872	103511	6.35466	5.97239	6.42732	5.7327	5.48656	5.31956	0.609295	0.000187042	0.0347129
1415823_at	BG060909	Mm.193096	stearoyl-Coenzyme A desaturase 2	Scd2	ENSMUSG00000025203	20250	9.94635	10.3995	9.88641	10.7361	10.7387	10.555	1.52777	0.00018981	0.034939
1436177_at	BE852755	Mm.397631	Transcribed locus	---	---	---	5.19885	5.17283	5.30904	5.68875	5.85107	5.91982	1.51054	0.000189764	0.0350737
1448123_s_at	NM_009369	Mm.14455	transforming growth factor, beta induced	Tgfbi	ENSMUSG00000035493	21810	7.18428	8.12073	7.43314	8.63652	8.48801	8.79294	2.19759	0.00019381	0.0353864
1416188_at	BC004651	Mm.287807	GM2 ganglioside activator protein	Gm2a	ENSMUSG00000000594	14667	6.76391	8.0963	7.10375	7.82662	8.51121	8.11986	1.81484	0.000193508	0.035475
1450989_at	AV294613	Mm.5090	teratocarcinoma-derived growth factor /// similar to cripto	LOC100047300 /// Tdgf1	---	100047300 /// 21667	12.4904	12.7403	12.5311	12.7835	13.0329	13.0883	1.30715	0.000200583	0.0357544
1423298_at	BM239842	Mm.426080	adducin 3 (gamma)	Add3	ENSMUSG00000025026	27360	6.45688	7.74408	7.05183	8.05895	8.18001	8.20756	2.20552	0.000200419	0.0358671
1427445_a_at	BC025840	Mm.373672	titin	Ttn	ENSMUSG00000047319	22138	8.11563	5.33919	7.23203	6.26919	4.95339	5.67847	0.461367	0.000198141	0.0358867
1433604_x_at	BG065457	Mm.275831	aldolase 1, A isoform	Aldoa	ENSMUSG00000030695	11674	12.1823	12.6049	12.2398	12.6669	12.8939	12.7655	1.35349	0.000199973	0.0359298
1435172_at	BB128925	Mm.200692	eomesodermin homolog (Xenopus laevis)	Eomes	ENSMUSG00000032446	13813	5.5328	6.02402	6.11894	6.67917	6.71884	6.56125	1.73034	0.00019766	0.0359438
1452203_at	AV313559	Mm.196290	oligonucleotide/oligosaccharide-binding fold containing 2A	Obfc2a	---	109019	8.46375	9.10492	8.6377	9.47693	9.47045	9.52912	1.72057	0.000199257	0.0359443
1452968_at	AK003674	Mm.41556	collagen triple helix repeat containing 1	Cthrc1	ENSMUSG00000054196	68588	4.73395	5.46279	4.79291	5.49945	5.86725	5.81707	1.68578	0.00020305	0.0360518
1425109_at	BC025548	Mm.33062	solute carrier family 44, member 3	Slc44a3	ENSMUSG00000039865	213603	3.82562	4.31026	3.95976	4.36509	4.83362	4.63389	1.49546	0.000209528	0.0366252
1460671_at	BI219063	Mm.1090	glutathione peroxidase 1	Gpx1	---	14775	13.1406	12.0783	13.1758	12.1917	11.8067	11.9732	0.593636	0.000209384	0.0367425
1417928_at	NM_019417	Mm.21830	PDZ and LIM domain 4	Pdlim4	ENSMUSG00000020388	30794	5.11964	6.77168	5.25477	6.70197	7.17276	7.13432	2.66487	0.000207812	0.0367526
1419554_at	NM_010581	Mm.390865	CD47 antigen (Rh-related antigen, integrin-associated signal transducer)	Cd47	ENSMUSG00000055447	16423	5.32461	5.80125	5.73826	6.18093	6.28768	6.3835	1.59179	0.000209299	0.036871
1426025_s_at	U29539	Mm.271868	lysosomal-associated protein transmembrane 5	Laptm5	ENSMUSG00000028581	16792	10.2185	9.11827	9.77298	9.39229	8.77315	8.68768	0.607519	0.000213956	0.0372547
1429564_at	AK002387	Mm.259180	polycomb group ring finger 5 /// similar to polycomb group ring finger 5	LOC100048247 /// Pcgf5	ENSMUSG00000024805	100048247 /// 76073	8.64548	9.12302	9.00639	9.38658	9.63064	9.48352	1.49504	0.000215504	0.03738
1438519_at	BM124262	---	hypothetical protein LOC100042938 /// hypothetical protein LOC100046372	LOC100042938 /// LOC100046372	---	100042938 /// 100046372	3.83631	4.72908	4.01609	5.0215	5.14873	4.98149	1.85472	0.000216354	0.0373836
1423489_at	BC021914	Mm.277518	monocyte to macrophage differentiation-associated /// similar to monocyte to macrophage differentiation-associated	LOC100047565 /// Mmd	ENSMUSG00000003948	100047565 /// 67468	5.34931	6.45576	5.58757	6.29425	6.78567	6.77252	1.81853	0.000220238	0.0379095
1452273_at	BB021559	Mm.267178	expressed sequence AA409316	AA409316	ENSMUSG00000046761	105732	8.37171	7.39119	7.7907	7.41354	7.03732	6.93581	0.616701	0.000222836	0.0382109
1452889_at	AK009207	Mm.276721	RIKEN cDNA 2310007H09 gene	2310007H09Rik	ENSMUSG00000030946	76429	6.93164	7.13111	7.14337	7.71123	7.56471	7.76059	1.53372	0.000224316	0.038319
1455592_at	BM211048	Mm.36148	vang-like 2 (van gogh, Drosophila)	Vangl2	ENSMUSG00000026556	93840	7.98339	8.10479	7.65714	8.54963	8.51658	8.39072	1.49125	0.000228179	0.0386857
1433434_at	AV220682	Mm.208855	expressed sequence AW551984	AW551984	ENSMUSG00000038112	244810	4.68816	5.73755	4.7028	6.0684	6.11481	6.46431	2.43085	0.000227554	0.0387254
1438385_s_at	BB068040	Mm.200423	glutamic pyruvate transaminase (alanine aminotransferase) 2	Gpt2	ENSMUSG00000031700	108682	10.0542	9.66799	9.55894	8.97473	9.08595	9.09467	0.62202	0.000238646	0.0389944
1419315_at	NM_029612	Mm.150050	SLAM family member 9	Slamf9	ENSMUSG00000026548	98365	6.58842	6.43061	6.74123	5.92965	5.97353	6.05874	0.661655	0.000240885	0.039077
1439435_x_at	BB411302	Mm.316355	phosphoglycerate kinase 1 /// predicted gene, EG668435	EG668435 /// Pgk1	ENSMUSG00000062070	18655 /// 668435	11.6566	12.4305	12.0737	12.3764	12.6748	12.7087	1.46147	0.000237502	0.0390908
1426260_a_at	D87867	Mm.300095	UDP glucuronosyltransferase 1 family, polypeptide A2 /// UDP glucuronosyltransferase 1 family, polypeptide A6A /// UDP glycosyltransferase 1 family, polypeptide A10 /// UDP glucuronosyltransferase 1 family, polypeptide A7C /// UDP glucuronosyltransferase 1 family, polypeptide A5 /// UDP glucuronosyltransferase 1 family, polypeptide A9 /// UDP glucuronosyltransferase 1 family, polypeptide A6B /// …	Ugt1a1 /// Ugt1a10 /// Ugt1a2 /// Ugt1a5 /// Ugt1a6a /// Ugt1a6b /// Ugt1a7c /// Ugt1a9	ENSMUSG00000054545	22236 /// 394430 /// 394432 /// 394433 /// 394434 /// 394435 /// 394436 /// 94284	4.49669	4.33115	4.44855	4.00868	3.93903	3.7471	0.696656	0.000241869	0.0390961
1454899_at	BB089138	Mm.391933	LIM domain containing preferred translocation partner in lipoma	Lpp	---	210126	7.60413	6.65105	7.47718	6.88934	6.26496	6.56416	0.635189	0.000238414	0.0390982
1421821_at	AF425607	Mm.3213	low density lipoprotein receptor	Ldlr	ENSMUSG00000032193	16835	9.29528	9.78508	9.28649	10.2723	10.1027	10.0709	1.64569	0.000231691	0.039134
1420901_a_at	NM_010438	Mm.196605	hexokinase 1	Hk1	ENSMUSG00000037012	15275	7.926	8.40275	7.69578	8.61197	8.79542	8.53911	1.57193	0.000236986	0.0391487
1421883_at	BB105998	Mm.318042	ELAV (embryonic lethal, abnormal vision, Drosophila)-like 2 (Hu antigen B)	Elavl2	ENSMUSG00000008489	15569	8.13877	8.65712	8.22052	8.8601	8.99454	8.91121	1.50875	0.000240737	0.0391941
1431160_x_at	AW543121	Mm.379781	RIKEN cDNA 6030426L16 gene /// similar to development and differentiation enhancing factor 2	6030426L16Rik /// LOC100043371	ENSMUSG00000059229	100043371 /// 628850	5.20773	6.72329	5.65888	6.48425	7.11212	6.70751	1.93347	0.000244305	0.0392087
1434295_at	BE691356	Mm.42150	RAS guanyl releasing protein 1	Rasgrp1	ENSMUSG00000027347	19419	5.18605	5.7462	5.21578	6.28007	6.12711	5.931	1.69286	0.000236882	0.0392754
1422533_at	NM_020010	Mm.140158	cytochrome P450, family 51	Cyp51	ENSMUSG00000001467	13121	7.13673	7.80072	7.19511	8.05732	8.166	8.36195	1.80874	0.000243852	0.0392758
1434302_at	AV307311	Mm.440325	Ras association (RalGDS/AF-6) and pleckstrin homology domains 1	Raph1	---	77300	8.12459	8.06572	8.01332	8.60805	8.61	8.63395	1.46465	0.000236424	0.0393441
1435727_s_at	C81400	Mm.33207	LIM domain and actin binding 1	Lima1	---	65970	8.28238	9.69031	8.2305	9.49927	10.0273	9.51835	2.00973	0.000233915	0.0393622
1451064_a_at	BC004827	Mm.289936	phosphoserine aminotransferase 1	Psat1	ENSMUSG00000024640	107272	12.4896	12.3875	12.4267	11.9981	12.1051	12.0177	0.76222	0.000236149	0.039444
1436100_at	AV347995	---	SH2 domain containing 5	Sh2d5	---	230863	5.04723	6.5741	5.30252	6.08093	6.84536	6.27537	1.73895	0.00023554	0.0394885
1426806_at	AV313559	Mm.196290	oligonucleotide/oligosaccharide-binding fold containing 2A	Obfc2a	---	109019	8.3716	8.67217	8.39828	9.04729	9.08134	9.2106	1.56044	0.000247056	0.0395096
1453041_at	AK017334	Mm.235813	transmembrane protein 16J	Tmem16j	ENSMUSG00000054662	71345	5.78027	7.0999	5.90218	7.06979	7.4167	7.38796	2.16357	0.000252374	0.0400759
1452620_at	BB024477	Mm.29856	phosphoenolpyruvate carboxykinase 2 (mitochondrial)	Pck2	ENSMUSG00000040618	74551	7.02354	6.5552	6.81073	6.11903	6.11688	6.02839	0.617877	0.000251515	0.0400806
1425914_a_at	BC021410	Mm.458522	armadillo repeat containing, X-linked 1	Armcx1	ENSMUSG00000033460	78248	8.67646	9.25545	8.93225	9.31106	9.65499	9.50318	1.45236	0.000254918	0.0403379
1416923_a_at	AK018668	Mm.29820	BCL2/adenovirus E1B interacting protein 3-like	Bnip3l	ENSMUSG00000022051	12177	9.79391	9.82205	9.99032	10.3238	10.5942	10.3825	1.48799	0.000260342	0.0403468
1448825_at	NM_133667	Mm.29768	pyruvate dehydrogenase kinase, isoenzyme 2	Pdk2	---	18604	5.32732	6.07959	5.13445	6.11715	6.38465	6.04195	1.61338	0.000259969	0.0404278
1419930_at	C77618	Mm.441745	DNA segment, Chr 15, ERATO Doi 55, expressed	D15Ertd55e	---	52458	8.06868	7.61299	8.04814	7.553	7.19158	7.50481	0.710779	0.000257662	0.0404879
1419023_x_at	NM_023119	Mm.70666	enolase 1, alpha non-neuron /// predicted gene, EG433182 /// hypothetical protein LOC100044223 /// hypothetical protein LOC100045967 /// similar to enolase 1, alpha non-neuron	EG433182 /// Eno1 /// LOC100044223 /// LOC100045967 /// LOC100047043 /// LOC100047882	ENSMUSG00000059040 /// ENSMUSG00000063524	100044223 /// 100045967 /// 100047043 /// 100047882 /// 13806 /// 433182	13.9255	14.0131	13.9238	14.056	14.1158	14.0336	1.08253	0.000256934	0.0405147
1433815_at	AV290082	Mm.228812	janus kinase and microtubule interacting protein 1	Jakmip1	ENSMUSG00000063646	76071	4.23659	4.51663	3.90909	5.06574	4.88478	4.87303	1.67266	0.000259805	0.0405422
1455221_at	BQ176322	Mm.455954	ATP-binding cassette, sub-family G (WHITE), member 1	Abcg1	---	11307	5.95355	6.9116	5.63173	6.95779	7.28859	6.93584	1.92461	0.000262683	0.0405701
1428994_s_at	AK003750	Mm.27791	RIKEN cDNA 1110017I16 gene	1110017I16Rik	ENSMUSG00000026668	68527	3.67465	4.19015	3.99476	4.39126	4.69368	4.49971	1.49336	0.000259308	0.0406052
1437870_at	AV024403	Mm.11662	solute carrier organic anion transporter family, member 4C1	Slco4c1	---	227394	5.11761	5.82064	5.41064	5.98571	6.12591	6.39373	1.6792	0.000265402	0.0408502
1433596_at	BQ175337	Mm.76494	DnaJ (Hsp40) homolog, subfamily C, member 6	Dnajc6	ENSMUSG00000028528	72685	7.36532	8.26263	7.71328	8.39808	8.59946	8.53295	1.69131	0.000267051	0.0409642
1433770_at	BQ174209	Mm.458010	dihydropyrimidinase-like 2	Dpysl2	ENSMUSG00000022048	12934	8.3045	8.7305	8.44025	9.11424	9.14054	8.9879	1.51443	0.000270423	0.0413408
1448510_at	D38146	Mm.15675	ephrin A1	Efna1	ENSMUSG00000027954	13636	4.45117	5.52259	4.77199	5.42745	5.87982	5.47919	1.62699	0.00027141	0.0413515
1435532_at	AV271892	Mm.277939	RIKEN cDNA 4933426K21 gene /// similar to mKIAA1238 protein	4933426K21Rik /// LOC100048362	ENSMUSG00000040649	100048362 /// 108653	8.34029	8.55682	8.2009	8.82219	8.98779	8.83455	1.43207	0.000273201	0.0414842
1417612_at	BF147705	Mm.12246	immediate early response 5	Ier5	---	15939	6.00643	6.40429	6.36816	6.83938	7.01738	6.85737	1.57151	0.000284516	0.0415246
1452826_s_at	AK012109	Mm.218350	F-box and leucine-rich repeat protein 20	Fbxl20	ENSMUSG00000020883	72194	7.30853	8.09004	7.38621	8.03213	8.43208	8.15235	1.53986	0.000292032	0.041546
1442508_at	AV278924	Mm.50974	RIKEN cDNA 4933404M19 gene	4933404M19Rik	ENSMUSG00000044122	216974	4.47139	4.97518	4.93692	5.46556	5.44402	5.4985	1.61727	0.000289422	0.041568
1452141_a_at	BC001991	Mm.392203	selenoprotein P, plasma, 1	Sepp1	---	20363	7.40059	8.63689	8.03768	8.98112	9.00018	9.22363	2.1841	0.000274844	0.0415937
1438664_at	BB216074	Mm.25594	protein kinase, cAMP dependent regulatory, type II beta	Prkar2b	---	19088	5.25262	6.13655	5.35657	6.02754	6.46973	6.33812	1.64848	0.00027669	0.0415939
1449582_at	BC019986	Mm.144448	caudal type homeo box 1	Cdx1	ENSMUSG00000024619	12590	5.35613	5.34328	5.40485	6.40449	5.66219	6.19794	1.68278	0.000284157	0.0416068
1433486_at	BI739053	Mm.259751	chloride channel 3	Clcn3	ENSMUSG00000004319	12725	8.44763	8.5443	8.37943	8.85206	9.14233	9.08151	1.48802	0.000281717	0.0416553
1436796_at	BB237072	---	RIKEN cDNA 1110061A14 gene	1110061A14Rik	---	68827	8.73944	9.33168	8.8287	9.40355	9.66976	9.42481	1.45343	0.000276212	0.041661
1424628_a_at	BC013640	Mm.28349	RIKEN cDNA 1500032D16 gene	1500032D16Rik	ENSMUSG00000024038	78330	10.9753	11.4873	11.2872	11.6669	11.7753	11.7715	1.41165	0.00028915	0.0416617
1454937_at	BB329261	Mm.354863	RIKEN cDNA B630005N14 gene	B630005N14Rik	ENSMUSG00000042742	101148	7.29465	7.69497	7.36308	7.77807	8.2253	7.93483	1.44288	0.000291979	0.0416698
1434814_x_at	BE992059	Mm.589	glucose phosphate isomerase 1	Gpi1	ENSMUSG00000036427	14751	11.6036	12.0381	11.827	12.057	12.3554	12.2147	1.30785	0.000287369	0.0416713
1418686_at	NM_033541	Mm.43230	2'-5' oligoadenylate synthetase 1C	Oas1c	ENSMUSG00000001166	114643	4.84444	5.32833	5.0231	5.56988	5.66185	5.77525	1.5326	0.000288479	0.0416981
1436332_at	BB755506	Mm.34885	heat shock protein, alpha-crystallin-related, B6	Hspb6	ENSMUSG00000036854	243912	7.13579	6.63864	6.91499	5.99967	6.25575	6.13791	0.601809	0.000295879	0.0416986
1422465_a_at	BB366804	Mm.27915	nucleoredoxin /// similar to red-1	LOC100046741 /// Nxn	ENSMUSG00000020844	100046741 /// 18230	8.43831	9.08307	8.676	9.33131	9.38071	9.36006	1.56428	0.000294129	0.0417126
1435465_at	AW049906	Mm.46675	kelch repeat and BTB (POZ) domain containing 11	Kbtbd11	ENSMUSG00000055675	74901	9.3111	9.2374	9.27242	8.75196	8.82041	8.37315	0.654615	0.000296926	0.0417158
1417509_at	AF120206	Mm.5181	ring finger protein (C3HC4 type) 19	Rnf19	ENSMUSG00000022280	30945	7.10454	7.45183	7.33125	7.67834	8.15133	7.70848	1.47041	0.000297928	0.0417266
1421882_a_at	BB105998	Mm.318042	ELAV (embryonic lethal, abnormal vision, Drosophila)-like 2 (Hu antigen B)	Elavl2	ENSMUSG00000008489	15569	9.15301	9.676	9.18204	9.74513	9.99144	9.85242	1.44778	0.000284068	0.0417294
1416289_at	NM_011122	Mm.37371	procollagen-lysine, 2-oxoglutarate 5-dioxygenase 1	Plod1	ENSMUSG00000019055	18822	7.59183	8.20029	7.49045	8.31474	8.57131	8.35317	1.58741	0.000291487	0.0417317
1426574_a_at	BI410363	Mm.426080	adducin 3 (gamma)	Add3	ENSMUSG00000025026	27360	7.06636	7.98222	7.16848	8.25304	8.27048	8.20417	1.84918	0.00028133	0.041735
1416029_at	NM_013692	Mm.4292	Kruppel-like factor 10	Klf10	ENSMUSG00000037465	21847	9.04483	9.57209	9.22077	9.76609	9.86204	9.90648	1.49324	0.000286898	0.0417372
1444512_at	AI643890	Mm.229287	Rho GTPase activating protein 29	Arhgap29	ENSMUSG00000039831	214137	4.99332	5.09874	4.67167	5.39111	5.66502	5.36565	1.47198	0.000279644	0.0417596
1427000_at	BF580781	Mm.202383	hepatic nuclear factor 4, alpha	Hnf4a	ENSMUSG00000017950	15378	3.53859	3.93589	3.45309	4.28438	4.31593	4.03502	1.49171	0.00028336	0.0417613
1422499_at	AV114522	Mm.33207	LIM domain and actin binding 1	Lima1	---	65970	6.78965	8.11728	6.86892	7.86294	8.41213	8.07878	1.88138	0.00028079	0.0417923
1453593_at	BG066866	Mm.25670	vestigial like 3 (Drosophila)	Vgll3	---	73569	6.40147	5.39291	5.71072	5.31071	5.00111	5.03973	0.619922	0.000279034	0.0418069
1433575_at	BG083485	Mm.455819	SRY-box containing gene 4	Sox4	ENSMUSG00000076431	20677	9.31415	9.98567	9.38941	10.1745	10.346	10.0041	1.54347	0.000295856	0.041826
1415951_at	NM_010221	Mm.3894	FK506 binding protein 10	Fkbp10	ENSMUSG00000001555	14230	8.49699	7.94763	8.17749	7.76357	7.61381	7.40567	0.660195	0.000300408	0.0419436
1430498_at	AI448485	---	RIKEN cDNA 9130009I01 gene	9130009I01Rik	---	71594	4.20642	3.11803	4.08006	3.56463	2.72122	3.34689	0.667346	0.000303217	0.0419463
1424951_at	BC015459	Mm.18814	BAI1-associated protein 2-like 1	Baiap2l1	---	66898	5.38739	6.44739	5.46592	6.31248	6.90502	6.53559	1.79035	0.000301434	0.0419571
1452309_at	BB409331	Mm.99961	cingulin-like 1	Cgnl1	ENSMUSG00000032232	68178	7.20603	7.37446	7.07746	7.85157	7.79705	7.64541	1.46236	0.000305317	0.0419792
1457195_at	BB206527	Mm.383308	pleckstrin homology domain containing, family M (with RUN domain) member 1	Plekhm1	ENSMUSG00000034247	353047	5.74902	5.97368	5.8163	5.27934	5.56014	5.00643	0.681112	0.000304639	0.042014
1420835_at	BB032012	Mm.46067	solute carrier family 25, member 30	Slc25a30	ENSMUSG00000022003	67554	7.77	8.97305	7.78625	8.59541	9.34583	8.91376	1.75057	0.000303144	0.0420652
1418402_at	NM_009616	Mm.89940	a disintegrin and metallopeptidase domain 19 (meltrin beta) /// similar to metalloprotease-disintegrin meltrin beta	Adam19 /// LOC100045780	ENSMUSG00000011256	100045780 /// 11492	7.98727	8.84191	8.1848	9.16959	9.16319	9.15011	1.82378	0.000311361	0.0422944
1457692_at	BB641320	Mm.458233	10 days neonate cortex cDNA, RIKEN full-length enriched library, clone:A830016J16 product:unclassifiable, full insert sequence	---	---	---	4.79276	5.24752	4.72918	5.33492	5.62348	5.42334	1.45727	0.000309709	0.0423251
1433966_x_at	AV212753	Mm.2942	asparagine synthetase	Asns	ENSMUSG00000029752	27053	12.4296	12.3566	12.4315	11.8609	12.0816	12.0653	0.758823	0.000308952	0.0423499
1448135_at	M94087	Mm.641	activating transcription factor 4	Atf4	ENSMUSG00000042406	11911	12.7377	12.3942	12.6078	12.0271	12.0417	12.2743	0.72932	0.000311352	0.042421
1431359_a_at	AK003526	Mm.3336	RIKEN cDNA 1110007C09 gene	1110007C09Rik	ENSMUSG00000037960	68480	6.31042	7.47407	6.63305	7.06828	7.83459	7.47895	1.59075	0.000313446	0.0424499
1438366_x_at	BB144743	Mm.259751	chloride channel 3	Clcn3	ENSMUSG00000004319	12725	9.24413	9.49196	9.44763	9.70932	9.95055	9.97914	1.40004	0.000314485	0.042463
1420836_at	BB032012	Mm.46067	solute carrier family 25, member 30	Slc25a30	ENSMUSG00000022003	67554	8.31653	9.78809	8.65353	9.51238	10.0817	9.7963	1.90818	0.000315683	0.0424976
1421321_a_at	NM_019671	Mm.22261	neuroepithelial cell transforming gene 1	Net1	ENSMUSG00000021215	56349	7.18829	7.43471	7.27139	7.84447	7.89754	7.6733	1.42513	0.000319093	0.0425753
1449632_s_at	AI325255	Mm.3894	FK506 binding protein 10	Fkbp10	ENSMUSG00000001555	14230	8.54031	8.09574	8.41356	7.94634	7.64107	7.42197	0.631705	0.000320046	0.0425766
1445710_x_at	AV321065	Mm.429131	similar to RIKEN cDNA 1110051B16 gene	LOC100039227 /// LOC100039293	---	100039227 /// 100039293	5.69614	6.67729	5.99654	6.52102	7.20619	6.5522	1.56136	0.00031846	0.0426169
1426973_at	AK004377	Mm.23235	G protein-coupled receptor 153	Gpr153	ENSMUSG00000042804	100129	5.56832	5.67567	5.50607	6.05312	6.18168	6.2073	1.4818	0.000317583	0.042626
1460188_at	NM_013545	Mm.271799	protein tyrosine phosphatase, non-receptor type 6	Ptpn6	ENSMUSG00000004266	15170	8.3195	8.76054	8.49639	8.95536	9.15505	9.02169	1.43587	0.000325696	0.0432007
1454654_at	BG069395	Mm.24094	disrupted in renal carcinoma 2 (human)	Dirc2	ENSMUSG00000022848	224132	7.75465	8.27213	7.95685	8.32813	8.68828	8.54317	1.44129	0.000330561	0.0437174
1421410_a_at	BC002123	Mm.57174	proline-serine-threonine phosphatase-interacting protein 2	Pstpip2	---	19201	3.56428	4.13648	3.78921	4.22565	4.4939	4.42071	1.47063	0.000333182	0.0439353
1449507_a_at	NM_010581	Mm.390865	CD47 antigen (Rh-related antigen, integrin-associated signal transducer)	Cd47	ENSMUSG00000055447	16423	6.81251	7.74007	7.15684	7.87893	8.08354	7.8871	1.67399	0.000335526	0.0441153
1415995_at	NM_009811	Mm.281379	caspase 6	Casp6	---	12368	6.28644	8.01661	6.74657	7.94545	8.3446	8.33292	2.47205	0.000337118	0.0441958
1450350_a_at	NM_030887	Mm.103560	Jun dimerization protein 2	Jundm2	ENSMUSG00000034271	81703	8.12041	8.32815	8.1666	7.44329	7.47304	7.80691	0.652524	0.000338694	0.0442737
1423418_at	BI247584	Mm.39472	farnesyl diphosphate synthetase	Fdps	ENSMUSG00000059743	110196	10.467	11.2879	10.844	11.4642	11.5024	11.6491	1.63455	0.000345899	0.0446973
1435128_at	BB429313	Mm.197534	brain-specific angiogenesis inhibitor 1-associated protein 2	Baiap2	ENSMUSG00000025372	108100	6.14291	6.18884	6.09949	5.5528	5.73761	5.68845	0.715931	0.000344992	0.0447082
1427427_at	AV238793	Mm.436657	ryanodine receptor 3	Ryr3	---	20192	5.47154	5.65491	5.27612	6.08629	6.13784	5.77889	1.4486	0.000343274	0.0447427
1424917_a_at	BC025560	Mm.35817	WD repeat domain, phosphoinositide interacting 1	Wipi1	ENSMUSG00000041895	52639	4.57427	6.30252	5.02069	5.83257	6.5934	6.03127	1.87675	0.000347368	0.0447589
1425263_a_at	BB181247	Mm.252063	myelin basic protein	Mbp	ENSMUSG00000041607	17196	5.40655	6.2195	5.66805	6.13831	6.56105	6.4468	1.54781	0.00034465	0.0447926
1416410_at	NM_008776	Mm.597	platelet-activating factor acetylhydrolase, isoform 1b, alpha1 subunit	Pafah1b3	ENSMUSG00000005447	18476	9.48385	10.2406	9.75671	10.235	10.5237	10.4673	1.51216	0.000353985	0.044969
1450774_at	NM_033478	Mm.246697	lymphocyte antigen 6 complex, locus G6D	Ly6g6d	ENSMUSG00000073413	114654	5.13748	5.60198	5.32329	6.06065	5.89495	6.0702	1.59987	0.000353291	0.0450077
1450646_at	NM_020010	Mm.140158	cytochrome P450, family 51	Cyp51	ENSMUSG00000001467	13121	7.52391	8.44722	7.70907	8.54761	8.71196	8.72792	1.75362	0.000350752	0.0450661
1457021_x_at	AV209206	Mm.60331	anti-Mullerian hormone type 2 receptor	Amhr2	ENSMUSG00000023047	110542	7.25261	8.52314	7.59018	8.46646	8.79891	8.69789	1.89507	0.00035295	0.0450917
1418266_at	NM_009659	Mm.340329	arachidonate 12-lipoxygenase, 12R type /// similar to arachidonate 12-lipoxygenase	Alox12b /// LOC100045755	ENSMUSG00000032807	100045755 /// 11686	4.71047	5.1151	5.01019	5.32359	5.4886	5.78863	1.51345	0.000352169	0.0451196
1418936_at	BC022952	Mm.86646	v-maf musculoaponeurotic fibrosarcoma oncogene family, protein F (avian)	Maff	ENSMUSG00000042622	17133	6.81923	7.6921	6.75291	7.43088	8.21219	7.80792	1.67993	0.000357408	0.0452764
1422088_at	BI687857	Mm.440598	v-myc myelocytomatosis viral oncogene homolog 1, lung carcinoma derived (avian)	Mycl1	ENSMUSG00000028654	16918	4.57054	5.12285	5.06717	5.21683	5.5913	5.51313	1.437	0.000361008	0.0456044
1434441_at	BB525584	Mm.227240	RIKEN cDNA 1110018J18 gene	1110018J18Rik	---	66129	6.05189	6.98827	6.50552	6.88278	7.33583	7.32589	1.60568	0.000363119	0.0456154
1437333_x_at	BB833010	Mm.233117	aldehyde dehydrogenase 18 family, member A1	Aldh18a1	ENSMUSG00000025007	56454	8.42631	7.92569	8.0264	7.61896	7.53092	7.6076	0.693362	0.00036225	0.0456334
1429867_at	AK016884	---	RIKEN cDNA 4933424C08 gene	4933424C08Rik	---	71185	5.74296	4.77711	5.42568	4.73981	4.46254	4.55598	0.616752	0.000367743	0.046068
1416921_x_at	NM_007438	Mm.275831	aldolase 1, A isoform	Aldoa	ENSMUSG00000030695	11674	12.5853	13.2406	12.8999	13.2347	13.4299	13.3305	1.35218	0.000369688	0.0461833
1428352_at	AW542672	Mm.24215	arrestin domain containing 2	Arrdc2	ENSMUSG00000002910	70807	5.31704	6.37149	5.46035	6.15899	6.80011	6.16351	1.58883	0.000373366	0.0462585
1454991_at	BB264620	Mm.275489	solute carrier family 7 (cationic amino acid transporter, y+ system), member 1	Slc7a1	---	11987	10.8473	9.98432	10.5002	10.0688	9.56478	10.0412	0.686038	0.000373035	0.0463448
1421852_at	AF319542	Mm.68998	potassium channel, subfamily K, member 5	Kcnk5	ENSMUSG00000023243	16529	8.61879	9.0697	8.69004	9.27859	9.57297	9.03627	1.42283	0.000378385	0.0463707
1442023_at	BB220605	Mm.131241	RIKEN cDNA A530030E21 gene	A530030E21Rik	---	320731	2.89312	2.98272	2.95528	3.62442	3.33877	3.47561	1.45811	0.000380522	0.0463804
1450018_s_at	BB032012	Mm.46067	solute carrier family 25, member 30	Slc25a30	ENSMUSG00000022003	67554	6.95877	8.33089	7.12719	7.90404	8.62913	8.35543	1.83267	0.000375536	0.0463998
1438083_at	BB773386	Mm.254493	Hedgehog-interacting protein	Hhip	ENSMUSG00000064325	15245	4.85291	4.11942	4.32374	3.79279	3.83703	3.54807	0.628649	0.000379767	0.0464139
1425658_at	AY083458	Mm.32955	CD109 antigen	Cd109	ENSMUSG00000046186	235505	4.46254	5.7688	4.54036	6.07174	6.04382	6.09882	2.40208	0.000372566	0.0464143
1455367_at	BF020021	Mm.234464	dead end homolog 1 (zebrafish)	Dnd1	ENSMUSG00000044595	213236	8.37255	8.67181	8.67747	8.94333	9.11829	9.13616	1.40744	0.00037718	0.0464756
1455220_at	BB353860	Mm.222723	frequently rearranged in advanced T-cell lymphomas 2	Frat2	---	212398	7.11621	7.89313	7.20235	7.82491	8.22057	7.91796	1.51043	0.00037832	0.046489
1427930_at	BG063905	Mm.206159	pyridoxal (pyridoxine, vitamin B6) kinase	Pdxk	ENSMUSG00000032788	216134	7.52127	7.41012	7.58285	8.44212	8.25087	7.82737	1.62297	0.000384904	0.0465373
1442071_at	BG063303	Mm.5831	ATP-binding cassette, sub-family E (OABP), member 1	Abce1	---	24015	4.91818	4.88779	4.59048	5.49018	4.88779	5.37222	1.40193	0.000384333	0.0465931
1455760_at	BB749107	Mm.334766	solute carrier family 9 (sodium/hydrogen exchanger), member 5	Slc9a5	---	277973	5.3953	5.8287	5.11137	6.22745	6.14736	5.87074	1.57342	0.000383743	0.0466471
1426713_s_at	BM238943	Mm.154511	glutamyl-prolyl-tRNA synthetase /// similar to Bifunctional aminoacyl-tRNA synthetase	Eprs /// LOC633677	ENSMUSG00000026615	107508 /// 633677	10.0121	9.63087	9.85163	9.36948	9.32619	9.35171	0.719102	0.000390753	0.0467432
1419306_at	NM_025725	Mm.42368	coiled-coil domain containing 96	Ccdc96	ENSMUSG00000050677	66717	4.38935	3.83148	4.38195	3.6192	3.56568	3.58563	0.664636	0.000390568	0.0468453
1420625_at	BF782285	Mm.64104	general transcription factor IIIC, polypeptide 6, alpha	Gtf3c6	ENSMUSG00000019837	67371	6.2072	5.58025	5.80335	5.41575	5.19191	5.29289	0.681258	0.000389537	0.0468462
1417721_s_at	AF364050	Mm.271868	lysosomal-associated protein transmembrane 5	Laptm5	ENSMUSG00000028581	16792	8.21744	7.31214	7.83119	7.35765	6.9963	7.13205	0.656786	0.000393234	0.0469155
1416481_s_at	NM_019814	Mm.347915	HIG1 domain family, member 1A	Higd1a	ENSMUSG00000038412	56295	5.94566	6.14001	5.99244	6.53114	6.6673	6.71919	1.53222	0.000389095	0.0469183
1452866_at	AK013880	Mm.29192	asparaginyl-tRNA synthetase	Nars	ENSMUSG00000024587	70223	12.1845	11.9147	11.9723	11.5216	11.6409	11.4946	0.725625	0.000397412	0.0472888
1438561_x_at	BB400326	Mm.159290	transmembrane protein 180	Tmem180	ENSMUSG00000025227	75146	8.36379	9.56578	8.8404	9.24985	9.82178	9.65921	1.60208	0.000406338	0.0479713
1433523_at	BB521978	Mm.33766	RIKEN cDNA D930005D10 gene	D930005D10Rik	ENSMUSG00000029576	231858	5.61783	7.59191	5.70897	7.23741	7.86543	7.37792	2.48715	0.000405954	0.0480517
1450986_at	BB729616	Mm.220367	nucleolar protein 5	Nol5	ENSMUSG00000026020	55989	11.9183	11.12	11.6051	11.2441	10.8558	10.8703	0.686743	0.000405241	0.0480935
1426983_at	BM244005	Mm.52297	formin binding protein 1	Fnbp1	ENSMUSG00000063540	14269	6.77059	6.2164	6.71897	7.26906	6.88857	7.19495	1.46568	0.000416048	0.0484831
1448201_at	NM_009144	Mm.19155	secreted frizzled-related protein 2	Sfrp2	ENSMUSG00000027996	20319	6.69261	7.44059	6.68308	7.71368	7.76119	7.59854	1.72148	0.000415029	0.0484896
1431798_a_at	AK004654	Mm.86439	synapse defective 1, Rho GTPase, homolog 1 (C. elegans)	Syde1	ENSMUSG00000032714	71709	6.04851	5.24597	5.58549	5.09821	4.96307	4.73833	0.631781	0.00041827	0.0484913
1421344_a_at	NM_010590	Mm.100253	ajuba	Jub	---	16475	11.7141	11.0542	11.3866	11.1097	10.8666	10.7791	0.73072	0.000412067	0.0485206
1456072_at	AU067663	Mm.332901	protein phosphatase 1, regulatory (inhibitor) subunit 9A	Ppp1r9a	ENSMUSG00000032827	243725	6.2159	6.50395	6.28004	7.14577	6.79271	7.12024	1.639	0.000417685	0.0485483
1427844_a_at	AB012278	Mm.439656	CCAAT/enhancer binding protein (C/EBP), beta	Cebpb	ENSMUSG00000056501	12608	7.72573	6.96399	7.33698	6.72584	6.61985	6.63531	0.634228	0.000413388	0.0485494
1417600_at	NM_021301	Mm.281804	solute carrier family 15 (H+/peptide transporter), member 2	Slc15a2	ENSMUSG00000022899	57738	6.62548	7.28376	6.66049	7.46704	7.60845	7.50482	1.61327	0.000414916	0.0486022
1456393_at	AI642124	Mm.375091	RIKEN cDNA 2310002J21 gene	2310002J21Rik	---	66360	8.93511	9.50351	8.95631	9.56328	9.84353	9.62867	1.46835	0.000420532	0.0486286
1455972_x_at	AV018774	Mm.260164	hydroxyacyl-Coenzyme A dehydrogenase	Hadh	ENSMUSG00000027984	15107	11.2083	11.8461	11.4172	11.7557	12.083	11.9439	1.3602	0.000424565	0.0488444
1435275_at	AV013496	Mm.29625	cytochrome c oxidase subunit VIb polypeptide 2	Cox6b2	ENSMUSG00000051811	333182	9.2129	10.3999	9.74444	10.4116	10.66	10.6929	1.80756	0.000425781	0.0488597
1437308_s_at	AV024285	Mm.24816	coagulation factor II (thrombin) receptor	F2r	ENSMUSG00000048376	14062	9.84877	9.50018	9.92343	9.43632	9.11305	9.31139	0.723422	0.000423788	0.0488798
1424935_at	BC019941	Mm.102080	ganglioside-induced differentiation-associated protein 1-like 1	Gdap1l1	ENSMUSG00000017943	228858	5.82211	6.40952	5.59781	6.50514	6.70751	6.37031	1.51439	0.000428608	0.0490593
1435308_at	AU067636	Mm.39101	fucosyltransferase 9	Fut9	ENSMUSG00000055373	14348	6.07321	7.21138	6.31572	7.55424	7.52515	7.575	2.14273	0.00043085	0.0490668
1440260_at	BG064532	Mm.310434	coiled-coil domain containing 58	Ccdc58	---	381045	5.43339	5.15852	5.25247	5.9973	5.62933	5.764	1.42991	0.000429829	0.0490745
1455010_at	BE859736	Mm.391959	RIKEN cDNA 1500012F01 gene	1500012F01Rik	---	68949	9.37195	10.3943	9.71261	10.0421	10.6562	10.6297	1.55954	0.000432135	0.0490892
1425458_a_at	AF022072	Mm.273117	growth factor receptor bound protein 10	Grb10	ENSMUSG00000020176	14783	11.5289	11.0419	11.1795	10.923	10.7691	10.5811	0.715082	0.000436746	0.0491181
1427481_a_at	BC027114	Mm.44101	ATPase, Na+/K+ transporting, alpha 3 polypeptide	Atp1a3	ENSMUSG00000040907	232975	6.64882	7.17657	6.44977	7.43263	7.56028	7.31298	1.61515	0.000438125	0.0491506
1456619_at	BM204375	Mm.33192	lipase, member H	Liph	---	239759	4.56616	5.95953	4.99408	5.77932	6.24619	5.92434	1.81463	0.000439292	0.0491592
1434499_a_at	AV219418	Mm.9745	lactate dehydrogenase B	Ldhb	ENSMUSG00000030246 /// ENSMUSG00000045104	16832	9.68021	11.7181	10.1659	11.1007	11.9204	11.5057	2.11942	0.000436147	0.0491734
1448904_at	AK016470	Mm.258484	DNA segment, Chr 6, Wayne State University 176, expressed	D6Wsu176e	---	27999	7.7125	8.52035	7.8547	8.61953	8.86791	8.63601	1.6221	0.000440871	0.0492139
1424046_at	AF002823	Mm.2185	budding uninhibited by benzimidazoles 1 homolog (S. cerevisiae)	Bub1	ENSMUSG00000027379	12235	10.192	10.7476	10.3558	10.8173	11.0614	11.0636	1.47294	0.000435652	0.0492407
1434446_at	BM206023	Mm.440959	RIKEN cDNA D630014A15 gene	D630014A15Rik	---	319666	4.73404	5.38464	4.53471	5.45015	5.77417	5.82431	1.79911	0.000434618	0.0492472
1449357_at	NM_025865	Mm.273375	RIKEN cDNA 2310030G06 gene	2310030G06Rik	ENSMUSG00000032062	66952	6.81233	7.47474	7.4136	7.70398	7.9491	7.86943	1.53872	0.000446006	0.04942
1448182_a_at	NM_009846	Mm.29742	CD24a antigen	Cd24a	ENSMUSG00000047139	12484	9.16354	10.083	9.46179	10.2618	10.3493	10.2437	1.68768	0.000445195	0.0494518
1455516_at	BG065199	Mm.460457	Transcribed locus	---	---	---	4.88624	5.2482	4.98722	6.09873	5.55299	5.97715	1.84623	0.000444487	0.049495
1418741_at	NM_013566	Mm.58	integrin beta 7	Itgb7	ENSMUSG00000001281	16421	8.48581	8.75255	8.56269	9.23617	9.07023	9.22042	1.50205	0.000452823	0.0496871
1438077_at	BG068054	Mm.322356	NLR family, pyrin domain containing 4A	Nlrp4a	---	243880	2.65527	3.37039	2.99764	3.06455	4.01266	3.40626	1.40541	0.00045263	0.049787
1426606_at	BB426194	Mm.313558	cartilage acidic protein 1	Crtac1	ENSMUSG00000042401	72832	5.50829	6.15371	5.77587	6.08945	6.5225	6.38643	1.43806	0.000450666	0.0498141
1437867_at	C77655	Mm.309216	Blastocyst blastocyst cDNA, RIKEN full-length enriched library, clone:I1C0015H22 product:hypothetical protein, full insert sequence	---	---	---	7.57062	5.81367	7.22398	6.39233	5.49285	6.3659	0.598056	0.000451961	0.049835
1460605_at	AU045294	Mm.259041	Crx opposite strand transcript 1	Crxos1	ENSMUSG00000074365	546024	4.587	5.26068	4.5546	5.67138	5.5674	6.11744	2.1039	0.000455323	0.0498402
