# Supplementary material for: A mouse embryonic stem cell bank for inducible overexpression of human chromosome 21 genes
Source: Genome Biol. 2010 Jun 22;11(6):R64. doi: 10.1186/gb-2010-11-6-r64 (PMC2911112; doi:10.1186/gb-2010-11-6-r64)
Supplement: Additional file 11 — Complete list of differentially expressed genes following the overexpression of Runx1, one of the effective genes. [file gb-2010-11-6-r64-S11.XLS]

## Sheet: Sheet1
Probe Set ID	Representative Public ID	UniGene ID	Gene Title	Gene Symbol	Ensembl	Entrez Gene	RUNX1_E7_t0.CEL	RUNX1_F3_t0.CEL	RUNX1_E6_t0.CEL	RUNX1_E7_t24.CEL	RUNX1_F3_t24.CEL	RUNX1_E6_t24.CEL	ratio(t24/t0)	p val	fdr
1417956_at	NM_007702	Mm.449	cell death-inducing DNA fragmentation factor, alpha subunit-like effector A	Cidea	ENSMUSG00000024526	12683	6.71664	6.9116	6.97775	11.3048	11.2824	11.3397	21.7684	1.46216e-13	3.3175e-09
1427352_at	BC019155	Mm.162744	keratin 79	Krt79	---	223917	5.92574	6.02344	5.84871	11.3095	11.2141	11.6858	45.146	4.32099e-13	4.90194e-09
1419417_at	NM_009506	Mm.1402	vascular endothelial growth factor C	Vegfc	---	22341	10.1322	10.1905	10.0158	7.16503	7.19027	6.98778	0.125152	1.1402e-12	6.46749e-09
1420337_at	L39770	Mm.204730	gastrulation brain homeobox 2	Gbx2	---	14472	10.9507	11.0463	11.1224	7.91089	8.02204	8.15451	0.124107	1.08358e-12	8.1951e-09
1417920_at	NM_033603	Mm.197639	amnionless	Amn	ENSMUSG00000021278	93835	7.03209	6.93031	7.07215	9.97722	10.017	9.97848	7.89803	2.16149e-12	9.80842e-09
1424942_a_at	BC006728	Mm.2444	myelocytomatosis oncogene	Myc	---	17869	10.074	10.0714	9.89111	7.40303	7.39079	7.33483	0.161001	3.64397e-12	1.37797e-08
1455826_a_at	BB114336	Mm.24044	beta-site APP cleaving enzyme 1	Bace1	ENSMUSG00000032086	23821	7.57293	7.39996	7.5018	10.1485	9.81656	9.96315	5.60251	4.8106e-12	1.55925e-08
1439380_x_at	BB093563	Mm.289645	GTL2, imprinted maternally expressed untranslated mRNA	Gtl2	---	17263	11.4883	11.0141	11.4549	9.47017	8.9778	9.40524	0.244073	5.80025e-12	1.64502e-08
1455434_a_at	BF162017	Mm.3110	kinectin 1	Ktn1	ENSMUSG00000021843	16709	10.731	10.7629	10.6476	8.43031	8.3831	8.38919	0.201369	8.73257e-12	2.20148e-08
1448485_at	NM_008116	Mm.4559	gamma-glutamyltransferase 1	Ggt1	---	14598	8.57032	8.75866	8.43853	11.1454	11.2896	11.2478	6.2492	1.23442e-11	2.54617e-08
1416713_at	NM_026481	Mm.29358	RIKEN cDNA 2700055K07 gene	2700055K07Rik	---	67971	7.78203	7.59233	7.55541	10.5	10.4779	10.7145	7.63397	1.13153e-11	2.56732e-08
1449351_s_at	NM_019971	Mm.331089	platelet-derived growth factor, C polypeptide	Pdgfc	---	54635	8.75692	8.73832	8.70273	6.04193	5.89983	5.96222	0.147247	2.39465e-11	4.1794e-08
1425837_a_at	AF199491	Mm.86541	CCR4 carbon catabolite repression 4-like (S. cerevisiae)	Ccrn4l	---	12457	12.4518	12.5461	12.5508	10.8892	10.7261	10.793	0.305822	2.69028e-11	4.35999e-08
1455235_x_at	AV216324	Mm.9745	lactate dehydrogenase B	Ldhb	---	16832	10.8354	10.8483	10.9098	12.2804	12.3719	12.5151	2.88009	2.3769e-11	4.49412e-08
1455439_a_at	AI642438	Mm.43831	lectin, galactose binding, soluble 1	Lgals1	---	16852	12.8013	12.6297	12.9322	13.8507	13.8105	14.0485	2.16817	3.3839e-11	5.11849e-08
1456036_x_at	AV003026	Mm.378931	glutathione S-transferase omega 1	Gsto1	---	14873	10.5212	10.0697	10.5493	12.3861	12.0018	12.3787	3.67069	3.95568e-11	5.27944e-08
1435494_s_at	AV297961	Mm.355327	desmoplakin	Dsp	ENSMUSG00000054889	109620	7.96123	7.90431	7.82777	10.1067	10.0869	9.88854	4.37872	3.76903e-11	5.34472e-08
1426858_at	BB253137	Mm.3092	inhibin beta-B	Inhbb	---	16324	10.1182	10.4126	10.0336	7.13863	7.41683	6.68419	0.116753	4.4054e-11	5.553e-08
1452106_at	AA223007	Mm.279310	nephronectin	Npnt	---	114249	5.23428	4.94057	5.43327	8.10049	7.51914	8.74408	7.72937	6.59452e-11	6.50536e-08
1416531_at	NM_010362	Mm.378931	glutathione S-transferase omega 1	Gsto1	---	14873	10.4168	10.1039	10.642	12.3996	12.095	12.4427	3.80402	6.36267e-11	6.56193e-08
1434743_x_at	BB222846	Mm.27687	RUN and SH3 domain containing 1	Rusc1	ENSMUSG00000041263	72296	7.45392	7.28736	7.3307	9.71174	9.75116	9.9394	5.4663	5.91909e-11	6.71491e-08
1419123_a_at	NM_019971	Mm.331089	platelet-derived growth factor, C polypeptide	Pdgfc	---	54635	9.21662	9.38567	9.20462	6.3424	6.46047	5.97056	0.124773	6.26169e-11	6.76531e-08
1424254_at	BC027285	Mm.175661	interferon induced transmembrane protein 1	Ifitm1	---	68713	12.8038	12.6699	12.881	13.9454	13.8611	13.9113	2.1774	5.79776e-11	6.92344e-08
1416298_at	NM_013599	Mm.4406	matrix metallopeptidase 9	Mmp9	---	17395	5.35182	5.29402	5.58934	7.71472	7.73855	8.34875	5.78621	8.09983e-11	7.35108e-08
1434499_a_at	AV219418	Mm.9745	lactate dehydrogenase B	Ldhb	ENSMUSG00000045104	16832	10.5923	10.5106	10.5913	12.213	12.1554	12.4734	3.29619	8.08447e-11	7.64285e-08
1417392_a_at	NM_011405	Mm.142455	solute carrier family 7 (cationic amino acid transporter, y+ system), member 7	Slc7a7	---	20540	10.9402	11.0262	11.0708	9.49677	9.53016	9.58583	0.359824	9.82426e-11	8.57318e-08
1416183_a_at	NM_008492	Mm.9745	lactate dehydrogenase B	Ldhb	---	16832	10.8656	10.9932	10.9496	12.3778	12.4525	12.6321	2.9373	1.17341e-10	9.86055e-08
1423946_at	BC024556	Mm.283968	PDZ and LIM domain 2	Pdlim2	---	213019	8.65598	8.38896	8.66431	10.4235	10.0605	10.5065	3.39195	1.27289e-10	1.03145e-07
1419418_a_at	NM_010816	Mm.250060	microrchidia 1	Morc1	ENSMUSG00000022652	17450	10.902	11.021	10.2578	8.61281	8.69756	7.76345	0.193955	1.62575e-10	1.27195e-07
1451141_at	BC004636	Mm.282641	methyltransferase like 8	Mettl8	---	228019	7.22765	7.47899	7.138	4.04889	4.42706	3.81283	0.110263	1.97821e-10	1.49612e-07
1427302_at	AV224446	Mm.338425	ectonucleotide pyrophosphatase/phosphodiesterase 3	Enpp3	---	209558	9.45071	9.37006	9.42962	7.37543	7.44746	7.31298	0.243884	2.21072e-10	1.56747e-07
1448237_x_at	NM_008492	Mm.9745	lactate dehydrogenase B	Ldhb	---	16832	10.4329	10.5065	10.4888	11.9797	12.0376	12.2887	3.09793	2.19445e-10	1.60612e-07
1424470_a_at	BC020532	Mm.24028	Rap guanine nucleotide exchange factor (GEF) 3	Rapgef3	ENSMUSG00000022469	223864	7.45591	7.5795	7.18838	4.74289	4.53393	4.63945	0.148168	2.62932e-10	1.80777e-07
1423756_s_at	BC019836	Mm.233799	insulin-like growth factor binding protein 4	Igfbp4	---	16010	5.36023	5.2461	5.53128	7.954	7.62845	8.57434	6.49767	2.74305e-10	1.8305e-07
1451310_a_at	J02583	Mm.930	cathepsin L	Ctsl	---	13039	11.8052	11.78	12.0432	13.1486	13.0604	13.1939	2.39559	3.15186e-10	1.93277e-07
1435493_at	AV297961	Mm.355327	desmoplakin	Dsp	ENSMUSG00000054889	109620	6.82612	6.65574	6.59835	8.90335	8.8154	8.51125	4.15124	3.07456e-10	1.93774e-07
1430128_a_at	AK002562	Mm.28147	receptor accessory protein 6	Reep6	---	70335	8.16848	8.36172	8.30167	6.20383	6.24377	6.07788	0.233552	3.0065e-10	1.94898e-07
1421129_a_at	NM_016745	Mm.6306	ATPase, Ca++ transporting, ubiquitous	Atp2a3	---	53313	8.0921	8.12119	7.88792	9.90634	10.111	10.1184	4.06041	3.31331e-10	1.9783e-07
1419416_a_at	NM_011244	Mm.1273	retinoic acid receptor, gamma	Rarg	ENSMUSG00000001288	19411	10.6233	10.7437	10.6394	8.89798	8.88817	9.01925	0.301349	3.49735e-10	1.98379e-07
1416107_at	NM_008741	Mm.3304	neuron specific gene family member 2	Nsg2	---	18197	6.56488	6.61451	6.74942	8.73735	8.94894	8.71661	4.48717	3.48908e-10	2.02984e-07
1434856_at	AV256780	Mm.397910	ankyrin repeat domain 44	Ankrd44	---	329154	6.98261	6.90083	7.14283	8.90912	8.85853	8.87976	3.673	3.72101e-10	2.05917e-07
1423831_at	BB756794	Mm.33649	protein kinase, AMP-activated, gamma 2 non-catalytic subunit	Prkag2	ENSMUSG00000028944	108099	6.24756	6.34908	6.31108	8.2217	8.12688	8.13803	3.63528	3.98684e-10	2.10366e-07
1422912_at	NM_007554	Mm.6813	bone morphogenetic protein 4	Bmp4	ENSMUSG00000021835	12159	10.7928	10.9967	11.0501	9.23814	9.5241	9.44469	0.343133	3.90562e-10	2.10987e-07
1434853_x_at	AA717142	Mm.270484	makorin, ring finger protein, 1	Mkrn1	---	54484	12.3148	12.2567	12.2688	11.1433	11.1159	11.0853	0.445929	5.07055e-10	2.39679e-07
1417092_at	BC013446	Mm.3542	parathyroid hormone receptor 1	Pthr1	ENSMUSG00000032492	19228	4.68257	4.86922	4.77918	7.17704	7.12676	7.56513	5.7713	5.39912e-10	2.40197e-07
1419091_a_at	NM_007585	Mm.238343	annexin A2	Anxa2	---	12306	10.4085	10.1897	10.5098	11.6553	11.4669	11.8363	2.43487	4.89492e-10	2.41437e-07
1422210_at	U41047	Mm.4758	forkhead box D3	Foxd3	---	15221	8.58076	8.6745	8.62276	6.56048	6.46816	6.7437	0.245018	4.68318e-10	2.41492e-07
1427042_at	BB127697	Mm.434394	mal, T-cell differentiation protein 2	Mal2	---	105853	3.1448	3.26571	3.08888	6.24808	6.04761	6.73893	9.34168	5.0313e-10	2.42883e-07
1436014_a_at	BB806780	Mm.27687	RUN and SH3 domain containing 1	Rusc1	ENSMUSG00000041263	72296	7.84307	7.36989	7.81703	9.70617	9.67029	9.96486	4.33182	5.69241e-10	2.43689e-07
1448291_at	NM_013599	Mm.4406	matrix metallopeptidase 9	Mmp9	---	17395	6.15047	6.28861	6.52166	8.06804	8.19406	8.64539	3.96077	5.60826e-10	2.44704e-07
1439260_a_at	BB039510	---	ectonucleotide pyrophosphatase/phosphodiesterase 3	Enpp3	---	209558	7.33917	7.07973	7.10053	5.12224	4.77181	4.70519	0.202375	5.39483e-10	2.44806e-07
1426914_at	BG076407	Mm.25300	MARVEL (membrane-associating) domain containing 2	Marveld2	---	218518	4.91259	4.78815	5.35184	7.18316	7.23155	7.5798	4.98302	5.83979e-10	2.45369e-07
1436713_s_at	BM119226	Mm.289645	GTL2, imprinted maternally expressed untranslated mRNA	Gtl2	---	17263	10.1403	9.76356	10.2291	8.37859	7.77486	8.08067	0.257473	4.89316e-10	2.46713e-07
1415938_at	NM_009258	Mm.272	serine peptidase inhibitor, Kazal type 3	Spink3	ENSMUSG00000024503	20730	8.87293	8.34638	8.84712	6.63133	6.13184	6.24965	0.197378	5.34644e-10	2.47562e-07
1449848_at	NM_008137	Mm.313181	guanine nucleotide binding protein, alpha 14	Gna14	---	14675	7.92533	7.89317	8.02749	5.76147	5.78835	5.75271	0.220761	6.43266e-10	2.56054e-07
1421824_at	AF200346	Mm.24044	beta-site APP cleaving enzyme 1	Bace1	ENSMUSG00000032086	23821	6.88082	6.77038	6.96053	8.82139	8.59506	9.20672	4.04172	6.38216e-10	2.5858e-07
1424131_at	AF064749	Mm.7562	procollagen, type VI, alpha 3 /// similar to alpha 3 type VI collagen isoform 1 precursor	Col6a3 /// LOC674521	ENSMUSG00000048126	12835 /// 674521	5.0588	5.02116	4.97625	7.50615	7.6017	8.12722	6.77278	6.69478e-10	2.61893e-07
1421346_a_at	NM_009320	Mm.395650	solute carrier family 6 (neurotransmitter transporter, taurine), member 6	Slc6a6	ENSMUSG00000030096	21366	9.10491	9.22365	9.17878	11.0065	10.8421	10.8797	3.35261	6.3661e-10	2.62619e-07
1419669_at	U97073	Mm.2364	proteinase 3	Prtn3	---	19152	6.69311	6.20809	6.43037	9.36377	9.4276	8.98297	7.18293	7.82735e-10	3.01008e-07
1416041_at	NM_011361	Mm.28405	serum/glucocorticoid regulated kinase	Sgk	ENSMUSG00000019970	20393	11.3221	11.2666	10.9838	9.74211	9.4529	9.02268	0.291923	8.97626e-10	3.28488e-07
1435172_at	BB128925	Mm.200692	eomesodermin homolog (Xenopus laevis)	Eomes	---	13813	6.34815	6.6617	6.66598	8.07655	8.27073	8.55447	3.35551	9.23564e-10	3.32615e-07
1449519_at	NM_007836	Mm.389750	growth arrest and DNA-damage-inducible 45 alpha	Gadd45a	---	13197	10.1866	10.1762	10.1671	8.59513	8.52972	8.65135	0.333657	8.94821e-10	3.32829e-07
1455106_a_at	BG967663	Mm.16831	creatine kinase, brain	Ckb	---	12709	11.9239	11.6542	11.9583	12.9073	12.6998	13.0099	2.03804	8.94747e-10	3.38348e-07
1450384_at	AF200346	Mm.24044	beta-site APP cleaving enzyme 1	Bace1	ENSMUSG00000032086	23821	6.29439	6.06665	6.41613	8.00919	7.88745	8.40503	3.59487	9.95788e-10	3.42325e-07
1419573_a_at	NM_008495	Mm.43831	lectin, galactose binding, soluble 1	Lgals1	---	16852	12.4637	12.317	12.7341	13.6715	13.6447	13.7895	2.29936	9.73079e-10	3.44972e-07
1419415_a_at	NM_011244	Mm.1273	retinoic acid receptor, gamma	Rarg	ENSMUSG00000001288	19411	11.1079	11.1601	11.0975	9.6198	9.71555	9.83612	0.380349	9.91638e-10	3.46143e-07
1416316_at	BC013442	Mm.290044	solute carrier family 27 (fatty acid transporter), member 2	Slc27a2	ENSMUSG00000027359	26458	9.56587	9.40272	9.32384	7.76185	7.79521	7.56513	0.30335	1.03516e-09	3.5055e-07
1418435_at	BQ176661	Mm.270484	makorin, ring finger protein, 1	Mkrn1	---	54484	11.6154	11.7132	11.6738	10.3785	10.4537	10.2598	0.405747	1.06234e-09	3.54463e-07
1416617_at	NM_080575	Mm.7044	acyl-CoA synthetase short-chain family member 1	Acss1	---	68738	5.04431	5.21901	5.10584	6.93521	7.09803	7.008	3.70821	1.16755e-09	3.8392e-07
1425163_at	BC006605	Mm.218444	expressed sequence AI661453	AI661453	ENSMUSG00000034382	224833	6.74432	6.66829	6.88659	8.75722	8.43742	8.96528	3.88955	1.20808e-09	3.91575e-07
1420569_at	NM_007689	---	chondroadherin	Chad	---	12643	5.04719	4.72758	5.08777	7.27664	7.33956	7.31023	5.15663	1.31032e-09	4.18729e-07
1428781_at	BI452905	Mm.30138	dermokine	Dmkn	---	73712	4.87838	4.72727	5.03952	7.83265	7.75818	7.413	7.03519	1.36018e-09	4.28626e-07
1417051_at	NM_021543	Mm.390715	protocadherin 8	Pcdh8	---	18530	6.27172	5.98444	5.59853	8.26231	8.34302	7.53911	4.31375	1.40184e-09	4.29816e-07
1419185_a_at	AF245479	Mm.34213	MLX interacting protein-like	Mlxipl	ENSMUSG00000005373	58805	6.09698	6.35334	6.28113	8.25535	8.29565	8.74655	4.61005	1.40162e-09	4.35634e-07
1419959_s_at	AU019881	---	cytoplasmic polyadenylated homeobox	Cphx	ENSMUSG00000049982 /// ENSMUSG00000072678	105594	6.95028	7.10205	6.70565	5.02786	4.80732	4.70395	0.239107	1.47426e-09	4.40125e-07
1450718_at	NM_018825	Mm.425294	SH2B adaptor protein 2	Sh2b2	ENSMUSG00000005057	23921	4.6141	4.52825	4.88419	6.87309	7.04292	7.30015	5.27933	1.46245e-09	4.42421e-07
1416129_at	NM_133753	Mm.318841	ERBB receptor feedback inhibitor 1	Errfi1	---	74155	8.61973	8.35925	8.58523	10.0113	10.09	10.254	3.04069	1.57675e-09	4.64609e-07
1435110_at	BG065285	Mm.290433	unc-5 homolog B (C. elegans)	Unc5b	---	107449	7.3816	7.29772	7.399	9.14589	9.44985	9.6569	4.20828	1.64478e-09	4.78443e-07
1420150_at	AI596360	Mm.30	splA/ryanodine receptor domain and SOCS box containing 1	Spsb1	---	74646	6.17595	5.90849	6.12811	8.01898	7.77509	8.33485	3.95021	1.68212e-09	4.83109e-07
1451140_s_at	BB756794	Mm.33649	protein kinase, AMP-activated, gamma 2 non-catalytic subunit	Prkag2	ENSMUSG00000028944	108099	7.66684	7.7232	7.71341	9.13924	9.25707	9.16027	2.79887	1.74678e-09	4.95408e-07
1417203_at	BC010592	Mm.29553	ethylmalonic encephalopathy 1	Ethe1	---	66071	8.27866	8.04969	8.35592	9.7058	9.71751	9.87112	2.90829	1.93889e-09	5.17547e-07
1439506_at	BB193557	Mm.329716	gene model 98, (NCBI)	Gm98	---	225908	10.087	10.0567	10.1451	8.35628	8.41029	8.56063	0.318065	1.92803e-09	5.20775e-07
1431055_a_at	AK010399	Mm.294166	sorting nexin 10	Snx10	---	71982	9.30289	9.23678	9.2659	10.5139	10.4679	10.6278	2.41093	1.85987e-09	5.2097e-07
1448213_at	NM_010730	Mm.248360	annexin A1	Anxa1	ENSMUSG00000024659	16952	8.13039	7.8716	8.8183	10.1088	9.65856	10.4733	3.51362	1.912e-09	5.22668e-07
1424549_at	AF466377	---	degenerative spermatocyte homolog 2 (Drosophila), lipid desaturase	Degs2	---	70059	4.62069	4.78404	4.60382	6.64887	7.0849	6.51301	4.25413	1.91139e-09	5.28871e-07
1424471_at	BC020532	Mm.24028	Rap guanine nucleotide exchange factor (GEF) 3	Rapgef3	ENSMUSG00000022469	223864	7.57878	7.37218	7.69663	5.72481	5.47508	5.93868	0.280261	2.54676e-09	6.719e-07
1425213_at	BC025646	Mm.44355	RIKEN cDNA 6430514L14 gene	6430514L14Rik	---	76886	7.51513	7.68224	7.62845	9.22973	9.25828	9.01749	2.96087	2.76722e-09	6.82451e-07
1424596_s_at	BC019124	Mm.234441	LIM and cysteine-rich domains 1	Lmcd1	ENSMUSG00000057604	30937	6.08074	5.85459	6.09572	7.80322	7.82881	7.98866	3.64771	2.75497e-09	6.86897e-07
1417419_at	NM_007631	Mm.273049	cyclin D1	Ccnd1	---	12443	10.7206	10.5916	10.7123	9.43257	9.22354	9.43138	0.402814	2.74924e-09	6.93084e-07
1438017_at	AV327629	Mm.27687	RUN and SH3 domain containing 1	Rusc1	ENSMUSG00000041263	72296	6.7374	6.71753	6.79731	8.50187	8.55373	9.0301	3.88953	2.74027e-09	6.98584e-07
1420432_at	NM_031867	Mm.29232	taste receptor, type 1, member 1	Tas1r1	---	110326	6.48133	6.14471	6.56328	8.22153	8.14272	8.35508	3.59925	2.88591e-09	7.04069e-07
1452142_at	M92378	Mm.5260	solute carrier family 6 (neurotransmitter transporter, GABA), member 1	Slc6a1	---	232333	6.64306	6.33806	6.34623	4.33474	4.46689	4.17418	0.232381	2.73164e-09	7.04298e-07
1416023_at	NM_010174	Mm.388886	fatty acid binding protein 3, muscle and heart	Fabp3	ENSMUSG00000056366	14077	10.7735	10.76	11.0445	11.9882	11.9362	12.0671	2.20405	2.70546e-09	7.05566e-07
1423227_at	AA798563	Mm.14046	keratin 17	Krt17	---	16667	7.29862	7.60325	7.44957	5.50297	5.52358	5.48427	0.260232	2.97118e-09	7.09611e-07
1416619_at	BC003967	Mm.273584	RIKEN cDNA 4632428N05 gene	4632428N05Rik	ENSMUSG00000020101	74048	4.65965	5.11919	5.31682	7.61399	7.69169	7.74057	6.35495	2.95061e-09	7.12197e-07
1436737_a_at	BB737680	Mm.210815	sorbin and SH3 domain containing 1	Sorbs1	---	20411	6.84934	6.64691	6.74739	8.5636	8.5076	8.21656	3.22724	3.10684e-09	7.34281e-07
1418434_at	BQ176661	Mm.270484	makorin, ring finger protein, 1	Mkrn1	---	54484	11.3622	11.3811	11.3558	10.0937	10.0923	9.934	0.399205	3.23792e-09	7.42072e-07
1416808_at	X14480	Mm.4691	nidogen 1	Nid1	---	18073	9.56128	9.56712	9.41782	8.14064	7.89494	7.87129	0.34322	3.22694e-09	7.47103e-07
1454708_at	BG065289	Mm.217161	actin-binding LIM protein 1	Ablim1	ENSMUSG00000025085	226251	5.79208	5.61583	5.68637	7.5828	7.52524	7.8682	3.9179	3.21567e-09	7.52169e-07
1448318_at	NM_007408	Mm.381	adipose differentiation related protein	Adfp	---	11520	8.82205	8.74232	9.01444	10.251	10.1593	10.291	2.59517	3.31589e-09	7.52342e-07
1436291_a_at	AW490997	Mm.275974	dihydropyrimidinase	Dpys	---	64705	8.56686	8.47245	7.97736	6.83471	6.60519	5.9813	0.27526	3.44069e-09	7.65352e-07
1451594_s_at	AF425084	Mm.272188	serine (or cysteine) peptidase inhibitor, clade B, member 6c	Serpinb6c	ENSMUSG00000052180	97848	7.65408	7.81366	7.48614	5.95047	5.96835	5.61601	0.286287	3.43914e-09	7.72581e-07
1434353_at	BM200222	Mm.329991	Scm-like with four mbt domains 2	Sfmbt2	---	353282	10.1447	9.80925	10.2423	11.4647	11.4366	11.6752	2.76197	3.58289e-09	7.89245e-07
1418340_at	NM_010185	Mm.22673	Fc receptor, IgE, high affinity I, gamma polypeptide	Fcer1g	---	14127	6.15208	6.69487	6.89537	9.23373	9.19035	9.32528	6.49786	3.85452e-09	8.40915e-07
1452899_at	AK017440	Mm.293263	RNA imprinted and accumulated in nucleus	Rian	---	75745	10.3655	10.1182	10.4299	8.54644	7.75934	8.01268	0.221856	3.93471e-09	8.50236e-07
1451790_a_at	AF004833	Mm.124316	tissue factor pathway inhibitor	Tfpi	ENSMUSG00000027082	21788	11.0482	10.9221	11.0224	9.98209	9.80574	9.7841	0.454244	3.97554e-09	8.50953e-07
1423786_at	BC024401	Mm.246241	RIKEN cDNA 8430410A17 gene	8430410A17Rik	ENSMUSG00000030060	232210	11.8398	11.9494	11.9442	10.8984	10.9724	10.976	0.513317	4.1939e-09	8.81069e-07
1448793_a_at	BC005679	Mm.3815	syndecan 4	Sdc4	---	20971	9.96145	9.92077	10.2504	11.496	11.6084	11.5559	2.86333	4.17105e-09	8.84457e-07
1422906_at	NM_011920	Mm.333096	ATP-binding cassette, sub-family G (WHITE), member 2	Abcg2	---	26357	10.3719	10.4537	10.2915	9.19689	9.07817	9.07192	0.41924	4.36866e-09	8.92977e-07
1429654_at	AK010743	Mm.27857	developmental pluripotency associated 2	Dppa2	---	73703	12.6335	12.6993	12.5295	11.7178	11.747	11.4738	0.509335	4.3612e-09	8.99558e-07
1429104_at	AK012581	Mm.21687	LIM domain containing 2	Limd2	---	67803	8.4634	8.57305	8.73814	9.82496	10.0718	10.0069	2.60175	4.33424e-09	9.02198e-07
1416761_at	BC014753	---	---	---	ENSMUSG00000031891	---	6.12297	6.08731	6.20737	7.77544	8.12897	7.92701	3.51815	4.47406e-09	9.06356e-07
1437390_x_at	AV339210	Mm.6225	syntaxin 1A (brain)	Stx1a	---	20907	7.84632	7.87533	7.98236	9.349	9.21536	9.34735	2.647	5.13125e-09	1.02125e-06
1435140_at	AV027702	Mm.28366	insulin degrading enzyme	Ide	---	15925	10.4347	10.33	10.355	11.489	11.3675	11.4078	2.06797	5.101e-09	1.02422e-06
1450989_at	AV294613	Mm.5090	teratocarcinoma-derived growth factor	Tdgf1	---	21667	13.1472	13.1597	12.9634	12.2866	12.2938	11.9463	0.531182	5.49077e-09	1.02959e-06
1423120_at	AK004972	Mm.28366	insulin degrading enzyme	Ide	ENSMUSG00000056999	15925	10.9753	10.8253	10.9044	11.9913	11.7765	12.0177	2.03974	5.31696e-09	1.03108e-06
1426733_at	AW552407	Mm.347546	inositol 1,3,4-triphosphate 5/6 kinase	Itpk1	---	217837	10.6842	10.8427	10.807	9.5724	9.78369	9.8102	0.48126	5.22776e-09	1.03141e-06
1416333_at	NM_010071	Mm.243323	docking protein 2	Dok2	---	13449	8.6919	8.61176	9.19448	9.97635	10.0543	10.4351	2.50564	5.37107e-09	1.03275e-06
1437991_x_at	BB145073	Mm.27687	RUN and SH3 domain containing 1	Rusc1	---	72296	9.3034	9.3299	9.30507	10.6478	10.6349	10.42	2.39202	5.48908e-09	1.03785e-06
1436905_x_at	BB218107	Mm.271868	lysosomal-associated protein transmembrane 5	Laptm5	ENSMUSG00000028581	16792	11.6727	11.4879	11.5193	10.6105	10.3664	10.2505	0.451172	5.3141e-09	1.03941e-06
1453223_s_at	AK010743	Mm.27857	developmental pluripotency associated 2	Dppa2	---	73703	12.7461	12.7343	12.5225	11.8555	11.8672	11.5073	0.527444	5.4542e-09	1.03992e-06
1422924_at	NM_009404	Mm.41171	tumor necrosis factor (ligand) superfamily, member 9	Tnfsf9	---	21950	8.37871	8.48201	8.54815	9.82095	9.76966	9.80723	2.51737	5.61249e-09	1.04379e-06
1435477_s_at	BM224327	Mm.425062	Fc receptor, IgG, low affinity IIb	Fcgr2b	ENSMUSG00000026656	14130	6.46219	6.72186	5.98134	4.7461	4.59522	4.12149	0.269623	5.73048e-09	1.05706e-06
1460692_at	BI412952	Mm.35345	euchromatic histone lysine N-methyltransferase 2	Ehmt2	ENSMUSG00000013787	110147	11.253	11.2846	11.2823	9.8962	9.94105	10.1154	0.409969	5.83394e-09	1.06747e-06
1418395_at	NM_026183	Mm.100741	RIKEN cDNA 1300013J15 gene	1300013J15Rik	ENSMUSG00000010122	67473	7.2705	7.3258	6.69876	5.68096	5.59949	5.19769	0.329265	5.92354e-09	1.07519e-06
1431429_a_at	AK006286	Mm.12723	ADP-ribosylation factor-like 4A	Arl4a	---	11861	9.84082	9.72772	9.92371	8.7609	8.61607	8.82529	0.467617	6.01806e-09	1.08368e-06
1415983_at	NM_008879	Mm.153911	lymphocyte cytosolic protein 1	Lcp1	---	18826	4.88791	4.75461	4.65371	7.00852	7.00451	7.47051	5.38376	6.20968e-09	1.10938e-06
1422942_at	NM_010254	Mm.57149	galanin receptor 2	Galr2	---	14428	5.85756	5.48953	6.0308	7.76185	7.34331	7.66923	3.49033	6.42854e-09	1.13068e-06
1420938_at	AW536432	Mm.252561	heparan sulfate 6-O-sulfotransferase 2	Hs6st2	---	50786	4.33713	3.95282	3.96824	6.42797	5.62346	6.17374	4.01862	6.41873e-09	1.13777e-06
1419576_at	BC013639	Mm.57221	homeo box B13	Hoxb13	---	15408	5.47114	5.00277	5.256	7.07649	6.79221	7.34205	3.58179	6.94207e-09	1.16673e-06
1417760_at	NM_007430	Mm.5180	nuclear receptor subfamily 0, group B, member 1	Nr0b1	---	11614	12.0776	12.0882	12.1926	10.9071	10.9758	10.8132	0.430395	6.92693e-09	1.17287e-06
1451335_at	AF263458	Mm.34609	placenta-specific 8	Plac8	---	231507	7.6281	7.57753	7.89541	9.18308	9.11496	9.19463	2.76733	6.83709e-09	1.1752e-06
1424040_at	BC019977	Mm.266716	microtubule-associated protein 7 domain containing 1	Mtap7d1	---	245877	8.09162	8.06004	8.11988	9.61589	9.68512	10.1641	3.36187	6.88954e-09	1.17531e-06
1452004_at	AF330212	Mm.4361	calcitonin/calcitonin-related polypeptide, alpha	Calca	---	12310	9.26167	9.40414	9.12076	7.70129	7.84506	7.22848	0.315936	7.07857e-09	1.18092e-06
1419647_a_at	NM_133662	Mm.25613	immediate early response 3	Ier3	---	15937	8.08934	8.2184	8.32194	9.85343	10.2531	9.78232	3.41527	6.82018e-09	1.18124e-06
1460204_at	NM_013689	Mm.319581	cytoplasmic tyrosine kinase, Dscr28C related (Drosophila)	Tec	ENSMUSG00000029217	21682	6.55331	6.3979	6.3474	7.98688	8.09806	8.00063	3.03196	6.81381e-09	1.18922e-06
1417231_at	NM_016675	Mm.117068	claudin 2	Cldn2	---	12738	5.1677	4.99518	5.25884	7.28167	7.63457	7.20742	4.80649	7.53872e-09	1.24851e-06
1450995_at	BG245669	Mm.2135	folate receptor 1 (adult)	Folr1	---	14275	11.2683	11.0137	11.2574	10.0068	9.89236	9.80284	0.413878	7.78467e-09	1.2799e-06
1423537_at	BB622036	Mm.1222	growth associated protein 43	Gap43	---	14432	7.77289	7.76721	7.62225	5.70017	5.7343	5.16608	0.221435	8.36565e-09	1.36553e-06
1449335_at	BI111620	Mm.4871	tissue inhibitor of metalloproteinase 3	Timp3	---	21859	5.83379	5.91746	6.26904	7.38771	7.4794	7.93298	3.01916	8.89341e-09	1.4413e-06
1436382_at	BB045268	Mm.161119	zinc finger and BTB domain containing 12	Zbtb12	---	193736	8.35941	8.46217	8.44818	6.84773	6.80997	7.06259	0.350531	9.17922e-09	1.47707e-06
1426787_at	AW744519	Mm.320785	Sfi1 homolog, spindle assembly associated (yeast) /// similar to spindle assembly associated Sfi1 homolog isoform b /// similar to Sfi1 homolog, spindle assembly associated (yeast)	LOC673404 /// LOC673420 /// LOC673566 /// Sfi1	ENSMUSG00000023764	673404 /// 673420 /// 673566 /// 78887	5.96237	5.78081	6.28932	8.15422	7.88656	8.04415	4.08266	9.41081e-09	1.50368e-06
1418350_at	L07264	Mm.289681	heparin-binding EGF-like growth factor	Hbegf	---	15200	8.52103	8.86729	8.75842	7.30062	7.28411	7.30176	0.375747	9.77289e-09	1.53984e-06
1417382_at	NM_007647	Mm.10211	ectonucleoside triphosphate diphosphohydrolase 5	Entpd5	---	12499	6.45866	6.4996	6.31638	7.89961	8.01938	7.78202	2.78143	9.76589e-09	1.5495e-06
1437405_a_at	BB787243	Mm.233799	insulin-like growth factor binding protein 4	Igfbp4	---	16010	6.82924	6.61605	6.74696	8.77372	8.40287	9.37887	4.49933	1.0362e-08	1.6214e-06
1427962_at	BG072723	Mm.277871	coiled-coil domain containing 102A /// similar to CG31638-PA	Ccdc102a /// LOC672218	---	234582 /// 672218	8.31381	8.23042	8.38415	9.55718	9.47179	9.78194	2.45557	1.04371e-08	1.62196e-06
1454943_a_at	BM935413	Mm.277190	PAX interacting (with transcription-activation domain) protein 1	Paxip1	---	55982	8.52831	8.48387	8.47137	9.70513	9.65811	9.84419	2.3691	1.12773e-08	1.74061e-06
1452107_s_at	AA223007	Mm.279310	Nephronectin	Npnt	---	114249	4.85336	4.88011	4.39732	7.39304	6.99756	7.31517	5.90369	1.18478e-08	1.81631e-06
1426911_at	BC004663	Mm.280547	desmocollin 2	Dsc2	ENSMUSG00000024331	13506	5.02039	4.53107	4.86003	6.69053	6.45207	6.69237	3.51016	1.228e-08	1.86994e-06
1455350_at	BB667368	Mm.315212	transmembrane protein 62	Tmem62	---	96957	6.65682	6.54029	6.63596	8.27595	8.01903	8.63296	3.28356	1.2623e-08	1.90936e-06
1448371_at	NM_016754	Mm.14526	myosin light chain, phosphorylatable, fast skeletal muscle	Mylpf	ENSMUSG00000030672	17907	11.3727	11.4536	11.5442	10.0154	10.1731	9.83918	0.36955	1.29882e-08	1.95159e-06
1417741_at	NM_133198	Mm.256926	liver glycogen phosphorylase	Pygl	---	110095	4.81043	4.95334	4.88511	6.73835	6.56468	6.8495	3.58765	1.33671e-08	1.9953e-06
1426511_at	AK004703	Mm.247956	sushi domain containing 2	Susd2	ENSMUSG00000006342	71733	7.54766	7.50437	7.72612	9.15971	9.14175	9.94997	3.61308	1.39008e-08	2.03481e-06
1423302_a_at	AW742928	Mm.277190	PAX interacting (with transcription-activation domain) protein 1	Paxip1	---	55982	8.21641	8.18035	8.29478	9.39044	9.43662	9.66913	2.41256	1.38296e-08	2.03753e-06
1438001_x_at	AV054377	Mm.280075	receptor accessory protein 5	Reep5	ENSMUSG00000005873	13476	8.87181	8.78192	8.90943	10.0274	9.91641	10.2108	2.29592	1.38034e-08	2.04697e-06
1452183_a_at	Y13832	Mm.289645	GTL2, imprinted maternally expressed untranslated mRNA	Gtl2	---	17263	10.6621	10.1927	10.8559	8.76264	8.19342	9.37948	0.292519	1.41454e-08	2.05735e-06
1453988_a_at	AK014703	Mm.28366	insulin degrading enzyme	Ide	ENSMUSG00000056999	15925	9.68567	9.54341	9.54525	10.7101	10.6109	10.7371	2.13812	1.45151e-08	2.09767e-06
1451791_at	AF004833	Mm.124316	tissue factor pathway inhibitor	Tfpi	---	21788	11.1201	10.9778	11.1249	10.1269	9.89774	9.92339	0.470062	1.51702e-08	2.17846e-06
1448169_at	NM_010664	Mm.22479	keratin 18	Krt18	---	16668	7.94089	8.01526	8.23218	10.0498	9.55681	10.6774	4.22359	1.53756e-08	2.19407e-06
1423365_at	AW494038	Mm.29585	calcium channel, voltage-dependent, T type, alpha 1G subunit	Cacna1g	ENSMUSG00000020866	12291	5.57575	5.76114	5.61776	7.34176	7.17371	7.60321	3.34102	1.59988e-08	2.25464e-06
1416431_at	NM_026473	Mm.181860	tubulin, beta 6	Tubb6	---	67951	10.8983	10.707	10.9945	11.8053	11.7006	12.1538	2.0333	1.59178e-08	2.25725e-06
1428081_at	AK007786	Mm.22306	kelch-like 21 (Drosophila)	Klhl21	---	242785	8.27719	8.02214	8.52439	9.47062	9.41521	9.95022	2.53334	1.68395e-08	2.32971e-06
1416589_at	NM_009242	Mm.291442	secreted acidic cysteine rich glycoprotein	Sparc	---	20692	11.3609	11.2277	11.3958	12.2751	12.0897	12.4819	1.94168	1.66641e-08	2.33391e-06
1435176_a_at	BF019883	Mm.34871	inhibitor of DNA binding 2	Id2	---	15902	9.35197	8.61913	9.33205	10.8696	10.4856	10.7142	3.0387	1.67989e-08	2.33834e-06
1424938_at	AF297098	Mm.85429	six transmembrane epithelial antigen of the prostate 1	Steap1	---	70358	9.70093	9.59578	9.67239	8.43488	8.4227	8.58653	0.443461	1.7899e-08	2.46128e-06
1451289_at	AW105916	Mm.295263	doublecortin-like kinase 1	Dclk1	---	13175	3.21725	3.5481	3.48509	5.92519	5.87227	5.34307	5.05556	1.84666e-08	2.52402e-06
1450047_at	AW536432	Mm.252561	heparan sulfate 6-O-sulfotransferase 2	Hs6st2	---	50786	6.22955	4.85317	6.08622	9.2567	8.88071	9.54392	11.8157	1.92646e-08	2.61733e-06
1455504_a_at	BE133749	Mm.270484	makorin, ring finger protein, 1	Mkrn1	---	54484	13.1296	13.204	13.1756	12.3379	12.5114	12.3106	0.581828	2.00758e-08	2.71131e-06
1448945_at	BC024534	Mm.279977	plasma membrane proteolipid	Pllp	---	67801	7.12811	6.94929	7.15319	8.50345	8.40462	8.85085	2.86008	2.07676e-08	2.77174e-06
1427580_a_at	BB649603	Mm.293263	RNA imprinted and accumulated in nucleus	Rian	---	75745	9.42026	9.26191	9.52611	7.5709	6.87351	6.87351	0.20918	2.06506e-08	2.77244e-06
1451532_s_at	AF297098	Mm.85429	six transmembrane epithelial antigen of the prostate 1	Steap1	---	70358	10.4533	10.3503	10.5287	9.40751	9.3014	9.52502	0.488812	2.15498e-08	2.81002e-06
1423933_a_at	BC022950	Mm.29959	RIKEN cDNA 1600029D21 gene	1600029D21Rik	ENSMUSG00000032068	76509	5.65342	5.90114	5.65167	3.89208	4.08884	4.1139	0.308043	2.14371e-08	2.81148e-06
1455936_a_at	BG069460	Mm.323997	RNA binding protein gene with multiple splicing	Rbpms	ENSMUSG00000031586	19663	10.2267	10.1383	10.3037	8.985	8.95212	8.72155	0.398767	2.13222e-08	2.81267e-06
1423952_a_at	BC010337	Mm.289377	keratin 7	Krt7	---	110310	5.7905	5.57841	5.8019	7.41455	6.95576	7.75958	3.18823	2.12806e-08	2.82359e-06
1456377_x_at	AV010467	Mm.21687	LIM domain containing 2 /// similar to epithelial protein lost in neoplasm	Limd2 /// LOC632329	---	632329 /// 67803	10.3186	10.2435	10.2933	11.5826	11.6486	11.2859	2.34658	2.18501e-08	2.83289e-06
1427072_at	BM119481	Mm.236928	START domain containing 8	Stard8	---	236920	6.86836	6.5165	6.76153	8.01427	8.0489	8.16735	2.58508	2.32884e-08	3.00222e-06
1427231_at	BG065230	Mm.310772	roundabout homolog 1 (Drosophila)	Robo1	---	19876	7.40865	7.31933	7.07078	5.93863	5.92012	5.34595	0.347549	2.41041e-08	3.03832e-06
1422869_at	NM_008587	Mm.239655	c-mer proto-oncogene tyrosine kinase	Mertk	---	17289	6.35723	6.35569	6.63343	7.54723	7.64944	7.86951	2.36292	2.39766e-08	3.03914e-06
1437012_x_at	BB226235	Mm.24028	Rap guanine nucleotide exchange factor (GEF) 3	Rapgef3	ENSMUSG00000022469	223864	6.92543	6.95253	6.75527	5.04572	4.55314	4.88739	0.245087	2.42784e-08	3.04339e-06
1455812_x_at	BB530515	Mm.248337	vasorin	Vasn	---	246154	6.60003	6.20586	6.39023	8.17017	8.26544	8.04223	3.42689	2.37647e-08	3.04631e-06
1437161_x_at	BG069460	Mm.323997	RNA binding protein gene with multiple splicing	Rbpms	ENSMUSG00000031586	19663	10.3908	10.4222	10.548	9.37011	9.45078	9.56899	0.503414	2.39694e-08	3.05529e-06
1448664_a_at	NM_007463	Mm.275397	SPEG complex locus	Speg	---	11790	6.20617	5.82001	6.07231	7.83763	7.64903	7.52177	3.12742	2.54857e-08	3.17718e-06
1449167_at	NM_013512	Mm.3465	erythrocyte protein band 4.1-like 4a	Epb4.1l4a	---	13824	10.4161	10.6797	10.03	9.45818	9.59657	9.10605	0.504614	2.63806e-08	3.2008e-06
1424713_at	AY061807	---	calmodulin-like 4	Calml4	---	75600	9.40959	9.34834	9.01667	8.15608	8.23574	7.70385	0.42814	2.62908e-08	3.20705e-06
1420886_a_at	NM_013842	Mm.434371	X-box binding protein 1	Xbp1	---	22433	10.6862	10.8569	10.5287	9.87488	9.9435	9.67074	0.550843	2.60303e-08	3.20979e-06
1435857_s_at	AI848048	Mm.2381	amyloid beta (A4) precursor-like protein 1	Aplp1	ENSMUSG00000006651	11803	10.6267	10.7863	10.6949	9.81641	9.82821	9.79492	0.540302	2.62899e-08	3.22428e-06
1451418_a_at	BC023083	Mm.335370	splA/ryanodine receptor domain and SOCS box containing 4	Spsb4	---	211949	5.71652	5.42659	5.65112	7.09935	7.04185	7.37911	2.99471	2.60072e-08	3.22446e-06
1426934_at	BC013565	Mm.297971	NHS-like 1	Nhsl1	---	215819	6.46823	6.44123	6.3507	7.86024	7.8522	8.1815	2.94698	2.68457e-08	3.2399e-06
1427996_at	BC028528	Mm.89556	cDNA sequence BC028528	BC028528	ENSMUSG00000038543	229600	6.53095	7.00785	6.80173	4.84753	5.1698	5.39832	0.323026	2.80658e-08	3.33396e-06
1420603_s_at	NM_009016	---	retinoic acid early transcript 1, alpha /// retinoic acid early transcript beta /// retinoic acid early transcript gamma /// retinoic acid early transcript delta /// retinoic acid early transcript 1E	Raet1a /// Raet1b /// Raet1c /// Raet1d /// Raet1e	ENSMUSG00000053219	19368 /// 19369 /// 19370 /// 379043 /// 56554	9.72867	9.67377	9.84071	8.53338	8.2869	8.74136	0.428607	2.79852e-08	3.34187e-06
1423523_at	BF687395	Mm.18651	aminoadipate-semialdehyde synthase	Aass	---	30956	6.23266	5.8581	6.03747	4.80202	4.32789	4.63418	0.365087	2.78569e-08	3.34415e-06
1451601_a_at	BC025823	Mm.212812	cDNA sequence BC011467	BC011467	ENSMUSG00000040447	216892	6.15406	6.11224	6.2573	7.60346	7.50335	8.12263	2.99909	2.83239e-08	3.34709e-06
1427321_s_at	AK004908	Mm.66222	coxsackievirus and adenovirus receptor	Cxadr	---	13052	6.13254	5.76114	6.34953	7.9222	7.88723	7.98284	3.64164	2.88152e-08	3.3875e-06
1419398_a_at	NM_007874	Mm.280075	receptor accessory protein 5	Reep5	ENSMUSG00000005873	13476	8.83248	8.8793	8.9313	9.97921	10.0567	10.4825	2.46879	2.9745e-08	3.46095e-06
1423832_at	BB756794	Mm.33649	protein kinase, AMP-activated, gamma 2 non-catalytic subunit	Prkag2	ENSMUSG00000028944	108099	6.56903	6.57954	6.48932	7.87851	8.02165	7.91096	2.62486	2.96756e-08	3.47066e-06
1427685_a_at	AF041858	Mm.236068	synaptojanin 2	Synj2	ENSMUSG00000023805	20975	6.4183	6.17386	6.72188	7.86055	7.28954	8.39217	2.68906	3.06866e-08	3.55229e-06
1424769_s_at	BI248947	Mm.308134	caldesmon 1	Cald1	---	109624	9.88233	9.55753	10.0388	10.7627	10.4911	10.8547	1.83707	3.10895e-08	3.58065e-06
1421088_at	BC006622	Mm.1528	glypican 4	Gpc4	---	14735	10.3172	10.0162	10.3397	9.35763	9.07019	9.2377	0.499713	3.1778e-08	3.62317e-06
1418025_at	NM_011498	Mm.2436	basic helix-loop-helix domain containing, class B2	Bhlhb2	---	20893	6.47527	6.83316	6.84779	7.92549	8.51676	8.06433	2.75622	3.17516e-08	3.63845e-06
1421560_at	NM_013914	Mm.103673	snail homolog 3 (Drosophila)	Snai3	---	30927	6.94768	6.77691	6.99516	8.19467	8.32478	8.78577	2.91897	3.24278e-08	3.67877e-06
1417013_at	AF250139	Mm.21549	heat shock protein 8	Hspb8	---	80888	8.09138	7.85261	8.39519	9.18422	9.19621	9.60161	2.32614	3.30433e-08	3.72995e-06
1419816_s_at	AI788755	Mm.318841	ERBB receptor feedback inhibitor 1	Errfi1	---	74155	7.52323	7.73521	7.79976	8.89798	8.84617	9.14901	2.43365	3.33432e-08	3.74516e-06
1448021_at	AA266723	Mm.226900	RIKEN cDNA 4930431B09 gene	4930431B09Rik	---	74645	4.69225	4.86216	5.14418	7.04011	7.01917	6.81436	4.24436	3.35652e-08	3.75153e-06
1436297_a_at	AW212189	Mm.41665	glutamate receptor, ionotropic, N-methyl D-asparate-associated protein 1 (glutamate binding)	Grina	---	66168	7.02975	6.97537	7.05345	8.48079	8.47279	8.26803	2.62605	3.61276e-08	3.97912e-06
1420719_at	NM_031374	Mm.280624	testis expressed gene 15	Tex15	---	104271	5.51647	5.57841	5.55984	7.01242	6.85986	7.19302	2.78443	3.58668e-08	3.98913e-06
1423121_at	AK004972	Mm.28366	insulin degrading enzyme	Ide	---	15925	8.32292	8.26357	8.32877	9.54397	9.4532	9.99877	2.59808	3.60492e-08	3.98985e-06
1420385_at	NM_008137	Mm.313181	guanine nucleotide binding protein, alpha 14	Gna14	---	14675	6.62385	6.39023	6.61471	5.00604	4.55004	4.47346	0.277265	3.65146e-08	4.00232e-06
1418477_at	NM_010769	Mm.271796	matrilin 1, cartilage matrix protein 1	Matn1	---	17180	6.60958	6.05925	6.73247	8.29553	7.83938	8.09217	3.0728	3.70716e-08	4.04383e-06
1450355_a_at	NM_007599	Mm.18626	capping protein (actin filament), gelsolin-like	Capg	ENSMUSG00000056737	12332	7.88239	7.75098	7.94957	8.97153	8.81597	8.88901	2.0458	3.89292e-08	4.22614e-06
1426758_s_at	Y13832	Mm.289645	GTL2, imprinted maternally expressed untranslated mRNA	Gtl2	ENSMUSG00000021268	17263	9.89659	9.43334	10.0672	8.29023	8.11985	8.91751	0.393826	3.98236e-08	4.30266e-06
1450684_at	NM_007960	Mm.4866	ets variant gene 1	Etv1	ENSMUSG00000004151	14009	8.54127	8.35031	8.25661	7.1237	7.11893	6.74273	0.383473	4.06595e-08	4.37215e-06
1460366_at	BC022146	Mm.31008	echinoderm microtubule associated protein like 3	Eml3	---	225898	7.55629	7.49777	7.68679	8.81831	8.68022	9.17553	2.49146	4.14122e-08	4.43208e-06
1419366_at	NM_026015	Mm.271056	zinc finger, matrin type 5	Zmat5	---	67178	8.2933	8.4049	8.49126	9.59031	9.62674	9.48969	2.26249	4.22486e-08	4.47934e-06
1428055_at	AB076245	Mm.293263	RNA imprinted and accumulated in nucleus	Rian	---	75745	7.78553	7.44724	8.02908	5.4491	5.43282	4.99944	0.189324	4.22374e-08	4.49918e-06
1417420_at	NM_007631	Mm.273049	cyclin D1	Ccnd1	---	12443	10.9201	10.9546	10.9921	9.87334	9.71988	9.47207	0.419211	4.33975e-08	4.57975e-06
1452384_at	AV224446	---	ectonucleotide pyrophosphatase/phosphodiesterase 3	Enpp3	---	209558	8.01037	7.92188	7.83944	6.27746	6.19731	6.56114	0.338572	4.51445e-08	4.69855e-06
1436959_x_at	BB311061	Mm.42956	nasal embryonic LHRH factor	Nelf	ENSMUSG00000006476	56876	7.20664	6.95859	7.19263	8.65198	8.44876	8.35188	2.58863	4.49503e-08	4.69989e-06
1426337_a_at	D87965	Mm.14774	TEA domain family member 4	Tead4	ENSMUSG00000030353	21679	6.01322	5.96791	6.00552	4.64608	4.43251	4.76121	0.384918	4.47845e-08	4.70424e-06
1418451_at	BB522409	Mm.41737	guanine nucleotide binding protein (G protein), gamma 2 subunit	Gng2	---	14702	9.17072	9.1579	9.06136	8.05697	8.0034	7.7364	0.436825	4.71203e-08	4.70975e-06
1433495_at	AV122321	Mm.273836	glycosyltransferase 25 domain containing 1	Glt25d1	---	234407	10.5076	10.422	10.4313	11.3964	11.361	11.6118	2.01179	4.6735e-08	4.71276e-06
1417389_at	NM_016696	Mm.297976	glypican 1	Gpc1	---	14733	8.00083	7.87734	8.20512	9.18843	8.96035	9.31638	2.18551	4.65571e-08	4.71578e-06
1422607_at	NM_007960	Mm.4866	ets variant gene 1	Etv1	ENSMUSG00000004151	14009	9.25231	9.46847	9.15688	8.16881	8.43273	8.11733	0.482042	4.57706e-08	4.72041e-06
1417089_a_at	NM_009897	Mm.252145	creatine kinase, mitochondrial 1, ubiquitous	Ckmt1	---	12716	8.69782	8.63093	8.59176	9.83092	9.81081	9.76087	2.23587	4.70591e-08	4.72444e-06
1460419_a_at	X59274	Mm.207496	protein kinase C, beta 1	Prkcb1	ENSMUSG00000066190	18751	7.0798	7.02194	6.8596	8.40279	8.1186	8.23405	2.41105	4.64568e-08	4.72671e-06
1451425_a_at	BC003329	Mm.270484	makorin, ring finger protein, 1	Mkrn1	---	54484	11.1308	11.201	11.1431	10.1086	10.1669	9.83218	0.461249	4.75172e-08	4.72859e-06
1449106_at	NM_008161	Mm.200916	glutathione peroxidase 3	Gpx3	---	14778	8.85841	8.57976	8.88536	9.92248	9.70499	10.1326	2.21533	4.6279e-08	4.72984e-06
1459894_at	BE631962	Mm.38878	IQ motif containing GTPase activating protein 2	Iqgap2	ENSMUSG00000021676	544963	7.23207	7.05758	7.48564	8.77752	8.81149	8.7657	2.90672	4.56694e-08	4.73147e-06
1456239_at	BB801085	Mm.12814	fibroblast growth factor 17	Fgf17	---	14171	8.79038	8.74332	8.56041	7.37739	7.25157	7.41429	0.394317	4.61839e-08	4.74148e-06
1449799_s_at	AA516617	Mm.2252	plakophilin 2	Pkp2	---	67451	10.4436	10.3921	10.4635	11.3558	11.1304	11.3002	1.77871	4.78569e-08	4.74159e-06
1452340_at	BB667188	Mm.38277	RIKEN cDNA 6820424L24 gene	6820424L24Rik	---	100515	11.0308	11.028	11.021	10.1692	10.1386	10.1213	0.542067	4.82954e-08	4.76424e-06
1448160_at	NM_008879	Mm.153911	lymphocyte cytosolic protein 1	Lcp1	---	18826	5.37185	5.22315	5.63125	6.82761	6.90543	7.07871	2.89321	4.8586e-08	4.77215e-06
1452595_at	BB443585	Mm.23156	a disintegrin-like and metallopeptidase (reprolysin type) with thrombospondin type 1 motif, 4	Adamts4	---	240913	5.84211	6.14652	5.86236	7.82075	7.58854	7.90049	3.58845	4.94045e-08	4.81089e-06
1418746_at	NM_019999	Mm.384726	paroxysmal nonkinesiogenic dyskinesia	Pnkd	ENSMUSG00000026179	56695	9.38519	9.24231	9.38242	10.3884	10.3741	10.7692	2.27027	4.9248e-08	4.81633e-06
1415906_at	NM_021278	Mm.142729	thymosin, beta 4, X chromosome	Tmsb4x	---	19241	13.3572	13.4454	13.5005	12.8164	12.9482	12.9056	0.685985	5.28833e-08	5.12764e-06
1451097_at	BC015289	Mm.9684	vasodilator-stimulated phosphoprotein	Vasp	ENSMUSG00000030403	22323	10.5196	10.5388	10.6717	11.3134	11.3074	11.5946	1.77774	5.37418e-08	5.18871e-06
1421847_at	BM730566	Mm.28489	WD repeat and SOCS box-containing 2	Wsb2	---	59043	10.211	10.2543	10.3145	9.24742	9.2613	9.46278	0.523122	5.4466e-08	5.21426e-06
1460227_at	BC008107	Mm.8245	tissue inhibitor of metalloproteinase 1	Timp1	---	21857	9.33727	9.35728	9.39386	10.154	10.2151	10.3969	1.85929	5.43137e-08	5.22171e-06
1422058_at	X70514	Mm.57195	nodal	Nodal	---	18119	11.399	11.3388	11.4206	10.5774	10.3984	10.3793	0.52427	5.72776e-08	5.46038e-06
1427017_at	BB104560	Mm.145599	special AT-rich sequence binding protein 2	Satb2	---	212712	6.22327	6.17058	6.47989	7.67703	7.35864	7.82014	2.51654	5.81009e-08	5.5157e-06
1421624_a_at	NM_010135	Mm.389224	enabled homolog (Drosophila)	Enah	---	13800	9.80286	9.71758	9.85026	8.73749	8.60985	8.66933	0.46098	5.88413e-08	5.53962e-06
1425964_x_at	U03561	Mm.13849	heat shock protein 1	Hspb1	ENSMUSG00000004951 /// ENSMUSG00000047061	15507	14.0554	14.104	14.0798	13.6155	13.6899	13.5481	0.726483	5.86306e-08	5.54279e-06
1420891_at	W29605	Mm.306946	wingless-related MMTV integration site 7B	Wnt7b	ENSMUSG00000022382	22422	6.02346	6.18413	6.20222	7.79272	7.69366	8.64229	3.89421	5.94915e-08	5.57769e-06
1449361_at	NM_019507	Mm.94519	T-box 21	Tbx21	---	57765	3.95216	4.16755	4.08767	5.48024	5.50054	5.80975	2.90079	6.01886e-08	5.5968e-06
1454268_a_at	AK018713	Mm.271671	cytochrome b-245, alpha polypeptide	Cyba	---	13057	8.11907	8.21524	8.36513	9.29791	9.37703	9.41562	2.19084	6.01178e-08	5.61322e-06
1435716_x_at	AI836293	Mm.274995	small nuclear ribonucleoprotein N	Snrpn	---	20646	11.8356	11.813	11.7556	10.8673	11.0229	10.7	0.523513	6.14863e-08	5.69413e-06
1421928_at	BB706548	Mm.400747	Eph receptor A4	Epha4	ENSMUSG00000026235	13838	7.81306	7.88036	7.6174	6.69695	6.56039	6.58059	0.449762	6.23781e-08	5.75324e-06
1418792_at	AF326561	Mm.143603	SH3-domain GRB2-like 2	Sh3gl2	---	20404	8.92807	8.9381	8.88413	7.62191	7.54956	7.77524	0.416666	6.30736e-08	5.77047e-06
1454159_a_at	AK011784	Mm.141936	insulin-like growth factor binding protein 2	Igfbp2	ENSMUSG00000039323	16008	11.5307	11.765	11.3057	10.7642	10.9403	10.5954	0.587891	6.30172e-08	5.78865e-06
1454138_a_at	AK021186	Mm.128054	serine threonine kinase 31	Stk31	ENSMUSG00000023403	77485	7.00032	6.92778	6.45673	5.71436	5.70663	5.44921	0.44548	6.58001e-08	5.99573e-06
1451333_a_at	D17574	---	proacrosin binding protein	Acrbp	---	54137	7.37543	7.24519	7.01183	8.48198	8.81819	8.62466	2.72901	6.92606e-08	6.28582e-06
1417423_at	NM_023168	Mm.41665	glutamate receptor, ionotropic, N-methyl D-asparate-associated protein 1 (glutamate binding)	Grina	---	66168	7.99601	8.07719	7.99152	9.10859	9.29478	9.66101	2.55631	6.99347e-08	6.32171e-06
1448366_at	NM_016801	Mm.6225	syntaxin 1A (brain)	Stx1a	---	20907	5.92848	6.31955	6.31371	7.47762	7.49128	7.8263	2.67749	7.14495e-08	6.35732e-06
1423938_at	AY033650	Mm.290450	lethal giant larvae homolog 2 (Drosophila)	Llgl2	---	217325	9.63005	9.38441	9.66178	10.502	10.5194	10.9927	2.18064	7.06785e-08	6.36359e-06
1421846_at	BM730566	Mm.28489	WD repeat and SOCS box-containing 2	Wsb2	---	59043	9.40471	9.50259	9.5359	8.46507	8.50967	8.44915	0.498214	7.1244e-08	6.364e-06
1439389_s_at	BB500055	Mm.29874	myeloid-associated differentiation marker	Myadm	ENSMUSG00000068566	50918	11.7635	11.6495	11.7383	10.7536	10.7146	10.9816	0.537174	7.2023e-08	6.38332e-06
1449344_s_at	NM_028218	Mm.288885	RIKEN cDNA 2210409E12 gene	2210409E12Rik	---	72381	6.69156	7.0318	6.53469	5.21834	5.30308	5.22959	0.35553	7.11997e-08	6.38517e-06
1417384_at	NM_007647	Mm.10211	ectonucleoside triphosphate diphosphohydrolase 5	Entpd5	---	12499	5.48105	5.38349	5.53173	6.90432	6.88987	6.84231	2.66777	7.44564e-08	6.57331e-06
1422057_at	X70514	Mm.57195	nodal	Nodal	---	18119	9.96478	9.89509	10.0639	9.04275	8.97576	9.1738	0.532034	7.48033e-08	6.57834e-06
1417038_at	NM_017380	Mm.38450	septin 9	Sept9	ENSMUSG00000059248	53860	9.85774	9.84321	9.89567	10.6224	10.5274	10.6794	1.67581	7.58173e-08	6.64177e-06
1418655_at	U18975	Mm.386762	beta-1,4-N-acetyl-galactosaminyl transferase 1	B4galnt1	---	14421	5.37463	5.1645	5.61169	6.51953	6.36735	7.1414	2.46685	7.69593e-08	6.71589e-06
1449048_s_at	NM_009003	Mm.9221	RAB4A, member RAS oncogene family	Rab4a	ENSMUSG00000019478	19341	9.88719	9.7416	9.96346	10.6414	10.6156	10.9097	1.81541	7.80043e-08	6.781e-06
1418298_s_at	NM_011993	Mm.250414	dihydropyrimidinase-like 4	Dpysl4	---	26757	6.27667	6.06651	6.08305	7.63159	7.38256	7.85619	2.82188	8.28427e-08	7.11976e-06
1426597_s_at	BG066466	Mm.30464	expressed sequence C79267	C79267	---	212632	6.59308	6.48191	6.69834	7.93662	8.16266	7.9069	2.68491	8.27703e-08	7.14059e-06
1418835_at	NM_009344	Mm.3117	pleckstrin homology-like domain, family A, member 1	Phlda1	---	21664	8.70953	8.7567	9.03691	7.56513	7.53375	7.57525	0.41462	8.24949e-08	7.144e-06
1417625_s_at	BC015254	Mm.6522	chemokine (C-X-C motif) receptor 7	Cxcr7	---	12778	6.65735	6.13669	6.50455	8.24839	8.05518	7.83659	3.10351	8.37603e-08	7.17146e-06
1432418_a_at	AK018487	Mm.252145	creatine kinase, mitochondrial 1, ubiquitous	Ckmt1	---	12716	8.23224	8.37981	8.26995	9.30904	9.4461	9.21498	2.04288	8.62338e-08	7.35548e-06
1424831_at	BC023348	Mm.291815	copine II	Cpne2	---	234577	7.54641	7.09835	7.73615	9.12264	8.94411	9.01816	3.00271	8.89993e-08	7.56294e-06
1423478_at	BF660388	Mm.207496	protein kinase C, beta 1	Prkcb1	---	18751	6.24989	6.12336	6.06976	7.54435	7.26382	7.24392	2.30466	9.08148e-08	7.68842e-06
1423303_at	AW742928	Mm.277190	PAX interacting (with transcription-activation domain) protein 1	Paxip1	ENSMUSG00000002221	55982	9.6666	9.74283	9.68673	10.7969	10.9116	11.3831	2.55938	9.26989e-08	7.81876e-06
1423285_at	BB731671	Mm.21325	coagulation factor C homolog (Limulus polyphemus)	Coch	---	12810	7.01572	6.82301	6.81072	8.02146	7.71961	7.87542	1.98712	9.47662e-08	7.96352e-06
1423327_at	AK005645	Mm.23690	RIKEN cDNA 4930517K11 gene	4930517K11Rik	ENSMUSG00000039209	68172	11.7594	11.7835	11.633	10.9816	11.034	10.7431	0.572551	9.69794e-08	8.11943e-06
1426649_at	BM114154	Mm.422686	transmembrane protein with EGF-like and two follistatin-like domains 1	Tmeff1	---	230157	10.2735	10.2341	10.0825	9.13932	8.89561	9.19284	0.463595	9.76589e-08	8.14626e-06
1435053_s_at	BB499987	Mm.268317	pleckstrin homology domain containing, family H (with MyTH4 domain) member 1	Plekhh1	ENSMUSG00000060716	211945	8.03032	8.20514	7.88268	6.40952	6.13423	6.46626	0.312602	9.87287e-08	8.17539e-06
1450644_at	M58566	Mm.235132	zinc finger protein 36, C3H type-like 1	Zfp36l1	---	12192	11.6282	11.5539	11.5729	10.7947	10.7218	10.4876	0.531376	9.9137e-08	8.17934e-06
1417801_a_at	NM_008905	Mm.2817	protein tyrosine phosphatase, receptor-type, F interacting protein, binding protein 2	Ppfibp2	---	19024	7.11231	6.8778	6.93008	8.37132	8.28238	8.73537	2.84524	9.86208e-08	8.19636e-06
1448996_at	NM_009073	Mm.426094	rod outer segment membrane protein 1	Rom1	---	19881	6.51238	6.32892	6.57882	7.71552	7.67813	7.60013	2.2933	1.03166e-07	8.38971e-06
1421523_at	NM_008004	Mm.12814	fibroblast growth factor 17	Fgf17	---	14171	9.88272	9.82496	9.69804	8.63463	8.61938	8.69484	0.451164	1.02359e-07	8.41459e-06
1454704_at	BI106458	Mm.297964	scavenger receptor class B, member 2	Scarb2	---	12492	10.5731	10.3707	10.6215	9.79274	9.5515	9.64376	0.552247	1.03154e-07	8.41896e-06
1452195_s_at	AW744519	Mm.320785	Sfi1 homolog, spindle assembly associated (yeast) /// similar to spindle assembly associated Sfi1 homolog isoform b	LOC673420 /// Sfi1	ENSMUSG00000023764	673420 /// 78887	6.93223	6.67963	6.91492	8.31899	8.14835	8.07102	2.53707	1.02811e-07	8.42121e-06
1453013_at	AW548228	Mm.352945	zinc finger protein 740	Zfp740	ENSMUSG00000046897	68744	10.1683	10.2892	10.2436	9.21394	9.29093	9.35582	0.519034	1.04361e-07	8.45662e-06
1448201_at	NM_009144	Mm.19155	secreted frizzled-related protein 2	Sfrp2	---	20319	7.38054	7.11984	7.69407	8.43306	8.23154	8.63109	2.04991	1.05902e-07	8.49051e-06
1421840_at	BB144704	Mm.277376	ATP-binding cassette, sub-family A (ABC1), member 1	Abca1	---	11303	9.20655	9.18831	9.19967	8.17222	8.19963	7.89673	0.465828	1.0554e-07	8.49146e-06
1450771_at	NM_010243	Mm.39101	fucosyltransferase 9	Fut9	---	14348	4.95736	4.884	4.48062	6.60566	6.12522	5.76183	2.64302	1.05461e-07	8.51532e-06
1424801_at	BQ044016	Mm.87759	enabled homolog (Drosophila)	Enah	---	13800	11.6694	11.5953	11.7394	10.8927	10.7887	10.9888	0.583269	1.09562e-07	8.75299e-06
1454974_at	BI143915	Mm.39095	netrin 1	Ntn1	---	18208	9.8991	9.93434	10.1846	8.94319	8.8413	8.81763	0.457332	1.1283e-07	8.95104e-06
1435113_x_at	AV007850	Mm.2319	stathmin-like 3	Stmn3	---	20262	8.50833	8.69183	8.60136	7.55266	7.63467	7.45707	0.482865	1.12783e-07	8.97873e-06
1448883_at	NM_011175	Mm.17185	legumain	Lgmn	---	19141	8.2657	8.15943	8.30546	9.09596	8.99661	9.14488	1.78463	1.1483e-07	9.07797e-06
1434363_x_at	BM935413	Mm.277190	PAX interacting (with transcription-activation domain) protein 1	Paxip1	---	55982	8.61171	8.66016	8.71163	9.62398	9.55191	9.66675	1.93709	1.17247e-07	9.1732e-06
1456250_x_at	BB533460	Mm.14455	transforming growth factor, beta induced	Tgfbi	ENSMUSG00000035493	21810	7.41919	7.49208	7.19043	6.05296	6.26969	5.67513	0.388767	1.17111e-07	9.19423e-06
1430292_a_at	BG792484	Mm.28071	RIKEN cDNA 1810030N24 gene	1810030N24Rik	ENSMUSG00000028295	66291	9.71679	9.72588	9.74312	8.79484	8.64718	8.52646	0.477176	1.16945e-07	9.2131e-06
1423269_a_at	BB663717	Mm.98668	neural precursor cell expressed, developmentally down-regulated gene 4-like	Nedd4l	ENSMUSG00000024589	83814	9.20775	8.94594	9.03613	8.24782	8.02451	8.08305	0.519531	1.2131e-07	9.42602e-06
1421279_at	NM_008485	Mm.329272	laminin, gamma 2	Lamc2	---	16782	9.05249	8.71251	8.96682	10.0081	10.0978	10.0944	2.24559	1.22832e-07	9.44723e-06
1418073_at	NM_019736	Mm.268710	acyl-CoA thioesterase 9	Acot9	ENSMUSG00000025287	56360	11.1215	11.222	11.2084	10.4077	10.5256	10.3939	0.598469	1.22067e-07	9.45251e-06
1417393_a_at	NM_026125	Mm.29140	C1q domain containing 2	C1qdc2	---	67389	7.68374	7.72141	7.85155	8.90539	8.77603	8.86868	2.1444	1.21253e-07	9.45398e-06
1450044_at	NM_008057	Mm.297906	frizzled homolog 7 (Drosophila)	Fzd7	---	14369	8.68321	8.95353	8.89692	9.54908	9.71478	9.86171	1.82306	1.22714e-07	9.47024e-06
1418186_at	BC012254	Mm.2746	glutathione S-transferase, theta 1	Gstt1	---	14871	7.53819	7.27058	7.25767	8.6248	8.54835	8.17044	2.14368	1.28507e-07	9.85034e-06
1418815_at	BC022107	Mm.257437	cadherin 2	Cdh2	---	12558	6.13464	6.08764	6.1255	4.90881	4.64615	4.79244	0.397554	1.31032e-07	1.00101e-05
1436167_at	BB798279	Mm.18929	Src homology 2 domain containing F	Shf	---	435684	7.84769	7.90049	7.94796	8.83042	8.83042	9.12457	2.04728	1.33271e-07	1.01469e-05
1424221_at	BC021842	Mm.331052	sushi domain containing 4	Susd4	ENSMUSG00000038576	96935	6.79387	6.18571	6.5348	7.85826	7.49201	7.72526	2.2822	1.3619e-07	1.03345e-05
1449273_at	NM_133769	Mm.154358	cytoplasmic FMR1 interacting protein 2	Cyfip2	ENSMUSG00000020340	76884	6.94578	7.01909	7.21242	8.09972	8.13866	8.77336	2.44949	1.36683e-07	1.03374e-05
1417027_at	BB283676	Mm.44876	tripartite motif protein 2	Trim2	---	80890	9.31489	9.14562	9.21686	10.0691	9.93323	9.99729	1.71018	1.38653e-07	1.04515e-05
1415896_x_at	NM_013670	Mm.274995	small nuclear ribonucleoprotein N	Snrpn	ENSMUSG00000000948	20646	12.0587	12.2426	12.1232	11.3092	11.598	11.2509	0.593575	1.40123e-07	1.05273e-05
1420011_s_at	C77390	Mm.434371	X-box binding protein 1	Xbp1	---	22433	9.49645	9.47425	9.24961	8.6961	8.63139	8.41689	0.564406	1.4466e-07	1.07967e-05
1437223_s_at	AV051768	Mm.434371	X-box binding protein 1	Xbp1	---	22433	10.8245	10.857	10.6117	10.0626	10.0129	9.73698	0.564057	1.44387e-07	1.08119e-05
1415877_at	NM_009468	Mm.8180	dihydropyrimidinase-like 3	Dpysl3	ENSMUSG00000024501	22240	8.58489	8.258	8.43156	7.42193	7.32684	7.21512	0.467125	1.49768e-07	1.10327e-05
1431359_a_at	AK003526	Mm.3336	RIKEN cDNA 1110007C09 gene	1110007C09Rik	ENSMUSG00000037960	68480	6.9573	7.26556	7.39927	8.85138	8.76634	8.66757	2.98519	1.4937e-07	1.10393e-05
1448957_at	NM_009035	Mm.209292	recombination signal binding protein for immunoglobulin kappa J region	Rbpj	---	19664	11.9147	11.9246	11.9071	11.3006	11.3019	11.1761	0.635085	1.48651e-07	1.10582e-05
1428319_at	AK010339	Mm.275648	PDZ and LIM domain 7	Pdlim7	ENSMUSG00000021493	67399	9.69534	9.64688	9.96876	8.41671	8.51902	8.9981	0.460019	1.49145e-07	1.10587e-05
1418417_at	NM_010827	Mm.5820	musculin	Msc	---	17681	10.5455	10.419	10.9303	9.56101	9.25944	9.40811	0.433739	1.54517e-07	1.13458e-05
1426904_s_at	AV114239	Mm.21762	DnaJ (Hsp40) homolog, subfamily C, member 10	Dnajc10	---	66861	9.12076	9.02322	9.09851	8.26535	8.19989	8.21335	0.553094	1.57361e-07	1.15173e-05
1421063_s_at	NM_033174	Mm.274995	small nuclear ribonucleoprotein N /// SNRPN upstream reading frame	Snrpn /// Snurf	---	20646 /// 84704	11.452	11.5205	11.3591	10.3116	10.4564	9.78369	0.422487	1.60458e-07	1.17062e-05
1416697_at	NM_010074	Mm.1151	dipeptidylpeptidase 4	Dpp4	---	13482	6.11009	6.08144	6.34771	4.83451	4.8385	4.72758	0.386959	1.63798e-07	1.18736e-05
1423088_at	AK017725	Mm.38445	tropomodulin 3	Tmod3	---	50875	9.31622	9.26721	9.19078	10.2441	10.2222	10.4293	2.06687	1.63408e-07	1.18833e-05
1456603_at	BG070087	Mm.34131	RIKEN cDNA 1500005K14 gene	1500005K14Rik	---	76566	5.53484	5.33239	5.16032	7.215	7.08176	7.8292	4.3087	1.65172e-07	1.1935e-05
1435669_at	BB404446	Mm.286232	zinc finger protein 532	Zfp532	---	328977	10.0251	10.126	10.1006	9.15575	9.23975	9.28111	0.551671	1.68617e-07	1.20307e-05
1418257_at	BB732135	Mm.275800	solute carrier family 12, member 7	Slc12a7	---	20499	8.50432	8.5394	8.46499	9.49896	9.36354	9.50997	1.94214	1.68365e-07	1.20505e-05
1460356_at	AF361882	Mm.41751	endothelial cell-specific adhesion molecule	Esam1	---	69524	7.86899	8.14785	8.2695	6.61348	6.32454	6.29858	0.318835	1.67515e-07	1.20659e-05
1416579_a_at	BC005618	Mm.4259	tumor-associated calcium signal transducer 1	Tacstd1	---	17075	9.99375	10.1041	10.1119	9.21653	9.25168	9.23592	0.560747	1.68349e-07	1.20876e-05
1438316_a_at	BB375402	Mm.277871	coiled-coil domain containing 102A /// similar to CG31638-PA	Ccdc102a /// LOC672218	---	234582 /// 672218	7.7835	7.24033	7.43809	8.86187	8.68091	8.75525	2.43923	1.75408e-07	1.2476e-05
1451489_at	BC019996	Mm.298622	solute carrier family 25, member 35	Slc25a35	ENSMUSG00000018740	71998	5.66742	5.66816	5.6186	6.90781	6.83616	6.70957	2.2466	1.77634e-07	1.24778e-05
1434704_at	BB529352	Mm.288728	myeloid/lymphoid or mixed-lineage leukemia 5	Mll5	---	69188	8.32336	8.27205	8.35367	9.53372	9.28323	9.94684	2.44887	1.7654e-07	1.24782e-05
1425826_a_at	AF078667	Mm.210815	sorbin and SH3 domain containing 1	Sorbs1	ENSMUSG00000025006	20411	6.60556	6.70861	6.75657	7.59098	7.70997	7.7064	1.97114	1.77155e-07	1.24828e-05
1425427_at	AF067058	Mm.424428	hypothetical protein LOC639910	LOC639910	---	639910	9.574	9.65277	8.07346	8.7641	8.84148	7.2889	0.573608	1.76511e-07	1.25152e-05
1451740_at	BC019726	Mm.132584	polyadenylate binding protein-interacting protein 1	Paip1	---	218693	9.42801	9.14935	9.63097	10.4833	10.4023	10.4908	2.09207	1.81529e-07	1.27121e-05
1418147_at	BC003778	Mm.3629	transcription factor AP-2, gamma	Tcfap2c	---	21420	8.50296	8.31727	8.52083	9.39831	9.15914	9.41838	1.83844	1.84491e-07	1.28402e-05
1450700_at	BB012489	Mm.140601	CDC42 effector protein (Rho GTPase binding) 3	Cdc42ep3	---	260409	7.92523	7.75095	7.81843	6.62246	6.25278	5.96388	0.345289	1.84267e-07	1.28641e-05
1421344_a_at	NM_010590	Mm.100253	ajuba	Jub	---	16475	12.2753	12.1671	12.2924	11.598	11.4092	11.6474	0.618739	1.88051e-07	1.3048e-05
1417109_at	BC005738	Mm.15801	tubulointerstitial nephritis antigen-like	Tinagl	---	94242	6.91636	6.73718	7.08609	7.92478	7.79631	8.45782	2.22773	1.8939e-07	1.31008e-05
1436890_at	BG963358	Mm.33797	UDP-N-acteylglucosamine pyrophosphorylase 1-like 1	Uap1l1	ENSMUSG00000026956	227620	7.80445	7.83786	7.85815	8.81552	8.80149	8.94057	2.02773	1.90132e-07	1.31122e-05
1434261_at	AV228782	Mm.271668	signal-induced proliferation-associated 1 like 2	Sipa1l2	ENSMUSG00000001995	244668	6.77779	6.81058	6.769	7.7882	7.86847	8.15794	2.23841	1.93133e-07	1.32788e-05
1449231_at	NM_022409	Mm.23310	zinc finger protein 296	Zfp296	ENSMUSG00000011267	63872	10.6188	10.6912	10.659	9.86732	9.98119	9.9082	0.599853	1.9468e-07	1.33447e-05
1426888_at	BI412952	Mm.35345	euchromatic histone lysine N-methyltransferase 2	Ehmt2	ENSMUSG00000013787	110147	9.01979	8.97021	9.10629	7.70133	7.81511	8.07769	0.446727	2.02187e-07	1.3776e-05
1452432_at	BF451808	Mm.124316	tissue factor pathway inhibitor	Tfpi	ENSMUSG00000027082	21788	7.27655	6.88442	7.00079	6.07963	5.80219	5.69953	0.438092	2.01849e-07	1.37944e-05
1437693_at	BG070553	Mm.108054	DNA segment, Chr 1, Pasteur Institute 1	D1Pas1	---	110957	8.12689	8.22223	7.59622	7.05861	7.12947	6.65416	0.488747	2.03152e-07	1.38004e-05
1456424_s_at	AI591480	Mm.6105	phospholipid transfer protein	Pltp	---	18830	10.7943	10.6527	10.8886	11.6395	11.3611	12.0386	1.88317	2.06362e-07	1.39766e-05
1427912_at	AK003232	Mm.4512	carbonyl reductase 3	Cbr3	---	109857	9.85971	9.98659	10.0237	8.72054	8.66377	8.31281	0.386417	2.07372e-07	1.40031e-05
1425701_a_at	AF350047	Mm.286753	regulator of G-protein signaling 3	Rgs3	ENSMUSG00000048600 /// ENSMUSG00000059810	50780	6.34235	6.58663	6.44111	7.49834	7.57422	7.60986	2.15314	2.17483e-07	1.4599e-05
1425914_a_at	BC021410	---	armadillo repeat containing, X-linked 1	Armcx1	---	78248	9.22293	9.2124	9.13288	8.32587	8.40819	8.16184	0.539932	2.17363e-07	1.46342e-05
1460235_at	NM_007644	Mm.297964	scavenger receptor class B, member 2	Scarb2	---	12492	9.99494	9.79446	10.1673	9.18936	8.8335	8.99036	0.509382	2.20474e-07	1.47128e-05
1434329_s_at	BG074607	Mm.291826	adiponectin receptor 2	Adipor2	---	68465	9.90716	9.92687	9.93413	10.6095	10.6235	10.7889	1.68542	2.22116e-07	1.47356e-05
1423429_at	BM210473	Mm.423066	reproductive homeobox 5	Rhox5	---	18617	13.6306	13.5633	13.8652	13.0766	13.1254	13.1799	0.680423	2.20222e-07	1.47393e-05
1452609_at	BI133691	---	RIKEN cDNA 1190005I06 gene	1190005I06Rik	ENSMUSG00000043687	68918	9.15904	9.14018	9.35737	8.2755	8.2645	8.41612	0.535939	2.21898e-07	1.47644e-05
1426001_at	AB031037	Mm.200692	eomesodermin homolog (Xenopus laevis)	Eomes	---	13813	6.42422	6.77454	6.57795	7.5738	7.76359	8.01254	2.30214	2.24351e-07	1.47974e-05
1423428_at	AV324603	Mm.342774	receptor tyrosine kinase-like orphan receptor 2	Ror2	---	26564	6.17194	5.91507	6.14765	7.53362	7.563	7.27567	2.62975	2.25492e-07	1.48295e-05
1460403_at	BF117241	Mm.105331	PC4 and SFRS1 interacting protein 1	Psip1	---	101739	10.7648	10.7074	10.6575	9.84039	9.78722	9.36554	0.487909	2.2432e-07	1.48385e-05
1419083_at	NM_011613	Mm.249221	tumor necrosis factor (ligand) superfamily, member 11	Tnfsf11	---	21943	7.31933	7.14287	6.92104	6.29249	5.9714	5.80104	0.464949	2.29635e-07	1.5015e-05
1423274_at	BB381966	Mm.319684	integrator complex subunit 6	Ints6	---	18130	10.0782	9.99819	10.0419	10.9172	10.7986	10.7236	1.71149	2.29496e-07	1.50493e-05
1416134_at	NM_007467	Mm.2381	amyloid beta (A4) precursor-like protein 1	Aplp1	ENSMUSG00000006651	11803	9.29375	9.55563	9.34374	8.52765	8.6479	8.43609	0.55136	2.37306e-07	1.54276e-05
1417155_at	BC005453	Mm.16469	v-myc myelocytomatosis viral related oncogene, neuroblastoma derived (avian)	Mycn	---	18109	12.0499	11.8149	12.0716	12.5523	12.4519	12.691	1.50264	2.36895e-07	1.54452e-05
1452063_at	AK010736	Mm.32997	RIKEN cDNA 2410081M15 gene	2410081M15Rik	---	73680	10.0445	10.0021	9.96239	9.23726	9.19694	8.94306	0.545706	2.39011e-07	1.54941e-05
1426755_at	BB312117	Mm.334999	cytoskeleton-associated protein 4	Ckap4	---	216197	9.16516	9.05151	9.08123	8.12348	8.12975	8.2935	0.530961	2.4232e-07	1.55751e-05
1420930_s_at	BQ031240	Mm.218891	catenin (cadherin associated protein), alpha-like 1	Ctnnal1	---	54366	10.1084	9.8507	10.0952	9.23448	9.08297	9.04696	0.538844	2.41686e-07	1.55784e-05
1417166_at	NM_133948	Mm.105331	PC4 and SFRS1 interacting protein 1	Psip1	---	101739	11.2775	11.309	11.2492	10.533	10.6081	10.4422	0.594537	2.41644e-07	1.56201e-05
1424572_a_at	AF171080	Mm.283802	H2A histone family, member Y	H2afy	ENSMUSG00000015937	26914	10.5133	10.517	10.77	11.2381	11.1759	11.4843	1.62404	2.47114e-07	1.57937e-05
1428357_at	AK011462	Mm.5727	RIKEN cDNA 2610019F03 gene	2610019F03Rik	---	72148	7.83709	7.63393	7.70102	6.66455	6.14599	6.62212	0.424518	2.47113e-07	1.58383e-05
1418260_at	NM_015755	Mm.125874	hormonally upregulated Neu-associated kinase /// similar to hormonally upregulated Neu-associated kinase	Hunk /// LOC630567	---	26559 /// 630567	8.74336	8.52442	8.82565	7.66944	7.54503	7.79679	0.490772	2.50262e-07	1.595e-05
1434369_a_at	AV016515	Mm.178	crystallin, alpha B	Cryab	---	12955	6.22219	6.08728	6.54759	5.17548	4.91221	5.21863	0.441662	2.53903e-07	1.61367e-05
1454613_at	AV162270	Mm.428551	dihydropyrimidinase-like 3	Dpysl3	---	22240	8.58916	8.51139	8.66094	7.57912	7.39005	7.77402	0.498988	2.55278e-07	1.61788e-05
1448832_a_at	BC014803	Mm.5195	complexin 1	Cplx1	---	12889	8.76821	8.98055	8.82807	9.73043	9.87841	9.72897	1.89294	2.60364e-07	1.64551e-05
1424724_a_at	BC019957	Mm.37332	DNA segment, Chr 16, ERATO Doi 472, expressed	D16Ertd472e	---	67102	9.16586	9.17129	9.15607	8.35893	8.38898	8.24549	0.561667	2.61848e-07	1.65029e-05
1448786_at	NM_025806	Mm.3311	RIKEN cDNA 1100001H23 gene	1100001H23Rik	---	66857	6.1153	6.34671	6.05231	7.51475	7.40197	7.57922	2.5326	2.67528e-07	1.68143e-05
1425220_x_at	AF067062	Mm.424428	cDNA sequence AF067061 /// hypothetical protein LOC639910 /// similar to 2-cell-stage, variable group, member 1	AF067061 /// LOC639910 /// LOC675060	---	236546 /// 639910 /// 675060	11.2297	11.2808	9.85026	10.4732	10.5451	9.25172	0.617625	2.70045e-07	1.69256e-05
1449455_at	NM_010407	Mm.715	hemopoietic cell kinase	Hck	ENSMUSG00000003283	15162	10.1876	10.1366	10.1727	11.0027	10.8158	11.1227	1.76413	2.71031e-07	1.69406e-05
1417104_at	BC001999	Mm.20829	epithelial membrane protein 3	Emp3	---	13732	7.74402	7.61081	7.88884	8.85235	9.00471	8.84684	2.24215	2.75703e-07	1.69984e-05
1420502_at	NM_009121	Mm.2734	spermidine/spermine N1-acetyl transferase 1	Sat1	---	20229	10.1234	10.3466	10.2328	9.42556	9.56974	9.44338	0.592903	2.73477e-07	1.69998e-05
1423686_a_at	BC016234	Mm.393955	proline rich 13	Prr13	---	66151	10.2034	10.2103	10.3078	9.47644	9.3802	9.4042	0.567067	2.72837e-07	1.70066e-05
1418901_at	NM_009883	---	CCAAT/enhancer binding protein (C/EBP), beta	Cebpb	---	12608	8.67546	8.52313	8.7405	9.45952	9.58248	9.54592	1.85121	2.74612e-07	1.70237e-05
1418215_at	NM_008586	Mm.2682	meprin 1 beta	Mep1b	ENSMUSG00000024313	17288	6.50077	6.52847	6.80163	4.65533	5.17909	5.18556	0.332319	2.75547e-07	1.70351e-05
1422943_a_at	NM_013560	Mm.13849	heat shock protein 1	Hspb1	ENSMUSG00000004951 /// ENSMUSG00000047061	15507	14.1128	14.1405	14.1287	13.6993	13.7537	13.8291	0.776027	2.79557e-07	1.71894e-05
1450026_a_at	AV306734	Mm.258094	UDP-GlcNAc:betaGal beta-1,3-N-acetylglucosaminyltransferase 2	B3gnt2	---	53625	9.75974	9.77958	9.90334	8.88935	8.83949	8.8671	0.518597	2.81446e-07	1.72587e-05
1460187_at	BI658627	Mm.281691	secreted frizzled-related sequence protein 1	Sfrp1	---	20377	6.94507	6.98351	6.71323	8.14232	8.0334	8.17218	2.37082	2.84634e-07	1.73139e-05
1427236_a_at	BB295149	Mm.205190	myeloid/lymphoid or mixed-lineage leukemia 5	Mll5	ENSMUSG00000029004	69188	8.12152	7.88529	8.15507	9.24257	9.00153	9.00919	2.05018	2.85626e-07	1.73277e-05
1417622_at	BG069505	Mm.399997	solute carrier family 12, member 2	Slc12a2	ENSMUSG00000024597	20496	10.1188	10.1045	10.0237	10.7541	10.7939	10.6896	1.58413	2.83682e-07	1.73489e-05
1419430_at	NM_007811	Mm.42230	cytochrome P450, family 26, subfamily a, polypeptide 1	Cyp26a1	---	13082	5.64004	5.46271	5.96139	6.75861	6.93416	7.11953	2.39201	2.84564e-07	1.73561e-05
1415834_at	NM_026268	Mm.1791	dual specificity phosphatase 6	Dusp6	ENSMUSG00000019960	67603	10.1626	10.3748	10.4876	8.94856	9.27097	8.71114	0.396076	2.89396e-07	1.75096e-05
1448619_at	NM_007856	Mm.249342	7-dehydrocholesterol reductase	Dhcr7	---	13360	8.52106	8.5185	8.51592	9.59665	9.51612	10.093	2.36264	2.90187e-07	1.75108e-05
1449334_at	BI111620	Mm.4871	tissue inhibitor of metalloproteinase 3	Timp3	---	21859	5.50907	5.44057	5.7773	6.67847	6.57406	6.98733	2.25217	2.98223e-07	1.79479e-05
1449288_at	NM_008108	Mm.299742	growth differentiation factor 3	Gdf3	---	14562	11.3368	11.2688	11.3035	10.6136	10.5771	10.4759	0.596122	3.01169e-07	1.80773e-05
1435532_at	AV271892	Mm.277939	RIKEN cDNA 4933426K21 gene	4933426K21Rik	ENSMUSG00000040649	108653	8.25198	8.0783	7.72609	7.33999	7.19193	6.93913	0.550663	3.02329e-07	1.8099e-05
1427420_at	AK008173	Mm.28308	NK6 transcription factor related, locus 2 (Drosophila)	Nkx6-2	ENSMUSG00000041309	14912	6.04627	5.77105	6.05321	7.19806	6.94666	7.0304	2.1498	3.06313e-07	1.82893e-05
1418990_at	NM_025658	---	membrane-spanning 4-domains, subfamily A, member 4D	Ms4a4d	---	66607	4.96048	3.96866	4.48824	6.57409	6.44369	6.42249	4.14725	3.07455e-07	1.83093e-05
1416715_at	NM_008126	Mm.90003	gap junction membrane channel protein beta 3	Gjb3	---	14620	9.2955	9.35054	9.08937	10.1275	10.1342	10.0768	1.82811	3.16236e-07	1.8783e-05
1424638_at	AK007630	Mm.195663	cyclin-dependent kinase inhibitor 1A (P21)	Cdkn1a	---	12575	9.75881	9.79217	9.89992	10.6154	10.5402	11.0726	1.91482	3.24674e-07	1.92338e-05
1427537_at	BC026387	Mm.259929	epiplakin 1	Eppk1	---	223650	8.01262	7.88908	8.06945	8.90391	8.69452	8.92948	1.80587	3.28794e-07	1.94271e-05
1416625_at	NM_009776	Mm.38888	serine (or cysteine) peptidase inhibitor, clade G, member 1	Serping1	---	12258	7.79026	7.65349	7.91217	6.87092	6.64823	6.82375	0.499069	3.30156e-07	1.94569e-05
1427046_at	BC004783	Mm.244612	grainyhead-like 2 (Drosophila)	Grhl2	---	252973	7.69217	7.75622	7.55004	6.26399	5.9908	6.41016	0.373179	3.3146e-07	1.94832e-05
1450489_at	AB051409	Mm.214361	sal-like 1 (Drosophila)	Sall1	ENSMUSG00000031665	58198	8.38693	8.40161	8.42083	7.55759	7.54122	7.60623	0.56072	3.32997e-07	1.95229e-05
1450531_at	NM_008199	---	histocompatibility 2, blastocyst	H2-Bl	ENSMUSG00000073406	14963	7.36863	7.32423	7.36207	6.33712	6.14587	6.18231	0.457492	3.34816e-07	1.9579e-05
1417434_at	NM_010274	Mm.3711	glycerol phosphate dehydrogenase 2, mitochondrial	Gpd2	---	14571	11.4737	11.4264	11.2347	10.7011	10.736	10.6184	0.619137	3.38947e-07	1.97696e-05
1449254_at	NM_009263	Mm.288474	secreted phosphoprotein 1	Spp1	ENSMUSG00000029304	20750	13.3928	13.1932	13.2074	12.8415	12.5876	12.7659	0.692	3.43944e-07	2.00096e-05
1419089_at	BI111620	Mm.4871	tissue inhibitor of metalloproteinase 3	Timp3	---	21859	5.48526	5.93207	5.87817	7.15548	7.04103	7.31284	2.68091	3.51106e-07	2.0374e-05
1448931_at	NM_007974	Mm.1614	coagulation factor II (thrombin) receptor-like 1	F2rl1	---	14063	10.6024	10.6318	10.6796	9.86931	9.91821	10.0404	0.617829	3.57492e-07	2.06917e-05
1426850_a_at	BB261602	Mm.14487	mitogen activated protein kinase kinase 6	Map2k6	---	26399	7.04901	7.2781	6.94985	8.12488	8.14366	7.80011	1.91096	3.59158e-07	2.07352e-05
1451128_s_at	BC003427	Mm.286488	kinesin family member 22	Kif22	---	110033	11.0675	11.0741	10.9994	11.6594	11.7559	11.741	1.59448	3.64094e-07	2.09668e-05
1439422_a_at	AV048291	Mm.29140	C1q domain containing 2	C1qdc2	---	67389	6.52909	6.42294	6.60272	7.79471	7.61198	7.5274	2.19419	3.71206e-07	2.12149e-05
1417216_at	NM_138606	Mm.347478	proviral integration site 2	Pim2	---	18715	9.77944	9.20672	9.6819	10.7916	10.8418	10.8352	2.44905	3.70472e-07	2.12264e-05
1451382_at	BC025169	Mm.35083	ChaC, cation transport regulator-like 1 (E. coli)	Chac1	---	69065	9.79395	10.1402	9.93306	9.12429	9.36965	9.25207	0.612864	3.69577e-07	2.12287e-05
1424800_at	BQ044016	Mm.389224	enabled homolog (Drosophila)	Enah	---	13800	13.0234	12.9433	12.9968	12.3555	12.2219	12.4889	0.646376	3.77033e-07	2.14398e-05
1421299_a_at	NM_010703	Mm.255219	lymphoid enhancer binding factor 1	Lef1	---	16842	4.00909	4.40805	4.31137	5.39521	5.66341	5.37185	2.36221	3.76516e-07	2.14643e-05
1423854_a_at	BC008101	Mm.293316	RAS-like, family 11, member B	Rasl11b	ENSMUSG00000049907	68939	7.19576	7.10199	7.03738	8.26664	8.09915	8.42578	2.23822	3.78698e-07	2.14807e-05
1420033_s_at	AU019644	Mm.258739	protein phosphatase 2, regulatory subunit B, delta isoform	Ppp2r2d	---	52432	11.3004	11.3058	11.267	10.6196	10.6382	10.6201	0.630673	3.86283e-07	2.18019e-05
1423232_at	X63190	Mm.5025	ets variant gene 4 (E1A enhancer binding protein, E1AF)	Etv4	ENSMUSG00000017724	18612	9.90758	10.0565	10.0156	8.72521	8.87723	9.21182	0.485019	3.85707e-07	2.18237e-05
1449291_a_at	AK014521	Mm.62982	discoidin, CUB and LCCL domain containing 1	Dcbld1	---	66686	8.48186	8.41212	8.12289	7.5709	7.55281	7.36993	0.55881	3.93692e-07	2.18398e-05
1417890_at	NM_020271	Mm.263169	pyridoxal (pyridoxine, vitamin B6) phosphatase	Pdxp	---	57028	9.33608	9.31294	9.47502	10.0145	10.1222	10.4451	1.77055	3.95674e-07	2.1843e-05
1420085_at	BB709552	Mm.4956	fibroblast growth factor 4	Fgf4	---	14175	10.4294	10.3504	10.4059	9.65422	9.49115	9.3412	0.537881	3.93191e-07	2.18655e-05
1455156_at	BG519214	Mm.391038	striatin, calmodulin binding protein	Strn	---	268980	7.50551	7.47561	7.60508	8.61855	8.53964	8.51729	2.04523	3.95329e-07	2.18771e-05
1416536_at	NM_023431	Mm.273418	melanoma associated antigen (mutated) 1	Mum1	ENSMUSG00000020156	68114	9.12598	9.09185	9.11038	8.30488	8.15864	8.00673	0.518346	3.92764e-07	2.18954e-05
1418091_at	NM_023755	Mm.24621	transcription factor CP2-like 1	Tcfcp2l1	---	81879	10.6767	10.7573	10.8355	11.5448	11.3646	11.8661	1.79717	3.92591e-07	2.19397e-05
1416105_at	BC008518	Mm.195803	nicotinamide nucleotide transhydrogenase	Nnt	ENSMUSG00000025453	18115	10.1371	9.78507	10.3557	10.8887	10.6014	11.1011	1.70704	3.92123e-07	2.19676e-05
1436944_x_at	BB504983	Mm.247625	RIKEN cDNA 4933439C20 gene /// phosphatidylserine decarboxylase pseudogene	4933439C20Rik /// LOC236604	ENSMUSG00000058140	236604 /// 66776	9.64568	9.43844	9.77179	10.5014	10.1372	10.536	1.71042	3.91573e-07	2.19911e-05
1424768_at	BI248947	Mm.308134	caldesmon 1	Cald1	---	109624	8.16986	7.82356	8.33575	9.04458	8.64434	9.24835	1.82748	3.91161e-07	2.20225e-05
1430125_s_at	AK009256	Mm.29247	PQ loop repeat containing 1	Pqlc1	---	66943	7.94109	8.21345	8.08292	7.08387	6.9981	7.12837	0.499564	4.02982e-07	2.21924e-05
1423222_at	AV261931	Mm.44529	CAP, adenylate cyclase-associated protein, 2 (yeast)	Cap2	---	67252	4.14525	4.1367	4.45746	5.3221	5.13769	5.4491	2.08355	4.09631e-07	2.24496e-05
1452249_at	BC022643	Mm.150314	prickle like 1 (Drosophila)	Prickle1	---	106042	6.19379	5.91711	6.24458	7.31933	7.34174	7.28264	2.30658	4.09534e-07	2.24986e-05
1416749_at	NM_019564	Mm.30156	HtrA serine peptidase 1	Htra1	---	56213	9.66678	9.3948	9.63669	8.87071	8.55447	8.66074	0.547612	4.12388e-07	2.25462e-05
1450860_at	AK010384	Mm.286830	leucine aminopeptidase 3	Lap3	---	66988	12.3808	12.4033	12.3371	11.7557	11.8194	11.6132	0.640328	4.15513e-07	2.26625e-05
1428074_at	BE981853	Mm.8569	transmembrane protein 158	Tmem158	---	72309	6.78884	6.72087	6.55307	8.0061	7.71155	7.61431	2.13297	4.23052e-07	2.30183e-05
1418665_at	NM_053261	Mm.34079	inositol (myo)-1(or 4)-monophosphatase 2	Impa2	---	114663	10.5378	10.5881	10.5027	11.2699	11.2519	11.3679	1.68899	4.25363e-07	2.30887e-05
1424177_at	BC014728	Mm.212927	transmembrane protein 38a	Tmem38a	---	74166	5.65592	4.96529	5.85654	6.81382	6.56778	7.27145	2.64481	4.32319e-07	2.3299e-05
1417394_at	BG069413	Mm.4325	Kruppel-like factor 4 (gut)	Klf4	---	16600	11.2475	11.0394	11.2895	10.5305	10.0881	10.4873	0.566337	4.34381e-07	2.32994e-05
1434757_at	BG070774	Mm.29914	core-binding factor, runt domain, alpha subunit 2, translocated to, 2 (human)	Cbfa2t2	---	12396	9.44269	9.48509	9.58423	10.2386	10.1883	10.2763	1.65997	4.3173e-07	2.33227e-05
1424737_at	BC009165	Mm.28585	thyroid hormone responsive SPOT14 homolog (Rattus)	Thrsp	---	21835	4.84778	4.81857	4.60153	6.06351	6.02739	5.51766	2.17371	4.31018e-07	2.33398e-05
1415895_at	NM_013670	Mm.274995	small nuclear ribonucleoprotein N	Snrpn	ENSMUSG00000000948	20646	11.9836	12.0545	11.957	11.3689	11.5051	11.2326	0.647212	4.34129e-07	2.33411e-05
1425116_a_at	AY032655	Mm.21297	spectrin beta 4	Spnb4	---	80297	8.96302	9.04383	8.8991	8.12025	8.18366	7.94402	0.541425	4.4099e-07	2.35982e-05
1417133_at	NM_008885	Mm.1237	peripheral myelin protein	Pmp22	---	18858	5.74818	5.17016	6.06841	6.73185	6.65497	7.3841	2.42184	4.43112e-07	2.36559e-05
1421891_at	BB750118	Mm.200388	ST3 beta-galactoside alpha-2,3-sialyltransferase 2	St3gal2	---	20444	7.11332	7.05899	7.23275	8.0801	7.95243	8.37926	2.00861	4.46566e-07	2.37287e-05
1451564_at	BC021340	Mm.244406	poly (ADP-ribose) polymerase family, member 14	Parp14	---	547253	6.21619	6.53209	6.17084	5.14236	5.46251	4.97849	0.463034	4.45568e-07	2.37312e-05
1450673_at	NM_007741	Mm.269384	procollagen, type IX, alpha 2	Col9a2	---	12840	5.54055	5.22806	5.28532	6.61455	6.40733	6.73612	2.36782	4.54803e-07	2.41099e-05
1416675_s_at	NM_019676	Mm.23963	phospholipase C, delta 1	Plcd1	---	18799	7.39437	7.50396	7.2738	6.31854	6.31974	5.85053	0.42911	4.63119e-07	2.44935e-05
1434438_at	BF148012	Mm.248478	SAM domain and HD domain, 1	Samhd1	---	56045	8.8329	8.63199	8.77485	9.94105	9.61381	10.4089	2.41149	4.66905e-07	2.46363e-05
1450124_a_at	NM_016745	Mm.6306	ATPase, Ca++ transporting, ubiquitous	Atp2a3	---	53313	6.84794	6.84794	6.79152	7.77949	8.0122	8.26257	2.30691	4.87276e-07	2.56515e-05
1449530_at	NM_032000	Mm.30466	trichorhinophalangeal syndrome I (human)	Trps1	ENSMUSG00000038679	83925	8.27883	8.1636	8.32541	7.43529	7.25145	7.1952	0.515173	4.93054e-07	2.58956e-05
1438169_a_at	BB009122	Mm.27789	FERM domain containing 4B	Frmd4b	---	232288	7.73548	7.67901	7.76649	6.47249	6.14533	5.74337	0.336033	4.97393e-07	2.60632e-05
1435714_x_at	BB809808	Mm.390726	interleukin 17D	Il17d	ENSMUSG00000050222	239114	7.51264	7.30839	7.21612	6.27898	6.34277	5.88266	0.444703	5.0204e-07	2.62461e-05
1429483_at	BG066947	Mm.296049	nuclear domain 10 protein 52	Ndp52	---	76815	7.79487	7.75597	7.26796	6.70094	6.66524	6.49081	0.507176	5.04732e-07	2.63261e-05
1426412_at	BM116592	Mm.4636	neurogenic differentiation 1	Neurod1	---	18012	7.42303	7.09234	7.58891	6.44224	5.91465	6.54382	0.477791	5.13142e-07	2.67034e-05
1424450_at	BC008228	Mm.242413	G protein-coupled receptor, family C, group 5, member C	Gprc5c	ENSMUSG00000051043	70355	5.72677	5.70984	5.42361	6.72737	6.77166	6.43297	2.03381	5.19773e-07	2.69866e-05
1460181_at	NM_009133	Mm.2319	stathmin-like 3	Stmn3	---	20262	7.76354	7.75196	7.74102	6.80876	6.78335	6.61461	0.49499	5.30407e-07	2.70436e-05
1418341_at	NM_009003	Mm.9221	RAB4A, member RAS oncogene family	Rab4a	ENSMUSG00000019478	19341	9.3359	9.20811	9.40208	10.1152	10.0402	10.4836	1.87092	5.22237e-07	2.70526e-05
1424270_at	AW105916	Mm.295263	doublecortin-like kinase 1	Dclk1	---	13175	3.35061	3.46849	2.90905	4.69027	4.44174	4.05415	2.23526	5.23735e-07	2.70684e-05
1428853_at	BG071079	Mm.228798	patched homolog 1	Ptch1	---	19206	10.1227	9.85886	9.84873	10.7481	10.6715	10.56	1.64543	5.25146e-07	2.70796e-05
1448469_at	X14480	Mm.4691	nidogen 1 /// similar to Nidogen precursor (Entactin)	LOC630776 /// Nid1	---	18073 /// 630776	7.53267	7.6089	7.61841	6.63728	6.378	6.62979	0.489205	5.28802e-07	2.70835e-05
1418110_a_at	U39203	Mm.15105	inositol polyphosphate-5-phosphatase D	Inpp5d	---	16331	10.224	10.1261	10.2707	10.8585	10.8399	11.1027	1.65752	5.27879e-07	2.70974e-05
1451823_at	AY008277	Mm.290600	chloride channel calcium activated 4	Clca4	ENSMUSG00000037033	229927	6.63766	6.69265	6.50381	5.80173	5.65531	5.40794	0.505103	5.30346e-07	2.71014e-05
1434719_at	BB185854	Mm.30151	alpha-2-macroglobulin /// hypothetical protein LOC677369	A2m /// LOC677369	ENSMUSG00000030111	232345 /// 677369	5.9624	6.38458	5.94256	6.98633	7.46316	6.92478	2.04031	5.26989e-07	2.71131e-05
1448029_at	AA543734	Mm.219139	T-box 3	Tbx3	---	21386	9.63416	9.79695	9.38154	8.66309	8.98707	8.6504	0.560995	5.34181e-07	2.7175e-05
1422587_at	NM_019631	Mm.262328	transmembrane protein 45a	Tmem45a	---	56277	6.77799	6.68814	6.79768	5.83859	5.59625	5.64717	0.480355	5.35824e-07	2.71976e-05
1451332_at	BC021376	Mm.40325	zinc finger protein 521	Zfp521	---	225207	4.55513	4.82867	4.56764	5.70018	5.96038	5.48337	2.09641	5.46185e-07	2.75387e-05
1418294_at	NM_019427	Mm.28217	erythrocyte protein band 4.1-like 4b	Epb4.1l4b	ENSMUSG00000028434	54357	6.48263	6.47303	6.8368	7.53173	7.34251	7.72926	1.91753	5.46107e-07	2.7596e-05
1417028_a_at	BB283676	Mm.44876	tripartite motif protein 2	Trim2	---	80890	9.67662	9.45529	9.66096	10.4521	10.2129	10.3509	1.67189	5.45641e-07	2.7634e-05
1425317_x_at	AF285580	Mm.128054	serine threonine kinase 31	Stk31	ENSMUSG00000023403	77485	6.97501	6.99804	6.57054	5.69966	5.7035	5.67264	0.452485	5.55384e-07	2.79404e-05
1416505_at	NM_010444	Mm.119	nuclear receptor subfamily 4, group A, member 1	Nr4a1	---	15370	10.5943	10.5586	10.8813	9.88538	9.88678	10.196	0.620447	5.66893e-07	2.83309e-05
1429582_at	BB360604	Mm.131074	BTB (POZ) domain containing 14A	Btbd14a	---	67991	6.20678	5.83461	6.4618	7.26384	7.33171	7.7215	2.43263	5.65779e-07	2.83377e-05
1449476_at	NM_011973	Mm.140948	renal tumor antigen	Rage	ENSMUSG00000056458	26448	8.873	8.74106	8.98274	9.71007	9.75357	9.65793	1.80022	5.70313e-07	2.83768e-05
1460303_at	NM_008173	Mm.129481	nuclear receptor subfamily 3, group C, member 1	Nr3c1	---	14815	8.27362	8.01141	8.33957	7.42745	7.04629	7.33287	0.52206	5.65678e-07	2.83953e-05
1455901_at	AI642069	Mm.288897	choline phosphotransferase 1	Chpt1	---	212862	4.58765	4.18248	4.13561	5.64937	5.35038	5.20274	2.14317	5.70043e-07	2.84257e-05
1426905_a_at	AV114239	Mm.21762	DnaJ (Hsp40) homolog, subfamily C, member 10	Dnajc10	---	66861	9.44047	9.37628	9.45854	8.54545	8.53091	8.28569	0.512617	5.798e-07	2.87857e-05
1419320_at	NM_019950	Mm.432506	carbohydrate (N-acetylglucosamine 6-O) sulfotransferase 5	Chst5	---	56773	6.26451	6.41716	6.26261	5.37359	5.34686	5.2007	0.498162	5.83083e-07	2.88226e-05
1418131_at	NM_018851	Mm.248478	SAM domain and HD domain, 1	Samhd1	ENSMUSG00000027639	56045	8.59046	8.48618	8.3912	9.41734	9.40097	9.68024	2.03427	5.82964e-07	2.88796e-05
1434005_at	AW541585	Mm.392825	RNA binding motif, single stranded interacting protein 1	Rbms1	---	56878	10.3539	10.1781	10.3636	11.0594	10.9161	11.2735	1.72582	5.98214e-07	2.95063e-05
1424594_at	BC011507	Mm.269139	lectin, galactose binding, soluble 7	Lgals7	---	16858	6.24064	5.57132	6.33889	7.31312	7.04797	7.5276	2.38852	6.03419e-07	2.96984e-05
1453200_at	AK013909	Mm.296366	retinoic acid induced 1	Rai1	ENSMUSG00000062115	19377	7.37764	7.38087	7.39836	8.54531	8.28308	8.7781	2.23921	6.06009e-07	2.97614e-05
1422771_at	AF010133	---	similar to Mothers against decapentaplegic homolog 6 (SMAD 6) (Mothers against DPP homolog 6) (Smad6) (Mad homolog 7)	LOC670044	---	670044	6.67071	6.62975	6.6307	5.58865	5.04749	5.29086	0.400459	6.12678e-07	2.98947e-05
1422537_a_at	NM_010496	Mm.34871	inhibitor of DNA binding 2	Id2	---	15902	8.7004	8.20642	8.84876	10.1189	9.78584	9.80054	2.53191	6.10529e-07	2.99185e-05
1418966_a_at	AK014521	Mm.62982	discoidin, CUB and LCCL domain containing 1	Dcbld1	---	66686	8.77707	8.91303	8.549	7.90352	8.04739	7.61321	0.53912	6.12443e-07	2.99477e-05
1423176_at	BQ266486	Mm.259673	transducer of ErbB-2.1	Tob1	---	22057	9.89436	9.90547	9.909	10.8564	10.7352	10.5277	1.75365	6.15844e-07	2.99847e-05
1460206_at	NM_019518	Mm.276573	GRP1 (general receptor for phosphoinositides 1)-associated scaffold protein	Grasp	---	56149	8.81922	8.79595	9.06555	9.77586	9.58847	9.87188	1.80721	6.22822e-07	3.02596e-05
1417614_at	NM_007710	Mm.2375	creatine kinase, muscle	Ckm	---	12715	6.90973	6.98351	6.91502	7.83949	8.07703	7.74131	1.93734	6.32291e-07	3.0654e-05
1417810_a_at	NM_011862	Mm.23978	potassium voltage gated channel, Shab-related subfamily, member 1 /// protein kinase C and casein kinase substrate in neurons 2	Kcnb1 /// Pacsin2	---	16500 /// 23970	11.242	11.2524	11.1348	11.9123	11.8299	11.918	1.60151	6.3462e-07	3.07013e-05
1424478_at	AF342737	Mm.292107	Bardet-Biedl syndrome 2 homolog (human)	Bbs2	ENSMUSG00000031755	67378	10.0004	10.1258	9.88424	9.27238	9.29051	8.8221	0.547708	6.36073e-07	3.07061e-05
1426810_at	BC026605	Mm.260479	jumonji domain containing 1A	Jmjd1a	---	104263	11.0851	10.9987	10.9532	10.247	10.2662	9.8319	0.540312	6.41406e-07	3.08978e-05
1451765_a_at	AF136571	Mm.10211	ectonucleoside triphosphate diphosphohydrolase 5	Entpd5	---	12499	6.06351	5.76114	5.76085	6.96789	6.9705	6.87326	2.11538	6.42801e-07	3.08994e-05
1425312_s_at	BC016190	Mm.229207	DNA segment, Chr 11, ERATO Doi 636, expressed	D11Ertd636e	---	52670	8.81181	8.82844	8.70278	7.95668	7.7882	7.53951	0.495187	6.44698e-07	3.0925e-05
1422449_s_at	NM_011992	Mm.1782	reticulocalbin 2	Rcn2	---	26611	9.57683	9.4754	9.63033	10.2746	10.2952	10.6074	1.78523	6.54589e-07	3.13333e-05
1454971_x_at	BB357514	Mm.153272	TSC22 domain family, member 1	Tsc22d1	ENSMUSG00000022010	21807	13.8458	13.8104	13.8825	13.5145	13.4336	13.4293	0.765118	6.58487e-07	3.13874e-05
1426968_a_at	BG073496	Mm.274376	retinol dehydrogenase 10 (all-trans)	Rdh10	---	98711	7.73502	7.48873	7.69148	8.68316	8.26441	8.72439	1.89585	6.58175e-07	3.14386e-05
1448698_at	NM_007631	Mm.273049	cyclin D1	Ccnd1	---	12443	9.70161	9.6739	9.8356	8.72637	8.49787	8.99071	0.502659	6.66816e-07	3.17178e-05
1417250_at	NM_013916	Mm.435574	ring finger protein 12	Rnf12	---	19820	10.5532	10.3107	10.5041	11.1665	10.9584	11.3571	1.63424	6.72407e-07	3.19168e-05
1452469_a_at	BF578669	Mm.188516	smoothelin	Smtn	ENSMUSG00000020439	29856	7.09625	7.32116	7.37755	8.15009	8.17403	8.69788	2.12646	6.79488e-07	3.21856e-05
1420530_at	AW553317	Mm.101885	neuronal d4 domain family member	Neud4	ENSMUSG00000030584	29861	8.34745	8.449	8.51686	7.40171	7.5162	7.44746	0.506506	7.02711e-07	3.32163e-05
1418753_at	NM_013529	Mm.24402	glutamine fructose-6-phosphate transaminase 2	Gfpt2	ENSMUSG00000020363	14584	9.82294	9.87948	9.69965	8.86821	8.96362	9.01514	0.556061	7.12979e-07	3.36315e-05
1417785_at	NM_134102	Mm.279805	phospholipase A1 member A	Pla1a	---	85031	6.66987	6.75747	6.49395	7.59969	7.71545	7.33018	1.87767	7.33385e-07	3.45224e-05
1416899_at	NM_009482	Mm.10205	undifferentiated embryonic cell transcription factor 1	Utf1	---	22286	12.2339	12.3984	12.3248	11.6399	11.749	11.5267	0.62505	7.36284e-07	3.4587e-05
1426983_at	BM244005	Mm.52297	formin binding protein 1	Fnbp1	---	14269	7.15198	7.22612	7.37978	8.17515	7.98287	8.37263	1.90406	7.39776e-07	3.46793e-05
1449279_at	NM_030677	Mm.371561	glutathione peroxidase 2	Gpx2	---	14776	7.24816	7.55666	7.13323	6.3126	6.42587	6.04463	0.483241	7.41612e-07	3.46937e-05
1448395_at	BI658627	Mm.281691	secreted frizzled-related sequence protein 1	Sfrp1	---	20377	8.6267	8.59983	8.40981	9.50966	9.48112	9.6891	2.03779	7.55679e-07	3.5279e-05
1425545_x_at	M86502	Mm.33263	histocompatibility 2, D region locus 1	H2-D1	---	14964	8.15263	8.23389	8.24521	7.27487	7.3613	7.2703	0.53305	7.64383e-07	3.56121e-05
1420505_a_at	AF326545	Mm.278865	syntaxin binding protein 1	Stxbp1	---	20910	6.81172	6.62057	6.8043	7.66484	7.34009	7.83847	1.83365	7.66909e-07	3.56566e-05
1416656_at	NM_033444	Mm.29524	chloride intracellular channel 1	Clic1	---	114584	9.37737	9.43463	9.57256	10.1479	10.1804	10.2245	1.65133	7.6856e-07	3.56602e-05
1416638_at	NM_015772	Mm.39487	sal-like 2 (Drosophila)	Sall2	---	50524	5.09255	5.17286	5.42961	6.4099	6.19424	6.47488	2.19523	7.72663e-07	3.57774e-05
1424178_at	BC014728	Mm.212927	transmembrane protein 38a	Tmem38a	---	74166	6.21612	6.31371	6.46562	7.36479	7.30796	7.32625	2.00832	7.77946e-07	3.59487e-05
1434445_at	BB403657	Mm.322931	DNA segment, Chr 15, Wayne State University 169, expressed	D15Wsu169e	ENSMUSG00000033697	223666	7.0627	6.93269	6.92668	8.17763	7.8048	8.19247	2.13359	7.86818e-07	3.62848e-05
1417065_at	NM_007913	Mm.181959	early growth response 1	Egr1	---	13653	7.25781	7.85085	7.80516	6.48186	6.73705	6.72561	0.506417	7.94315e-07	3.65562e-05
1418258_s_at	NM_133796	Mm.246436	dynein light chain LC8-type 2	Dynll2	ENSMUSG00000020483	68097	10.9838	10.8152	11.0367	11.6806	11.6175	11.6464	1.63021	7.97087e-07	3.66095e-05
1427306_at	X83932	Mm.226037	ryanodine receptor 1, skeletal muscle	Ryr1	ENSMUSG00000030592	20190	5.84516	5.64117	5.96855	6.79903	6.732	7.23747	2.15895	8.03016e-07	3.68073e-05
1438554_x_at	AU044391	Mm.27955	eukaryotic translation initiation factor 4H	Eif4h	ENSMUSG00000040731	22384	12.7921	12.7625	12.8141	13.2078	13.1865	13.2448	1.3412	8.13268e-07	3.72021e-05
1424560_at	U87814	Mm.2534	proline-serine-threonine phosphatase-interacting protein 1	Pstpip1	ENSMUSG00000032322	19200	6.8089	6.33902	6.65598	7.67157	7.44998	7.95824	2.14815	8.20266e-07	3.73715e-05
1426555_at	AK014680	Mm.34126	serine carboxypeptidase 1	Scpep1	ENSMUSG00000000278	74617	11.4966	11.6155	11.436	12.285	12.2558	12.4919	1.78823	8.23605e-07	3.73736e-05
1424356_a_at	BC024445	Mm.153566	meteorin, glial cell differentiation regulator-like	Metrnl	ENSMUSG00000039208	210029	5.181	4.90843	5.00526	6.11847	6.0671	6.34983	2.22907	8.19442e-07	3.74091e-05
1427243_at	BI248354	Mm.243632	expressed sequence AA536743	AA536743	---	100532	9.15436	8.93083	9.19637	8.40686	8.25709	8.39046	0.598172	8.2302e-07	3.74218e-05
1449949_a_at	U90715	Mm.66222	coxsackievirus and adenovirus receptor	Cxadr	---	13052	6.68939	6.6022	6.61563	7.48749	7.58782	7.52038	1.86373	8.40845e-07	3.80797e-05
1425536_at	D29797	Mm.272264	syntaxin 3	Stx3	---	20908	9.55053	9.5165	9.75463	10.2246	10.2899	10.408	1.6259	8.513e-07	3.81722e-05
1438251_x_at	BB559067	Mm.30156	HtrA serine peptidase 1	Htra1	---	56213	9.81562	9.47124	9.62518	8.9115	8.70694	8.72261	0.552676	8.48553e-07	3.82001e-05
1420086_x_at	BB709552	Mm.4956	fibroblast growth factor 4	Fgf4	---	14175	10.3152	10.2647	10.301	9.60841	9.37557	9.21662	0.541406	8.47348e-07	3.82216e-05
1448315_a_at	NM_133705	Mm.274180	pyrroline-5-carboxylate reductase family, member 2	Pycr2	---	69051	9.83731	10.1186	9.87815	10.5721	10.6591	10.62	1.59698	8.51296e-07	3.82476e-05
1437670_x_at	BB113673	Mm.30246	CD151 antigen	Cd151	---	12476	10.0622	10.0574	10.1271	10.7363	10.6283	10.7188	1.52937	8.46408e-07	3.82553e-05
1421141_a_at	BG962849	Mm.234965	forkhead box P1	Foxp1	---	108655	9.22295	9.09384	9.37082	8.48509	8.20974	8.63042	0.58001	8.6562e-07	3.87378e-05
1438312_s_at	BB324823	Mm.182396	latent transforming growth factor beta binding protein 3	Ltbp3	ENSMUSG00000024940	16998	6.41923	6.22008	6.27243	7.32965	7.58399	7.37604	2.20078	8.90777e-07	3.9707e-05
1448507_at	BC019531	Mm.247951	EF hand domain containing 1	Efhd1	---	98363	4.11594	4.58502	4.54794	6.40821	5.86055	6.26518	3.53574	8.90271e-07	3.97625e-05
1424947_at	BC023347	Mm.128627	dynein cytoplasmic 1 light intermediate chain 1	Dync1li1	---	235661	10.1302	10.0273	10.1153	10.7817	10.7768	10.7585	1.60461	9.07596e-07	4.03774e-05
1448111_at	NM_018737	Mm.2065	cytidine 5'-triphosphate synthase 2	Ctps2	ENSMUSG00000031360	55936	8.57595	8.46972	8.56105	9.33836	9.27577	9.19157	1.66428	9.29541e-07	4.12727e-05
1418362_at	NM_009556	Mm.285848	zinc finger protein 42	Zfp42	---	22702	13.1277	13.1214	13.0213	12.7568	12.6835	12.5645	0.746702	9.36311e-07	4.14112e-05
1420620_a_at	NM_011883	Mm.274360	ring finger protein 13	Rnf13	ENSMUSG00000036503	24017	7.87335	7.80258	7.75427	7.00262	7.07246	6.72939	0.547058	9.36023e-07	4.14793e-05
1418791_at	AF326561	Mm.143603	SH3-domain GRB2-like 2	Sh3gl2	---	20404	9.23087	9.19948	9.23918	8.14831	8.13863	7.60102	0.424268	9.47728e-07	4.16725e-05
1448759_at	M28052	Mm.35287	interleukin 2 receptor, beta chain	Il2rb	---	16185	5.20477	5.14385	5.17171	6.07969	6.47817	6.41376	2.24027	9.46897e-07	4.17168e-05
1417022_at	NM_007515	Mm.5140	solute carrier family 7 (cationic amino acid transporter, y+ system), member 3	Slc7a3	---	11989	12.0664	12.121	11.9791	11.5601	11.5802	11.3377	0.6775	9.45222e-07	4.1724e-05
1419490_at	BB804965	Mm.244319	expressed sequence AW049604	AW049604	---	106014	5.60621	5.88475	5.84051	6.8405	6.79101	6.84556	2.07795	9.54081e-07	4.17899e-05
1452123_s_at	BG067753	Mm.27789	FERM domain containing 4B	Frmd4b	---	232288	6.47858	6.24736	6.62551	5.25729	5.11332	4.96611	0.400369	9.53007e-07	4.18236e-05
1416627_at	NM_016907	Mm.104955	serine protease inhibitor, Kunitz type 1	Spint1	---	20732	9.78689	9.88546	9.80317	10.6377	10.58	11.0064	1.90812	9.57533e-07	4.18602e-05
1449109_at	NM_007706	Mm.4132	suppressor of cytokine signaling 2	Socs2	---	216233	10.9478	11.0206	10.9817	10.2457	10.3279	10.2706	0.61473	9.60519e-07	4.191e-05
1456009_x_at	BB556978	Mm.326089	topoisomerase (DNA) III beta	Top3b	---	21976	10.42	10.308	10.4738	9.80485	9.66821	9.67765	0.623522	9.63871e-07	4.19756e-05
1424351_at	AF334269	Mm.27289	WAP four-disulfide core domain 2	Wfdc2	---	67701	9.84739	9.88719	9.92175	10.4022	10.5081	10.6537	1.55586	9.76335e-07	4.24369e-05
1422642_at	BB012489	Mm.140601	CDC42 effector protein (Rho GTPase binding) 3	Cdc42ep3	---	260409	7.0952	6.95483	7.02508	6.12054	5.90554	6.04225	0.499352	9.80604e-07	4.2541e-05
1433883_at	AV122663	Mm.295124	tropomyosin 4	Tpm4	---	326618	11.1557	11.0532	11.3272	11.6774	11.6358	11.9053	1.47538	9.83983e-07	4.26061e-05
1449968_s_at	NM_022816	Mm.352763	acyl-CoA thioesterase 9 /// acyl-CoA thioesterase 10	Acot10 /// Acot9	ENSMUSG00000025287	56360 /// 64833	11.0003	11.0628	11.0174	10.3199	10.2958	10.1972	0.592685	9.87709e-07	4.26859e-05
1418712_at	NM_021454	Mm.34268	CDC42 effector protein (Rho GTPase binding) 5	Cdc42ep5	---	58804	8.62335	8.67484	8.60375	7.76298	7.76628	7.59144	0.526427	9.92699e-07	4.282e-05
1456085_x_at	AV169215	Mm.30246	CD151 antigen	Cd151	---	12476	10.6086	10.5891	10.5322	11.2118	11.2196	11.2592	1.57412	9.96024e-07	4.28819e-05
1451074_at	AF037205	Mm.274360	ring finger protein 13	Rnf13	ENSMUSG00000036503	24017	8.99092	8.8296	8.90897	8.31186	8.01151	7.91814	0.564982	1.00552e-06	4.32087e-05
1433496_at	AV122321	Mm.273836	glycosyltransferase 25 domain containing 1	Glt25d1	---	234407	8.98385	8.86381	8.78587	9.83606	9.73111	10.13	2.05608	1.01206e-06	4.34076e-05
1426235_a_at	AI391218	Mm.210745	glutamate-ammonia ligase (glutamine synthetase)	Glul	ENSMUSG00000026473	14645	11.0208	11.0691	11.1047	10.2418	10.3059	9.98709	0.544284	1.01657e-06	4.35189e-05
1448123_s_at	NM_009369	Mm.14455	transforming growth factor, beta induced	Tgfbi	ENSMUSG00000035493	21810	7.57815	7.68609	7.36699	6.65152	6.65125	6.21293	0.487838	1.01985e-06	4.35772e-05
1450388_s_at	BC004850	Mm.10153	twisted gastrulation homolog 1 (Drosophila)	Twsg1	---	65960	8.39246	8.36148	8.51291	9.16586	9.05779	9.34373	1.70278	1.02393e-06	4.35873e-05
1418910_at	NM_007557	Mm.595	bone morphogenetic protein 7	Bmp7	---	12162	5.11189	5.09344	5.25256	6.28932	6.08492	6.2054	2.06188	1.02385e-06	4.36657e-05
1423321_at	BI078799	Mm.29874	myeloid-associated differentiation marker	Myadm	ENSMUSG00000068566	50918	11.0797	11.2771	11.2717	10.1455	10.2786	10.642	0.556721	1.03151e-06	4.37456e-05
1419606_a_at	NM_011618	Mm.358643	troponin T1, skeletal, slow	Tnnt1	ENSMUSG00000064179	21955	7.2575	7.38253	7.30368	8.30334	8.14513	8.32162	1.92872	1.03102e-06	4.38068e-05
1418304_at	NM_130878	Mm.156506	protocadherin 21	Pcdh21	---	170677	6.24505	5.67484	5.76868	7.15568	7.10737	7.15742	2.39918	1.04844e-06	4.39703e-05
1449228_at	AF326561	Mm.143603	SH3-domain GRB2-like 2	Sh3gl2	---	20404	7.35822	7.44697	7.36024	6.04781	6.26633	6.4071	0.453623	1.04749e-06	4.40122e-05
1460238_at	NM_018857	Mm.17510	mesothelin	Msln	---	56047	6.86518	6.50591	6.63325	7.73606	7.59988	7.56277	1.95601	1.04431e-06	4.40417e-05
1418518_at	NM_011046	Mm.5241	furin (paired basic amino acid cleaving enzyme)	Furin	---	18550	6.79715	6.6684	6.81079	7.68077	7.56555	8.09011	2.04487	1.05221e-06	4.40471e-05
1451056_at	BB034143	Mm.18347	proteasome (prosome, macropain) 26S subunit, non-ATPase, 7	Psmd7	---	17463	11.2754	11.3867	11.2381	10.6626	10.7835	10.4671	0.63275	1.04748e-06	4.40934e-05
1434777_at	BG064871	Mm.1055	v-myc myelocytomatosis viral oncogene homolog 1, lung carcinoma derived (avian)	Mycl1	---	16918	6.79866	6.41364	6.73276	7.59683	7.58624	7.86152	2.05992	1.04374e-06	4.40993e-05
1434036_at	AV024771	Mm.215481	metastasis suppressor 1	Mtss1	ENSMUSG00000022353	211401	10.5789	10.6659	10.6811	10.0114	9.98836	9.92553	0.630784	1.0419e-06	4.41039e-05
1423259_at	BB121406	Mm.283273	inhibitor of DNA binding 4	Id4	---	15904	5.42081	5.30031	5.34129	4.51436	4.32479	4.36394	0.516653	1.05587e-06	4.41192e-05
1425400_a_at	BC025116	Mm.272646	Cbp/p300-interacting transactivator, with Glu/Asp-rich carboxy-terminal domain, 4	Cited4	---	56222	7.32152	6.94731	7.35795	6.13105	6.04391	6.39941	0.495788	1.05802e-06	4.41278e-05
1452387_a_at	AI156725	Mm.21145	angiomotin like 2	Amotl2	ENSMUSG00000032531	56332	10.2842	9.98199	10.355	9.60371	9.32824	9.71481	0.633728	1.07355e-06	4.46932e-05
1455007_s_at	BI648645	Mm.200423	glutamic pyruvate transaminase (alanine aminotransferase) 2	Gpt2	---	108682	9.91525	9.80006	9.97601	9.27766	8.9903	9.18952	0.597671	1.07648e-06	4.47329e-05
1425565_at	BI153474	Mm.28840	RE1-silencing transcription factor	Rest	---	19712	11.062	11.1121	11.0404	10.4782	10.3488	10.4019	0.632896	1.07933e-06	4.47696e-05
1452163_at	BB151715	Mm.292415	E26 avian leukemia oncogene 1, 5' domain	Ets1	ENSMUSG00000032035	23871	4.41897	3.78225	4.51199	5.49888	5.03144	5.45465	2.13769	1.08357e-06	4.48632e-05
1448812_at	NM_016677	Mm.313619	hippocalcin-like 1	Hpcal1	---	53602	9.4668	9.38112	9.635	10.2916	10.1829	10.2276	1.67416	1.14005e-06	4.71158e-05
1438556_a_at	BB224629	Mm.38445	tropomodulin 3	Tmod3	---	50875	8.75609	8.53869	8.62507	9.60796	9.52509	9.29587	1.79268	1.15445e-06	4.76244e-05
1434333_a_at	AW557946	Mm.1881	protein kinase D2	Prkd2	---	101540	5.29192	5.13923	5.65334	6.25436	5.97353	6.52184	1.85245	1.16551e-06	4.79932e-05
1451112_s_at	BC024876	Mm.222867	death-associated protein	Dap	---	223453	8.54509	8.34366	8.49037	9.20594	9.07726	9.19915	1.62607	1.18495e-06	4.8268e-05
1449090_a_at	NM_009535	Mm.4558	Yamaguchi sarcoma viral (v-yes) oncogene homolog 1	Yes1	ENSMUSG00000014932	22612	9.7789	9.54769	9.57861	8.9688	8.77384	8.61546	0.556043	1.18297e-06	4.82743e-05
1426801_at	BB756379	Mm.274399	septin 8	Sept8	---	20362	6.44947	6.439	6.62206	7.47682	7.24492	7.71137	1.97142	1.1802e-06	4.83351e-05
1423813_at	BC003427	Mm.286488	kinesin family member 22	Kif22	---	110033	10.086	10.1217	10.1098	10.6152	10.7369	10.7828	1.52311	1.17607e-06	4.83403e-05
1427479_at	AA413531	Mm.327146	eukaryotic translation initiation factor 1A /// predicted gene, EG266459 /// similar to GLE1 RNA export mediator-like (yeast /// predicted gene, EG435337 /// expressed sequence BB287469 /// predicted gene, EG544883 /// similar to X-linked eukaryotic translation initiation factor 1A /// predicted gene, EG666806 /// predicted gene, EG666862	BB287469 /// EG266459 /// EG435337 /// EG544883 /// EG666806 /// EG666862 /// Eif1a /// LOC432715 /// LOC546233 /// LOC623167 /// LOC627878 /// LOC627881 /// LOC630607 /// LOC640794 /// LOC641136	ENSMUSG00000071217	13664 /// 266459 /// 432715 /// 435337 /// 544881 /// 544883 /// 546233 /// 623167 /// 627878 /// 627881 /// 630607 /// 640794 /// 641136 /// 666806 /// 666862	10.7466	10.6618	9.29178	9.9911	9.9745	8.45469	0.591041	1.18248e-06	4.83412e-05
1455019_x_at	BB818012	Mm.334999	cytoskeleton-associated protein 4	Ckap4	---	216197	10.6843	10.7035	10.7859	9.76356	9.64472	10.168	0.553297	1.1789e-06	4.8369e-05
1455908_a_at	AV102733	Mm.34126	serine carboxypeptidase 1	Scpep1	ENSMUSG00000000278	74617	11.6062	11.485	11.3642	12.2079	11.9759	11.8742	1.44893	1.20493e-06	4.89939e-05
1426236_a_at	AI391218	Mm.210745	glutamate-ammonia ligase (glutamine synthetase)	Glul	ENSMUSG00000026473	14645	12.5452	12.496	12.5737	12.0022	11.9009	11.7049	0.631991	1.20824e-06	4.90406e-05
1422937_at	NM_022721	Mm.150813	frizzled homolog 5 (Drosophila)	Fzd5	---	14367	9.41035	9.16714	9.11898	8.19735	8.45891	8.16868	0.520322	1.21983e-06	4.94225e-05
1427445_a_at	BC025840	Mm.373672	titin	Ttn	ENSMUSG00000047319	22138	9.09251	8.79704	8.84606	8.36743	7.98522	7.9959	0.576448	1.23289e-06	4.98629e-05
1448894_at	NM_008012	Mm.5378	aldo-keto reductase family 1, member B8	Akr1b8	---	14187	9.02982	9.09868	8.90794	8.26729	8.2423	8.25709	0.592901	1.23569e-06	4.98872e-05
1417963_at	NM_011125	Mm.6105	phospholipid transfer protein	Pltp	---	18830	9.25362	9.22131	9.36889	10.1357	9.97706	10.648	1.98616	1.26383e-06	5.09325e-05
1418741_at	NM_013566	Mm.58	integrin beta 7	Itgb7	ENSMUSG00000001281	16421	8.21787	8.58259	8.23301	7.46052	7.74979	7.33121	0.562745	1.29093e-06	5.19323e-05
1437626_at	BB031791	Mm.259321	zinc finger protein 36, C3H type-like 2	Zfp36l2	---	12193	9.59983	9.55367	9.79557	10.294	10.1844	10.6794	1.6705	1.30573e-06	5.23423e-05
1421679_a_at	NM_007669	Mm.195663	cyclin-dependent kinase inhibitor 1A (P21)	Cdkn1a	---	12575	8.96009	8.80331	9.04761	9.70801	9.6836	9.75117	1.71621	1.3038e-06	5.23575e-05
1426864_a_at	BB698413	Mm.4974	neural cell adhesion molecule 1	Ncam1	---	17967	8.19331	8.04792	8.05914	9.02058	8.75381	8.97964	1.76608	1.31672e-06	5.26896e-05
1420827_a_at	BG065754	Mm.2103	cyclin G1	Ccng1	---	12450	12.2156	11.9	12.1345	12.6653	12.4472	12.6262	1.41101	1.33479e-06	5.33187e-05
1418687_at	NM_018790	Mm.25405	activity regulated cytoskeletal-associated protein	Arc	ENSMUSG00000022602	11838	8.05364	8.11772	8.28253	7.09422	7.18694	7.51079	0.541516	1.33835e-06	5.33669e-05
1426239_s_at	BC016642	Mm.203747	arrestin, beta 2	Arrb2	---	216869	8.218	8.2929	8.42536	8.97984	8.94697	9.1874	1.65505	1.35628e-06	5.3987e-05
1416594_at	BI658627	Mm.281691	secreted frizzled-related sequence protein 1	Sfrp1	---	20377	8.72204	8.80005	8.68998	9.50221	9.53326	9.29034	1.63192	1.36807e-06	5.43612e-05
1422068_at	NM_011141	Mm.388885	POU domain, class 3, transcription factor 1	Pou3f1	---	18991	7.38625	7.57675	7.38713	6.39896	6.71441	6.47127	0.528172	1.37494e-06	5.45384e-05
1423161_s_at	BQ044290	Mm.392726	sprouty protein with EVH-1 domain 1, related sequence	Spred1	---	114715	9.99884	10.0361	10.0407	9.36058	9.355	9.26702	0.617031	1.38253e-06	5.47437e-05
1423411_at	BI099836	Mm.36863	cDNA sequence BC013481	BC013481	---	245945	5.7545	6.09901	5.84872	7.29952	7.01917	7.44823	2.61361	1.38848e-06	5.48838e-05
1416442_at	NM_010499	Mm.399	immediate early response 2	Ier2	---	15936	10.807	10.9767	10.8816	10.1085	10.3476	10.3251	0.647564	1.39712e-06	5.51292e-05
1426206_at	BC020129	Mm.293315	roundabout homolog 4 (Drosophila)	Robo4	ENSMUSG00000032125	74144	6.06351	6.76672	6.24619	5.24685	5.37185	5.16222	0.473254	1.39974e-06	5.51365e-05
1453683_a_at	AV126179	Mm.9916	centrosomal protein 55	Cep55	ENSMUSG00000024989	74107	8.85306	8.82467	8.75319	8.02036	7.79032	7.46682	0.486565	1.41896e-06	5.57967e-05
1455956_x_at	AV310588	Mm.333406	cyclin D2	Ccnd2	---	12444	7.08086	7.29452	7.14623	5.94371	6.04192	6.30283	0.477226	1.4298e-06	5.61258e-05
1418703_at	NM_020296	Mm.259667	RNA binding motif, single stranded interacting protein 1	Rbms1	ENSMUSG00000026970	56878	10.2629	10.0919	10.2897	11.0219	10.7436	11.3184	1.76789	1.43314e-06	5.61599e-05
1452242_at	AK004655	Mm.9916	centrosomal protein 55	Cep55	ENSMUSG00000024989	74107	11.5498	11.559	11.4755	10.9716	10.7261	10.4719	0.576638	1.44424e-06	5.64971e-05
1438385_s_at	BB068040	Mm.200423	glutamic pyruvate transaminase (alanine aminotransferase) 2	Gpt2	---	108682	10.1036	10.0642	10.14	9.49665	9.21521	9.23496	0.581939	1.45444e-06	5.67983e-05
1460038_at	BG065255	---	POU domain, class 3, transcription factor 1	Pou3f1	---	18991	7.73667	7.98238	7.949	6.2895	6.53498	5.64164	0.311816	1.45771e-06	5.6828e-05
1423187_at	BF160931	Mm.371666	gamma-aminobutyric acid (GABA-A) receptor-associated protein-like 2	Gabarapl2	ENSMUSG00000031950	93739	11.8263	11.9015	11.84	11.1782	11.2427	10.8628	0.593156	1.47315e-06	5.73317e-05
1423911_at	BC023062	Mm.205569	protein phosphatase 2, regulatory subunit B (B56), alpha isoform	Ppp2r5a	---	226849	10.626	10.7251	10.6365	11.3403	11.431	11.775	1.82446	1.49066e-06	5.78146e-05
1436392_s_at	BB550860	Mm.3629	transcription factor AP-2, gamma	Tcfap2c	---	21420	10.0789	9.52577	9.90755	10.8512	10.5359	10.4918	1.74044	1.48817e-06	5.78169e-05
1424613_at	BC020004	Mm.103439	G protein-coupled receptor, family C, group 5, member B	Gprc5b	---	64297	6.43005	6.15408	5.55177	7.42086	7.81319	7.28671	2.82473	1.49432e-06	5.78577e-05
1423748_at	BC027196	Mm.34411	pyruvate dehydrogenase kinase, isoenzyme 1	Pdk1	---	228026	9.80396	9.96956	9.88938	9.0229	9.35644	9.1002	0.604796	1.50158e-06	5.7941e-05
1450017_at	BG065754	Mm.2103	cyclin G1	Ccng1	---	12450	11.0268	10.8699	11.0658	11.6412	11.433	11.8822	1.58981	1.49998e-06	5.79777e-05
1424826_s_at	BC024131	Mm.215481	metastasis suppressor 1	Mtss1	ENSMUSG00000022353	211401	9.70484	9.77418	9.78767	9.06891	9.11499	8.94768	0.611803	1.52491e-06	5.87415e-05
1423089_at	AK017725	Mm.38445	tropomodulin 3	Tmod3	---	50875	8.72527	8.52765	8.58809	9.54384	9.52774	9.24075	1.77861	1.52926e-06	5.8809e-05
1453283_at	AI549850	Mm.2325	phosphoglucomutase 1	Pgm1	---	66681	8.57886	8.65505	8.50501	9.36884	9.40523	9.15394	1.65969	1.54685e-06	5.92844e-05
1420929_at	BQ031240	Mm.218891	catenin (cadherin associated protein), alpha-like 1	Ctnnal1	---	54366	9.1129	8.86529	9.08178	8.23883	8.12276	7.89827	0.527859	1.54441e-06	5.92913e-05
1439051_a_at	BE985602	---	MAP/microtubule affinity-regulating kinase 4	Mark4	---	232944	6.90921	7.02573	7.03209	7.85272	8.0815	8.73838	2.42175	1.5511e-06	5.93474e-05
1417688_at	NM_030565	Mm.320355	cDNA sequence BC004044	BC004044	ENSMUSG00000025854	80752	6.71961	6.46483	6.64931	7.46505	7.46689	7.85861	1.9972	1.55421e-06	5.93661e-05
1421255_a_at	NM_013879	Mm.38551	calcium binding protein 1	Cabp1	---	29867	7.92785	8.36303	8.09464	7.1759	7.38209	7.12858	0.53745	1.59363e-06	6.07695e-05
1418631_at	BI694835	Mm.332967	ubiquitin-conjugating enzyme E2H	Ube2h	ENSMUSG00000039159	22214	8.80212	8.78754	8.83305	9.5559	9.64914	9.36679	1.65031	1.60523e-06	6.10069e-05
1434542_at	BI648645	Mm.200423	glutamic pyruvate transaminase (alanine aminotransferase) 2	Gpt2	---	108682	8.89323	8.65241	8.84511	8.12809	7.87984	8.17901	0.601328	1.60334e-06	6.10372e-05
1455254_at	AV250006	Mm.206868	RIKEN cDNA 4833420G11 gene	4833420G11Rik	---	108863	9.88286	9.97814	9.89183	9.29976	9.29939	9.33489	0.657327	1.61413e-06	6.12423e-05
1423315_at	AW489168	Mm.7660	Bcl-2 binding component 3	Bbc3	---	170770	9.04733	8.96649	9.22862	9.69596	9.75949	10.0166	1.67566	1.62045e-06	6.13795e-05
1450745_at	NM_052993	Mm.102752	core 1 synthase, glycoprotein-N-acetylgalactosamine 3-beta-galactosyltransferase, 1	C1galt1	---	94192	8.39861	8.2542	8.25378	9.13583	9.11429	8.92365	1.69102	1.63781e-06	6.19336e-05
1421929_at	BB706548	Mm.400747	Eph receptor A4	Epha4	ENSMUSG00000026235	13838	6.35674	6.40794	6.09908	5.52759	5.24324	5.17689	0.512207	1.65609e-06	6.2521e-05
1419700_a_at	NM_008935	Mm.6250	prominin 1	Prom1	ENSMUSG00000029086	19126	6.03472	5.57161	6.09447	6.9598	6.65842	6.96823	1.95175	1.68391e-06	6.34656e-05
1448956_at	NM_019990	Mm.28896	START domain containing 10	Stard10	---	56018	7.35845	7.84165	8.03071	8.7568	8.68841	9.0836	2.16972	1.6898e-06	6.35817e-05
1453412_a_at	BI652727	Mm.272312	SEC14-like 1 (S. cerevisiae)	Sec14l1	ENSMUSG00000020823	74136	9.31933	9.2337	9.58567	10.1153	9.93785	10.845	1.91977	1.72404e-06	6.4763e-05
1434496_at	BM947855	Mm.259022	polo-like kinase 3 (Drosophila)	Plk3	---	12795	8.68432	8.61822	8.87803	7.98953	7.81445	8.14915	0.598007	1.73139e-06	6.48243e-05
1424527_at	AF366393	Mm.258739	protein phosphatase 2, regulatory subunit B, delta isoform	Ppp2r2d	---	52432	10.9852	11.059	11.0685	10.3966	10.4114	10.3335	0.634727	1.73048e-06	6.48973e-05
1429897_a_at	AK009258	Mm.37332	DNA segment, Chr 16, ERATO Doi 472, expressed	D16Ertd472e	---	67102	9.3514	9.25818	9.37205	8.67474	8.41444	8.51261	0.57799	1.76019e-06	6.57939e-05
1433575_at	BG083485	---	similar to Transcription factor SOX-4	LOC672274	---	672274	9.22872	9.17626	9.31281	8.43622	8.04644	8.4871	0.532841	1.77205e-06	6.61284e-05
1449484_at	AF031035	Mm.32506	stanniocalcin 2	Stc2	---	20856	7.86025	7.78882	7.78639	6.57459	6.97854	6.51636	0.465035	1.78435e-06	6.6369e-05
1418507_s_at	NM_007706	Mm.4132	suppressor of cytokine signaling 2	Socs2	---	216233	10.3021	10.3888	10.3486	9.58763	9.75511	9.66066	0.624889	1.78238e-06	6.64045e-05
1450029_s_at	NM_133721	Mm.335520	integrin alpha 9	Itga9	---	104099	7.23563	7.27268	6.96053	6.2328	6.2526	6.19596	0.526913	1.81438e-06	6.73754e-05
1439771_s_at	BG070246	Mm.27652	DNA segment, Chr 13, ERATO Doi 608, expressed	D13Ertd608e	---	52673	6.03359	6.08859	5.55344	5.16224	4.98762	4.64927	0.515726	1.84982e-06	6.85794e-05
1423754_at	BC010291	Mm.141021	interferon induced transmembrane protein 3	Ifitm3	---	66141	13.3006	13.1239	13.339	13.6624	13.5281	13.6452	1.2816	1.86815e-06	6.91459e-05
1426567_a_at	AW061073	Mm.29247	PQ loop repeat containing 1	Pqlc1	---	66943	7.93416	8.12895	7.81671	7.09384	7.24314	7.18163	0.581202	1.8846e-06	6.9641e-05
1436665_a_at	BB554226	Mm.272251	latent transforming growth factor beta binding protein 4	Ltbp4	---	108075	10.8273	10.8885	10.9323	9.97925	10.065	10.3716	0.599538	1.90123e-06	7.01413e-05
1450704_at	NM_010544	---	Indian hedgehog	Ihh	---	16147	4.71551	4.78793	4.69042	5.58608	5.81385	5.70555	1.96191	1.92369e-06	7.08548e-05
1448562_at	NM_009477	Mm.4610	uridine phosphorylase 1	Upp1	---	22271	12.7307	12.7319	12.6972	13.179	13.1776	13.0649	1.33889	1.93497e-06	7.10398e-05
1420852_a_at	AV306734	Mm.258094	UDP-GlcNAc:betaGal beta-1,3-N-acetylglucosaminyltransferase 2	B3gnt2	---	53625	8.1497	8.30753	8.40897	7.37983	7.34402	7.25144	0.515852	1.9327e-06	7.10713e-05
1428878_a_at	AI595920	Mm.340968	phosphatidylinositol transfer protein, cytoplasmic 1	Pitpnc1	ENSMUSG00000040430	71795	8.27934	8.28417	8.16262	7.5939	7.43917	7.20113	0.564018	1.94098e-06	7.11454e-05
1452359_at	BI248354	Mm.243632	expressed sequence AA536743	AA536743	ENSMUSG00000047881	100532	8.94246	8.77053	8.9097	8.20642	7.97467	8.23523	0.600982	1.95134e-06	7.11799e-05
1419655_at	NM_009389	Mm.24255	transducin-like enhancer of split 3, homolog of Drosophila E(spl)	Tle3	ENSMUSG00000032280	21887	9.81989	9.81651	9.74911	10.4919	10.4401	10.6517	1.6678	1.94577e-06	7.12059e-05
1420892_at	W29605	Mm.306946	wingless-related MMTV integration site 7B	Wnt7b	ENSMUSG00000022382	22422	8.20411	8.28614	8.23797	9.28947	9.30727	10.1527	2.64065	1.95029e-06	7.12563e-05
1422523_at	NM_021882	Mm.16756	silver	Si	ENSMUSG00000025359	20431	7.77725	7.7185	7.5213	8.54884	8.57932	8.25031	1.7269	1.96563e-06	7.15861e-05
1448653_at	U97675	Mm.380914	embryonic ectoderm development	Eed	ENSMUSG00000030619	13626	12.704	12.6654	12.61	12.1568	12.1551	12.1511	0.704648	1.97232e-06	7.17147e-05
1422956_at	NM_033077	Mm.108054	DNA segment, Chr 1, Pasteur Institute 1	D1Pas1	---	110957	8.30068	8.34968	7.68412	7.1753	7.28925	7.00117	0.520255	1.97943e-06	7.18582e-05
1422668_at	NM_011452	Mm.45371	serine (or cysteine) peptidase inhibitor, clade B, member 9b	Serpinb9b	---	20706	6.78454	6.95859	6.88703	6.05197	5.99403	6.08498	0.562599	1.99021e-06	7.2019e-05
1421654_a_at	NM_019390	Mm.243014	lamin A	Lmna	ENSMUSG00000028063	16905	9.24053	9.26902	9.22901	10.14	9.94854	10.486	1.95234	1.98768e-06	7.20424e-05
1417535_at	NM_025785	Mm.37950	F-box protein 25	Fbxo25	ENSMUSG00000038365	66822	7.84593	7.56671	7.802	6.98731	6.592	6.53804	0.492239	2.00318e-06	7.23727e-05
1417305_at	NM_007463	Mm.275397	SPEG complex locus	Speg	---	11790	5.48597	5.56538	5.4934	6.42048	6.4246	6.78009	2.05499	2.02823e-06	7.30453e-05
1427446_s_at	BC025840	Mm.373672	titin	Ttn	ENSMUSG00000047319	22138	8.14574	7.70943	7.99419	7.44584	6.96766	7.16245	0.591825	2.02798e-06	7.31524e-05
1423627_at	AV158882	Mm.252	NAD(P)H dehydrogenase, quinone 1	Nqo1	ENSMUSG00000003849	18104	8.44901	8.41875	8.44319	7.58979	7.54327	7.23278	0.509492	2.0475e-06	7.3506e-05
1431162_a_at	AK020248	Mm.389224	enabled homolog (Drosophila)	Enah	ENSMUSG00000022995	13800	7.31209	7.08946	7.1736	6.43978	6.1084	6.35198	0.539563	2.05088e-06	7.35109e-05
1423747_a_at	BC027196	Mm.34411	pyruvate dehydrogenase kinase, isoenzyme 1	Pdk1	---	228026	10.3419	10.4564	10.2565	9.40172	9.79675	9.07774	0.531989	2.04699e-06	7.36039e-05
1455741_a_at	AW553715	---	endothelin converting enzyme 1	Ece1	ENSMUSG00000057530	230857	8.80212	8.69165	8.81675	9.44165	9.36978	9.47279	1.57788	2.07728e-06	7.43399e-05
1450738_at	NM_016705	Mm.41379	kinesin family member 21A	Kif21a	---	16564	5.41655	5.78488	5.73828	6.69947	6.57557	6.8886	2.12761	2.1092e-06	7.53631e-05
1448551_a_at	BB283676	Mm.44876	tripartite motif protein 2	Trim2	---	80890	8.93498	8.69886	8.8755	9.67074	9.54673	9.59578	1.70421	2.11426e-06	7.54254e-05
1451852_at	AF067060	Mm.376032	2-cell-stage, variable group, member 3	Tcstv3	---	236219	4.90893	5.18392	4.28433	4.02631	4.09771	3.5551	0.538868	2.12383e-06	7.56475e-05
1450005_x_at	NM_134120	Mm.23633	EGF-like-domain, multiple 9	Egfl9	---	106565	6.54082	6.45534	6.74042	7.40426	7.17737	7.70618	1.80732	2.15724e-06	7.67171e-05
1450629_at	AV114522	Mm.33207	LIM domain and actin binding 1	Lima1	ENSMUSG00000023022	65970	8.38187	8.41829	8.30875	9.38681	9.10209	9.0802	1.7734	2.16932e-06	7.70261e-05
1452181_at	BB312117	Mm.334999	cytoskeleton-associated protein 4	Ckap4	---	216197	8.73195	8.75165	8.79636	7.88595	7.82474	8.19531	0.580528	2.17291e-06	7.70331e-05
1417864_at	NM_008828	Mm.316355	phosphoglycerate kinase 1 /// predicted gene, EG433594 /// predicted gene, EG668435	EG433594 /// EG668435 /// Pgk1	---	18655 /// 433594 /// 668435	13.1687	13.2602	13.1879	13.4702	13.5504	13.5224	1.23874	2.20046e-06	7.77667e-05
1448392_at	NM_009242	Mm.291442	secreted acidic cysteine rich glycoprotein	Sparc	---	20692	10.1743	10.1272	10.2615	11.03	10.8927	11.6645	2.05134	2.20033e-06	7.78833e-05
1417999_at	NM_008410	Mm.4266	integral membrane protein 2B	Itm2b	---	16432	10.6982	10.6159	10.6824	11.2647	11.1626	11.1894	1.45424	2.20793e-06	7.79095e-05
1434975_x_at	AA673371	Mm.247625	RIKEN cDNA 4933439C20 gene /// phosphatidylserine decarboxylase pseudogene	4933439C20Rik /// LOC236604	---	236604 /// 66776	9.97833	9.97758	10.2217	10.7654	10.534	10.821	1.57036	2.23409e-06	7.87099e-05
1421287_a_at	NM_008816	Mm.343951	platelet/endothelial cell adhesion molecule 1	Pecam1	---	18613	7.61176	7.52218	7.32967	8.24011	8.4297	8.34087	1.8124	2.24953e-06	7.91311e-05
1456005_a_at	BB667581	Mm.141083	BCL2-like 11 (apoptosis facilitator)	Bcl2l11	---	12125	9.59161	9.60245	9.91596	8.94406	8.82565	8.7812	0.559146	2.27304e-06	7.98343e-05
1448949_at	NM_007607	Mm.1641	carbonic anhydrase 4	Car4	ENSMUSG00000000805	12351	6.06351	6.20709	6.50634	5.26037	5.00603	5.40528	0.491409	2.31525e-06	8.1191e-05
1418470_at	NM_009535	Mm.4558	Yamaguchi sarcoma viral (v-yes) oncogene homolog 1	Yes1	ENSMUSG00000014932	22612	7.5132	7.48463	7.59763	6.80378	6.52771	6.43978	0.524967	2.4306e-06	8.48429e-05
1452309_at	BB409331	Mm.99961	cingulin-like 1 /// similar to cingulin-like 1 isoform 1	Cgnl1 /// LOC677485	ENSMUSG00000032232	677485 /// 68178	8.43606	8.3645	8.28786	9.18049	9.0402	9.30256	1.76439	2.4295e-06	8.49352e-05
1450853_at	AU045006	Mm.103638	transducin-like enhancer of split 4, homolog of Drosophila E(spl)	Tle4	ENSMUSG00000024642	21888	10.9983	11.017	11.0061	10.3101	10.3676	10.4498	0.646067	2.42843e-06	8.50286e-05
1426399_at	BB183736	Mm.26515	von Willebrand factor A domain containing 1	Vwa1	---	246228	6.39669	6.04843	6.45983	5.40873	5.27705	5.33239	0.515925	2.46394e-06	8.58746e-05
1416564_at	NM_011446	Mm.42162	SRY-box containing gene 7	Sox7	---	20680	8.60492	8.4627	8.95169	7.89599	7.74241	8.04327	0.583838	2.47271e-06	8.60481e-05
1437165_a_at	BB250811	Mm.262345	procollagen C-endopeptidase enhancer protein	Pcolce	ENSMUSG00000029718	18542	11.3418	11.3593	11.2978	10.8337	10.7542	10.5498	0.652015	2.49985e-06	8.68593e-05
1418299_at	NM_011993	Mm.250414	dihydropyrimidinase-like 4	Dpysl4	---	26757	5.87152	5.70723	6.08604	6.68902	6.79933	7.43614	2.14783	2.5671e-06	8.90595e-05
1452391_at	AK004908	Mm.66222	coxsackievirus and adenovirus receptor	Cxadr	---	13052	5.50129	5.2875	5.49556	6.40212	6.51177	6.36482	2.01009	2.57984e-06	8.93648e-05
1436838_x_at	BB160417	Mm.393405	coactosin-like 1 (Dictyostelium)	Cotl1	---	72042	10.0405	10.0889	10.3179	10.6313	10.7393	10.9094	1.5275	2.61078e-06	9.01613e-05
1435533_s_at	AV271892	Mm.277939	RIKEN cDNA 4933426K21 gene	4933426K21Rik	ENSMUSG00000040649	108653	8.75979	8.87044	8.58388	8.14129	8.11246	7.82947	0.61182	2.6074e-06	9.01818e-05
1423160_at	BQ044290	Mm.392726	sprouty protein with EVH-1 domain 1, related sequence	Spred1	---	114715	10.7862	10.8537	10.8493	10.2084	10.2109	10.026	0.625213	2.62479e-06	9.05072e-05
1416199_at	NM_010631	Mm.378951	kinesin family member C3	Kifc3	---	16582	8.69539	8.71547	8.80593	7.94808	7.98989	8.17685	0.615685	2.64322e-06	9.10045e-05
1449310_at	BC005440	Mm.4630	prostaglandin E receptor 2 (subtype EP2)	Ptger2	---	19217	4.26452	5.19625	4.8646	3.54276	3.90492	3.48637	0.466541	2.66526e-06	9.16244e-05
1455431_at	AV371434	Mm.25237	solute carrier family 5 (sodium/glucose cotransporter), member 1	Slc5a1	---	20537	4.20493	4.46011	3.97959	3.33348	3.54648	3.28531	0.565152	2.6816e-06	9.19077e-05
1417843_s_at	NM_133191	Mm.27451	EPS8-like 2	Eps8l2	---	98845	6.35785	6.47917	6.51533	7.4569	7.25082	7.65307	2.01658	2.67799e-06	9.19229e-05
1430542_a_at	AA823938	Mm.658	solute carrier family 25 (mitochondrial carrier, adenine nucleotide translocator), member 5 /// predicted gene, EG433923 /// similar to solute carrier family 25, member 5	EG433923 /// LOC670371 /// Slc25a5	ENSMUSG00000067106	11740 /// 433923 /// 670371	13.3171	13.3894	13.3383	13.6598	13.6624	13.7076	1.25603	2.69211e-06	9.21285e-05
1417945_at	NM_013633	Mm.17031	POU domain, class 5, transcription factor 1	Pou5f1	ENSMUSG00000024406	18999	13.4743	13.6043	13.5669	13.1223	13.1971	13.3	0.789556	2.72502e-06	9.31143e-05
1425035_s_at	AF220524	Mm.13433	DNA (cytosine-5-)-methyltransferase 3-like	Dnmt3l	---	54427	13.2541	13.1013	13.3034	12.8339	12.6785	12.9816	0.764472	2.73197e-06	9.32116e-05
1421140_a_at	BG962849	Mm.234965	forkhead box P1	Foxp1	ENSMUSG00000030067	108655	10.1588	9.99075	10.2782	9.58343	9.28426	9.70213	0.651568	2.79114e-06	9.49447e-05
1448797_at	BC005686	Mm.4454	ELK3, member of ETS oncogene family	Elk3	---	13713	5.94656	5.85063	6.32726	5.14418	4.59284	4.88267	0.452995	2.78913e-06	9.50187e-05
1451521_x_at	BC014796	Mm.27955	eukaryotic translation initiation factor 4H	Eif4h	ENSMUSG00000040731	22384	12.1431	12.116	12.1717	12.5586	12.5982	12.6761	1.38306	2.8036e-06	9.5226e-05
1418349_at	L07264	Mm.289681	heparin-binding EGF-like growth factor	Hbegf	---	15200	7.20664	7.49634	7.33346	6.31775	6.42122	6.59401	0.537876	2.8379e-06	9.62467e-05
1419896_at	BB001228	Mm.17774	expressed sequence BB001228	BB001228	---	103503	9.21524	9.21457	9.15291	8.57445	8.34905	8.19209	0.567993	2.86326e-06	9.68176e-05
1451139_at	BC023498	Mm.276829	solute carrier family 39 (zinc transporter), member 4	Slc39a4	---	72027	9.70625	9.73928	9.71495	8.79491	8.59037	9.08494	0.542944	2.86014e-06	9.68564e-05
1422528_a_at	M58566	Mm.235132	zinc finger protein 36, C3H type-like 1	Zfp36l1	---	12192	8.91586	8.9983	8.91302	8.04078	8.07676	8.32791	0.579923	2.8716e-06	9.69551e-05
1451695_a_at	AF274027	Mm.359573	glutathione peroxidase 4	Gpx4	ENSMUSG00000065948	625249	13.0119	13.124	13.0873	12.6441	12.7562	12.5534	0.746875	2.8895e-06	9.74143e-05
1421164_a_at	NM_008488	Mm.3181	Rho guanine nucleotide exchange factor (GEF) 1	Arhgef1	---	16801	9.45087	9.45295	9.63017	10.0778	10.0827	10.6241	1.69439	2.91309e-06	9.80639e-05
1423924_s_at	BC025568	Mm.28876	tetraspanin 14	Tspan14	---	52588	8.31309	8.2961	8.2933	8.89682	9.01102	9.22706	1.68345	2.93044e-06	9.8066e-05
1436874_x_at	BM210336	Mm.371544	solute carrier family 25 (mitochondrial carrier, adenine nucleotide translocator), member 5	Slc25a5	---	11740	13.6287	13.6594	13.6393	13.8936	13.9167	13.9198	1.20381	2.92785e-06	9.8124e-05
1427367_at	BC026645	---	EF-hand calcium binding domain 4A	Efcab4a	---	213573	5.88503	5.78264	6.08529	6.69876	6.58564	6.91144	1.75847	2.92264e-06	9.82398e-05
1449137_at	NM_008810	Mm.34775	pyruvate dehydrogenase E1 alpha 1	Pdha1	ENSMUSG00000031299	18597	11.4256	11.4293	11.4283	10.8634	10.9603	10.7114	0.669381	2.92706e-06	9.82426e-05
1417152_at	NM_026495	Mm.131074	BTB (POZ) domain containing 14A	Btbd14a	---	67991	5.91112	6.29901	6.29772	6.77306	7.1204	7.22651	1.82943	2.94523e-06	9.84157e-05
1420855_at	BB229377	Mm.275320	elastin	Eln	---	13717	5.87184	5.92112	5.91108	7.18367	7.00069	8.14049	3.09513	2.99042e-06	9.9779e-05
1424784_at	AV047635	Mm.392861	predicted gene, OTTMUSG00000010657	OTTMUSG00000010657	ENSMUSG00000067916	666532	8.86149	8.86108	8.50146	8.14064	8.24495	7.74175	0.616591	3.01768e-06	0.000100541
1416303_at	AV360881	Mm.294753	LPS-induced TN factor	Litaf	---	56722	8.92805	9.10113	8.96307	9.45741	9.65007	9.61714	1.4933	3.02534e-06	0.000100648
1426499_at	AI481067	Mm.33343	SH3-domain GRB2-like endophilin B2	Sh3glb2	ENSMUSG00000026860	227700	8.87167	8.76189	8.96569	9.61319	9.42439	9.83704	1.69471	3.0404e-06	0.000101001
1448417_at	NM_013610	Mm.18503	ninjurin 1	Ninj1	---	18081	7.33608	7.47274	7.56983	8.13101	8.06364	8.38314	1.66614	3.05039e-06	0.000101037
1426865_a_at	BB698413	Mm.4974	neural cell adhesion molecule 1	Ncam1	---	17967	7.90107	7.9351	7.80486	8.84764	8.56976	8.80157	1.8251	3.04967e-06	0.000101161
1433428_x_at	AW321975	Mm.330731	transglutaminase 2, C polypeptide	Tgm2	---	21817	6.53404	6.80651	6.36753	7.94082	7.73903	8.29652	2.78932	3.07551e-06	0.00010172
1448269_a_at	NM_026167	Mm.224306	kelch-like 13 (Drosophila)	Klhl13	ENSMUSG00000036782	67455	11.7365	11.3095	11.1639	12.1157	11.7478	11.5904	1.33321	3.09702e-06	0.000102283
1417962_s_at	NM_010284	Mm.3986	growth hormone receptor	Ghr	---	14600	5.59433	5.58388	5.7549	6.54614	6.28969	6.66503	1.81486	3.13482e-06	0.000103381
1420773_at	NM_007887	Mm.389929	deubiquitinating enzyme 1	Dub1	---	13531	9.12821	9.11863	7.67178	8.37461	8.18345	6.77247	0.550748	3.14687e-06	0.000103628
1460677_at	BC023432	---	---	---	---	---	9.47987	9.55312	9.53856	10.1584	10.1031	10.2663	1.57353	3.18551e-06	0.000104748
1424394_at	AY043488	Mm.34046	selenoprotein M	Selm	---	114679	7.1109	7.29594	7.18705	8.25824	8.29345	7.82684	1.92323	3.19225e-06	0.000104818
1418895_at	NM_018773	Mm.221479	src family associated phosphoprotein 2	Skap2	---	54353	10.3103	10.4232	10.3698	9.74713	9.88571	9.61939	0.653408	3.21387e-06	0.000105375
1423378_at	AI838132	Mm.124892	a disintegrin and metallopeptidase domain 23	Adam23	ENSMUSG00000025964	23792	8.81382	8.95469	8.86761	8.21458	8.15758	8.0326	0.598727	3.23465e-06	0.000105903
1422571_at	NM_011581	Mm.26688	thrombospondin 2	Thbs2	---	21826	4.65965	4.57521	4.86122	5.64147	5.87582	5.78298	2.1109	3.24274e-06	0.000106015
1416086_at	NM_009419	Mm.250631	protein-tyrosine sulfotransferase 2	Tpst2	ENSMUSG00000029344	22022	8.66815	8.55913	8.73842	9.30829	9.13459	9.44632	1.56068	3.24948e-06	0.000106083
1418014_a_at	NM_022305	Mm.15622	UDP-Gal:betaGlcNAc beta 1,4- galactosyltransferase, polypeptide 1	B4galt1	---	14595	8.27619	8.3859	8.42736	8.8567	8.93857	9.11963	1.526	3.28321e-06	0.000106723
1459983_at	AI115397	Mm.34079	inositol (myo)-1(or 4)-monophosphatase 2	Impa2	---	114663	8.21403	8.17229	8.08238	8.99565	8.81787	8.7924	1.63975	3.28253e-06	0.000106854
1426640_s_at	BB354684	Mm.266679	tribbles homolog 2 (Drosophila)	Trib2	---	217410	6.7308	6.47917	7.1313	7.76148	7.35959	7.9146	1.86832	3.28164e-06	0.000106978
1419007_at	NM_011776	Mm.1381	zona pellucida glycoprotein 3	Zp3	---	22788	8.23224	8.14462	8.11582	7.33575	7.46382	7.14851	0.557491	3.31576e-06	0.000107473
1439995_at	AV251613	Mm.25081	expressed sequence C80638	C80638	---	97086	6.19459	6.38259	6.27517	5.37393	5.58003	5.54028	0.580127	3.31299e-06	0.000107537
1452093_at	AK010846	Mm.322656	transmembrane protein 185B	Tmem185b	---	226351	9.43159	9.39098	9.31034	8.85072	8.86196	8.64642	0.664249	3.3244e-06	0.0001076
1417804_at	NM_011242	Mm.77017	RAS, guanyl releasing protein 2	Rasgrp2	ENSMUSG00000032946	19395	8.98884	8.93007	9.01315	8.30961	8.30983	8.10251	0.602338	3.36559e-06	0.000108778
1452527_a_at	AJ251462	Mm.290884	purinergic receptor P2X, ligand-gated ion channel 4	P2rx4	ENSMUSG00000029470	18438	6.20383	6.09316	6.21938	6.95666	6.99369	6.97029	1.7449	3.37286e-06	0.000108858
1449183_at	NM_007744	Mm.100940	catechol-O-methyltransferase	Comt	---	12846	8.33782	8.30239	8.37885	8.90206	8.95142	8.95408	1.51221	3.38283e-06	0.000109024
1422499_at	AV114522	Mm.33207	LIM domain and actin binding 1	Lima1	---	65970	7.03881	7.10292	6.92528	7.90709	7.78077	7.97196	1.83034	3.39435e-06	0.000109085
1448022_at	BG963792	Mm.411460	Transcribed locus	---	---	0	5.20201	4.07993	4.6701	3.71851	3.21629	2.92027	0.401507	3.39052e-06	0.000109117
1435326_at	BG071867	Mm.354677	expressed sequence AW112037	AW112037	---	98667	7.92053	7.78418	7.86242	8.65229	8.54987	8.71977	1.72418	3.40207e-06	0.000109179
1449816_at	NM_020564	Mm.6562	sulfotransferase family 5A, member 1	Sult5a1	---	57429	7.02371	6.5728	7.008	7.83167	7.64898	7.84024	1.87987	3.41733e-06	0.000109514
1424067_at	BC008626	Mm.435508	intercellular adhesion molecule	Icam1	---	15894	10.5853	10.5659	10.5633	10.0099	9.92246	10.0695	0.673813	3.4475e-06	0.000110325
1420517_at	BI695131	Mm.366147	chromatin modifying protein 4C	Chmp4c	---	66371	5.33779	5.36105	4.90183	4.51777	4.34608	4.16736	0.554105	3.45567e-06	0.000110431
1416941_s_at	NM_033561	Mm.27955	eukaryotic translation initiation factor 4H	Eif4h	ENSMUSG00000040731	22384	12.623	12.5209	12.5859	13.0159	12.9577	12.9679	1.32327	3.50131e-06	0.000111732
1422155_at	BC015270	Mm.261658	histone cluster 2, H3c2	Hist2h3c2	---	97114	6.74465	6.63107	6.99125	5.89238	4.99244	5.45955	0.406982	3.51156e-06	0.000111901
1439259_x_at	BB458178	Mm.28771	abhydrolase domain containing 4	Abhd4	ENSMUSG00000040997	105501	10.4909	10.3943	10.5997	11.1923	10.9606	11.1134	1.51153	3.53955e-06	0.000112635
1460704_at	AK004573	Mm.871	radical fringe gene homolog (Drosophila)	Rfng	---	19719	8.92803	8.76634	8.86026	8.14545	7.91105	8.07555	0.571517	3.54766e-06	0.000112735
1423912_at	BC022115	Mm.294020	alveolar soft part sarcoma chromosome region, candidate 1 (human)	Aspscr1	---	68938	10.3361	10.3224	10.3517	9.76412	9.85546	9.77847	0.689443	3.56507e-06	0.00011313
1454656_at	AV271736	Mm.149776	spermatogenesis associated 13	Spata13	---	219140	7.30453	7.31365	7.07524	8.03963	7.90422	7.81476	1.61332	3.59801e-06	0.000114016
1418114_at	NM_009035	Mm.209292	recombination signal binding protein for immunoglobulin kappa J region	Rbpj	---	19664	10.6662	10.5262	10.543	10.0316	9.97973	10.0566	0.680883	3.64143e-06	0.00011507
1455965_at	BG064671	Mm.23156	a disintegrin-like and metallopeptidase (reprolysin type) with thrombospondin type 1 motif, 4	Adamts4	---	240913	3.60593	3.24451	3.62664	4.46379	4.05507	4.38289	1.75178	3.63706e-06	0.000115092
1429359_s_at	AK003434	Mm.323997	RNA binding protein gene with multiple splicing	Rbpms	ENSMUSG00000031586	19663	8.74641	8.84248	8.94265	8.02354	8.00401	8.38102	0.614222	3.65504e-06	0.00011534
1451183_at	BC007156	Mm.288689	myosin head domain containing 1	Myohd1	ENSMUSG00000020527	66196	8.17777	8.14634	8.18262	8.86365	8.84829	9.18341	1.74549	3.70474e-06	0.000116746
1448870_at	AF022889	Mm.269747	latent transforming growth factor beta binding protein 1	Ltbp1	---	268977	6.27795	6.10877	6.05511	7.38567	7.02404	7.77517	2.44516	3.71829e-06	0.00011701
1416452_at	BC008119	Mm.13694	ornithine aminotransferase	Oat	---	18242	10.0145	10.0446	10.0041	10.5718	10.539	10.6257	1.47295	3.73711e-06	0.000117439
1436836_x_at	BB724741	Mm.275555	calponin 3, acidic	Cnn3	---	71994	13.303	13.2204	13.2859	13.6076	13.5068	13.6452	1.24583	3.78669e-06	0.000118833
1417850_at	NM_009029	Mm.273862	retinoblastoma 1	Rb1	---	19645	9.39603	9.21142	9.49108	10.0987	9.7666	10.1136	1.54547	3.79837e-06	0.000119035
1427038_at	M13227	Mm.2899	preproenkephalin 1	Penk1	---	18619	5.30156	5.63582	5.68944	4.49062	4.82964	4.87119	0.569678	3.81677e-06	0.000119446
1438789_s_at	AV161550	Mm.8180	dihydropyrimidinase-like 3	Dpysl3	---	22240	8.07983	7.64769	7.73799	6.80677	6.89785	6.35415	0.463882	3.82282e-06	0.000119471
1422874_at	NM_016845	---	proacrosin binding protein	Acrbp	---	54137	3.93895	3.72059	3.87861	4.69587	5.09921	5.24974	2.29227	3.84883e-06	0.000120118
1427023_at	AI267048	Mm.181061	phytanoyl-CoA hydroxylase interacting protein-like	Phyhipl	---	70911	7.70403	7.7151	7.6257	7.03585	7.10819	7.02485	0.648421	3.85511e-06	0.000120149
1417959_at	NM_026131	Mm.275648	PDZ and LIM domain 7	Pdlim7	---	67399	8.77397	8.79446	8.98396	7.93651	8.06812	8.1116	0.570105	3.86466e-06	0.000120281
1452203_at	AV313559	Mm.196290	oligonucleotide/oligosaccharide-binding fold containing 2A	Obfc2a	---	109019	9.39288	9.34635	9.38429	10.1952	10.1334	9.8572	1.61912	3.87008e-06	0.000120285
1418640_at	NM_019812	Mm.351459	sirtuin 1 ((silent mating type information regulation 2, homolog) 1 (S. cerevisiae)	Sirt1	---	93759	10.4173	10.4402	10.4261	9.92907	9.83066	9.76534	0.666945	3.89894e-06	0.000121016
1425835_a_at	AF454944	Mm.28940	bobby sox homolog (Drosophila)	Bbx	ENSMUSG00000022641	70508	7.38645	7.1459	7.30312	6.65712	6.33656	6.34396	0.562729	3.90741e-06	0.000121114
1451364_at	BC027083	Mm.292739	polymerase (RNA) III (DNA directed) polypeptide G like	Polr3gl	ENSMUSG00000028104	69870	6.73216	7.14001	6.76886	5.8835	6.13471	5.91093	0.535068	3.92786e-06	0.000121582
1448445_at	AB030038	Mm.101368	acid phosphatase 6, lysophosphatidic	Acp6	---	66659	10.9165	11.0542	10.8684	10.288	10.5001	10.1648	0.647309	3.94778e-06	0.000122032
1423233_at	BB831146	Mm.347407	CCAAT/enhancer binding protein (C/EBP), delta	Cebpd	---	12609	8.88174	8.90675	9.14756	9.53154	9.68673	9.87602	1.64764	4.0357e-06	0.00012458
1437277_x_at	BB550124	Mm.330731	transglutaminase 2, C polypeptide	Tgm2	---	21817	6.62272	7.10214	6.74939	8.15267	7.87593	8.39609	2.57623	4.04183e-06	0.000124599
1454890_at	BG067039	Mm.100068	angiomotin	Amot	---	27494	6.15217	5.92814	6.23419	6.85213	6.63184	7.13444	1.70651	4.06356e-06	0.000125099
1423516_a_at	BB781435	Mm.20348	nidogen 2	Nid2	---	18074	10.8918	10.8262	10.84	10.3653	10.2776	10.2783	0.685139	4.08274e-06	0.000125519
1434062_at	AV226672	Mm.25833	RAB GTPase activating protein 1-like	Rabgap1l	---	29809	6.66561	6.68983	6.98794	8.12132	7.76812	7.77234	2.19228	4.12691e-06	0.000126534
1452344_at	BE944213	Mm.236068	synaptojanin 2	Synj2	---	20975	5.95708	6.12731	6.25137	7.3358	6.87298	7.85239	2.4369	4.12638e-06	0.000126689
1421534_at	NM_008016	Mm.248361	deafness, autosomal dominant 5 homolog (human)	Dfna5h	---	54722	8.7112	8.70183	8.7222	9.30436	9.24682	9.3195	1.49348	4.15384e-06	0.000127017
1434557_at	BB794880	Mm.280805	huntingtin interacting protein 1	Hip1	---	215114	8.5195	8.18183	8.59052	9.06219	8.82716	9.28893	1.54783	4.15202e-06	0.000127132
1419692_a_at	NM_008521	Mm.245151	leukotriene C4 synthase	Ltc4s	ENSMUSG00000020377	17001	5.67655	5.82983	5.81736	6.46626	6.49274	6.8832	1.8018	4.17893e-06	0.00012744
1448182_a_at	NM_009846	Mm.29742	CD24a antigen	Cd24a	---	12484	9.85517	9.73401	9.86913	10.4277	10.3226	10.3346	1.45725	4.19316e-06	0.000127532
1418929_at	NM_028680	Mm.241276	intraflagellar transport 57 homolog (Chlamydomonas)	Ift57	---	73916	8.68216	8.79609	8.74791	8.07748	8.11688	8.0051	0.626567	4.18756e-06	0.000127532
1448412_a_at	NM_023910	Mm.286399	TSC22 domain family 4	Tsc22d4	ENSMUSG00000029723	78829	8.67707	8.62691	8.72583	9.29166	9.26577	9.5687	1.62728	4.17732e-06	0.000127563
1436092_at	BB336256	Mm.25089	Transcribed locus	---	---	0	6.63737	6.64058	6.66598	7.45889	7.77078	7.3509	1.85459	4.20595e-06	0.000127579
1451839_a_at	AY007702	Mm.296814	phosphodiesterase 7A	Pde7a	ENSMUSG00000069094	18583	8.11142	8.05868	8.11571	7.38237	7.42042	7.26877	0.600584	4.20176e-06	0.000127622
1437540_at	AV313762	---	---	---	---	---	4.71958	4.76275	4.73502	5.62113	5.54659	5.54831	1.78234	4.21726e-06	0.000127751
1449059_a_at	NM_024188	Mm.13445	3-oxoacid CoA transferase 1	Oxct1	---	67041	10.4103	10.2558	10.3554	11.0076	10.8192	11.1437	1.57252	4.23678e-06	0.000128171
1422021_at	BG070168	Mm.42038	sprouty homolog 4 (Drosophila)	Spry4	---	24066	7.07129	7.35023	7.14118	5.9988	6.49437	6.3983	0.54186	4.24471e-06	0.00012824
1456521_at	BG069809	Mm.24295	Transcribed locus	---	---	0	9.80213	9.83947	9.7777	9.18906	9.14991	8.80191	0.594102	4.2736e-06	0.000128599
1451419_at	BC023083	Mm.335370	splA/ryanodine receptor domain and SOCS box containing 4	Spsb4	---	211949	5.2229	5.55573	5.57551	6.28479	6.29364	6.658	1.9577	4.27295e-06	0.00012875
1435789_x_at	C79043	Mm.405878	Transcribed locus	---	---	0	11.8417	11.9033	11.9548	11.457	11.1626	11.3593	0.675411	4.27275e-06	0.000128915
1426691_at	AK002882	Mm.284594	tight junction associated protein 1	Tjap1	---	74094	8.97628	8.91736	9.07076	9.58933	9.36452	9.76691	1.50434	4.3174e-06	0.000129745
1437946_x_at	BB506495	Mm.24028	Rap guanine nucleotide exchange factor (GEF) 3	Rapgef3	---	223864	6.70573	7.3156	7.15601	5.98827	6.31851	5.92148	0.511387	4.3297e-06	0.000129942
1425879_at	AF290196	Mm.214642	zinc finger protein 352	Zfp352	---	236537	7.04489	7.13308	6.18166	6.13033	6.18691	5.4338	0.548333	4.33708e-06	0.000129992
1451232_at	U89772	Mm.30246	CD151 antigen	Cd151	---	12476	8.94265	9.04055	8.98685	9.66897	9.59178	9.58755	1.5454	4.35176e-06	0.00013026
1422573_at	D85596	Mm.3238	AMP deaminase 3	Ampd3	---	11717	6.83019	6.91233	6.68011	7.81931	7.56613	7.75763	1.88957	4.37571e-06	0.000130632
1416167_at	NM_016764	Mm.247542	peroxiredoxin 4	Prdx4	---	53381	10.5027	10.5975	10.7245	9.95316	10.0492	10.2014	0.687643	4.3719e-06	0.00013069
1420113_s_at	AA409325	Mm.29063	RIKEN cDNA 2410022L05 gene	2410022L05Rik	ENSMUSG00000031458	66423	10.4967	10.554	10.581	10.0195	10.027	9.91161	0.680392	4.3935e-06	0.000130991
1425364_a_at	U25708	Mm.4114	solute carrier family 3 (activators of dibasic and neutral amino acid transport), member 2	Slc3a2	---	17254	11.8279	11.789	11.8728	11.4421	11.335	11.5174	0.758993	4.40822e-06	0.000131257
1435327_at	BG071867	Mm.354677	expressed sequence AW112037	AW112037	---	98667	8.60565	8.55923	8.55656	9.38236	9.20199	9.15644	1.59671	4.42607e-06	0.000131616
1454758_a_at	AU016382	Mm.153272	TSC22 domain family, member 1	Tsc22d1	ENSMUSG00000022010	21807	12.8606	12.8576	12.971	12.4846	12.4123	12.592	0.758009	4.44373e-06	0.000131796
1452150_at	BG071197	Mm.206206	expressed sequence AU040320	AU040320	---	100317	7.08525	6.94776	7.12629	7.90173	7.76628	7.78789	1.70218	4.4533e-06	0.000131907
1451987_at	BC016642	Mm.203747	arrestin, beta 2	Arrb2	ENSMUSG00000060216	216869	8.38964	8.55717	8.60246	9.05864	9.24966	9.66622	1.76547	4.4435e-06	0.000131962
1429981_a_at	AK016936	Mm.277939	RIKEN cDNA 4933426K21 gene	4933426K21Rik	ENSMUSG00000040649	108653	7.027	7.01989	6.59408	6.33349	6.14399	5.83377	0.584545	4.475e-06	0.000132377
1418090_at	NM_032398	Mm.260768	plasmalemma vesicle associated protein	Plvap	---	84094	7.82934	7.69264	7.68787	8.50913	8.68876	8.40395	1.74642	4.49029e-06	0.000132656
1447377_at	BB710064	Mm.331671	gene model 428, (NCBI) /// predicted gene, OTTMUSG00000000281 /// predicted gene, OTTMUSG00000000280 /// predicted gene, OTTMUSG00000000282 /// predicted gene, OTTMUSG00000000283	Gm428 /// OTTMUSG00000000280 /// OTTMUSG00000000281 /// OTTMUSG00000000282 /// OTTMUSG00000000283	ENSMUSG00000066136 /// ENSMUSG00000070946 /// ENSMUSG00000073817 /// ENSMUSG00000073818 /// ENSMUSG00000073819	242502 /// 623180 /// 623197 /// 623210 /// 623219	8.31936	8.26613	7.31661	7.35559	7.53641	6.33988	0.541288	4.51807e-06	0.000133304
1448598_at	NM_011846	Mm.42047	matrix metallopeptidase 17	Mmp17	---	23948	6.88757	7.16495	7.13883	7.68217	7.8055	8.11693	1.75446	4.55907e-06	0.000134339
1451611_at	BC024581	Mm.274810	HRAS like suppressor 3	Hrasls3	---	225845	8.47371	8.61672	8.37113	7.8527	7.99621	7.5261	0.619119	4.63018e-06	0.000136081
1425601_a_at	BC013820	Mm.4139	rhotekin	Rtkn	ENSMUSG00000034930	20166	8.25621	8.32063	8.40576	7.43974	7.14342	7.67677	0.537788	4.62975e-06	0.000136244
1420410_at	NM_030676	Mm.16794	nuclear receptor subfamily 5, group A, member 2	Nr5a2	---	26424	10.2864	10.3532	10.3442	9.72038	9.60046	9.36049	0.591535	4.66508e-06	0.000136929
1426806_at	AV313559	Mm.196290	oligonucleotide/oligosaccharide-binding fold containing 2A	Obfc2a	---	109019	9.17299	9.14815	9.13396	9.96048	9.79557	9.66331	1.57858	4.68919e-06	0.000137459
1424880_at	AV237242	Mm.40298	tribbles homolog 1 (Drosophila)	Trib1	---	211770	6.87852	7.09081	6.91391	6.09708	6.30448	6.19887	0.590262	4.70382e-06	0.00013771
1431074_a_at	BI654600	Mm.340968	phosphatidylinositol transfer protein, cytoplasmic 1	Pitpnc1	ENSMUSG00000040430	71795	8.54302	8.49133	8.55139	7.90161	7.81571	7.57924	0.592298	4.78749e-06	0.000139979
1426642_at	BC004724	Mm.193099	fibronectin 1	Fn1	ENSMUSG00000026193	14268	9.32645	9.39769	9.10217	10.0747	10.0218	10.2172	1.79563	4.85944e-06	0.000141899
1435222_at	BM220880	Mm.234965	forkhead box P1	Foxp1	---	108655	10.04	9.85723	10.1693	9.52535	9.23882	9.36694	0.641587	4.87979e-06	0.000142311
1453299_a_at	AK008143	Mm.17932	purine-nucleoside phosphorylase /// similar to purine-nucleoside phosphorylase	LOC545044 /// LOC667034 /// Pnp	ENSMUSG00000021871 /// ENSMUSG00000068417	18950 /// 545044 /// 667034	11.8334	11.738	11.7714	11.3387	11.3452	11.3106	0.732641	4.92269e-06	0.000143377
1418181_at	AK014601	Mm.390807	protein tyrosine phosphatase 4a3	pPtp4a3	---	19245	9.90871	9.84541	10.1889	10.3748	10.275	10.8154	1.42399	4.94909e-06	0.000143961
1448173_a_at	NM_011624	Mm.326089	topoisomerase (DNA) III beta	Top3b	---	21976	9.2726	9.22245	9.35061	8.72666	8.53503	8.81156	0.664708	4.98494e-06	0.000144819
1427238_at	AF176530	Mm.28369	F-box protein 15	Fbxo15	ENSMUSG00000034391	50764	12.5086	12.4187	12.3021	12.0605	12.0682	11.843	0.748256	4.99625e-06	0.000144961
1449674_s_at	C76364	Mm.29816	programmed cell death 6 interacting protein	Pdcd6ip	---	18571	8.97087	8.85775	9.03956	9.50726	9.45109	9.93014	1.60433	5.0185e-06	0.000145236
1417380_at	NM_016721	Mm.207619	IQ motif containing GTPase activating protein 1	Iqgap1	---	29875	10.6812	10.4393	10.6508	11.1776	10.8818	11.3109	1.44997	5.0185e-06	0.000145421
1426712_at	BB129409	Mm.246703	solute carrier family 6 (neurotransmitter transporter), member 15	Slc6a15	---	103098	7.68301	7.65972	7.47745	6.95707	6.83135	6.65342	0.577544	5.04227e-06	0.000145738
1417487_at	U34245	Mm.6215	fos-like antigen 1	Fosl1	---	14283	5.96752	6.02517	6.00858	6.95634	6.71301	7.33183	2.03257	5.07723e-06	0.000146375
1428071_at	AK004153	Mm.29382	RIKEN cDNA 1110038D17 gene	1110038D17Rik	ENSMUSG00000033416	68778	7.14436	6.94408	7.10055	7.8074	7.73782	7.99414	1.72492	5.07243e-06	0.000146423
1428140_at	AK010029	Mm.13445	3-oxoacid CoA transferase 1	Oxct1	---	67041	9.23553	9.09145	9.21686	9.91159	9.62627	10.114	1.63631	5.08871e-06	0.00014652
1416514_a_at	NM_007984	Mm.289707	fascin homolog 1, actin bundling protein (Strongylocentrotus purpuratus)	Fscn1	---	14086	13.4195	13.2114	13.2383	13.689	13.5231	13.6215	1.25026	5.11639e-06	0.00014713
1422572_at	NM_019566	Mm.259795	ras homolog gene family, member G	Rhog	---	56212	7.2624	7.32609	7.33754	7.95194	8.01659	8.10903	1.64455	5.17558e-06	0.000148644
1434325_x_at	BB274009	Mm.306163	protein kinase, cAMP dependent regulatory, type I beta	Prkar1b	---	19085	4.58079	4.56186	4.33585	5.59378	5.42554	5.7029	2.13906	5.202e-06	0.000149214
1435449_at	BM120925	Mm.141083	BCL2-like 11 (apoptosis facilitator)	Bcl2l11	---	12125	7.9796	7.97647	8.2312	7.26951	7.27655	7.30412	0.584269	5.21702e-06	0.000149456
1420731_a_at	NM_007792	Mm.2020	cysteine and glycine-rich protein 2	Csrp2	---	13008	11.9017	11.9069	11.9774	12.347	12.286	12.6009	1.4009	5.29439e-06	0.000151481
1419835_s_at	AW123286	Mm.234912	plectin 1	Plec1	ENSMUSG00000022565	18810	10.3811	10.3229	10.5831	11.0403	10.7772	11.4274	1.58156	5.34761e-06	0.000152811
1449483_at	BC008105	Mm.89926	polymerase (DNA directed), kappa	Polk	---	27015	8.15892	7.88297	8.25937	8.80146	8.45866	8.99269	1.5713	5.35534e-06	0.000152839
1450194_a_at	NM_033597	Mm.52109	myeloblastosis oncogene	Myb	---	17863	5.76721	5.7036	5.68921	4.97218	4.93726	4.78291	0.565931	5.40469e-06	0.000154054
1424093_x_at	U89772	Mm.30246	CD151 antigen	Cd151	---	12476	9.04678	9.11267	9.11152	9.70881	9.6174	9.71776	1.50782	5.44126e-06	0.000154902
1451411_at	BC020004	Mm.103439	G protein-coupled receptor, family C, group 5, member B	Gprc5b	---	64297	5.67076	5.81104	5.49783	6.88233	6.48258	6.3598	1.90873	5.4717e-06	0.000155573
1422020_at	BG070168	Mm.42038	sprouty homolog 4 (Drosophila)	Spry4	---	24066	7.03209	7.12846	7.03533	6.14494	6.0177	6.29672	0.53435	5.50429e-06	0.000156304
1450626_at	NM_027288	Mm.280536	mannosidase, beta A, lysosomal	Manba	---	110173	10.4995	10.7633	10.1509	10.0296	10.2575	9.52621	0.691616	5.51277e-06	0.000156349
1456511_x_at	AV212609	Mm.250895	ES cell-expressed Ras	Eras	---	353283	11.8547	11.888	11.7039	11.3219	11.3838	11.0299	0.674347	5.62377e-06	0.000159298
1448260_at	NM_011670	Mm.29807	ubiquitin carboxy-terminal hydrolase L1	Uchl1	---	22223	9.13539	9.42731	8.93785	8.44796	8.87293	8.2304	0.638103	5.63223e-06	0.000159339
1418860_a_at	NM_134093	Mm.275272	LETM1 domain containing 1	Letmd1	---	68614	5.85367	5.35665	5.49253	6.54062	6.44326	6.79473	2.06655	5.65142e-06	0.000159484
1449233_at	BC011486	Mm.386767	basic helix-loop-helix domain containing, class B, 8	Bhlhb8	---	17341	5.66952	5.94922	5.94396	6.89614	6.802	6.75876	1.9684	5.64509e-06	0.000159504
1427923_at	BM233793	Mm.34399	zinc metallopeptidase, STE24 homolog (S. cerevisiae)	Zmpste24	---	230709	9.62549	9.58866	9.74619	10.2036	10.1432	10.2496	1.45975	5.66594e-06	0.000159695
1426400_a_at	BI159030	Mm.423030	calpain, small subunit 1	Capns1	---	12336	11.5126	11.753	11.8121	11.0915	11.1917	11.0783	0.675292	5.76178e-06	0.000161394
1439410_x_at	BI966363	Mm.44226	solute carrier family 25, member 39	Slc25a39	---	68066	13.0949	13.1346	13.1589	13.4107	13.4196	13.6191	1.27962	5.73684e-06	0.000161493
1428092_at	AK004547	Mm.28270	cell division cycle 5-like (S. pombe)	Cdc5l	ENSMUSG00000023932	71702	11.3956	11.3426	11.4103	10.913	10.932	11.0227	0.74412	5.75848e-06	0.000161501
1460222_at	NM_009164	Mm.4462	SH3-domain binding protein 1	Sh3bp1	ENSMUSG00000022436	20401	7.71215	7.59833	7.74103	8.48328	8.31302	8.78906	1.80515	5.7472e-06	0.000161584
1434143_at	BQ266886	Mm.259736	cDNA sequence BC060631	BC060631	---	234776	8.80368	8.7647	8.744	9.49809	9.31612	9.62617	1.6423	5.75797e-06	0.000161687
1424650_at	BC009151	Mm.71015	protein disulfide isomerase associated 5	Pdia5	ENSMUSG00000022844	72599	8.63375	8.61119	8.56099	9.14525	9.24021	9.17164	1.49967	5.86739e-06	0.000163947
1448449_at	NM_019955	Mm.46612	receptor-interacting serine-threonine kinase 3	Ripk3	---	56532	7.40008	7.40609	7.43475	6.66472	6.60998	6.73983	0.598103	5.86463e-06	0.000164072
1434205_at	BM247370	Mm.240396	protein phosphatase 2, regulatory subunit B (B56), gamma isoform	Ppp2r5c	---	26931	7.74109	7.49626	7.46657	8.3037	8.17858	8.15995	1.56624	5.88685e-06	0.000164289
1422498_at	AF319981	Mm.6890	melanoma antigen, family H, 1	Mageh1	---	75625	7.78516	8.10231	7.88197	7.10498	6.84583	6.99354	0.527618	5.93323e-06	0.000164974
1434280_at	BG976607	Mm.274948	Widely-interspaced zinc finger motifs	Wiz	---	22404	13.4051	13.3535	13.2393	13.0396	12.9726	12.657	0.737355	5.93138e-06	0.000165125
1424152_at	BG064756	Mm.389368	sal-like 4 (Drosophila)	Sall4	---	99377	12.3361	12.2565	12.2824	11.9244	11.7668	11.8361	0.732609	5.92588e-06	0.000165175
1427844_a_at	AB012278	---	CCAAT/enhancer binding protein (C/EBP), beta	Cebpb	---	12608	7.53204	7.50252	7.52913	8.0368	8.26126	8.20107	1.56803	5.96747e-06	0.000165723
1460188_at	NM_013545	Mm.271799	protein tyrosine phosphatase, non-receptor type 6	Ptpn6	ENSMUSG00000004266	15170	8.64616	8.72418	8.58977	9.35748	9.28007	9.17388	1.53549	6.09294e-06	0.000168589
1426167_a_at	M64266	Mm.222329	calcium/calmodulin-dependent protein kinase IV	Camk4	---	12326	5.66221	5.29734	5.66089	6.50387	6.15874	6.51323	1.80478	6.08058e-06	0.000168658
1460330_at	AW702161	Mm.7214	annexin A3	Anxa3	ENSMUSG00000029484	11745	8.84032	8.42255	9.31148	9.40234	8.96447	9.91662	1.48446	6.08876e-06	0.000168679
1416771_at	BC003736	Mm.8392	trafficking protein particle complex 3	Trappc3	---	27096	9.69544	9.6982	9.76411	10.3357	10.3219	10.2612	1.50357	6.13259e-06	0.000169479
1426724_at	AI314104	Mm.275555	calponin 3, acidic	Cnn3	---	71994	11.6388	11.5315	11.6555	12.0816	11.9572	12.1592	1.37344	6.14782e-06	0.000169487
1449244_at	BC022107	Mm.257437	cadherin 2	Cdh2	---	12558	6.30765	5.71137	6.03166	5.14418	5.03016	5.03827	0.524125	6.1441e-06	0.000169591
1456573_x_at	BB205930	Mm.195803	nicotinamide nucleotide transhydrogenase	Nnt	ENSMUSG00000025453	18115	10.819	10.4568	10.8009	11.4281	11.1456	11.2146	1.48981	6.22135e-06	0.000171306
1416598_at	NM_031184	Mm.134072	GLIS family zinc finger 2	Glis2	---	83396	9.38753	9.41254	9.47762	9.87292	10.0117	10.1149	1.49005	6.29071e-06	0.000173006
1419717_at	NM_011348	Mm.134093	sema domain, immunoglobulin domain (Ig), short basic domain, secreted, (semaphorin) 3E	Sema3e	---	20349	7.1403	6.70485	7.04774	6.31773	5.89938	6.38484	0.589739	6.31597e-06	0.00017349
1417472_at	NM_022410	Mm.29677	myosin, heavy polypeptide 9, non-muscle	Myh9	---	17886	8.41825	8.28112	8.6093	8.96439	8.80224	9.33503	1.51633	6.37153e-06	0.000174805
1427427_at	AV238793	Mm.436657	ryanodine receptor 3	Ryr3	---	20192	5.7819	5.84346	5.55174	4.88818	4.63811	4.77415	0.518409	6.38888e-06	0.000175069
1451941_a_at	M14216	Mm.425062	Fc receptor, IgG, low affinity IIb	Fcgr2b	ENSMUSG00000026656	14130	5.91512	6.25919	5.5836	5.05576	5.33678	4.91463	0.569261	6.41931e-06	0.000175691
1429183_at	AK005020	Mm.2252	plakophilin 2	Pkp2	ENSMUSG00000041957	67451	9.27536	9.2412	9.3531	10.1891	9.8906	10.8235	2.0745	6.45796e-06	0.000176536
1435448_at	BM120925	Mm.141083	BCL2-like 11 (apoptosis facilitator)	Bcl2l11	---	12125	8.7604	8.70278	9.09404	8.1937	8.00955	8.36047	0.63168	6.47454e-06	0.000176563
1422914_at	NM_022435	Mm.423397	trans-acting transcription factor 5	Sp5	---	64406	6.04029	6.02346	6.14248	4.90695	5.20659	5.1897	0.51339	6.47187e-06	0.000176703
1426980_s_at	BC006054	Mm.24506	RIKEN cDNA E130012A19 gene	E130012A19Rik	---	103551	11.2466	11.3548	11.3739	10.0681	10.0249	10.7854	0.501534	6.51499e-06	0.000177453
1425684_at	BB493454	Mm.70371	RIKEN cDNA 2310005E10 gene	2310005E10Rik	---	67861	6.13843	5.8545	6.28934	7.00673	6.82594	6.96603	1.79492	6.56652e-06	0.000178642
1449380_at	BI731319	Mm.4926	protein kinase C and casein kinase substrate in neurons 1	Pacsin1	---	23969	5.72716	5.63906	5.63137	6.68713	6.30915	6.3928	1.74387	6.5817e-06	0.000178841
1456006_at	BB667581	Mm.141083	BCL2-like 11 (apoptosis facilitator)	Bcl2l11	---	12125	6.96679	6.92765	7.16368	6.14207	6.24563	6.42702	0.596005	6.73006e-06	0.000182653
1421618_at	NM_008660	Mm.42019	myosin IF	Myo1f	ENSMUSG00000024300	17916	9.73173	9.96582	9.53499	8.97861	9.4024	8.58545	0.595936	6.74913e-06	0.000182952
1421825_at	AF200346	Mm.24044	beta-site APP cleaving enzyme 1	Bace1	---	23821	5.12633	5.16278	5.30046	6.25969	6.05258	6.09075	1.92535	6.79101e-06	0.000183868
1451466_at	BC019957	Mm.37332	DNA segment, Chr 16, ERATO Doi 472, expressed	D16Ertd472e	---	67102	9.90061	9.78586	9.82898	9.269	9.15232	8.82678	0.596427	6.81273e-06	0.000184236
1423624_at	BB751093	Mm.18875	Fanconi anemia, complementation group L	Fancl	---	67030	9.19199	9.31584	9.10179	8.55163	8.76496	8.3634	0.641188	6.83265e-06	0.000184555
1451924_a_at	D43775	Mm.14543	endothelin 1	Edn1	---	13614	6.19608	6.34821	6.33874	5.44802	5.5198	5.59571	0.585344	6.84197e-06	0.000184587
1454711_at	BB080177	Mm.211229	triple functional domain (PTPRF interacting)	Trio	---	223435	7.33299	7.12037	7.4754	8.20825	7.99367	8.05642	1.7207	6.94115e-06	0.000186818
1425880_x_at	AF290196	Mm.214642	zinc finger protein 352	Zfp352	---	236537	7.28644	6.98024	5.83019	6.11265	6.01621	5.23426	0.539165	6.93377e-06	0.000186841
1423212_at	BE650359	Mm.6822	polyhomeotic-like 1 (Drosophila)	Phc1	---	13619	11.911	11.8472	11.9289	11.0555	10.8909	11.4444	0.594271	7.04017e-06	0.000188811
1419527_at	NM_016685	Mm.45071	cartilage oligomeric matrix protein	Comp	---	12845	5.67484	6.16667	5.97195	7.02518	6.81781	7.16835	2.13726	7.02926e-06	0.000188965
1439482_at	BM119523	Mm.291291	RIKEN cDNA F830021D11 gene	F830021D11Rik	ENSMUSG00000039512	224648	9.13474	9.03655	9.11526	8.5503	8.36215	8.40657	0.635124	7.03795e-06	0.000188975
1421278_s_at	BB740660	---	similar to spectrin alpha 1	LOC630963	---	630963	6.46504	5.70292	6.48455	5.70504	5.0315	5.51546	0.576405	7.06502e-06	0.000189254
1423919_at	BC027393	Mm.319286	cDNA sequence BC023882	BC023882	---	231123	10.1206	10.191	10.1188	9.6437	9.61818	9.62614	0.700513	7.1354e-06	0.000190689
1428662_a_at	AK009007	Mm.181852	homeobox only domain	Hod	ENSMUSG00000059325	74318	7.07255	7.7578	7.33851	6.44858	6.87904	6.43318	0.575545	7.13489e-06	0.0001909
1416315_at	NM_134076	Mm.28771	abhydrolase domain containing 4	Abhd4	ENSMUSG00000040997	105501	8.71743	8.70087	8.85886	9.33879	9.20016	9.59804	1.54036	7.18523e-06	0.00019112
1423790_at	BC024876	Mm.222867	death-associated protein	Dap	---	223453	8.20899	8.10209	8.177	8.73301	8.72551	8.97131	1.57091	7.17985e-06	0.000191201
1451320_at	BC010306	Mm.128411	RIKEN cDNA 3110043J09 gene	3110043J09Rik	---	73167	8.79025	8.6548	8.72909	8.15402	8.04768	8.10744	0.649943	7.17479e-06	0.000191291
1432331_a_at	AK019971	Mm.1802	paired related homeobox 2	Prrx2	---	20204	5.78795	6.04906	5.93684	6.83741	6.81825	6.7453	1.8418	7.17124e-06	0.000191422
1454046_x_at	AK016901	Mm.28864	phosphatidylglycerophosphate synthase 1	Pgs1	ENSMUSG00000017715	74451	9.90958	9.92359	10.0458	10.3621	10.3618	10.6439	1.41236	7.30978e-06	0.000194206
1452590_a_at	BB609699	Mm.33344	placenta specific 9	Plac9	---	211623	8.20432	8.28698	8.18828	7.5277	7.70575	7.36299	0.619462	7.35172e-06	0.000195091
1417746_at	BC014803	Mm.5195	complexin 1	Cplx1	---	12889	7.0182	7.51114	7.32382	8.38373	8.23698	8.21079	2.02662	7.37552e-06	0.000195494
1425652_s_at	AF148511	Mm.323997	RNA binding protein gene with multiple splicing	Rbpms	ENSMUSG00000031586	19663	8.43184	8.52103	8.57804	7.83142	7.71598	7.84918	0.61176	7.39304e-06	0.00019573
1451944_a_at	AB032771	Mm.249221	tumor necrosis factor (ligand) superfamily, member 11	Tnfsf11	---	21943	6.23741	6.19422	6.15486	5.4886	5.51873	5.20352	0.579455	7.4037e-06	0.000195784
1416390_at	NM_134083	Mm.280068	regulator of chromosome condensation (RCC1) and BTB (POZ) domain containing protein 2	Rcbtb2	---	105670	6.61418	6.15654	6.58485	7.28734	7.0563	7.35076	1.72025	7.42375e-06	0.000196086
1419694_at	NM_011374	Mm.260838	ST8 alpha-N-acetyl-neuraminide alpha-2,8-sialyltransferase 1	St8sia1	---	20449	6.34953	6.27076	6.26502	5.50907	5.43905	5.25457	0.538907	7.46278e-06	0.000196887
1417490_at	M14222	Mm.236553	cathepsin B	Ctsb	---	13030	9.78184	9.81596	9.95307	10.2474	10.2668	10.4871	1.39859	7.54789e-06	0.000198901
1421142_s_at	BG962849	Mm.234965	forkhead box P1	Foxp1	---	108655	9.12527	9.03685	9.18676	8.53828	8.23145	8.52114	0.622785	7.58996e-06	0.000199778
1420617_at	NM_026252	Mm.339792	cytoplasmic polyadenylation element binding protein 4	Cpeb4	ENSMUSG00000020300	67579	7.41384	7.15665	7.28121	8.05553	7.96123	7.94278	1.62953	7.60116e-06	0.000199841
1419968_at	C77386	Mm.381907	expressed sequence C77370	C77370	ENSMUSG00000046449	245555	7.34614	7.09919	7.0906	6.43881	6.29647	6.38683	0.573468	7.63443e-06	0.000200483
1422445_at	BM935811	Mm.225096	integrin alpha 6	Itga6	---	16403	10.8167	10.756	10.7732	10.33	10.1212	10.0311	0.651847	7.6586e-06	0.000200885
1424528_at	BC023116	Mm.45127	cell growth regulator with EF hand domain 1	Cgref1	ENSMUSG00000029161	68567	6.71487	6.72627	6.98351	7.51981	7.23388	7.88076	1.67709	7.72847e-06	0.000202484
1417081_a_at	BC004829	Mm.390346	synaptogyrin 2	Syngr2	---	20973	9.50143	9.54333	9.42391	10.1052	10.1188	10.3699	1.64545	7.77247e-06	0.000203168
1428872_at	AW495537	Mm.258352	RIKEN cDNA 4121402D02 gene	4121402D02Rik	ENSMUSG00000052915	74026	8.53512	8.24184	8.45117	9.15796	8.90219	9.50259	1.73098	7.77225e-06	0.000203396
1423753_at	AF153440	Mm.284863	BMP and activin membrane-bound inhibitor, homolog (Xenopus laevis)	Bambi	---	68010	8.03712	8.08735	7.92342	7.28116	7.44601	7.20177	0.613225	7.80603e-06	0.000203576
1426024_a_at	AF187147	Mm.19016	drebrin 1	Dbn1	ENSMUSG00000034675	56320	8.12785	7.86656	8.17797	7.20357	7.22705	7.44182	0.589737	7.80163e-06	0.000203695
1449146_at	NM_010929	Mm.173813	Notch gene homolog 4 (Drosophila)	Notch4	---	18132	5.90179	6.44467	5.75184	4.80267	4.72595	4.93722	0.446392	7.99551e-06	0.000207801
1423122_at	BI649826	Mm.30060	arginine vasopressin-induced 1	Avpi1	---	69534	11.0681	11.0073	11.0892	11.6298	11.6067	11.5033	1.4412	7.99451e-06	0.000208013
1419503_at	AF031035	Mm.32506	stanniocalcin 2	Stc2	---	20856	7.59805	7.71456	7.68187	6.74832	7.13395	6.80328	0.589158	7.99142e-06	0.000208172
1422536_at	NM_009406	Mm.27674	troponin I, cardiac	Tnni3	ENSMUSG00000035458	21954	6.38736	6.53045	6.28324	7.34387	7.30003	7.01212	1.76758	8.0524e-06	0.00020904
1434177_at	AI551117	---	endothelin converting enzyme 1	Ece1	ENSMUSG00000057530	230857	9.20078	8.98455	9.22662	9.73366	9.61516	9.76632	1.4829	8.07074e-06	0.000209277
1424194_at	BC025872	Mm.265552	RCSD domain containing 1	Rcsd1	---	226594	7.42483	7.46117	6.98294	6.67954	6.78849	6.21026	0.603075	8.1459e-06	0.000210744
1424433_at	BC021619	Mm.27166	methionine sulfoxide reductase B2	Msrb2	---	76467	8.43041	8.4668	8.18699	7.60198	7.83089	7.23419	0.574435	8.14499e-06	0.000210961
1452940_x_at	AI595920	Mm.340968	phosphatidylinositol transfer protein, cytoplasmic 1	Pitpnc1	ENSMUSG00000040430	71795	8.38977	8.31845	8.30594	7.75372	7.52009	7.42851	0.587602	8.24157e-06	0.000212976
1427347_s_at	BC003475	Mm.436605	tubulin, beta 2a /// tubulin, beta 2b /// predicted gene, EG665524 /// similar to tubulin, beta 3	EG665524 /// LOC671656 /// Tubb2a /// Tubb2b	---	22151 /// 665524 /// 671656 /// 73710	9.97806	9.99725	9.90081	9.44717	9.42844	9.32699	0.679377	8.36274e-06	0.000215616
1429388_at	AK010332	Mm.435480	Nanog homeobox	Nanog	ENSMUSG00000012396	71950	12.7489	12.7438	12.566	12.2738	12.2181	11.7059	0.654977	8.35568e-06	0.000215679
1416530_a_at	BC003788	Mm.17932	purine-nucleoside phosphorylase	Pnp	---	18950	12.848	12.7355	12.7943	12.4697	12.3963	12.292	0.755268	8.41642e-06	0.000216754
1450414_at	BC023427	Mm.144089	platelet derived growth factor, B polypeptide	Pdgfb	---	18591	6.69678	6.7345	6.96053	7.39296	7.44623	7.66579	1.62947	8.50283e-06	0.000218731
1448432_at	NM_019676	Mm.23963	phospholipase C, delta 1	Plcd1	---	18799	7.68528	7.73545	7.6708	6.86195	7.09109	7.0217	0.614197	8.53697e-06	0.000219112
1418000_a_at	NM_008410	Mm.4266	integral membrane protein 2B	Itm2b	---	16432	11.5222	11.5329	11.636	12.0598	11.921	12.361	1.47104	8.52804e-06	0.000219131
1424616_s_at	BG063931	Mm.302013	FGF receptor activating protein 1	Frag1	---	233575	8.31173	8.06034	8.2758	8.84787	8.76024	9.08705	1.60974	8.55544e-06	0.000219338
1430127_a_at	AK007904	Mm.333406	cyclin D2	Ccnd2	---	12444	6.98344	7.19453	7.08467	6.0897	5.73599	6.19101	0.480108	8.61046e-06	0.0002205
1448577_x_at	BC004829	Mm.390346	synaptogyrin 2	Syngr2	---	20973	8.95487	9.09681	9.01705	9.46512	9.73783	9.85834	1.59179	8.67984e-06	0.000222026
1417567_at	BF457754	Mm.299735	catenin beta interacting protein 1	Ctnnbip1	ENSMUSG00000028988	67087	6.616	6.66995	6.98529	7.30027	7.31461	7.95234	1.70836	8.71557e-06	0.000222689
1417185_at	BC002070	Mm.425949	lymphocyte antigen 6 complex, locus A	Ly6a	---	110454	7.18928	6.91431	7.22193	6.04655	6.2722	5.95227	0.502812	8.81246e-06	0.000224911
1416318_at	AF426024	Mm.20144	serine (or cysteine) peptidase inhibitor, clade B, member 1a	Serpinb1a	ENSMUSG00000044734	66222	4.96423	5.46577	4.82869	4.12671	4.47713	4.21654	0.572593	8.86189e-06	0.000225918
1420998_at	BG966751	Mm.155708	ets variant gene 5	Etv5	ENSMUSG00000013089 /// ENSMUSG00000044690	104156	10.3391	10.2863	10.2213	9.76886	9.77812	9.72948	0.695903	8.99368e-06	0.000229021
1431856_a_at	AK012868	Mm.34776	C1q and tumor necrosis factor related protein 6	C1qtnf6	---	72709	5.66424	5.90189	6.07205	6.50452	6.64492	7.50153	2.05253	9.11343e-06	0.00023181
1432453_a_at	AK008019	Mm.273404	membrane-spanning 4-domains, subfamily A, member 10	Ms4a10	ENSMUSG00000024731	69826	6.19232	6.28932	6.35738	5.52264	5.37749	5.57249	0.580185	9.13834e-06	0.000232183
1437692_x_at	AW240637	Mm.238343	annexin A2	Anxa2	---	12306	5.74192	5.64445	5.87654	6.38033	6.4482	6.58007	1.64358	9.15816e-06	0.000232427
1419062_at	NM_013813	Mm.131135	erythrocyte protein band 4.1-like 3	Epb4.1l3	---	13823	7.66189	7.53702	7.52763	8.28933	8.04619	8.29781	1.55784	9.27735e-06	0.000234926
1423108_at	AV008091	Mm.29666	solute carrier family 25 (mitochondrial carnitine/acylcarnitine translocase), member 20	Slc25a20	---	57279	9.90378	9.76161	9.90094	9.26627	9.25174	9.01279	0.628472	9.27279e-06	0.000235073
1452050_at	BG071931	Mm.191949	calcium/calmodulin-dependent protein kinase ID	Camk1d	---	227541	7.61554	7.66926	7.6028	6.87162	7.06233	6.72029	0.598709	9.29699e-06	0.000235161
1424715_at	BB775176	Mm.305108	retinol saturase (all trans retinol 13,14 reductase)	Retsat	---	67442	7.04759	6.73599	6.83673	7.70358	7.47111	7.63414	1.6594	9.33396e-06	0.000235833
1438968_x_at	AV058358	Mm.295230	serine protease inhibitor, Kunitz type 2	Spint2	ENSMUSG00000074227	20733	11.2754	11.3518	11.2418	10.7727	10.8086	10.3805	0.647482	9.39916e-06	0.000237216
1418805_at	NM_011328	Mm.4723	secretin	Sct	ENSMUSG00000038580	20287	7.33493	7.1335	7.2747	7.95001	7.66572	8.01414	1.54911	9.43316e-06	0.00023781
1425944_a_at	AB052828	Mm.9286	RAD51-like 3 (S. cerevisiae)	Rad51l3	ENSMUSG00000018841	19364	6.81508	7.15118	7.01694	7.52902	7.70705	7.86758	1.63788	9.45008e-06	0.000237972
1454815_at	BI219769	Mm.339676	SERTA domain containing 2	Sertad2	---	58172	9.56614	9.29845	9.52016	10.1488	9.74622	10.0644	1.43992	9.47291e-06	0.000238283
1449084_s_at	NM_012059	Mm.2454	SH3 domain protein D19	Sh3d19	ENSMUSG00000028082	27059	9.35946	9.31985	9.34179	9.98638	9.81212	9.81014	1.44481	9.53957e-06	0.000239694
1437463_x_at	BB532080	Mm.14455	transforming growth factor, beta induced	Tgfbi	ENSMUSG00000035493	21810	8.00929	7.94867	7.90733	7.28958	7.11275	6.67966	0.531483	9.68782e-06	0.000243149
1415822_at	BG060909	---	stearoyl-Coenzyme A desaturase 2	Scd2	---	20250	11.1913	11.7074	11.1201	11.8549	12.0363	11.778	1.47262	9.72767e-06	0.00024388
1433842_at	BG069059	Mm.45039	leucine rich repeat (in FLII) interacting protein 1	Lrrfip1	---	16978	8.72192	8.52894	8.80306	9.624	9.1716	9.37795	1.63984	9.76541e-06	0.000244556
1418371_at	AY029255	Mm.246436	dynein light chain LC8-type 2	Dynll2	ENSMUSG00000020483	68097	10.4761	10.4651	10.6017	11.1207	11.0599	11.0213	1.47039	9.81136e-06	0.000244895
1452386_at	X97581	Mm.215917	sal-like 3 (Drosophila)	Sall3	ENSMUSG00000024565	20689	7.02656	6.69563	7.29489	6.22282	6.0334	6.52427	0.596977	9.80232e-06	0.000244939
1431630_a_at	AK010713	Mm.319499	Kruppel-like factor 3 (basic)	Klf3	---	16599	10.0952	10.1843	10.128	9.55802	9.73673	9.51294	0.691761	9.8242e-06	0.000244947
1416260_a_at	NM_019727	Mm.271891	sorting nexin 1	Snx1	ENSMUSG00000032382	56440	8.8783	8.76475	8.86774	9.4381	9.41389	9.42838	1.50574	9.79658e-06	0.000245066
1459902_at	AI510297	Mm.381231	RIKEN cDNA 2700007P21 gene	2700007P21Rik	---	212772	9.29069	9.1806	9.27157	8.7843	8.67606	8.70557	0.694785	9.86535e-06	0.000245702
1450843_a_at	BI220012	Mm.22708	serine (or cysteine) peptidase inhibitor, clade H, member 1	Serpinh1	---	12406	9.47359	9.39112	9.52417	10.1044	9.86578	10.4886	1.62979	9.9027e-06	0.000246362
1448684_at	NM_025800	Mm.291593	protein phosphatase 1, regulatory (inhibitor) subunit 2	Ppp1r2	---	66849	9.39273	9.40005	9.4708	8.89084	8.87976	8.99684	0.707799	9.92434e-06	0.00024663
1450645_at	NM_008631	Mm.1536	metallothionein 4	Mt4	---	17752	4.63349	5.11777	4.92085	4.01513	4.01513	3.8545	0.531534	9.99085e-06	0.000248011
1426243_at	BC019483	Mm.28301	cystathionase (cystathionine gamma-lyase)	Cth	---	107869	12.8855	12.8023	12.8412	12.4963	12.2916	12.5017	0.75194	1.00539e-05	0.000248219
1428065_at	AK003942	Mm.148425	solute carrier family 44, member 2	Slc44a2	ENSMUSG00000057193	68682	7.75339	7.57548	7.71756	8.28941	8.14249	8.40414	1.51363	1.00111e-05	0.000248244
1452073_at	AK011345	Mm.33118	RIKEN cDNA 6720460F02 gene	6720460F02Rik	ENSMUSG00000020808	109212	7.82534	7.98398	7.90999	8.60332	8.80037	8.47443	1.65152	1.00238e-05	0.000248287
1432164_a_at	AK003189	Mm.258462	glycine cleavage system protein H (aminomethyl carrier) /// similar to Glycine cleavage system H protein, mitochondrial precursor	Gcsh /// LOC674321	---	674321 /// 68133	12.5117	12.429	12.4494	12.8659	12.8002	12.8732	1.30441	1.00538e-05	0.000248486
1433745_at	BB080177	Mm.211229	triple functional domain (PTPRF interacting)	Trio	---	223435	8.0221	7.83618	8.01989	8.77614	8.38203	9.07681	1.74229	1.00528e-05	0.000248732
1415996_at	AF173681	Mm.410189	thioredoxin interacting protein	Txnip	---	56338	10.4256	10.4834	10.501	9.9706	10.0271	9.84747	0.698042	1.01072e-05	0.000249264
1424671_at	BC002120	Mm.333798	pleckstrin homology domain containing, family F (with FYVE domain) member 1	Plekhf1	---	72287	8.36134	8.56065	8.22502	9.05284	9.05133	9.17793	1.65195	1.01253e-05	0.000249438
1448185_at	NM_022331	Mm.29151	homocysteine-inducible, endoplasmic reticulum stress-inducible, ubiquitin-like domain member 1	Herpud1	---	64209	9.40764	9.53192	9.41733	8.85994	8.84507	8.98088	0.681425	1.01783e-05	0.000250201
1425519_a_at	BC003476	---	CD74 antigen (invariant polypeptide of major histocompatibility complex, class II antigen-associated)	Cd74	ENSMUSG00000024610	16149	6.91949	6.75971	6.60216	7.55464	7.47862	7.52801	1.69961	1.0171e-05	0.000250293
1424615_at	BG063931	Mm.302013	FGF receptor activating protein 1	Frag1	---	233575	8.19406	8.12686	8.29451	8.72042	8.73452	8.84359	1.47574	1.02931e-05	0.000252749
1422809_at	NM_053271	Mm.309296	regulating synaptic membrane exocytosis 2	Rims2	ENSMUSG00000037386	116838	7.89628	7.43224	7.52291	7.0839	6.77304	6.87134	0.613087	1.03143e-05	0.000252995
1421023_at	NM_011083	Mm.393270	phosphatidylinositol 3-kinase, C2 domain containing, alpha polypeptide	Pik3c2a	---	18704	8.45149	8.33284	8.41752	7.80402	7.53778	7.64146	0.599557	1.03586e-05	0.000253809
1454984_at	AV246615	---	expressed sequence AW061234	AW061234	---	106020	9.74426	9.63942	9.70516	9.29823	8.93447	8.99375	0.65275	1.03898e-05	0.000254299
1423474_at	BG068053	Mm.217233	topoisomerase (DNA) I	Top1	---	21969	10.9518	10.794	10.9166	11.3598	11.237	11.5431	1.41005	1.04269e-05	0.000254657
1450641_at	M24849	Mm.268000	vimentin	Vim	---	22352	12.5663	12.4386	12.4909	12.9285	12.8773	13.1855	1.41977	1.04268e-05	0.000254929
1415937_s_at	BC026823	Mm.29816	programmed cell death 6 interacting protein	Pdcd6ip	---	18571	6.88541	6.75694	6.89537	7.58978	7.40098	7.87699	1.72227	1.07784e-05	0.000262958
1448991_a_at	BC018383	Mm.276251	internexin neuronal intermediate filament protein, alpha	Ina	ENSMUSG00000034336	226180	10.4443	10.0245	10.4325	9.88057	9.59941	9.93399	0.709716	1.07903e-05	0.000262965
1416687_at	BC021352	Mm.79983	procollagen lysine, 2-oxoglutarate 5-dioxygenase 2	Plod2	---	26432	9.33314	9.39873	9.47102	9.92668	9.90871	10.0217	1.46591	1.08203e-05	0.000263414
1421606_a_at	NM_013873	Mm.248796	sulfotransferase family 4A, member 1	Sult4a1	---	29859	9.54183	9.52489	9.61462	8.98126	9.06169	8.86919	0.666633	1.08627e-05	0.000263598
1426778_at	BG094386	Mm.7524	dystroglycan 1	Dag1	---	13138	10.6048	10.6012	10.6598	10.1253	10.1458	10.2144	0.726953	1.086e-05	0.000263815
1422706_at	AV370981	Mm.73682	transmembrane, prostate androgen induced RNA /// similar to Nedd4 WW binding protein 4	LOC637870 /// LOC676013 /// Tmepai	---	637870 /// 65112 /// 676013	8.30855	8.39058	8.5124	9.11191	8.87428	9.39037	1.66043	1.08848e-05	0.000263851
1455229_x_at	BG064623	Mm.28864	phosphatidylglycerophosphate synthase 1	Pgs1	ENSMUSG00000017715	74451	9.85886	9.85575	9.95943	10.3725	10.3292	10.587	1.45368	1.08551e-05	0.000263979
1423612_at	BB736632	Mm.21583	CLP1, cleavage and polyadenylation factor I subunit, homolog (S. cerevisiae)	Clp1	---	98985	10.4103	10.4796	10.4688	10.0012	10.0413	9.89008	0.720202	1.09138e-05	0.000264273
1418345_at	NM_023517	---	tumor necrosis factor (ligand) superfamily, member 13 /// tumor necrosis factor (ligand) superfamily, member 12-member 13	Tnfsf12-tnfsf13 /// Tnfsf13	ENSMUSG00000018752	619441 /// 69583	7.74566	8.05273	7.84926	8.4977	8.68191	8.49343	1.5979	1.09431e-05	0.000264416
1420518_a_at	AF317839	Mm.214530	immunoglobulin superfamily, member 9	Igsf9	ENSMUSG00000037995	93842	6.80149	6.93898	6.88637	6.0137	5.82838	6.22005	0.557482	1.09317e-05	0.000264425
1432459_a_at	AK015881	Mm.116789	zinc finger and BTB domain containing 32	Zbtb32	---	58206	7.94498	7.97338	7.72141	7.32684	7.28485	7.21988	0.659452	1.09718e-05	0.000264549
1420463_at	NM_013748	Mm.159535	cytokine-dependent hematopoietic cell linker	Clnk	ENSMUSG00000039315	27278	7.37682	7.26246	7.42368	6.08811	6.53866	5.82135	0.448054	1.09673e-05	0.000264721
1451908_a_at	BC005766	Mm.272312	SEC14-like 1 (S. cerevisiae)	Sec14l1	ENSMUSG00000020823	74136	8.15155	8.02951	8.38504	8.78456	8.5684	9.23741	1.60303	1.1011e-05	0.000265211
1435091_at	BM207314	Mm.322432	zinc finger protein 568	Zfp568	---	243905	11.1965	11.085	11.1728	11.6443	11.511	11.8746	1.44471	1.10238e-05	0.000265237
1454647_at	BQ031255	Mm.347362	acyl-Coenzyme A dehydrogenase family, member 11	Acad11	---	102632	10.5079	10.3037	10.6052	10.097	9.84213	10.1598	0.737594	1.10761e-05	0.000265931
1417177_at	NM_016905	Mm.2820	galactokinase 1	Galk1	---	14635	10.0666	10.1027	10.1379	10.5382	10.6348	10.6314	1.41352	1.10743e-05	0.000266171
1451591_a_at	BC006797	Mm.3374	ephrin B1	Efnb1	---	13641	5.77478	5.96989	5.99164	6.56719	6.56335	6.87092	1.69343	1.11296e-05	0.000266935
1435764_a_at	BB832885	Mm.24540	gem (nuclear organelle) associated protein 7	Gemin7	---	69731	10.4267	10.5456	10.4234	10.0278	10.0647	9.94404	0.730747	1.12202e-05	0.000267693
1424680_at	BC025893	Mm.66334	expressed sequence BB146404	BB146404	ENSMUSG00000049872	103511	6.67703	6.53682	6.50902	7.47498	7.26471	7.16819	1.65801	1.1212e-05	0.000267778
1426988_at	BB795533	Mm.32497	kelch domain containing 5	Klhdc5	---	232539	6.93134	7.02431	7.23351	7.61928	7.52591	7.86253	1.52443	1.12068e-05	0.000267936
1448350_at	NM_133768	Mm.23869	argininosuccinate lyase	Asl	ENSMUSG00000025533	109900	8.77621	8.84144	8.81817	9.4586	9.40131	9.2841	1.48671	1.12067e-05	0.000268215
1421867_at	NM_008173	Mm.129481	nuclear receptor subfamily 3, group C, member 1	Nr3c1	ENSMUSG00000024431	14815	8.60522	8.52951	8.71125	7.81942	7.49124	8.10321	0.574342	1.12561e-05	0.000268266
1416226_at	BE979985	Mm.30010	actin related protein 2/3 complex, subunit 1B	Arpc1b	---	11867	9.87107	9.95715	9.92836	10.3942	10.4225	10.7972	1.54798	1.12054e-05	0.000268469
1424588_at	AF481964	Mm.236401	SLIT-ROBO Rho GTPase activating protein 3	Srgap3	ENSMUSG00000030257	259302	5.02971	5.02971	5.39704	6.19696	5.71214	6.2334	1.87874	1.13562e-05	0.000270368
1455466_at	BB548889	Mm.320183	G protein-coupled receptor 133 /// similar to G protein-coupled receptor 133	Gpr133 /// LOC669205	---	243277 /// 669205	6.60518	6.72526	6.31371	5.67484	5.70415	5.72164	0.560289	1.13787e-05	0.00027062
1419598_at	NM_026835	Mm.290390	membrane-spanning 4-domains, subfamily A, member 6D	Ms4a6d	---	68774	4.70473	4.52825	4.4175	3.93627	3.87537	3.6895	0.608931	1.15181e-05	0.000273649
1418924_at	NM_025886	Mm.21202	Ras association (RalGDS/AF-6) domain family 7	Rassf7	ENSMUSG00000038618	66985	8.82754	8.88508	8.92098	9.4223	9.33554	9.4601	1.44326	1.15848e-05	0.000274946
1449276_at	NM_025503	Mm.54292	RIKEN cDNA 1700029P11 gene	1700029P11Rik	ENSMUSG00000061633	66346	8.57358	8.7165	8.36258	8.01167	7.98365	7.70786	0.638107	1.16085e-05	0.00027522
1416703_at	BC012235	Mm.311337	mitogen activated protein kinase 14	Mapk14	ENSMUSG00000053436	26416	10.4562	10.4169	10.4865	10.9683	10.8544	11.1087	1.43986	1.17033e-05	0.000277177
1422734_a_at	BC011513	Mm.52109	myeloblastosis oncogene	Myb	---	17863	4.33972	4.19086	4.08028	3.5363	3.46733	3.47601	0.612135	1.1744e-05	0.000277851
1422228_at	NM_009290	Mm.558	wingless-related MMTV integration site 8A	Wnt8a	---	20890	5.15748	4.93831	5.10553	6.20034	5.56536	6.3005	1.9647	1.1794e-05	0.000278743
1418560_at	NM_008810	Mm.34775	pyruvate dehydrogenase E1 alpha 1	Pdha1	ENSMUSG00000031299	18597	11.711	11.6971	11.727	11.3065	11.1965	11.2288	0.723458	1.18387e-05	0.00027922
1426779_x_at	BG094386	Mm.7524	dystroglycan 1	Dag1	---	13138	9.83367	9.75903	9.76133	9.33493	9.26735	9.2485	0.706589	1.18339e-05	0.000279396
1427127_x_at	M12573	Mm.372314	heat shock protein 1B	Hspa1b	---	15511	8.42056	8.12795	8.14417	7.6697	7.5739	7.10374	0.587179	1.21783e-05	0.000286929
1448200_at	NM_015749	Mm.20948	transcobalamin 2	Tcn2	---	21452	7.12805	7.11368	7.42504	7.9496	7.73426	7.96799	1.58725	1.23322e-05	0.000290255
1426334_a_at	AF032460	Mm.141083	BCL2-like 11 (apoptosis facilitator)	Bcl2l11	---	12125	7.29491	7.36352	7.58986	6.65903	6.71455	6.78349	0.617702	1.25129e-05	0.000293899
1416780_at	NM_021514	Mm.272582	phosphofructokinase, muscle	Pfkm	---	18642	8.96616	9.02976	9.13364	9.4979	9.46319	9.66096	1.41246	1.25272e-05	0.00029393
1419095_a_at	NM_018816	Mm.2161	apolipoprotein M	Apom	---	55938	6.55422	6.79688	6.41485	5.88918	6.18437	5.75364	0.639025	1.25092e-05	0.000294115
1456193_x_at	AV116973	Mm.332810	glutathione peroxidase 4 /// similar to Phospholipid hydroperoxide glutathione peroxidase, mitochondrial precursor (PHGPx) (GPX-4)	Gpx4 /// LOC671271	ENSMUSG00000065948	625249 /// 671271	12.6174	12.659	12.5795	12.1742	12.2936	12.1515	0.751687	1.26716e-05	0.00029701
1448333_at	AF244347	Mm.20047	ADP-ribosylarginine hydrolase	Adprh	---	11544	11.625	11.6371	11.4354	11.2035	11.1396	11.0215	0.7352	1.26857e-05	0.000297033
1423847_at	BC025460	Mm.257590	non-SMC condensin I complex, subunit D2	Ncapd2	ENSMUSG00000038252	68298	10.49	10.4875	10.5652	10.9497	10.9234	11.2039	1.42835	1.27357e-05	0.000297897
1426754_x_at	BB312117	Mm.334999	cytoskeleton-associated protein 4	Ckap4	---	216197	8.84517	8.86904	8.97859	7.9216	8.05898	8.46636	0.599567	1.27765e-05	0.000298545
1419156_at	AI428101	Mm.240627	SRY-box containing gene 4 /// similar to Transcription factor SOX-4	LOC672274 /// Sox4	---	20677 /// 672274	7.52711	7.46187	7.70626	6.86596	6.68265	7.00215	0.609624	1.27968e-05	0.00029871
1417483_at	AB026551	Mm.247272	nuclear factor of kappa light polypeptide gene enhancer in B-cells inhibitor, zeta	Nfkbiz	---	80859	6.31307	6.29058	6.45354	7.29464	7.17763	7.06499	1.78394	1.28645e-05	0.000299982
1433888_at	AV343478	Mm.321755	ATPase, Ca++ transporting, plasma membrane 2	Atp2b2	---	11941	4.52798	4.77073	4.38503	5.66811	5.47844	5.33239	1.92185	1.28929e-05	0.000300027
1434410_at	AV276428	Mm.246424	cDNA sequence BC043118	BC043118	---	224273	8.15845	8.02354	8.30228	7.5903	7.29193	7.42133	0.606575	1.28828e-05	0.000300102
1434705_at	BG072903	Mm.389984	C-terminal binding protein 2	Ctbp2	---	13017	12.8713	12.8497	12.8117	12.5468	12.4858	12.3263	0.76333	1.29442e-05	0.000300605
1422866_at	NM_007731	Mm.300931	procollagen, type XIII, alpha 1	Col13a1	ENSMUSG00000058806	12817	5.88788	5.77667	5.40001	6.43304	6.68594	6.29105	1.7306	1.29608e-05	0.000300682
1416090_at	AK011810	Mm.301527	pyruvate dehydrogenase (lipoamide) beta	Pdhb	ENSMUSG00000021748	68263	12.0308	12.0634	12.101	11.6408	11.6592	11.4977	0.72568	1.29415e-05	0.000300849
1450016_at	BG065754	Mm.2103	cyclin G1	Ccng1	---	12450	11.5724	11.4988	11.6772	11.9948	11.9046	12.0559	1.32172	1.31204e-05	0.000304075
1449475_at	NM_138652	Mm.273271	ATPase, H+/K+ transporting, nongastric, alpha polypeptide	Atp12a	---	192113	5.44305	5.3651	5.02607	4.39363	4.65965	4.05352	0.53534	1.31637e-05	0.000304766
1452283_at	BC004678	Mm.158669	Ras association (RalGDS/AF-6) domain family 8	Rassf8	ENSMUSG00000045110	71323	6.78678	6.80354	6.86296	7.34197	7.38407	7.44932	1.48874	1.31985e-05	0.000305261
1452233_at	BG071908	Mm.196634	ATP-binding cassette, sub-family C (CFTR/MRP), member 1	Abcc1	ENSMUSG00000023088	17250	9.17869	9.03888	9.10785	9.67604	9.55424	9.70866	1.45251	1.32905e-05	0.000307076
1421955_a_at	NM_010890	Mm.279923	neural precursor cell expressed, developmentally down-regulted gene 4	Nedd4	ENSMUSG00000032216	17999	12.2096	12.1336	12.135	11.8262	11.6892	11.5875	0.728594	1.33518e-05	0.000307553
1437779_at	BM210256	Mm.42011	forkhead box H1	Foxh1	---	14106	9.0905	8.91728	8.9683	9.58197	9.50465	9.77607	1.55296	1.33516e-05	0.00030786
1418476_at	NM_018827	Mm.335584	cytokine receptor-like factor 1	Crlf1	---	12931	7.9398	7.84116	8.23623	7.33561	7.24519	7.66951	0.664862	1.33426e-05	0.000307967
1448289_at	AB006714	Mm.290995	collapsin response mediator protein 1	Crmp1	ENSMUSG00000029121	12933	10.2114	10.0471	10.2064	9.35573	9.26706	9.78725	0.627617	1.34407e-05	0.000308973
1415997_at	AF173681	Mm.410189	thioredoxin interacting protein	Txnip	ENSMUSG00000038393	56338	9.48369	9.51769	9.6461	8.95565	9.05996	8.93111	0.676944	1.34354e-05	0.000309164
1427983_at	AI504060	Mm.293819	suppressor of hairy wing homolog 3 (Drosophila)	Suhw3	ENSMUSG00000036916	208968	8.67544	8.54702	8.62777	9.20589	9.07765	9.19713	1.4576	1.3489e-05	0.00030977
1448655_at	NM_008512	Mm.271854	low density lipoprotein receptor-related protein 1	Lrp1	---	16971	7.45958	7.65443	7.63693	8.65698	8.21459	9.02594	2.12889	1.35794e-05	0.000311215
1417395_at	BG069413	Mm.4325	Kruppel-like factor 4 (gut)	Klf4	---	16600	10.3631	10.2792	10.5008	9.72545	9.3748	10.0332	0.633383	1.35667e-05	0.00031124
1456292_a_at	AV147875	Mm.268000	vimentin	Vim	---	22352	12.1238	11.9093	11.8758	12.4963	12.2954	12.5014	1.38147	1.36234e-05	0.000311908
1422088_at	BI687857	Mm.1055	v-myc myelocytomatosis viral oncogene homolog 1, lung carcinoma derived (avian)	Mycl1	---	16918	4.05721	4.25117	4.19296	5.06979	4.8992	5.27471	1.90038	1.36495e-05	0.000312192
1421959_s_at	AF458089	Mm.71996	adenylate cyclase 3	Adcy3	---	104111	5.80531	5.86472	5.92794	6.34608	6.6397	6.54873	1.56788	1.36795e-05	0.000312562
1418736_at	BC003835	Mm.153710	UDP-GalNAc:betaGlcNAc beta 1,3-galactosaminyltransferase, polypeptide 1	B3galnt1	---	26879	7.24349	7.38553	6.914	6.13304	6.36844	6.33173	0.541725	1.37281e-05	0.000313357
1434610_at	BM210485	Mm.234912	plectin 1	Plec1	ENSMUSG00000022565	18810	9.13074	9.05306	9.42194	9.73857	9.58473	10.5063	1.69668	1.37826e-05	0.000313969
1431299_a_at	AK009340	Mm.359982	RIKEN cDNA 2310014H01 gene	2310014H01Rik	---	76448	9.46447	9.57666	9.64324	8.87159	8.94606	9.23615	0.687691	1.37792e-05	0.000314207
1450460_at	AF104416	Mm.34043	aquaporin 3	Aqp3	ENSMUSG00000028435	11828	7.47714	7.44991	7.34779	6.90436	6.80692	6.67802	0.647104	1.38506e-05	0.000315201
1420619_a_at	NM_010347	Mm.180013	amino-terminal enhancer of split	Aes	---	14797	9.99495	10.27	10.1059	10.6864	10.8279	11.3133	1.7988	1.3906e-05	0.000315829
1451931_x_at	M69068	---	histocompatibility 2, D region	H2-L	---	14980	7.93157	7.92729	7.77096	7.18019	7.33652	7.24268	0.650468	1.38957e-05	0.000315912
1421038_a_at	NM_008433	Mm.9911	potassium intermediate/small conductance calcium-activated channel, subfamily N, member 4	Kcnn4	---	16534	5.78175	5.20624	5.76784	6.55499	6.40086	6.50947	1.89001	1.39239e-05	0.00031592
1451935_a_at	AF099020	Mm.295230	serine protease inhibitor, Kunitz type 2	Spint2	ENSMUSG00000074227	20733	10.8983	11.0561	10.9512	10.407	10.5578	10.2236	0.674406	1.39918e-05	0.000316827
1452225_at	BC016267	Mm.426351	RIKEN cDNA 2010106G01 gene	2010106G01Rik	---	66552	6.7301	6.86474	6.79257	7.37863	7.52838	7.3841	1.55283	1.39821e-05	0.000316922
1449188_at	NM_021565	Mm.143813	midnolin	Midn	ENSMUSG00000035621	59090	9.63587	9.64418	9.75823	9.16586	9.13413	9.15228	0.693732	1.40673e-05	0.000318218
1423772_x_at	U27316	Mm.371544	solute carrier family 25 (mitochondrial carrier, adenine nucleotide translocator), member 5	Slc25a5	---	11740	13.6139	13.6372	13.6052	13.8314	13.8532	13.8822	1.17863	1.42539e-05	0.000322118
1449434_at	NM_007606	Mm.300	carbonic anhydrase 3	Car3	---	12350	7.49033	7.11717	7.811	6.27573	6.52145	6.50488	0.499003	1.43068e-05	0.000322671
1422731_at	AK004806	Mm.10987	LIM domains containing 1	Limd1	---	29806	7.20299	7.09745	7.25624	7.89098	7.64298	8.08442	1.61535	1.42973e-05	0.000322777
1433443_a_at	BB705380	Mm.61526	3-hydroxy-3-methylglutaryl-Coenzyme A synthase 1	Hmgcs1	ENSMUSG00000075461	208715	11.534	11.5496	11.4299	11.9858	11.8936	11.9211	1.34752	1.43577e-05	0.000323498
1451388_a_at	BC026741	Mm.239416	ATPase, Class VI, type 11B	Atp11b	---	76295	9.58542	9.58034	9.66265	9.00781	8.91726	9.10878	0.660929	1.44527e-05	0.000325316
1424946_a_at	AK009195	Mm.45125	mitochondrial fission regulator 1	Mtfr1	---	67472	9.27814	9.36105	9.35389	8.85531	8.84733	8.77815	0.705773	1.46103e-05	0.000328537
1451461_a_at	BC008184	Mm.7729	aldolase 3, C isoform	Aldoc	ENSMUSG00000017390	11676	7.91089	8.21402	7.86112	8.64992	8.93784	8.39317	1.58886	1.4697e-05	0.000330159
1417014_at	AF250139	Mm.21549	heat shock protein 8	Hspb8	---	80888	7.22488	7.22259	7.7	8.27335	8.27012	8.22457	1.85794	1.47266e-05	0.000330496
1451857_a_at	BC025832	Mm.32839	RIKEN cDNA 5730593N15 gene	5730593N15Rik	ENSMUSG00000042988	77583	8.59676	8.53444	8.64245	7.8195	7.64458	8.09191	0.601969	1.48761e-05	0.000333521
1418049_at	NM_008520	Mm.182396	latent transforming growth factor beta binding protein 3	Ltbp3	ENSMUSG00000024940	16998	5.28923	5.68677	5.83019	6.33173	6.40733	6.51538	1.77184	1.50024e-05	0.000335689
1420382_at	NM_138310	Mm.170665	apolipoprotein B48 receptor	Apob48r	---	171504	6.31113	6.43174	6.25497	7.22788	7.00306	7.1366	1.73873	1.50004e-05	0.000335976
1425567_a_at	D63423	Mm.1620	annexin A5	Anxa5	---	11747	7.66983	7.59945	7.79026	8.17751	8.13894	8.41084	1.4709	1.51402e-05	0.000338439
1422605_at	NM_021391	---	protein phosphatase 1, regulatory (inhibitor) subunit 1A	Ppp1r1a	ENSMUSG00000022490	58200	9.23971	9.25637	9.05387	8.70964	8.65502	8.29876	0.648053	1.51611e-05	0.000338574
1434920_a_at	AW553781	Mm.238841	Ena-vasodilator stimulated phosphoprotein	Evl	---	14026	8.43031	8.18198	8.42486	8.97164	8.66491	9.31875	1.57036	1.51772e-05	0.000338599
1425995_s_at	M55512	Mm.389339	Wilms tumor homolog	Wt1	---	22431	4.922	5.12456	5.44747	4.24941	4.37432	4.62056	0.595206	1.52024e-05	0.000338829
1460351_at	BC021916	Mm.280038	S100 calcium binding protein A11 (calgizzarin)	S100a11	ENSMUSG00000027907	20195	10.9034	10.9418	11.0054	11.3752	11.2673	11.5493	1.36594	1.53913e-05	0.000342703
1429574_at	AK009020	Mm.44194	chloride intracellular channel 3	Clic3	ENSMUSG00000015093	69454	5.25165	5.4869	4.82876	6.85614	6.21768	6.55056	2.6663	1.54151e-05	0.000342896
1422770_at	AB052834	Mm.9286	RAD51-like 3 (S. cerevisiae)	Rad51l3	ENSMUSG00000018841	19364	6.37691	6.23155	6.40131	7.26243	6.85112	7.5853	1.8853	1.54613e-05	0.000343585
1449491_at	NM_130859	Mm.17629	caspase recruitment domain family, member 10	Card10	---	105844	8.85515	8.97523	8.97274	9.51513	9.54206	10.0501	1.72385	1.55519e-05	0.000344251
1452230_at	AV114239	Mm.21762	DnaJ (Hsp40) homolog, subfamily C, member 10	Dnajc10	---	66861	7.98231	8.05989	8.03617	7.42761	7.37031	7.32212	0.636812	1.55378e-05	0.000344275
1420618_at	NM_026252	Mm.339792	cytoplasmic polyadenylation element binding protein 4	Cpeb4	ENSMUSG00000020300	67579	8.58853	8.38555	8.61815	9.3133	9.15395	9.09049	1.58113	1.55367e-05	0.000344588
1420973_at	BB699910	Mm.222464	AT rich interactive domain 5B (Mrf1 like)	Arid5b	ENSMUSG00000019947	71371	8.40533	8.58926	8.52317	7.80937	7.61117	7.29333	0.531872	1.55317e-05	0.000344812
1424357_at	BC026654	Mm.390134	transmembrane protein 45b	Tmem45b	---	235135	5.62519	5.6229	5.61825	6.4018	6.17753	6.57847	1.70917	1.56194e-05	0.000345072
1420965_a_at	BM120053	Mm.241073	ectodermal-neural cortex 1	Enc1	---	13803	11.4841	11.5772	11.4497	11.1139	11.0694	10.9297	0.72478	1.56092e-05	0.000345182
1427481_a_at	BC027114	Mm.44101	ATPase, Na+/K+ transporting, alpha 3 polypeptide	Atp1a3	---	232975	5.76511	5.98205	5.63653	6.6734	6.86626	7.33282	2.32108	1.56491e-05	0.000345393
1431017_at	AK013540	Mm.280068	regulator of chromosome condensation (RCC1) and BTB (POZ) domain containing protein 2	Rcbtb2	---	105670	5.7869	5.27728	5.76998	6.56655	6.31085	6.39476	1.76859	1.57149e-05	0.000346506
1424153_s_at	BG064756	Mm.389368	sal-like 4 (Drosophila)	Sall4	---	99377	9.02682	9.06037	8.91512	8.50497	8.51714	8.39645	0.693577	1.57781e-05	0.000347563
1426376_at	BI249075	Mm.280075	receptor accessory protein 5	Reep5	ENSMUSG00000005873	13476	6.97573	6.86685	6.77848	7.53192	7.66719	7.74402	1.72156	1.58503e-05	0.000348815
1422598_at	NM_009813	Mm.12829	calsequestrin 1	Casq1	ENSMUSG00000007122	12372	7.36758	7.33371	7.17339	6.54321	6.67272	6.51999	0.610985	1.59121e-05	0.000349834
1456590_x_at	BB469763	Mm.451	aldo-keto reductase family 1, member B3 (aldose reductase)	Akr1b3	---	11677	12.458	12.3444	12.339	12.0897	12.0171	11.9561	0.779551	1.60751e-05	0.000353076
1418538_at	NM_134090	Mm.298199	KDEL (Lys-Asp-Glu-Leu) endoplasmic reticulum protein retention receptor 3	Kdelr3	---	105785	8.42623	9.00536	8.61242	7.96065	8.15082	7.98777	0.641933	1.61755e-05	0.000354938
1426413_at	BM116592	Mm.4636	neurogenic differentiation 1	Neurod1	---	18012	7.87952	7.72862	7.99244	6.88574	6.23661	7.22584	0.481826	1.62625e-05	0.000356503
1448707_at	NM_025444	Mm.24431	TAF13 RNA polymerase II, TATA box binding protein (TBP)-associated factor	Taf13	---	99730	10.2774	10.2524	10.1873	9.78267	9.70157	9.64488	0.692984	1.62797e-05	0.000356535
1426406_at	BB787289	Mm.137966	SET domain containing (lysine methyltransferase) 8	Setd8	---	67956	10.3215	10.2639	10.2808	10.7783	10.7365	11.0504	1.4883	1.63305e-05	0.000357303
1425396_a_at	BC011474	Mm.293753	lymphocyte protein tyrosine kinase	Lck	ENSMUSG00000000409	16818	10.1166	10.2547	10.2542	10.5678	10.8492	10.743	1.4268	1.65893e-05	0.000362616
1417229_at	AF084459	Mm.6221	calpain 1	Capn1	ENSMUSG00000024942	12333	7.92537	8.16678	8.13297	8.68292	8.7334	9.07532	1.69778	1.67439e-05	0.000365291
1420046_s_at	AU042856	Mm.289680	MAF1 homolog (S. cerevisiae)	Maf1	---	68877	10.708	10.8964	10.8173	10.3062	10.4282	10.2526	0.718625	1.67389e-05	0.000365534
1436990_s_at	AA038464	Mm.333849	Nur77 downstream gene 2	Ndg2	---	103172	13.8658	13.8701	13.8916	14.128	14.0552	14.0992	1.16362	1.68669e-05	0.000367621
1450048_a_at	NM_008322	Mm.246432	isocitrate dehydrogenase 2 (NADP+), mitochondrial	Idh2	ENSMUSG00000030541	269951	9.48739	9.52218	9.45102	9.98391	9.98241	9.92068	1.39045	1.7056e-05	0.000371386
1453569_s_at	AK010751	---	---	---	---	---	7.33941	7.30673	7.31314	7.95112	8.03277	8.49499	1.81695	1.71929e-05	0.000374007
1430798_x_at	AV306676	Mm.182927	mitochondrial ribosomal protein L15	Mrpl15	---	27395	8.18708	8.21369	8.17343	7.63294	7.53556	7.18367	0.603201	1.73012e-05	0.000376003
1425742_a_at	AF201285	Mm.153272	TSC22 domain family, member 1	Tsc22d1	ENSMUSG00000022010	21807	12.7447	12.8099	12.8992	12.4332	12.3362	12.5542	0.771077	1.73933e-05	0.000377643
1426002_a_at	AB018574	Mm.20842	cell division cycle 7 (S. cerevisiae)	Cdc7	ENSMUSG00000029283	12545	9.32661	9.18646	9.25907	8.77888	8.7396	8.58137	0.680965	1.74983e-05	0.000379559
1436889_at	BQ268470	Mm.338713	gamma-aminobutyric acid (GABA-A) receptor, subunit alpha 1	Gabra1	---	14394	3.89706	4.19389	3.57921	3.25508	3.45145	3.1049	0.652791	1.75154e-05	0.000379567
1422757_at	NM_023219	Mm.155678	solute carrier family 5 (neutral amino acid transporters, system A), member 4b	Slc5a4b	ENSMUSG00000020226	64454	5.12988	5.16373	4.95921	4.5305	4.34786	4.08178	0.590813	1.759e-05	0.00038082
1420545_a_at	NM_029716	Mm.257073	chimerin (chimaerin) 1	Chn1	ENSMUSG00000056486	108699	8.23186	8.13547	8.26442	7.54739	7.69907	7.54564	0.656275	1.76204e-05	0.000381114
1426859_at	BB253137	Mm.3092	inhibin beta-B	Inhbb	---	16324	7.18962	7.69148	7.33728	6.65456	6.91697	6.6163	0.627135	1.77323e-05	0.000383169
1417385_at	AK010446	Mm.29824	aminopeptidase puromycin sensitive	Npepps	---	19155	10.7469	10.6051	10.6057	10.335	10.1626	9.9662	0.709817	1.82415e-05	0.000393423
1434606_at	BF140685	Mm.373043	v-erb-b2 erythroblastic leukemia viral oncogene homolog 3 (avian)	Erbb3	---	13867	7.74953	7.75325	7.50538	7.12631	6.8963	6.79819	0.604617	1.82326e-05	0.000393605
1419429_at	NM_016673	Mm.425178	ciliary neurotrophic factor receptor	Cntfr	---	12804	7.89757	7.9876	8.20694	7.06816	6.86963	7.65379	0.568345	1.83665e-05	0.000395744
1423223_a_at	BB796358	Mm.186185	peroxiredoxin 6	Prdx6	ENSMUSG00000026701	11758	12.5301	12.4997	12.651	12.1947	12.1588	12.2513	0.780037	1.83888e-05	0.000395849
1415935_at	NM_022315	Mm.30162	SPARC related modular calcium binding 2	Smoc2	---	64074	4.03298	4.28644	4.06266	4.69562	5.14764	5.32615	1.93343	1.8502e-05	0.000397906
1427496_at	BC026366	Mm.330545	centrosomal protein 152	Cep152	ENSMUSG00000068394	99100	7.72386	7.60149	7.79995	7.18673	7.02461	7.03648	0.649544	1.86092e-05	0.000399832
1416455_a_at	NM_009964	Mm.178	crystallin, alpha B	Cryab	---	12955	6.02476	6.16453	5.93618	5.0053	5.21901	5.35626	0.560514	1.86458e-05	0.000399862
1427048_at	AW555326	Mm.29279	smoothened homolog (Drosophila)	Smo	---	319757	7.46562	7.47987	7.61902	8.11984	8.02832	8.75856	1.74646	1.86387e-05	0.000400088
1418086_at	NM_026731	Mm.2343	protein phosphatase 1, regulatory (inhibitor) subunit 14A	Ppp1r14a	---	68458	6.75719	6.75681	6.47995	6.09669	5.85001	5.89702	0.61121	1.87336e-05	0.000401365
1434150_a_at	AV171622	Mm.268451	methyltransferase like 7A /// UbiE-YGHL1 fusion protein	Mettl7a /// Ubie	---	393082 /// 70152	7.75545	7.62919	7.86558	8.54436	8.11332	8.50435	1.56118	1.8778e-05	0.000401938
1424875_at	BB040507	Mm.235523	spastic paraplegia 20, spartin (Troyer syndrome) homolog (human)	Spg20	ENSMUSG00000036580	229285	6.35608	5.87582	6.21111	6.87192	6.67327	6.93032	1.60471	1.88135e-05	0.00040194
1452428_a_at	AI099111	Mm.163	beta-2 microglobulin	B2m	ENSMUSG00000060802	12010	7.55743	7.48554	7.81662	8.04835	8.04649	8.39471	1.45782	1.88099e-05	0.000402242
1427981_a_at	AY033912	---	cysteine sulfinic acid decarboxylase	Csad	---	246277	9.59359	9.77342	9.63051	9.14859	9.2389	9.00564	0.691153	1.8883e-05	0.000403045
1427718_a_at	X58876	Mm.22670	transformed mouse 3T3 cell double minute 2	Mdm2	---	17246	10.4961	10.2898	10.7854	10.9487	10.7287	11.237	1.36389	1.90716e-05	0.000406689
1420997_a_at	NM_008155	Mm.589	glucose phosphate isomerase 1 /// similar to Glucose-6-phosphate isomerase (GPI) (Phosphoglucose isomerase) (PGI) (Phosphohexose isomerase) (PHI) (Neuroleukin) (NLK)	Gpi1 /// LOC676596	---	14751 /// 676596	11.9117	11.9836	11.9799	12.2778	12.3035	12.5193	1.33016	1.91396e-05	0.000406989
1437133_x_at	AV127085	Mm.451	aldo-keto reductase family 1, member B3 (aldose reductase)	Akr1b3	---	11677	13.3228	13.2831	13.3561	13.0272	13.0313	12.9532	0.80364	1.91286e-05	0.000407137
1426063_a_at	U10551	Mm.247486	GTP binding protein (gene overexpressed in skeletal muscle)	Gem	---	14579	3.34681	3.49506	3.48735	4.30565	4.34003	4.03965	1.73546	1.9114e-05	0.000407209
1421720_a_at	NM_023742	Mm.275574	deltex 2 homolog (Drosophila)	Dtx2	ENSMUSG00000004947	74198	8.3918	8.37026	8.45011	8.83198	8.84028	9.0545	1.42075	1.91942e-05	0.000407387
1419695_at	NM_011374	Mm.260838	ST8 alpha-N-acetyl-neuraminide alpha-2,8-sialyltransferase 1	St8sia1	---	20449	6.52385	6.35919	6.23497	5.54184	5.67913	5.58694	0.58952	1.91911e-05	0.000407702
1448868_at	NM_020255	Mm.389346	SCAN domain-containing 1	Scand1	---	19018	9.24641	9.20942	9.50259	10.0181	9.98473	9.89337	1.57663	1.92322e-05	0.000407813
1417138_s_at	NM_025554	Mm.18579	polymerase (RNA) II (DNA directed) polypeptide E	Polr2e	ENSMUSG00000004667	66420	12.2354	12.3597	12.2052	11.8677	11.9782	11.783	0.762982	1.9315e-05	0.000409187
1419745_at	BE988299	Mm.394118	RIKEN cDNA 4933428G20 gene	4933428G20Rik	ENSMUSG00000049807	58996	8.55756	8.6209	8.80741	9.13446	9.07893	9.64229	1.54967	1.93949e-05	0.000410496
1453076_at	AK020278	Mm.6922	RIKEN cDNA 9130211I03 gene	9130211I03Rik	---	381319	5.94371	5.79533	6.76956	6.90091	6.99863	7.37888	1.92325	1.94317e-05	0.000410892
1448148_at	M86736	Mm.1568	granulin	Grn	ENSMUSG00000034708	14824	8.98631	9.20271	9.23109	9.55168	9.62349	9.75193	1.41774	1.97131e-05	0.000416454
1424670_s_at	BC019521	Mm.390497	zinc finger, FYVE domain containing 21	Zfyve21	ENSMUSG00000021286	68520	9.81419	9.74772	9.87638	10.3195	10.202	10.2891	1.37354	1.98019e-05	0.00041794
1417673_at	NM_016719	Mm.214554	growth factor receptor bound protein 14	Grb14	---	50915	5.93156	5.79182	5.96816	6.73208	6.5581	6.51113	1.63319	1.98583e-05	0.000418352
1426246_at	Z25469	Mm.127156	protein S (alpha)	Pros1	---	19128	8.8956	8.84374	8.77451	8.10949	7.90184	8.23623	0.596348	1.98485e-05	0.000418534
1425530_a_at	D29800	Mm.272264	syntaxin 3	Stx3	---	20908	5.8308	5.39088	5.67077	6.53842	6.33846	6.24476	1.68346	1.9932e-05	0.000419515
1423605_a_at	AK004719	Mm.22670	transformed mouse 3T3 cell double minute 2	Mdm2	---	17246	10.4432	10.2492	10.6319	10.9177	10.6941	11.3271	1.45658	2.00274e-05	0.000420742
1430820_a_at	BC024449	Mm.28940	bobby sox homolog (Drosophila)	Bbx	ENSMUSG00000022641	70508	8.19077	8.09541	8.21431	7.68107	7.48886	7.49709	0.655801	2.0017e-05	0.000420914
1435783_at	BB476773	Mm.436616	RIKEN cDNA B230112C05 gene	B230112C05Rik	ENSMUSG00000041817	320557	10.6314	10.6963	10.5212	10.185	10.2218	10.1249	0.737816	2.00723e-05	0.000421296
1450769_s_at	BI076697	Mm.357953	StAR-related lipid transfer (START) domain containing 5	Stard5	---	170460	5.80257	5.99912	6.14709	6.54762	6.63158	7.01913	1.68549	2.01557e-05	0.000421875
1448233_at	BE630020	Mm.648	prion protein	Prnp	---	19122	7.47609	7.47967	7.30723	6.91441	6.95316	6.51023	0.649097	2.01786e-05	0.000421965
1454641_at	BI654095	Mm.10160	CGG triplet repeat binding protein 1	Cggbp1	---	106143	11.5841	11.5542	11.5567	11.1817	11.1013	10.8928	0.70612	2.0129e-05	0.000422096
1434035_at	C87407	Mm.290110	DnaJ (Hsp40) homolog, subfamily B, member 6	Dnajb6	---	23950	8.96569	9.12415	8.91096	8.47121	8.55768	8.44223	0.702561	2.01531e-05	0.000422211
1451522_s_at	BC012525	Mm.200763	leucine-rich repeats and calponin homology (CH) domain containing 4	Lrch4	---	231798	9.46089	9.57708	9.53319	8.9491	9.02831	9.13454	0.714507	2.02242e-05	0.000422529
1434025_at	BG069607	---	---	---	---	---	13.0738	13.1384	13.0711	12.8079	12.8011	12.7496	0.807788	2.03014e-05	0.000422586
1437502_x_at	BB560574	Mm.29742	CD24a antigen	Cd24a	---	12484	8.37721	8.14049	8.23465	9.02678	8.78821	8.66857	1.49543	2.02947e-05	0.000422834
1435446_a_at	BF180212	Mm.288897	choline phosphotransferase 1	Chpt1	---	212862	6.79099	6.91101	6.96687	7.47865	7.53508	7.65102	1.58622	2.02585e-05	0.000422857
1416242_at	NM_026167	Mm.224306	kelch-like 13 (Drosophila)	Klhl13	ENSMUSG00000036782	67455	9.74972	9.16094	8.98686	10.1541	9.79681	9.75558	1.52704	2.02786e-05	0.000422887
1449204_at	NM_010291	Mm.26859	gap junction membrane channel protein beta 5	Gjb5	---	14622	9.11666	9.01278	8.97448	9.75208	9.45747	9.48534	1.44644	2.0387e-05	0.000423979
1434801_x_at	AV026569	Mm.371544	solute carrier family 25 (mitochondrial carrier, adenine nucleotide translocator), member 5	Slc25a5	---	11740	13.4972	13.5158	13.5084	13.7277	13.7855	13.739	1.18404	2.0427e-05	0.000424032
1448610_a_at	NM_013671	Mm.290876	superoxide dismutase 2, mitochondrial	Sod2	---	20656	11.8389	11.8461	11.8494	11.5142	11.484	11.2792	0.750003	2.04181e-05	0.000424235
1417332_at	BC004654	Mm.102	regulatory factor X, 2 (influences HLA class II expression)	Rfx2	ENSMUSG00000024206	19725	7.45183	7.60243	7.42444	6.75191	6.70107	6.87129	0.61084	2.06133e-05	0.000427509
1431828_a_at	AK019694	Mm.236068	synaptojanin 2	Synj2	ENSMUSG00000023805	20975	4.95719	4.82871	5.37899	5.69142	5.4491	6.06267	1.60235	2.09806e-05	0.000434729
1421938_at	AK002313	Mm.379160	serine hydrolase-like	Serhl	ENSMUSG00000058586	68607	5.9303	5.95871	5.92633	6.61031	6.49355	6.6776	1.57807	2.10659e-05	0.0004361
1439403_x_at	BB369233	Mm.435574	ring finger protein 12	Rnf12	---	19820	8.99571	8.67856	8.66831	9.4181	9.3232	9.30578	1.48637	2.12315e-05	0.000439126
1427233_at	AV291373	Mm.102136	teashirt zinc finger family member 1	Tshz1	---	110796	4.55079	4.01064	4.705	5.3008	5.00007	5.43851	1.77662	2.13503e-05	0.000441182
1450698_at	L11330	Mm.4729	dual specificity phosphatase 2	Dusp2	---	13537	6.1633	6.54252	6.40698	7.11582	7.10706	7.36097	1.78379	2.14105e-05	0.000442022
1453063_at	AK009844	Mm.290026	clathrin, light polypeptide (Lcb)	Cltb	ENSMUSG00000047547	74325	9.63451	9.59257	9.83402	9.20998	9.04628	9.18205	0.688757	2.17134e-05	0.000447869
1420191_s_at	N28171	Mm.246388	DNA segment, Chr 16, Brigham & Women's Genetics 1494 expressed	D16Bwg1494e	ENSMUSG00000055692	224019	6.87327	6.7061	6.42702	7.56758	7.26919	7.13617	1.57679	2.1887e-05	0.000450631
1424505_at	BC027299	Mm.153111	required for meiotic nuclear division 1 homolog (S. cerevisiae)	Rmnd1	---	66084	7.84605	7.71809	7.79471	7.31178	7.0254	7.01734	0.630879	2.18685e-05	0.000450659
1415943_at	BI788645	Mm.2580	syndecan 1	Sdc1	---	20969	8.51459	8.3047	8.64077	8.94846	8.98471	9.43196	1.56117	2.2113e-05	0.000454871
1423162_s_at	BQ044290	Mm.392726	sprouty protein with EVH-1 domain 1, related sequence	Spred1	---	114715	7.86358	7.77985	7.91677	7.26804	7.10075	7.29034	0.64471	2.24856e-05	0.000462116
1437867_at	C77655	Mm.359054	RIKEN cDNA 6820431F20 gene	6820431F20Rik	---	381598	7.89509	7.90652	7.06099	6.97989	6.61269	5.20095	0.404535	2.25957e-05	0.000463958
1428585_at	BE853286	Mm.253564	actinin, alpha 1	Actn1	---	109711	11.3888	11.3334	11.4297	11.8398	11.6397	11.8541	1.31521	2.26692e-05	0.000465046
1435945_a_at	BG865910	Mm.9911	potassium intermediate/small conductance calcium-activated channel, subfamily N, member 4	Kcnn4	---	16534	6.80195	6.76929	6.87682	7.48906	7.44522	7.45512	1.56692	2.28485e-05	0.000467456
1422465_a_at	BB366804	Mm.27915	nucleoredoxin	Nxn	---	18230	9.2268	9.20622	9.29033	8.71953	8.66406	8.86174	0.711097	2.28387e-05	0.000467677
1452281_at	Z11664	Mm.3770	Son of sevenless homolog 2 (Drosophila)	Sos2	ENSMUSG00000034801	20663	6.25939	5.78129	6.09619	6.85774	6.42012	6.89061	1.60181	2.2823e-05	0.000467779
1415718_at	BI152383	Mm.340083	SAP30-like	Sap30l	ENSMUSG00000020519	50724	9.30736	9.37928	9.5051	9.74251	9.76039	10.0435	1.3689	2.30262e-05	0.000470667
1424669_at	BC019521	Mm.390497	zinc finger, FYVE domain containing 21	Zfyve21	ENSMUSG00000021286	68520	8.80924	8.71897	8.86762	9.39384	9.18392	9.36387	1.43014	2.30965e-05	0.000471681
1424458_at	BC020180	Mm.209059	jumonji domain containing 2C	Jmjd2c	ENSMUSG00000028397	76804	9.30294	9.15106	9.19995	8.85543	8.59635	8.59957	0.691226	2.3274e-05	0.000474878
1428760_at	AW537061	---	small nuclear RNA activating complex, polypeptide 3	Snapc3	ENSMUSG00000028483	77634	10.9357	11.0176	11.0283	10.4989	10.5853	10.3626	0.703408	2.3385e-05	0.000476713
1417500_a_at	BC016492	Mm.330731	transglutaminase 2, C polypeptide	Tgm2	---	21817	6.28932	6.53545	6.35595	7.32872	7.28119	8.17546	2.42061	2.35095e-05	0.000478822
1451784_x_at	L36068	Mm.195061	histocompatibility 2, D region locus 1 /// histocompatibility 2, D region /// similar to H-2 class I histocompatibility antigen, D-B alpha chain precursor (H-2D(B))	H2-D1 /// H2-L /// LOC636948	ENSMUSG00000061232 /// ENSMUSG00000073411	14964 /// 14980 /// 636948	8.22714	8.16895	8.20186	7.48895	7.58261	7.15405	0.583074	2.3583e-05	0.000479458
1418713_at	NM_025273	Mm.39473	pterin 4 alpha carbinolamine dehydratase/dimerization cofactor of hepatocyte nuclear factor 1 alpha (TCF1) 1	Pcbd1	---	13180	7.42525	7.65774	7.69416	8.2065	8.37814	8.19696	1.59441	2.3566e-05	0.000479542
1421117_at	NM_010081	Mm.336625	dystonin	Dst	---	13518	7.64925	7.26354	7.07316	6.95809	6.58608	6.49502	0.638149	2.36248e-05	0.000479878
1417562_at	NM_007918	Mm.6700	eukaryotic translation initiation factor 4E binding protein 1	Eif4ebp1	---	13685	12.7503	12.7828	12.8717	12.4433	12.4724	12.4098	0.780272	2.36503e-05	0.000479966
1450744_at	NM_138953	Mm.21288	elongation factor RNA polymerase II 2	Ell2	---	192657	10.0671	10.0139	9.94331	9.64213	9.57415	9.4446	0.729953	2.37127e-05	0.000480803
1422213_s_at	AF110506	Mm.42011	forkhead box H1	Foxh1	---	14106	9.15064	9.06809	9.18816	9.67011	9.6042	10.0904	1.58416	2.37836e-05	0.000481808
1416554_at	NM_016861	Mm.5567	PDZ and LIM domain 1 (elfin)	Pdlim1	ENSMUSG00000055044	54132	10.4648	10.5182	10.5422	10.8622	10.9494	11.1516	1.39706	2.409e-05	0.000487582
1418412_at	NM_009413	Mm.7821	tumor protein D52-like 1	Tpd52l1	---	21987	9.09411	9.17961	9.17313	9.63997	9.67614	9.606	1.40688	2.4283e-05	0.00049105
1453651_a_at	AV223468	Mm.288510	brain protein 44-like	Brp44l	ENSMUSG00000023861	55951	10.3098	10.3882	10.462	9.9274	9.86988	9.87462	0.710312	2.43718e-05	0.000492406
1421890_at	BB750118	Mm.200388	ST3 beta-galactoside alpha-2,3-sialyltransferase 2	St3gal2	---	20444	6.807	6.71514	6.9737	7.4888	7.29282	7.98149	1.70247	2.46844e-05	0.000498278
1426184_a_at	AJ005074	Mm.29816	programmed cell death 6 interacting protein	Pdcd6ip	---	18571	6.94118	6.91389	7.04489	7.5988	7.64517	7.67443	1.59489	2.4773e-05	0.000499621
1452151_at	BC021523	Mm.24442	cDNA sequence BC021523	BC021523	ENSMUSG00000035900	223752	7.15481	7.13744	7.16931	7.84577	7.64485	7.79176	1.52512	2.48336e-05	0.0005004
1423508_at	BB527816	Mm.248967	MYST histone acetyltransferase monocytic leukemia 4	Myst4	ENSMUSG00000021767	54169	10.786	10.8349	10.7439	10.2298	10.0339	10.3199	0.666471	2.48729e-05	0.000500746
1448155_at	BC026823	Mm.29816	programmed cell death 6 interacting protein	Pdcd6ip	---	18571	8.01096	7.7882	7.79421	8.62121	8.46405	8.4233	1.55688	2.49112e-05	0.000501073
1453249_a_at	AK016448	Mm.78551	testis expressed gene 21	Tex21	ENSMUSG00000021056	80384	6.21878	6.22645	6.17568	5.55501	5.42465	5.40013	0.596344	2.5123e-05	0.000504885
1417533_a_at	NM_010580	Mm.6424	integrin beta 5	Itgb5	---	16419	9.19717	8.97336	9.32435	9.70532	9.43209	10.0203	1.47217	2.53027e-05	0.000508047
1425019_at	AV174556	Mm.259170	UBX domain containing 4	Ubxd4	---	217379	9.27308	9.20569	9.1936	8.75652	8.68654	8.50917	0.673025	2.53293e-05	0.000508131
1424229_at	BC006704	Mm.39299	dual-specificity tyrosine-(Y)-phosphorylation regulated kinase 3	Dyrk3	---	226419	10.1786	10.1112	10.1839	9.65017	9.66897	9.70187	0.715097	2.54214e-05	0.000509079
1438118_x_at	AV147875	Mm.268000	vimentin	Vim	---	22352	12.5831	12.3702	12.394	12.8962	12.7079	12.8833	1.30329	2.54083e-05	0.000509266
AFFX-MURINE_B2_at	AFFX-MURINE_B2	---	---	---	---	---	13.5777	13.6393	13.7332	13.2902	13.403	13.2842	0.800263	2.54988e-05	0.000510179
1420170_at	C80049	Mm.29677	myosin, heavy polypeptide 9, non-muscle	Myh9	---	17886	7.16014	7.02657	7.32978	7.85929	7.50219	8.24724	1.63428	2.56316e-05	0.000512385
1449930_a_at	NM_025448	Mm.7091	signal sequence receptor, beta	Ssr2	---	66256	11.7428	11.8189	11.7115	11.4004	11.429	11.2018	0.751427	2.56595e-05	0.000512489
1427258_at	BB611004	Mm.41063	tripartite motif protein 24	Trim24	---	21848	10.4466	10.4533	10.4193	9.97397	9.95075	10.1034	0.743286	2.56962e-05	0.000512772
1448690_at	NM_008430	Mm.10800	potassium channel, subfamily K, member 1	Kcnk1	---	16525	7.72806	7.66521	7.68209	8.30019	8.25377	8.31292	1.51297	2.57665e-05	0.000513723
1448227_at	NM_010346	Mm.276702	growth factor receptor bound protein 7	Grb7	---	14786	9.00622	9.2393	9.07569	9.47987	9.71223	9.85733	1.49854	2.59496e-05	0.000516919
1420720_at	NM_016789	Mm.10099	neuronal pentraxin 2	Nptx2	---	53324	8.52817	8.58995	8.20459	7.43996	7.65142	7.72402	0.569602	2.62876e-05	0.000523193
1429427_s_at	BB175494	Mm.139815	transcription factor 7-like 2, T-cell specific, HMG-box	Tcf7l2	ENSMUSG00000024985	21416	4.57764	4.00387	4.60935	5.6203	4.49956	5.28619	1.68955	2.63323e-05	0.000523622
1419106_at	NM_028218	Mm.288885	RIKEN cDNA 2210409E12 gene	2210409E12Rik	---	72381	7.23724	7.4613	6.5584	5.88158	6.05611	6.00484	0.48322	2.67366e-05	0.000531197
1451277_at	BC025897	Mm.147052	zinc binding alcohol dehydrogenase, domain containing 2	Zadh2	---	225791	6.32492	6.16217	6.43757	7.06478	6.72627	7.11756	1.58353	2.67643e-05	0.000531281
1416335_at	NM_010798	Mm.2326	macrophage migration inhibitory factor	Mif	---	17319	13.8227	13.8498	13.8717	14.0162	14.0239	14.0764	1.14139	2.69156e-05	0.000532887
1460718_s_at	AF192558	Mm.285322	mitochondrial carrier homolog 1 (C. elegans)	Mtch1	---	56462	10.1481	10.1011	10.291	10.5778	10.4486	10.9067	1.38387	2.6904e-05	0.000533123
1449706_s_at	C80272	Mm.16794	nuclear receptor subfamily 5, group A, member 2	Nr5a2	---	26424	8.6384	8.77954	8.58704	8.20617	8.05691	7.80271	0.642577	2.69553e-05	0.000533207
1455332_x_at	BM224327	Mm.425062	Fc receptor, IgG, low affinity IIb	Fcgr2b	ENSMUSG00000026656	14130	6.20384	6.32273	5.80784	5.3277	5.21864	5.27291	0.566737	2.68875e-05	0.000533262
1421849_at	NM_021465	Mm.290422	stromal antigen 2	Stag2	---	20843	9.55335	9.38555	9.49905	9.93637	9.91705	10.0257	1.3967	2.70762e-05	0.000535133
1425615_a_at	BC010318	Mm.29856	phosphoenolpyruvate carboxykinase 2 (mitochondrial)	Pck2	---	74551	9.90777	10.0117	9.91074	9.34021	9.38637	9.51555	0.694471	2.71134e-05	0.000535402
1416666_at	NM_009255	Mm.3093	serine (or cysteine) peptidase inhibitor, clade E, member 2	Serpine2	---	20720	9.88925	9.62751	10.0662	10.286	10.0257	10.5138	1.33272	2.7224e-05	0.000537118
1424574_at	BC020076	---	transmembrane emp24 protein transport domain containing 5	Tmed5	---	73130	9.11867	9.05782	8.97479	9.61945	9.49072	9.42308	1.37645	2.73404e-05	0.000538946
1455204_at	BB305507	Mm.340968	phosphatidylinositol transfer protein, cytoplasmic 1	Pitpnc1	ENSMUSG00000040430	71795	8.8618	8.92063	8.96207	8.40417	8.22901	8.09978	0.632474	2.7377e-05	0.000539198
1425650_at	AF229633	Mm.103638	transducin-like enhancer of split 4, homolog of Drosophila E(spl)	Tle4	ENSMUSG00000024642	21888	7.82887	8.04706	8.03356	7.23944	7.14637	7.49203	0.629093	2.7575e-05	0.000542627
1424951_at	BC015459	Mm.18814	BAI1-associated protein 2-like 1	Baiap2l1	---	66898	5.52005	5.55535	5.52654	6.11257	6.25858	6.53832	1.71748	2.76033e-05	0.000542713
1430826_s_at	AK019924	Mm.314757	glucosaminyl (N-acetyl) transferase 2, I-branching enzyme	Gcnt2	---	14538	6.66452	6.3076	6.61167	7.44669	7.09694	7.13309	1.62779	2.76315e-05	0.000542798
1449289_a_at	BF715219	Mm.163	beta-2 microglobulin	B2m	---	12010	7.3041	7.19223	7.36926	7.80448	7.70755	8.11216	1.50581	2.77584e-05	0.000543878
1419088_at	BI111620	Mm.4871	tissue inhibitor of metalloproteinase 3	Timp3	---	21859	4.6048	4.86736	4.521	5.42326	5.51081	5.53728	1.78276	2.7715e-05	0.000543967
1451672_at	AF040748	Mm.10193	G protein-coupled receptor kinase 6	Gprk6	---	26385	9.89835	10.031	10.0406	9.3364	9.36496	9.67245	0.694136	2.77565e-05	0.00054431
1421323_a_at	NM_011816	Mm.290530	GTPase activating protein (SH3 domain) binding protein 2	G3bp2	---	23881	13.0047	12.9706	12.9346	12.6912	12.6669	12.6329	0.808734	2.80169e-05	0.00054847
1448732_at	M14222	Mm.236553	cathepsin B	Ctsb	---	13030	9.77119	9.8436	9.98136	10.2078	10.3568	10.36	1.36025	2.81043e-05	0.000549705
1436236_x_at	AI327078	Mm.393405	coactosin-like 1 (Dictyostelium)	Cotl1	---	72042	9.36931	9.36911	9.50955	9.7863	9.86035	10.0304	1.39188	2.84067e-05	0.000555143
1418744_s_at	NM_021344	Mm.273285	tescalcin	Tesc	---	57816	7.35742	7.43834	7.14266	8.12553	7.88063	7.84682	1.56366	2.84847e-05	0.000556186
1450123_at	NM_023868	Mm.239871	ryanodine receptor 2, cardiac	Ryr2	---	20191	5.04449	4.98896	5.17412	4.36573	4.43494	4.27997	0.614628	2.86026e-05	0.000558009
1438083_at	BB773386	Mm.254493	Hedgehog-interacting protein	Hhip	---	15245	3.78825	3.5514	3.67244	3.17325	2.97916	3.10353	0.666544	2.87867e-05	0.000561119
1426387_x_at	BB085906	Mm.273765	RIKEN cDNA 4933439C20 gene /// phosphatidylserine decarboxylase pseudogene /// phosphatidylserine decarboxylase	4933439C20Rik /// LOC236604 /// Pisd	ENSMUSG00000023452 /// ENSMUSG00000023795 /// ENSMUSG00000058140	236604 /// 320951 /// 66776	9.82938	9.57864	9.88048	10.2022	10.1022	10.505	1.42469	2.8934e-05	0.000563505
1427126_at	M12573	Mm.372314	heat shock protein 1B	Hspa1b	---	15511	8.50665	8.07734	8.19212	7.75402	7.64577	7.36452	0.632812	2.89612e-05	0.000563552
1456733_x_at	BB329489	Mm.22708	serine (or cysteine) peptidase inhibitor, clade H, member 1	Serpinh1	---	12406	9.18843	9.03983	9.27571	9.83197	9.4457	9.87669	1.46793	2.90511e-05	0.000564332
1449225_a_at	AF220195	Mm.173337	mitogen-activated protein kinase 8 interacting protein 2	Mapk8ip2	---	60597	7.47421	7.62028	7.42758	8.22907	8.04345	8.16217	1.56409	2.90818e-05	0.000564446
1427442_a_at	BC005490	Mm.277585	amyloid beta (A4) precursor protein	App	---	11820	6.83481	6.79972	6.84289	6.22154	6.00495	6.26406	0.633218	2.90487e-05	0.00056477
1426232_at	BC024479	Mm.127892	cDNA sequence BC024479	BC024479	---	235184	8.88437	8.91851	8.89067	8.49906	8.34232	8.37496	0.711934	2.9143e-05	0.000565149
1418632_at	BI694835	Mm.436693	ubiquitin-conjugating enzyme E2H	Ube2h	---	22214	6.27474	6.28285	6.22968	7.06299	6.78604	7.23961	1.71938	2.91879e-05	0.000565537
1425564_at	BI153474	Mm.28840	RE1-silencing transcription factor	Rest	---	19712	7.21799	7.18561	7.06038	6.7137	6.41071	6.35024	0.633564	2.9349e-05	0.000568173
1420953_at	BF140063	Mm.289106	adducin 1 (alpha)	Add1	---	11518	8.57968	8.44743	8.67572	9.09469	8.93503	9.45702	1.5166	2.95362e-05	0.000571311
1418364_a_at	NM_010240	Mm.434386	ferritin light chain 1	Ftl1	ENSMUSG00000050708 /// ENSMUSG00000057829 /// ENSMUSG00000062382	14325	13.3713	13.486	13.475	13.6616	13.6726	13.7163	1.181	2.97215e-05	0.000574405
1418135_at	NM_133919	Mm.6949	AF4/FMR2 family, member 1	Aff1	ENSMUSG00000043022	17355	8.81845	8.81125	8.65167	9.37106	9.27109	9.07082	1.39309	2.977e-05	0.000574852
1427982_s_at	BF582734	Mm.26652	synaptic nuclear envelope 2	Syne2	---	319565	5.94371	5.56972	5.16156	4.73653	4.78377	4.51456	0.550564	2.98332e-05	0.000575583
1424297_at	BB030565	Mm.196782	zinc finger protein 282	Zfp282	---	101095	6.53475	6.13708	6.50057	7.14548	6.85643	7.14851	1.58013	2.98946e-05	0.000576278
1426022_a_at	BC021808	Mm.83817	villin-like	Vill	ENSMUSG00000038775	22351	6.60004	6.52328	6.59435	5.91999	5.99358	5.88118	0.642273	3.00637e-05	0.000579044
1423317_at	BE915283	Mm.24332	RIKEN cDNA 3110001D03 gene	3110001D03Rik	---	66928	10.955	11.0563	11.0894	10.6179	10.6559	10.5125	0.739909	3.0162e-05	0.000580446
1453750_x_at	BI654600	Mm.340968	phosphatidylinositol transfer protein, cytoplasmic 1	Pitpnc1	ENSMUSG00000040430	71795	8.26147	8.25699	8.17229	7.71401	7.58107	7.56551	0.655607	3.02454e-05	0.000581066
1451095_at	BC005552	Mm.2942	asparagine synthetase	Asns	---	27053	13.0744	13.0182	13.1304	13.3368	13.2653	13.3571	1.18546	3.02444e-05	0.000581539
1420372_at	BI646094	Mm.30228	syntrophin, basic 2	Sntb2	---	20650	9.10439	9.06014	9.15907	8.6876	8.40503	8.52858	0.676691	3.03127e-05	0.000581865
1452381_at	AV021105	Mm.391651	cAMP responsive element binding protein 3-like 2	Creb3l2	---	208647	4.74049	4.82636	4.96167	5.56	5.43865	5.77587	1.68394	3.04859e-05	0.000583709
1427892_at	BB235320	Mm.239554	myosin IG	Myo1g	ENSMUSG00000020437	246177	7.5164	7.56972	7.27749	6.90503	6.99173	6.83469	0.686727	3.04855e-05	0.000584195
1454904_at	BG976607	Mm.423278	X-linked myotubular myopathy gene 1	Mtm1	---	17772	13.9765	13.9527	13.9129	13.7876	13.7142	13.7256	0.867702	3.04803e-05	0.000584587
1422444_at	BM935811	Mm.225096	integrin alpha 6	Itga6	ENSMUSG00000027111	16403	10.4058	10.2886	10.3022	9.81326	9.68109	9.97873	0.706227	3.0571e-05	0.000584844
1416034_at	NM_009846	Mm.29742	CD24a antigen	Cd24a	---	12484	9.0136	8.97569	9.05462	9.73418	9.58805	9.45006	1.49732	3.07222e-05	0.000587242
1427121_at	BF455337	Mm.234191	F-box protein 4	Fbxo4	---	106052	5.97334	5.64656	6.29771	6.8208	6.73608	6.8515	1.79843	3.10703e-05	0.000593395
1448830_at	NM_013642	Mm.239041	dual specificity phosphatase 1	Dusp1	---	19252	9.82857	9.93466	10.1164	9.46766	9.23949	9.44332	0.674489	3.10988e-05	0.00059344
1454045_a_at	AK016901	Mm.28864	phosphatidylglycerophosphate synthase 1	Pgs1	ENSMUSG00000017715	74451	9.65066	9.56317	9.74601	10.0997	10.0242	10.3427	1.41797	3.16067e-05	0.000602626
1449271_a_at	NM_019487	Mm.35551	heme binding protein 2	Hebp2	---	56016	6.70087	7.60685	7.34661	7.80648	8.16334	8.07146	1.75844	3.21252e-05	0.000611484
1433676_at	BM232571	Mm.333349	WNK lysine deficient protein kinase 1	Wnk1	ENSMUSG00000045962	232341	11.081	11.1228	11.1311	11.5392	11.4449	11.6334	1.34684	3.21192e-05	0.000611883
1450430_at	NM_008625	Mm.2019	mannose receptor, C type 1	Mrc1	---	17533	7.93592	7.63791	7.65768	7.1949	7.18522	7.03104	0.658892	3.22015e-05	0.000612422
1425020_at	AV174556	Mm.390583	UBX domain containing 4 /// predicted gene, EG621629	EG621629 /// Ubxd4	ENSMUSG00000050416	217379 /// 621629	10.7716	10.8295	10.6795	10.4306	10.3108	10.1488	0.726578	3.22501e-05	0.000612832
1451201_s_at	BC010331	Mm.279485	ribonuclease/angiogenin inhibitor 1	Rnh1	---	107702	9.96938	9.98485	9.99714	10.3531	10.4569	10.4017	1.33849	3.27805e-05	0.000621871
1449840_at	BI646094	Mm.30228	syntrophin, basic 2	Sntb2	---	20650	7.73414	7.54976	7.6038	7.24924	7.0412	6.99506	0.691081	3.28343e-05	0.00062237
1425296_a_at	AF215669	Mm.286753	regulator of G-protein signaling 3 /// predicted gene, EG436235	EG436235 /// Rgs3	ENSMUSG00000059810	436235 /// 50780	8.11316	8.14235	7.99856	8.62576	8.88667	9.00961	1.70573	3.27795e-05	0.000622371
1449024_a_at	U07631	Mm.2284	hexosaminidase A	Hexa	---	15211	9.31147	9.24238	9.31312	9.85923	9.60694	10.0114	1.45731	3.29265e-05	0.000623597
1437302_at	AV083350	Mm.5598	adrenergic receptor, beta 2	Adrb2	---	11555	5.40093	4.91714	5.5135	6.2624	6.0594	6.08165	1.83559	3.29695e-05	0.00062389
1448433_a_at	NM_008788	Mm.262345	procollagen C-endopeptidase enhancer protein	Pcolce	ENSMUSG00000029718	18542	10.1869	10.3057	10.3113	9.78822	9.73804	9.91428	0.7309	3.32929e-05	0.000628439
1416302_at	BB125261	Mm.215971	early B-cell factor 1	Ebf1	---	13591	4.13826	4.59529	3.87042	3.46967	3.56673	3.34904	0.605342	3.32379e-05	0.000628445
1420964_at	BM120053	Mm.241073	ectodermal-neural cortex 1	Enc1	---	13803	7.39502	7.52486	7.46431	6.94246	6.84691	6.81768	0.664858	3.32714e-05	0.000628555
1423165_a_at	AV296905	Mm.25339	metastasis-associated gene family, member 2	Mta2	---	23942	9.90647	9.94619	9.98417	10.3199	10.3711	10.5116	1.37191	3.33831e-05	0.000629616
1452472_at	AJ428064	Mm.215259	receptor transporter protein 3	Rtp3	---	235636	6.03237	5.85616	5.71182	6.54642	6.60116	6.84187	1.76423	3.3802e-05	0.000636987
1417124_at	NM_019771	Mm.28919	destrin	Dstn	---	56431	12.8852	12.9427	12.9653	12.4854	12.5749	12.7224	0.792667	3.38371e-05	0.000637121
1416361_a_at	NM_010063	Mm.20893	dynein cytoplasmic 1 intermediate chain 1	Dync1i1	---	13426	4.6784	4.5522	4.50539	3.95892	3.9347	3.92811	0.643114	3.38914e-05	0.000637614
1460674_at	BC022922	Mm.142343	progestin and adipoQ receptor family member VII	Paqr7	---	71904	6.78869	6.55434	6.81492	7.34728	7.52596	7.42944	1.65498	3.39836e-05	0.000638818
1450081_x_at	NM_008155	Mm.589	glucose phosphate isomerase 1	Gpi1	---	14751	11.7917	11.889	11.9185	12.2128	12.1844	12.3772	1.31348	3.40589e-05	0.000639175
1450392_at	BB144704	Mm.277376	ATP-binding cassette, sub-family A (ABC1), member 1	Abca1	---	11303	4.46344	4.44283	4.70544	3.95475	3.66882	3.77387	0.603979	3.40317e-05	0.000639193
1418840_at	NM_011050	Mm.1605	programmed cell death 4 /// similar to programmed cell death 4	LOC670861 /// Pdcd4	---	18569 /// 670861	8.94509	8.9494	8.99561	9.55553	9.32262	9.80357	1.52423	3.4122e-05	0.00063983
1449168_a_at	BC003735	Mm.331630	A kinase (PRKA) anchor protein 2	Akap2	ENSMUSG00000038729	11641	9.29358	8.81473	8.89849	8.69617	7.99367	8.45109	0.653444	3.47469e-05	0.000650473
1452517_at	BC006045	Mm.268317	pleckstrin homology domain containing, family H (with MyTH4 domain) member 1	Plekhh1	ENSMUSG00000060716	211945	6.6115	6.58233	6.49982	5.36243	5.34778	5.97371	0.513372	3.47214e-05	0.000650532
1426725_s_at	BB151715	Mm.292415	E26 avian leukemia oncogene 1, 5' domain	Ets1	ENSMUSG00000032035	23871	4.5615	4.45063	4.81254	5.50238	5.32308	5.41757	1.75716	3.4827e-05	0.000651435
1437406_x_at	BB787243	Mm.233799	insulin-like growth factor binding protein 4	Igfbp4	---	16010	6.67071	6.84843	6.44802	7.36526	7.65471	7.96934	2.07921	3.50978e-05	0.000655959
1416008_at	AV172776	Mm.311655	special AT-rich sequence binding protein 1	Satb1	---	20230	8.15456	8.142	8.26797	7.68738	7.66029	7.54066	0.681179	3.53736e-05	0.000659483
1422601_at	NM_009256	Mm.272569	serine (or cysteine) peptidase inhibitor, clade B, member 9	Serpinb9	---	20723	4.50417	4.64965	4.62822	5.45146	5.14111	5.64006	1.78353	3.53223e-05	0.000659612
1449887_at	BI695131	Mm.366147	chromatin modifying protein 4C /// RIKEN cDNA 5430403G19 gene	5430403G19Rik /// Chmp4c	---	100037297 /// 66371	4.09164	3.92146	3.99149	3.30125	3.12219	3.5555	0.63067	3.53533e-05	0.000659646
1434045_at	BB354528	Mm.2958	cyclin-dependent kinase inhibitor 1B	Cdkn1b	---	12576	8.1773	8.29374	8.283	8.78765	8.85055	8.75404	1.46125	3.56226e-05	0.000663581
1427035_at	BB399837	Mm.270647	solute carrier family 39 (zinc transporter), member 14	Slc39a14	ENSMUSG00000022094	213053	10.9345	10.8523	11.0391	11.3536	11.1619	11.4749	1.30971	3.57959e-05	0.000666261
1434403_at	AV229054	Mm.266627	sprouty-related, EVH1 domain containing 2	Spred2	---	114716	10.2134	10.2089	10.282	10.6342	10.7089	10.7364	1.37437	3.58436e-05	0.000666602
1417990_at	NM_028104	Mm.46317	protein phosphatase 1, regulatory (inhibitor) subunit 14D	Ppp1r14d	---	72112	7.85626	7.92211	7.76137	7.22778	7.33271	6.93359	0.624958	3.61082e-05	0.000670975
1423414_at	BB520073	Mm.275434	prostaglandin-endoperoxide synthase 1	Ptgs1	---	19224	6.00686	6.53043	6.11754	5.23092	5.71923	5.53584	0.607364	3.62119e-05	0.0006718
1422670_at	NM_009708	Mm.378883	Rho family GTPase 2	Rnd2	---	11858	7.99171	8.14897	7.96577	8.59491	8.64794	8.61203	1.49913	3.62091e-05	0.000672298
1424490_at	BC024802	Mm.181332	zinc finger protein 428	Zfp428	ENSMUSG00000064264	232969	10.969	11.0717	10.9872	10.5836	10.7209	10.4942	0.753436	3.62893e-05	0.000672686
1423994_at	BQ175246	Mm.402393	kinesin family member 1B	Kif1b	---	16561	7.66352	7.58934	7.51937	8.2515	8.11912	8.40702	1.599	3.63562e-05	0.000673376
1419216_at	NM_009734	Mm.2556	5-azacytidine induced gene 1	Azi1	ENSMUSG00000039781	12009	7.43165	7.40694	7.53498	8.00149	7.95662	8.13928	1.48945	3.65379e-05	0.000676189
1437667_a_at	AW553304	Mm.270304	BTB and CNC homology 2	Bach2	ENSMUSG00000040270	12014	4.61121	4.92997	4.62571	5.59527	5.42308	5.678	1.81977	3.66149e-05	0.000677061
1417379_at	NM_016721	Mm.207619	IQ motif containing GTPase activating protein 1	Iqgap1	ENSMUSG00000030536	29875	10.1381	9.95335	10.0083	10.5549	10.27	10.4907	1.32587	3.7229e-05	0.000687856
1438928_x_at	BB252065	Mm.18503	ninjurin 1	Ninj1	---	18081	9.267	9.19573	9.26277	9.87	10.0029	9.62494	1.51798	3.74326e-05	0.000691057
1436750_a_at	AV213379	Mm.13445	3-oxoacid CoA transferase 1	Oxct1	---	67041	9.1376	8.84716	8.70372	9.66862	9.37398	9.57772	1.57281	3.75011e-05	0.000691759
1423758_at	BG069656	Mm.290530	GTPase activating protein (SH3 domain) binding protein 2	G3bp2	---	23881	12.891	12.8949	12.8478	12.6036	12.5806	12.3559	0.778255	3.77211e-05	0.00069525
1452870_at	AK018076	Mm.220289	apoptotic peptidase activating factor 1	Apaf1	ENSMUSG00000019979	11783	8.67145	8.50128	8.78344	9.21352	8.89106	9.28494	1.39398	3.80505e-05	0.000700753
1448779_at	NM_028412	Mm.170508	CDKN1A interacting zinc finger protein 1	Ciz1	ENSMUSG00000039205	68379	7.56576	7.3105	7.62726	8.13499	7.87034	8.27789	1.50923	3.81043e-05	0.000701174
1423757_x_at	BC019836	Mm.233799	insulin-like growth factor binding protein 4	Igfbp4	---	16010	7.09472	7.55749	7.21757	8.24722	8.05553	8.62039	2.09315	3.83316e-05	0.000704787
1429597_at	BB067210	Mm.35597	developmental pluripotency associated 4	Dppa4	---	73693	12.0613	12.1037	12.101	11.7256	11.7337	11.5607	0.751264	3.83893e-05	0.000705275
1424726_at	BC014685	Mm.170023	transmembrane protein 150	Tmem150	---	232086	7.07936	6.60828	6.93521	7.59722	7.40651	7.70175	1.624	3.84523e-05	0.000705861
1450446_a_at	AB000710	Mm.130	suppressor of cytokine signaling 1	Socs1	---	12703	6.40038	6.51355	6.33965	6.96201	7.15376	7.2186	1.62451	3.86607e-05	0.000709113
1460720_at	NM_019828	Mm.268304	transient receptor potential cation channel, subfamily C, member 4 associated protein	Trpc4ap	ENSMUSG00000038324	56407	9.371	9.36329	9.37313	9.74715	9.77182	10.0252	1.39887	3.87498e-05	0.0007096
1416799_at	AV320241	Mm.244705	transient receptor potential cation channel, subfamily M, member 7	Trpm7	---	58800	9.52593	9.4225	9.47863	9.96729	9.86549	9.93524	1.36321	3.87343e-05	0.00070989
1437218_at	BM234360	Mm.193099	fibronectin 1	Fn1	---	14268	6.46195	6.15534	6.45581	7.48685	7.14203	6.94798	1.80767	3.90057e-05	0.00071371
1452141_a_at	BC001991	Mm.392203	selenoprotein P, plasma, 1	Sepp1	---	20363	7.48903	7.36606	7.50239	6.94311	6.78208	6.64424	0.634579	3.9111e-05	0.00071506
1428635_at	AK007659	Mm.11827	catechol-O-methyltransferase domain containing 1	Comtd1	---	69156	8.50246	8.46705	8.71757	9.18623	9.15759	9.11429	1.51224	3.92236e-05	0.000716541
1426839_at	AK010805	Mm.37562	polymerase (DNA-directed), delta 3, accessory subunit	Pold3	---	67967	9.2413	9.40115	9.31151	8.81296	8.9235	8.86037	0.73091	3.94575e-05	0.000720235
1417467_a_at	AK003405	Mm.266811	transcriptional adaptor 3 (NGG1 homolog, yeast)-like	Tada3l	---	101206	9.9406	9.93808	9.94077	9.40026	9.42255	9.56063	0.718504	3.95328e-05	0.00072045
1419759_at	M30697	Mm.207354	ATP-binding cassette, sub-family B (MDR/TAP), member 1A	Abcb1a	---	18671	8.66451	8.73044	8.37023	8.22545	8.09165	7.75406	0.677421	3.95154e-05	0.000720712
1434400_at	AW556273	Mm.315625	TGFB-induced factor 2	Tgif2	---	228839	9.81172	9.78659	9.79417	9.2517	9.29783	9.44455	0.725241	3.97231e-05	0.000723337
1416503_at	NM_016753	Mm.2632	latexin	Lxn	---	17035	8.59138	8.42386	8.88469	9.23311	9.049	9.30844	1.48133	4.01258e-05	0.000730084
1453111_a_at	AK019396	Mm.44226	solute carrier family 25, member 39	Slc25a39	---	68066	10.7186	10.9583	10.8654	11.1559	11.3244	11.5112	1.40253	4.04047e-05	0.000732807
1434971_x_at	AV216669	---	---	---	ENSMUSG00000033845	---	12.4845	12.5137	12.4745	12.1017	12.2178	12.0468	0.775015	4.03811e-05	0.000732965
1424306_at	BB829575	Mm.83949	elongation of very long chain fatty acids (FEN1/Elo2, SUR4/Elo3, yeast)-like 4	Elovl4	---	83603	5.90472	5.70695	5.93204	6.40533	6.4318	6.63179	1.56392	4.03691e-05	0.000733335
1437062_s_at	BB131270	Mm.181061	phytanoyl-CoA hydroxylase interacting protein-like	Phyhipl	---	70911	6.58855	6.04622	6.20457	5.82053	5.51891	5.17283	0.590064	4.03491e-05	0.000733559
1448470_at	NM_019395	Mm.423078	fructose bisphosphatase 1	Fbp1	---	14121	7.10376	7.07074	7.19192	7.73221	7.5903	7.63089	1.44502	4.05626e-05	0.000735083
1448609_at	BC005644	Mm.15312	thiosulfate sulfurtransferase, mitochondrial	Tst	---	22117	8.92049	9.19318	8.89173	9.46162	9.61864	9.42164	1.41398	4.06788e-05	0.0007366
1424195_a_at	AF125996	Mm.15105	inositol polyphosphate-5-phosphatase D	Inpp5d	---	16331	8.43596	8.32264	8.43761	8.88634	8.89063	9.43216	1.61377	4.07215e-05	0.000736786
1421892_at	BB750118	Mm.200388	ST3 beta-galactoside alpha-2,3-sialyltransferase 2	St3gal2	---	20444	5.97116	5.79174	6.04771	6.62759	6.41895	6.61457	1.53402	4.08813e-05	0.000739088
1451370_at	BC027414	Mm.289109	hypothetical protein LOC622404	RP23-195K8.6	---	622404	8.10144	8.11352	8.21636	8.66023	8.55622	8.76215	1.43066	4.12009e-05	0.000744272
1425189_a_at	BC021304	Mm.182927	mitochondrial ribosomal protein L15	Mrpl15	ENSMUSG00000033845	27395	12.2296	12.3329	12.3086	11.9282	12.0123	11.8342	0.777318	4.12705e-05	0.000744938
1432188_s_at	AK011422	Mm.299887	nucleoporin 43	Nup43	ENSMUSG00000040034	69912	10.9425	11.0672	10.9599	10.54	10.6506	10.5122	0.746299	4.1533e-05	0.00074908
1450934_at	BM240314	Mm.260084	eukaryotic translation initiation factor 4A2	Eif4a2	---	13682	12.7359	12.7952	12.6853	12.4922	12.4503	12.2853	0.796618	4.1612e-05	0.000749313
1460651_at	AF036907	Mm.10280	linker for activation of T cells	Lat	---	16797	7.8793	7.92096	7.83416	8.37714	8.6926	8.43109	1.54393	4.16093e-05	0.000749859
1449085_at	NM_024250	---	PHD finger protein 10	Phf10	---	72057	10.9243	10.9879	10.9801	10.5541	10.5871	10.5308	0.754501	4.18199e-05	0.000751864
1448229_s_at	NM_009829	Mm.333406	cyclin D2	Ccnd2	---	12444	5.22406	5.12456	5.36259	4.27346	4.44376	4.79275	0.604976	4.17881e-05	0.000751887
1423785_at	BE995700	---	EGL nine homolog 1 (C. elegans)	Egln1	---	112405	8.00962	7.82763	7.90265	8.49538	8.41452	8.55987	1.49313	4.20687e-05	0.000755139
1450786_x_at	NM_019808	---	similar to PDZ and LIM domain protein 5 (Enigma homolog) (Enigma-like PDZ and LIM domains protein)	LOC669660	---	669660	8.10212	8.06866	8.13707	7.54309	7.61571	7.49798	0.68381	4.20521e-05	0.00075544
1422786_at	NM_009579	Mm.9024	solute carrier family 30 (zinc transporter), member 1	Slc30a1	---	22782	7.81624	7.84651	7.94776	6.98003	7.40298	7.25727	0.638365	4.21441e-05	0.000755895
1451527_at	AF352788	Mm.46016	procollagen C-endopeptidase enhancer 2	Pcolce2	---	76477	10.2441	10.2645	10.2659	9.85134	9.73409	9.55658	0.688547	4.25124e-05	0.000760697
1451316_a_at	BC011470	Mm.235175	phosphatidylinositol binding clathrin assembly protein	Picalm	---	233489	11.8049	11.7729	11.792	11.5142	11.446	11.5028	0.811057	4.2452e-05	0.000760817
1425922_a_at	M36277	Mm.16469	v-myc myelocytomatosis viral related oncogene, neuroblastoma derived (avian)	Mycn	---	18109	9.18661	8.98237	9.15413	9.54419	9.58914	9.80442	1.45787	4.25031e-05	0.00076113
1460740_at	AK009844	Mm.290026	clathrin, light polypeptide (Lcb)	Cltb	ENSMUSG00000047547	74325	7.90117	7.6815	7.97953	7.50412	7.09465	7.31582	0.685487	4.26679e-05	0.000762879
1448319_at	NM_009658	Mm.429983	aldo-keto reductase family 1, member B3 (aldose reductase) /// similar to Aldose reductase (AR) (Aldehyde reductase)	Akr1b3 /// LOC235852 /// LOC382486 /// LOC385448 /// LOC385495 /// LOC672268	---	11677 /// 235852 /// 382486 /// 385448 /// 385495 /// 672268	12.8421	12.802	12.9076	12.4599	12.5472	12.5762	0.800069	4.27104e-05	0.000763037
1426581_at	BI247018	Mm.23926	protein tyrosine phosphatase, mitochondrial 1	Ptpmt1	ENSMUSG00000063235	66461	8.85919	8.94234	9.06077	9.25574	9.33891	9.54237	1.343	4.28434e-05	0.000764811
1426923_at	BB130716	Mm.380683	HIV-1 Rev binding protein	Hrb	---	15463	10.6997	10.7205	10.7386	10.1422	10.1153	10.381	0.705769	4.30669e-05	0.000768195
1429086_at	AK005410	Mm.391911	grainyhead-like 2 (Drosophila)	Grhl2	---	252973	5.02523	5.45625	5.22875	4.45163	4.66041	4.62056	0.634654	4.32265e-05	0.000770437
1419057_at	AF208031	Mm.25237	solute carrier family 5 (sodium/glucose cotransporter), member 1	Slc5a1	---	20537	5.21781	5.14245	4.78946	4.23114	4.40694	4.27997	0.602574	4.33377e-05	0.000771813
1420459_at	NM_133229	Mm.42604	Down syndrome critical region homolog 6 (human)	Dscr6	---	170765	4.55972	4.90727	4.44867	3.91613	4.39453	3.80936	0.661009	4.35457e-05	0.000774302
1452198_at	AF176524	Mm.86406	F-box and leucine-rich repeat protein 10	Fbxl10	ENSMUSG00000029475	30841	10.1756	10.1941	10.2541	9.73441	9.52136	9.86069	0.70837	4.35825e-05	0.000774349
1416389_a_at	NM_134083	Mm.280068	regulator of chromosome condensation (RCC1) and BTB (POZ) domain containing protein 2	Rcbtb2	---	105670	9.36222	9.09373	9.37586	9.76433	9.5706	10.0843	1.44907	4.35443e-05	0.000774884
1434840_at	BQ174030	Mm.392569	HIV-1 Rev binding protein	Hrb	---	15463	8.66023	8.58543	8.54256	8.10384	8.15234	8.06611	0.713138	4.38291e-05	0.000778121
1421426_at	NM_020259	Mm.254493	Hedgehog-interacting protein	Hhip	---	15245	5.30753	5.1189	5.27556	4.67297	4.44178	4.69854	0.646633	4.39563e-05	0.000779769
1428309_s_at	AK003410	Mm.12746	p53 and DNA damage regulated 1	Pdrg1	---	68559	8.8778	8.93971	9.04059	9.32728	9.30355	9.46392	1.33113	4.4258e-05	0.000784507
1417428_at	NM_010316	Mm.329700	guanine nucleotide binding protein (G protein), gamma 3 subunit	Gng3	---	14704	11.3469	11.4201	11.4076	11.0034	11.0556	10.7378	0.73114	4.43322e-05	0.000785209
1426459_s_at	BG073457	Mm.21299	expressed sequence AW549877	AW549877	---	106064	9.992	9.92573	9.95568	10.4952	10.3986	10.3106	1.36139	4.47726e-05	0.000791774
1418031_at	NM_015742	Mm.33779	myosin IXb	Myo9b	ENSMUSG00000004677	17925	8.57614	8.48645	8.53651	9.12249	8.96386	9.04912	1.42642	4.47617e-05	0.000792198
1439464_s_at	AV278060	Mm.272025	testis expressed gene 10	Tex10	ENSMUSG00000028345	269536	12.8522	12.7385	12.6629	12.4895	12.5007	12.3199	0.80472	4.48787e-05	0.000793032
1451126_at	BC016260	Mm.289680	MAF1 homolog (S. cerevisiae)	Maf1	---	68877	10.6464	10.7951	10.7602	10.2109	10.4088	10.2592	0.737048	4.51346e-05	0.000796314
1427225_at	AF057286	Mm.139695	epsin 2	Epn2	ENSMUSG00000001036	13855	8.65641	8.6906	8.48856	8.15407	8.06088	7.94148	0.678888	4.5103e-05	0.000796374
1418376_at	NM_008003	Mm.3904	fibroblast growth factor 15	Fgf15	---	14170	5.94413	6.35757	5.81847	5.10433	5.00604	5.20446	0.534658	4.52131e-05	0.000796459
1418367_x_at	BC010564	Mm.358954	histone cluster 2, H2aa1 /// histone cluster 1, H2ad /// histone cluster 1, H2an /// histone cluster 2, H2ac /// histone cluster 2, H2aa2	Hist1h2ad /// Hist1h2an /// Hist2h2aa1 /// Hist2h2aa2 /// Hist2h2ac	ENSMUSG00000060722 /// ENSMUSG00000070392	15267 /// 319165 /// 319170 /// 319176 /// 319192	9.08485	8.88227	9.09332	8.51965	8.47321	8.48937	0.695642	4.52041e-05	0.00079692
1422458_at	NM_009337	Mm.18154	T-cell lymphoma breakpoint 1	Tcl1	ENSMUSG00000041359	21432	10.8616	11.0296	10.85	10.4189	10.5498	10.0991	0.68237	4.53113e-05	0.00079757
1416236_a_at	BC015076	Mm.33240	epithelial V-like antigen 1	Eva1	---	14012	8.83931	8.85345	8.74341	8.32813	8.36743	8.20208	0.700925	4.55814e-05	0.000801703
1424343_a_at	BM200591	Mm.262037	eukaryotic translation initiation factor 1A	Eif1a	---	13664	11.5896	11.5141	11.5028	11.186	11.1596	10.939	0.738203	4.56918e-05	0.000802401
1433545_s_at	BQ031255	Mm.347362	acyl-Coenzyme A dehydrogenase family, member 11	Acad11	---	102632	10.0744	10.0334	10.1757	9.6948	9.52639	9.73323	0.736071	4.56569e-05	0.000802408
1431362_a_at	AK006809	Mm.30162	SPARC related modular calcium binding 2	Smoc2	---	64074	3.44607	3.42383	3.31416	3.9742	4.02881	4.26747	1.63311	4.57985e-05	0.000803652
1419758_at	M30697	Mm.207354	ATP-binding cassette, sub-family B (MDR/TAP), member 1A	Abcb1a	---	18671	8.29143	8.43203	7.86303	7.87545	7.66042	7.33522	0.676293	4.59632e-05	0.00080592
1449815_a_at	NM_024186	Mm.343095	single-stranded DNA binding protein 2	Ssbp2	---	66970	6.95859	6.8603	6.66469	6.28918	5.91576	6.16255	0.618138	4.60271e-05	0.000806417
1433444_at	BB705380	Mm.61526	3-hydroxy-3-methylglutaryl-Coenzyme A synthase 1	Hmgcs1	ENSMUSG00000075461	208715	11.3098	11.178	11.1101	11.6564	11.5279	11.6774	1.34258	4.60649e-05	0.000806455
1436547_at	AV274554	Mm.153695	diacylglycerol kinase, epsilon	Dgke	---	56077	7.51253	7.35812	7.43141	6.90543	6.81222	6.85477	0.670668	4.61593e-05	0.000807485
1424716_at	BB775176	Mm.305108	retinol saturase (all trans retinol 13,14 reductase)	Retsat	---	67442	3.92315	3.94739	4.1546	4.53302	4.40988	4.92149	1.53522	4.63243e-05	0.000808502
1419155_a_at	AI428101	Mm.240627	SRY-box containing gene 4 /// similar to Transcription factor SOX-4	LOC672274 /// Sox4	---	20677 /// 672274	7.69596	7.85399	7.99815	7.1914	7.37796	7.29406	0.679218	4.62586e-05	0.000808599
1456307_s_at	BB746807	Mm.288206	adenylate cyclase 7	Adcy7	---	11513	5.51253	5.07821	5.29853	6.05834	5.89891	5.93696	1.59425	4.63094e-05	0.000808863
1420551_at	NM_026509	Mm.133444	RIKEN cDNA 2310039E09 gene	2310039E09Rik	---	68016	5.86165	5.87952	5.78898	5.17178	5.0478	5.27095	0.626697	4.65823e-05	0.00081238
1423948_at	BC016230	Mm.247037	Bcl2-associated athanogene 2	Bag2	---	213539	6.54939	6.59811	6.88675	7.06547	7.20436	7.58519	1.52504	4.66567e-05	0.000813053
1417153_at	NM_026495	Mm.131074	BTB (POZ) domain containing 14A	Btbd14a	---	67991	6.07133	5.90587	5.86909	6.82907	6.58564	7.28998	1.99008	4.76558e-05	0.000829825
1415871_at	NM_009369	Mm.14455	transforming growth factor, beta induced	Tgfbi	ENSMUSG00000035493	21810	5.99288	6.28122	5.99853	5.37047	5.09944	5.353	0.576551	4.78778e-05	0.000833052
1439069_a_at	BB006121	Mm.247625	RIKEN cDNA 4933439C20 gene /// phosphatidylserine decarboxylase pseudogene	4933439C20Rik /// LOC236604	ENSMUSG00000058140	236604 /// 66776	9.55891	9.59485	9.75124	10.0929	9.93194	10.2941	1.38931	4.80022e-05	0.000834577
1424882_a_at	BC011230	Mm.261681	5'-nucleotidase domain containing 2	Nt5dc2	ENSMUSG00000071547	70021	9.95228	9.95527	10.0057	10.3159	10.3724	10.5237	1.35129	4.82784e-05	0.000838736
1429292_a_at	AK009850	Mm.258262	RIKEN cDNA 2310046K01 gene	2310046K01Rik	---	69698	6.95703	6.95859	6.96053	6.40171	6.37857	6.09365	0.632597	4.87525e-05	0.000846324
1417534_at	NM_010580	Mm.6424	integrin beta 5	Itgb5	---	16419	8.76945	8.60325	8.99105	9.19006	9.01335	9.49725	1.36253	4.89655e-05	0.000849372
1444052_at	AI323512	Mm.393340	Transcribed locus	---	---	0	6.54673	6.80755	6.92381	6.09965	6.16656	6.1601	0.654595	4.91968e-05	0.000852732
1421851_at	BB731480	Mm.436770	microtubule-associated protein 1 B	Mtap1b	---	17755	7.18129	7.12548	7.00871	7.80689	7.75034	7.35544	1.45219	4.9359e-05	0.00085489
1424649_a_at	BC025461	Mm.22270	tetraspanin 8	Tspan8	---	216350	3.90232	4.55864	4.23348	3.46967	3.35968	3.21717	0.556955	4.9449e-05	0.000855796
1426457_at	BB473571	Mm.36769	sarcolemma associated protein	Slmap	ENSMUSG00000021870	83997	10.1356	10.0282	9.964	10.4857	10.4009	10.4759	1.3318	4.94994e-05	0.000856015
1438245_at	BI664122	---	---	---	---	---	7.93197	7.7595	8.05328	7.30225	7.02467	6.68169	0.544552	4.95774e-05	0.000856711
1418959_at	NM_030709	Mm.72799	transmembrane protease, serine 5 (spinesin)	Tmprss5	---	80893	5.48045	5.41347	5.35375	4.77636	4.70729	4.69521	0.620097	4.99304e-05	0.000862154
1419706_a_at	NM_031185	Mm.27481	A kinase (PRKA) anchor protein (gravin) 12	Akap12	ENSMUSG00000038587	83397	12.0495	12.089	12.0083	11.7657	11.6195	11.6395	0.772702	5.03526e-05	0.000868123
1415687_a_at	BM212050	Mm.277498	prosaposin	Psap	ENSMUSG00000004207	19156	10.7724	10.8084	10.8947	11.1873	11.1596	11.5263	1.38604	5.03301e-05	0.000868395
1426584_a_at	BI143942	Mm.371580	sorbitol dehydrogenase	Sord	---	20322	8.38285	8.23378	8.25758	8.82194	8.80603	8.92039	1.47525	5.05599e-05	0.000871036
1429253_at	AK018207	Mm.165401	zinc finger, MYM-type 4	Zmym4	---	67785	9.25288	9.15535	9.12862	8.81099	8.66439	8.44833	0.690587	5.06103e-05	0.000871242
1423030_at	AI195225	Mm.379457	valosin containing protein /// similar to Transitional endoplasmic reticulum ATPase (TER ATPase) (15S Mg(2+)-ATPase p97 subunit) (Valosin-containing protein) (VCP)	LOC675857 /// Vcp	---	269523 /// 675857	12.1689	12.1973	12.2824	12.54	12.4747	12.7668	1.30146	5.09024e-05	0.000875607
1423781_at	BC019163	Mm.237670	amyloid beta precursor protein binding protein 1	Appbp1	ENSMUSG00000031878	234664	11.1765	11.1049	11.1461	10.7803	10.7289	10.5573	0.731789	5.13215e-05	0.000879482
1415890_at	NM_011863	Mm.244912	3'-phosphoadenosine 5'-phosphosulfate synthase 1	Papss1	ENSMUSG00000028032	23971	8.07075	7.91854	8.0349	8.60964	8.37567	8.70686	1.47296	5.12317e-05	0.000879937
1434998_at	AV222277	Mm.207619	IQ motif containing GTPase activating protein 1	Iqgap1	---	29875	10.0832	10.0356	10.1094	10.5262	10.3757	10.6864	1.37236	5.13094e-05	0.000879939
1422293_a_at	NM_134112	Mm.329299	potassium channel tetramerisation domain containing 1	Kctd1	ENSMUSG00000036225	106931	7.26098	6.88722	7.31302	7.88662	7.38129	8.13877	1.57459	5.12794e-05	0.00088009
1428472_at	AK003707	Mm.30	splA/ryanodine receptor domain and SOCS box containing 1	Spsb1	---	74646	5.89262	5.85741	6.22901	6.69501	6.5597	6.7116	1.58944	5.12077e-05	0.00088019
1422655_at	NM_008958	Mm.287037	patched homolog 2	Ptch2	---	19207	8.12659	8.17931	8.2765	7.47189	7.52886	7.89711	0.68035	5.15392e-05	0.000882546
1450082_s_at	BG966751	Mm.155708	ets variant gene 5	Etv5	ENSMUSG00000013089	104156	10.739	10.6603	10.6058	10.2085	10.2086	10.2176	0.729194	5.17172e-05	0.000884926
1420366_at	NM_025721	Mm.263615	sperm equatorial segment protein 1	Spesp1	---	66712	7.45158	7.41523	6.63219	6.79279	6.7648	5.78836	0.609221	5.21204e-05	0.000891152
1426254_at	AF353993	Mm.331719	TM2 domain containing 1	Tm2d1	ENSMUSG00000028563	94043	8.19889	7.96713	8.27432	8.65536	8.54835	8.73599	1.41514	5.22667e-05	0.000892982
1416166_a_at	NM_016764	Mm.247542	peroxiredoxin 4	Prdx4	---	53381	9.74592	9.51036	9.28269	8.92811	8.92546	8.84671	0.657731	5.27725e-05	0.000900945
1434976_x_at	AV216412	Mm.6700	eukaryotic translation initiation factor 4E binding protein 1	Eif4ebp1	---	13685	13.157	13.0663	13.1134	12.8576	12.7258	12.8892	0.819474	5.328e-05	0.000908242
1452318_a_at	M12573	Mm.372314	heat shock protein 1B	Hspa1b	---	15511	9.2408	9.23195	9.16058	8.53168	8.62739	7.81794	0.554554	5.32589e-05	0.000908564
1448244_at	BC013536	Mm.299955	lysophospholipase 1	Lypla1	---	18777	10.8733	10.761	10.6391	10.5025	10.3595	10.1038	0.740147	5.3432e-05	0.000909467
1423890_x_at	BC027319	Mm.4550	ATPase, Na+/K+ transporting, beta 1 polypeptide	Atp1b1	ENSMUSG00000026576	11931	10.8692	10.7744	10.889	11.246	11.1178	11.3119	1.30261	5.33948e-05	0.000909516
1421277_at	BB740660	Mm.200611	spectrin alpha 1 /// similar to spectrin alpha 1	LOC630963 /// Spna1	ENSMUSG00000026532	20739 /// 630963	6.95545	6.4073	6.92618	6.00575	5.52793	6.45742	0.594642	5.41086e-05	0.000920292
1419103_a_at	NM_025341	Mm.181473	abhydrolase domain containing 6	Abhd6	---	66082	7.85768	7.84761	7.73198	7.37856	7.21839	7.16438	0.679558	5.42512e-05	0.000922027
1421317_x_at	NM_033597	Mm.52109	myeloblastosis oncogene	Myb	---	17863	6.90536	6.80313	6.82479	6.12182	6.22269	5.56935	0.556189	5.44459e-05	0.00092257
1419157_at	AI428101	Mm.240627	SRY-box containing gene 4 /// similar to Transcription factor SOX-4	LOC672274 /// Sox4	---	20677 /// 672274	6.72156	6.69433	6.87687	6.15014	5.53187	6.12984	0.571843	5.43382e-05	0.000922814
1416740_at	AW744319	Mm.7281	procollagen, type V, alpha 1	Col5a1	ENSMUSG00000026837	12831	6.33922	6.02343	6.08773	6.9813	6.64188	7.10201	1.70524	5.44243e-05	0.000922894
1434000_at	BQ176608	Mm.383182	v-Ki-ras2 Kirsten rat sarcoma viral oncogene homolog	Kras	---	16653	10.0456	10.011	10.0981	10.4425	10.3328	10.5333	1.30619	5.44241e-05	0.000923582
1423797_at	BC026817	Mm.290720	acetoacetyl-CoA synthetase	Aacs	---	78894	7.4107	7.33363	7.34916	7.91044	7.78747	8.08955	1.48476	5.47552e-05	0.00092712
1419690_at	NM_025921	Mm.37274	RIKEN cDNA 2610002M06 gene	2610002M06Rik	---	67028	6.40337	6.26058	6.49905	5.66947	5.84433	5.78051	0.652785	5.48369e-05	0.00092781
1460678_at	BC005581	Mm.234368	kelch domain containing 2	Klhdc2	---	69554	8.96303	8.89012	9.0286	9.43767	9.39056	9.65412	1.449	5.5054e-05	0.000930791
1426808_at	X16834	Mm.248615	lectin, galactose binding, soluble 3	Lgals3	---	16854	10.6829	10.9442	10.4711	10.3763	10.3117	9.80053	0.693958	5.5329e-05	0.000934743
1434600_at	BB758095	Mm.104744	tight junction protein 2	Tjp2	ENSMUSG00000024812	21873	11.3503	11.3168	11.377	11.033	10.9487	10.834	0.754602	5.59218e-05	0.000944055
1418496_at	NM_008259	Mm.4578	forkhead box A1	Foxa1	---	15375	5.30309	5.5124	5.04742	6.04593	6.15143	5.58717	1.56149	5.6056e-05	0.000945617
1416122_at	NM_009829	Mm.333406	cyclin D2	Ccnd2	---	12444	6.85439	7.09584	7.09584	5.86217	5.83317	6.56043	0.536479	5.6204e-05	0.000947409
1420824_at	AV256403	Mm.33903	sema domain, immunoglobulin domain (Ig), transmembrane domain (TM) and short cytoplasmic domain, (semaphorin) 4D	Sema4d	---	20354	8.69613	8.60817	8.36629	9.09612	9.14452	9.12978	1.48913	5.62597e-05	0.000947644
1421992_a_at	NM_010517	Mm.233799	insulin-like growth factor binding protein 4	Igfbp4	---	16010	5.48802	5.87095	5.95276	6.49074	6.43407	7.74402	2.31413	5.6399e-05	0.000949285
1428374_at	AK003758	Mm.24411	glucuronyl C5-epimerase	Glce	---	93683	9.06167	9.07147	9.03355	9.54346	9.54245	9.73764	1.47055	5.64962e-05	0.000949513
1418788_at	NM_013690	Mm.14313	endothelial-specific receptor tyrosine kinase	Tek	ENSMUSG00000006386	21687	6.19099	5.70485	6.01355	5.18568	4.95456	5.45776	0.590976	5.64577e-05	0.00094957
1421100_a_at	NM_010014	Mm.289682	disabled homolog 1 (Drosophila)	Dab1	ENSMUSG00000028519	13131	7.91399	7.93182	7.86565	7.47313	7.35407	7.22765	0.683105	5.67149e-05	0.000952483
1437396_at	BB230757	Mm.169929	cAMP responsive element binding protein 3-like 2	Creb3l2	---	208647	6.18676	6.34953	6.22652	6.8806	6.80222	6.89808	1.52632	5.67907e-05	0.000953051
1416258_at	NM_009387	Mm.2661	thymidine kinase 1	Tk1	---	21877	9.98211	10.1543	10.0868	10.3549	10.5921	10.4493	1.31167	5.69898e-05	0.000955684
1450662_at	NM_011571	Mm.10154	testis specific protein kinase 1	Tesk1	---	21754	6.84289	6.80789	6.9956	7.33188	7.2874	7.86444	1.54131	5.70446e-05	0.000955898
1426663_s_at	BC024519	Mm.200307	solute carrier family 45, member 3	Slc45a3	---	212980	4.98984	4.59395	4.87876	5.47153	5.32739	5.58843	1.5648	5.73981e-05	0.00096111
1436316_at	BB091321	Mm.409148	RIKEN cDNA 9430029L20 gene	9430029L20Rik	---	109249	8.67584	8.92178	8.87541	9.21461	9.24099	9.56122	1.43633	5.78508e-05	0.000967976
1426191_a_at	U10100	Mm.238213	Bcl2-like 1	Bcl2l1	ENSMUSG00000007659	12048	7.14749	7.37747	7.31499	6.69238	6.69926	6.6967	0.668613	5.7969e-05	0.000969239
1425767_a_at	D50416	Mm.249575	sine oculis-related homeobox 4 homolog (Drosophila)	Six4	---	20474	8.19974	8.22947	8.24637	7.80339	7.68656	7.682	0.707471	5.80633e-05	0.000969388
1455255_at	AV250006	Mm.206868	RIKEN cDNA 4833420G11 gene	4833420G11Rik	---	108863	8.63336	8.82186	8.65158	8.04614	8.12636	8.27003	0.683577	5.80241e-05	0.000969447
1426297_at	AF352579	Mm.3406	transcription factor E2a	Tcfe2a	ENSMUSG00000020167	21423	9.18129	9.22049	9.17707	9.65119	9.65194	10.0447	1.51942	5.819e-05	0.000970076
1426780_at	AV247381	Mm.287279	DNA segment, Chr 14, ERATO Doi 436, expressed	D14Ertd436e	---	218978	8.91452	8.90727	8.80308	8.53115	8.40675	8.38573	0.740765	5.81566e-05	0.000970232
1433935_at	BI151331	Mm.200422	expressed sequence AU020206	AU020206	---	101757	9.79363	9.70504	9.66592	9.13778	9.05875	9.31641	0.686157	5.84922e-05	0.000974398
1427475_a_at	BC002020	---	similar to PDZ and LIM domain protein 5 (Enigma homolog) (Enigma-like PDZ and LIM domains protein)	LOC669660	---	669660	9.94858	9.87528	10.0034	9.556	9.43252	9.41336	0.720607	5.88934e-05	0.000980362
1438559_x_at	BB145101	Mm.148425	solute carrier family 44, member 2	Slc44a2	ENSMUSG00000057193	68682	9.52232	9.30568	9.31617	10.0584	9.77152	9.63379	1.35915	5.90752e-05	0.000981947
1425719_a_at	BC002019	Mm.7491	N-myc (and STAT) interactor	Nmi	---	64685	5.10839	5.20237	5.15188	5.8293	5.83352	5.74823	1.56964	5.90328e-05	0.000981961
1420171_s_at	C80049	Mm.29677	myosin, heavy polypeptide 9, non-muscle	Myh9	---	17886	10.3281	10.3075	10.5195	10.8247	10.6799	11.3445	1.4923	5.91496e-05	0.000982463
1435353_a_at	BI454991	---	RIKEN cDNA 4933439C20 gene	4933439C20Rik	---	66776	8.79394	8.74106	8.77632	9.35519	9.11866	9.48811	1.47085	5.94746e-05	0.000986417
1418085_at	NM_008860	Mm.28561	protein kinase C, zeta	Prkcz	---	18762	7.41203	7.48549	7.48342	8.04049	7.93086	8.18501	1.51129	5.94379e-05	0.00098653
1429400_at	BB794830	Mm.254370	chloride channel 5	Clcn5	---	12728	7.07407	7.10414	7.13586	7.68294	7.53868	7.8947	1.52289	5.97255e-05	0.000989132
1426416_a_at	AV216410	Mm.41891	Yip1 domain family, member 4	Yipf4	ENSMUSG00000024072	67864	9.73119	9.75714	9.8162	9.37725	9.23581	9.17909	0.70739	5.97956e-05	0.000989572
1418847_at	NM_009705	Mm.3506	arginase type II	Arg2	---	11847	6.38	6.32383	5.11539	5.25101	5.36977	4.67179	0.569572	5.97133e-05	0.000989654
1434970_a_at	AV216669	---	---	---	ENSMUSG00000033845	---	11.9084	11.9516	11.9194	11.55	11.6312	11.3209	0.7471	5.99952e-05	0.000992151
1448436_a_at	NM_008390	Mm.105218	interferon regulatory factor 1	Irf1	---	16362	8.76983	8.80227	8.76774	9.16057	9.23375	9.27	1.35871	6.01475e-05	0.0009925
1434745_at	BQ175880	Mm.333406	cyclin D2	Ccnd2	---	12444	6.14611	6.40565	6.37096	5.62692	5.60038	5.62076	0.621513	6.01066e-05	0.000992546
1423443_at	BB183341	Mm.209856	solute carrier family 4 (anion exchanger), member 8	Slc4a8	ENSMUSG00000023032	59033	7.12348	7.10387	7.20721	7.69408	7.60696	8.10544	1.58872	6.00665e-05	0.000992607
1424999_at	BC027007	Mm.26684	RIKEN cDNA 1700022C21 gene	1700022C21Rik	---	76416	9.14571	9.08941	9.07219	8.63725	8.63733	8.54155	0.708737	6.03799e-05	0.000993444
1416704_at	BC012235	Mm.311337	mitogen activated protein kinase 14	Mapk14	ENSMUSG00000053436	26416	8.77063	8.70779	8.79623	9.13219	9.13706	9.35602	1.36848	6.03073e-05	0.00099369
1428501_at	BQ176704	---	RIKEN cDNA 1110051M20 gene	1110051M20Rik	ENSMUSG00000040591	228356	7.92025	7.83641	8.06518	8.48828	8.53286	8.54665	1.49972	6.03522e-05	0.000993708
1453077_a_at	AK016168	---	small nuclear RNA activating complex, polypeptide 3	Snapc3	ENSMUSG00000028483	77634	9.94117	10.0474	10.022	9.4382	9.66482	9.2238	0.682591	6.02828e-05	0.000994009
1437688_x_at	AV121721	Mm.25148	ATPase, H+ transporting, lysosomal accessory protein 2	Atp6ap2	---	70495	11.3536	11.2314	11.2113	11.7168	11.6633	11.4558	1.27334	6.10262e-05	0.00100335
1422008_a_at	AF104416	Mm.34043	aquaporin 3	Aqp3	ENSMUSG00000028435	11828	4.98327	4.78083	4.64979	4.06823	4.13363	4.12673	0.62158	6.15381e-05	0.00101103
1420807_a_at	NM_134120	Mm.23633	EGF-like-domain, multiple 9	Egfl9	ENSMUSG00000047428	106565	6.90543	6.855	6.48983	7.82077	7.39041	7.89711	1.99591	6.16852e-05	0.00101272
1452217_at	BE570050	Mm.203866	AHNAK nucleoprotein (desmoyokin)	Ahnak	ENSMUSG00000069833	66395	9.73998	9.52874	9.71681	10.2901	9.91531	10.6341	1.55335	6.17391e-05	0.00101287
1424250_a_at	BC012262	Mm.248606	Rho guanine nucleotide exchange factor (GEF) 3	Arhgef3	ENSMUSG00000021895	71704	6.4686	6.31264	6.39773	5.61401	5.63415	5.93028	0.633693	6.17906e-05	0.00101298
1425107_a_at	D17444	Mm.149720	leukemia inhibitory factor receptor	Lifr	---	16880	6.54759	6.50119	6.53751	5.77013	5.96179	5.94914	0.645513	6.20862e-05	0.00101709
1421811_at	AI385532	Mm.4159	thrombospondin 1 /// similar to thrombospondin 1	LOC640441 /// Thbs1	---	21825 /// 640441	5.64258	5.23843	5.79396	6.17699	5.93948	6.91488	1.74963	6.21798e-05	0.00101716
1416357_a_at	NM_023061	Mm.275003	melanoma cell adhesion molecule	Mcam	ENSMUSG00000032135	84004	8.1523	8.23916	8.29926	7.5814	7.49609	7.81807	0.66235	6.21797e-05	0.00101789
1415792_at	NM_019705	Mm.182145	RanBP-type and C3HC4-type zinc finger containing 1	Rbck1	ENSMUSG00000027466	24105	9.39787	9.32117	9.4886	9.77966	9.65588	10.0419	1.34386	6.24729e-05	0.00102122
1455021_at	BE688087	Mm.32191	gamma-aminobutyric acid (GABA-B) receptor, 1	Gabbr1	---	54393	8.87342	8.66858	8.84679	8.38084	8.24616	8.19429	0.697701	6.2548e-05	0.00102171
1424192_at	BC019498	Mm.436545	RIKEN cDNA 1500011H22 gene	1500011H22Rik	ENSMUSG00000029463	68948	8.7335	8.69458	8.96212	9.16876	9.11232	9.37058	1.33842	6.28113e-05	0.0010238
1426774_at	BM227980	Mm.268462	poly (ADP-ribose) polymerase family, member 12	Parp12	---	243771	7.22336	7.41919	7.06991	6.73292	6.77915	6.25411	0.640531	6.27297e-05	0.00102394
1419593_at	NM_015764	Mm.436595	gene regulated by estrogen in breast cancer protein	Greb1	ENSMUSG00000036523	268527	4.39496	4.2944	4.35179	4.96089	4.85253	5.50317	1.72465	6.27911e-05	0.0010242
1436724_a_at	BB238390	Mm.276294	ligatin	Lgtn	ENSMUSG00000026427	16865	11.4269	11.4454	11.4905	11.0781	11.1167	10.9199	0.751619	6.33169e-05	0.00102908
1451536_at	AK009195	Mm.45125	mitochondrial fission regulator 1	Mtfr1	---	67472	10.4744	10.4485	10.3788	10.1108	10.1254	9.96252	0.775306	6.32841e-05	0.00102928
1454247_a_at	AK008784	Mm.46357	glycoprotein A33 (transmembrane)	Gpa33	ENSMUSG00000000544	59290	7.27435	7.33282	7.21332	6.61539	6.76273	6.62385	0.657165	6.32815e-05	0.00102998
1415874_at	NM_011896	Mm.330986	sprouty homolog 1 (Drosophila)	Spry1	---	24063	8.1286	8.24433	8.26028	7.55797	7.7384	7.64673	0.677038	6.32633e-05	0.00103042
1431032_at	AA681807	Mm.237099	amylo-1,6-glucosidase, 4-alpha-glucanotransferase	Agl	ENSMUSG00000033400	77559	7.05859	6.87213	6.7788	7.66359	7.33954	7.67094	1.58651	6.36495e-05	0.00103375
1416937_at	BC024621	Mm.272460	gamma-aminobutyric acid receptor associated protein	Gabarap	---	56486	10.5894	10.5001	10.7116	10.9026	10.9026	11.1863	1.31796	6.4214e-05	0.00104142
1421832_at	BC004850	Mm.10153	twisted gastrulation homolog 1 (Drosophila)	Twsg1	---	65960	7.19719	7.07148	7.163	7.75136	7.71525	7.65579	1.4793	6.41862e-05	0.00104172
1450387_s_at	NM_009647	Mm.42040	adenylate kinase 3 alpha-like 1	Ak3l1	ENSMUSG00000028527	11639	9.28808	9.39156	9.57022	8.68894	9.06937	8.91961	0.699005	6.4451e-05	0.00104452
1456140_at	BM199323	Mm.380672	similar to zinc finger protein of the cerebellum 5	LOC624168	---	624168	7.23871	7.2088	6.85419	6.77099	6.60784	6.26764	0.682784	6.47655e-05	0.00104887
1424008_a_at	BC021788	Mm.29148	RNA binding protein with multiple splicing 2	Rbpms2	ENSMUSG00000032387	71973	11.4512	11.4123	11.564	11.7795	11.7307	12.144	1.33242	6.53075e-05	0.00105689
1415821_at	NM_009145	Mm.15125	neuroplastin	Nptn	---	20320	10.3187	10.2972	10.301	10.733	10.6538	10.9548	1.39544	6.53673e-05	0.00105711
1419456_at	BC012247	Mm.231091	dicarbonyl L-xylulose reductase	Dcxr	---	67880	9.11585	9.01599	9.4006	9.75045	9.46459	9.77693	1.40509	6.54791e-05	0.00105816
1424700_at	BC011072	Mm.27184	transmembrane protein 38B	Tmem38b	---	52076	9.06347	9.20736	9.15265	8.6413	8.69502	8.43853	0.685654	6.57969e-05	0.00106027
1456393_at	AI642124	Mm.375091	RIKEN cDNA 2310002J21 gene	2310002J21Rik	---	66360	9.53786	9.53082	9.58289	10.0068	9.8503	10.1493	1.37093	6.56595e-05	0.00106032
1448742_at	NM_011427	Mm.2093	snail homolog 1 (Drosophila)	Snai1	---	20613	6.3205	5.71788	6.10408	6.71441	6.82593	7.13724	1.83867	6.5872e-05	0.00106073
1421045_at	BB528408	Mm.235616	mannose receptor, C type 2	Mrc2	---	17534	5.43162	5.92181	5.86787	7.22717	6.47405	7.10233	2.43026	6.57928e-05	0.00106096
1450868_at	BF468249	Mm.28326	heparan-alpha-glucosaminide N-acetyltransferase	Hgsnat	ENSMUSG00000037260	52120	6.7822	6.45452	6.6375	7.42854	7.00301	7.42221	1.5835	6.5776e-05	0.00106144
1436684_a_at	AV066689	Mm.218423	RIO kinase 2 (yeast)	Riok2	---	67045	10.4024	10.2427	10.0828	9.97429	9.90752	9.63956	0.757144	6.60278e-05	0.00106173
1420713_a_at	NM_010783	Mm.329100	MyoD family inhibitor	Mdfi	---	17240	6.85698	7.09353	6.90468	6.37614	6.45451	6.13678	0.648661	6.60255e-05	0.00106245
1427143_at	BC019446	Mm.28995	jumonji, AT rich interactive domain 1B (Rbp2 like)	Jarid1b	ENSMUSG00000042207	75605	10.5323	10.5385	10.3763	10.0984	10.0251	10.0951	0.754574	6.64363e-05	0.00106754
1427888_a_at	AK011566	Mm.204969	spectrin alpha 2	Spna2	ENSMUSG00000057738	20740	11.4599	11.3005	11.5209	11.7568	11.5957	12.0928	1.31401	6.65201e-05	0.00106813
1424384_a_at	BC006765	Mm.271578	zinc and ring finger 1	Znrf1	---	170737	8.43348	8.46283	8.68586	8.97064	9.01672	9.12081	1.42367	6.6854e-05	0.00107274
1449005_at	NM_030696	Mm.28632	solute carrier family 16 (monocarboxylic acid transporters), member 3	Slc16a3	---	80879	7.08184	7.50421	7.182	7.67384	8.22919	8.7034	2.0103	6.6959e-05	0.00107291
1438165_x_at	BB559097	Mm.29210	vesicle amine transport protein 1 homolog (T californica)	Vat1	---	26949	7.12616	7.27793	7.21756	7.88915	7.73545	8.45323	1.80836	6.69454e-05	0.00107344
1449839_at	BG070529	---	---	---	---	---	10.3262	10.2028	10.2783	10.7004	10.6896	10.7082	1.34819	6.70567e-05	0.00107371
1432075_a_at	AK005801	Mm.42257	tektin 1	Tekt1	ENSMUSG00000020799	21689	6.34953	6.49173	6.05118	5.72104	5.75727	5.61776	0.662801	6.71046e-05	0.00107372
1443969_at	BE199054	Mm.407207	insulin receptor substrate 2	Irs2	ENSMUSG00000038894	384783	7.16521	6.70828	7.13886	7.7432	7.40621	7.69667	1.52899	6.73026e-05	0.00107613
1452769_at	AK014408	Mm.156771	RIKEN cDNA 3732413I11 gene	3732413I11Rik	---	74315	10.3675	10.4425	10.4569	9.93427	10.065	9.74207	0.70655	6.73911e-05	0.00107679
1417308_at	NM_011099	Mm.326167	pyruvate kinase, muscle	Pkm2	ENSMUSG00000032294	18746	13.5145	13.5809	13.5653	13.7177	13.7759	13.9047	1.18707	6.74926e-05	0.00107689
1451318_a_at	M57697	Mm.317331	Yamaguchi sarcoma viral (v-yes-1) oncogene homolog /// similar to Yamaguchi sarcoma viral (v-yes-1) oncogene homolog	LOC676654 /// Lyn	ENSMUSG00000042228	17096 /// 676654	7.83368	8.00304	7.84758	8.43009	8.48598	8.39765	1.4579	6.74758e-05	0.00107738
1449911_at	NM_008479	Mm.4528	lymphocyte-activation gene 3	Lag3	---	16768	5.85444	5.97563	6.15068	6.44993	6.41862	6.93913	1.53254	6.78224e-05	0.00108139
1418617_x_at	NM_009904	Mm.358581	calmegin	Clgn	---	12745	7.63745	7.50378	7.29483	6.84039	6.97081	6.87289	0.671024	6.87098e-05	0.00109477
1424879_at	BC012525	---	mSin3A-binding protein	Sap25	---	751865	8.00877	8.05864	7.94699	7.46856	7.57433	7.37891	0.692342	6.87906e-05	0.00109529
1422576_at	NM_016843	Mm.248906	ataxin 10	Atxn10	ENSMUSG00000016541	54138	12.7376	12.6678	12.7632	12.9768	12.8928	13.1326	1.21362	6.89412e-05	0.00109692
1424996_at	BC023121	Mm.11778	CASP8 and FADD-like apoptosis regulator	Cflar	---	12633	5.43077	5.1105	5.55672	6.11511	5.76637	6.06947	1.53644	6.90992e-05	0.00109866
1416852_a_at	BC017126	Mm.435432	neurochondrin	Ncdn	---	26562	8.92406	8.88328	9.02711	9.43351	9.32544	9.77788	1.48828	6.93277e-05	0.00110152
1420843_at	BF235516	Mm.29855	protein tyrosine phosphatase, receptor type, F	Ptprf	---	19268	10.1964	9.95267	10.2821	10.8292	10.3334	11.3579	1.65349	6.94585e-05	0.00110283
1456176_x_at	AV209793	Mm.44226	solute carrier family 25, member 39	Slc25a39	---	68066	11.3749	11.455	11.443	11.7669	11.7885	11.6958	1.25459	6.97769e-05	0.00110711
1450761_s_at	NM_053271	Mm.309296	regulating synaptic membrane exocytosis 2	Rims2	ENSMUSG00000037386	116838	7.43579	7.29453	7.29111	6.77195	6.3373	6.80873	0.62068	6.98299e-05	0.00110718
1417341_a_at	NM_025800	Mm.291593	protein phosphatase 1, regulatory (inhibitor) subunit 2	Ppp1r2	---	66849	9.9175	10.0714	10.0033	9.45893	9.68901	9.48223	0.730582	7.00977e-05	0.00111065
1418452_at	BB522409	Mm.41737	guanine nucleotide binding protein (G protein), gamma 2 subunit	Gng2	---	14702	5.02026	5.33737	5.34074	4.49728	3.82958	4.18648	0.498959	7.03929e-05	0.00111455
1416418_at	AF180518	Mm.14638	gamma-aminobutyric acid (GABA(A)) receptor-associated protein-like 1	Gabarapl1	ENSMUSG00000030161	57436	6.81817	7.04204	7.1595	7.41712	7.62447	7.6574	1.47471	7.04965e-05	0.00111463
1420499_at	NM_008102	Mm.10651	GTP cyclohydrolase 1	Gch1	---	14528	5.8875	5.9177	5.92169	6.43835	6.36476	6.66772	1.50179	7.04779e-05	0.00111511
1427196_at	BG074348	Mm.23656	WNK lysine deficient protein kinase 4	Wnk4	---	69847	4.80082	4.9639	4.75029	5.77316	5.4491	5.64656	1.74102	7.06455e-05	0.00111621
1415978_at	NM_023279	Mm.40068	tubulin, beta 3	Tubb3	---	22152	8.81055	8.71504	8.74343	9.20554	9.11816	9.29085	1.36626	7.0844e-05	0.00111857
1427013_at	AJ245857	Mm.283682	carbonic anhydrase 9	Car9	---	230099	5.66362	5.75745	5.57367	6.34851	6.66208	5.97841	1.60116	7.09237e-05	0.00111905
1450910_at	AV261931	Mm.44529	CAP, adenylate cyclase-associated protein, 2 (yeast)	Cap2	---	67252	4.49597	4.35904	4.69781	5.28605	5.36261	5.15533	1.70243	7.11377e-05	0.00112086
1449011_at	BB732135	Mm.275800	solute carrier family 12, member 7	Slc12a7	---	20499	6.77483	6.69992	6.51535	7.49424	7.31759	8.02461	2.00918	7.1111e-05	0.00112122
1432187_at	AK011422	Mm.299887	nucleoporin 43	Nup43	---	69912	10.1138	10.08	10.1032	9.61444	9.75976	9.48086	0.719318	7.13187e-05	0.00112294
1420828_s_at	NM_011739	Mm.289630	tyrosine 3-monooxygenase/tryptophan 5-monooxygenase activation protein, theta polypeptide	Ywhaq	---	22630	13.4356	13.3995	13.4125	13.196	13.1986	13.2074	0.861485	7.149e-05	0.00112407
1452218_at	AV108872	Mm.210403	coiled-coil domain containing 117	Ccdc117	---	104479	8.86473	8.87289	8.86566	8.40294	8.44319	8.50024	0.748249	7.14566e-05	0.00112433
1417112_at	NM_024191	Mm.393247	ADP-ribosylation factor-like 2 binding protein	Arl2bp	---	107566	9.53395	9.63976	9.68404	9.93412	10.0626	10.2134	1.36786	7.18611e-05	0.00112912
1417928_at	NM_019417	Mm.21830	PDZ and LIM domain 4	Pdlim4	---	30794	5.26736	5.52032	5.19212	5.90043	6.0671	5.83859	1.52567	7.24727e-05	0.00113795
1449403_at	NM_008804	Mm.10812	phosphodiesterase 9A	Pde9a	---	18585	7.35795	7.59745	7.31991	6.94231	6.86006	6.70465	0.66744	7.32131e-05	0.00114878
1426978_at	AW682368	Mm.350347	kelch-like 2, Mayven (Drosophila)	Klhl2	---	77113	8.00928	7.83395	7.86182	8.46622	8.44353	8.50689	1.48741	7.33074e-05	0.00114946
1449294_at	NM_025544	Mm.195628	mitochondrial ribosomal protein S15	Mrps15	---	66407	10.6204	10.5052	10.585	10.9463	10.8976	11.053	1.31639	7.34081e-05	0.00115025
1426981_at	BI157485	Mm.294007	proprotein convertase subtilisin/kexin type 6	Pcsk6	ENSMUSG00000030513	18553	8.78022	8.78533	8.77069	9.33091	9.23061	9.80335	1.62405	7.368e-05	0.00115212
1448971_at	NM_025556	Mm.29063	RIKEN cDNA 2410022L05 gene	2410022L05Rik	ENSMUSG00000031458	66423	9.38056	9.39527	9.39102	9.01573	8.99042	8.87168	0.743189	7.36386e-05	0.00115227
1426286_at	AB077991	Mm.86482	nucleolar complex associated 3 homolog (S. cerevisiae)	Noc3l	---	57753	9.67954	9.5413	9.561	9.21757	9.16762	9.10082	0.741567	7.36384e-05	0.00115306
1450054_at	BF140063	Mm.289106	adducin 1 (alpha)	Add1	---	11518	9.75119	9.55591	9.62061	10.2081	9.94985	10.4002	1.46775	7.38408e-05	0.00115384
1448272_at	NM_007570	Mm.392646	B-cell translocation gene 2, anti-proliferative	Btg2	---	12227	8.68985	8.70279	8.98969	9.15409	9.08443	9.45256	1.35356	7.40742e-05	0.00115669
1416301_a_at	BB125261	Mm.215971	early B-cell factor 1	Ebf1	ENSMUSG00000057098	13591	4.08022	4.04933	3.60622	3.24	2.9898	3.20852	0.599138	7.43002e-05	0.00115942
1427905_at	BI414448	Mm.292423	RIKEN cDNA 1810063B07 gene	1810063B07Rik	ENSMUSG00000045107	67509	8.36112	8.36112	8.35789	7.75124	7.88382	7.44858	0.635337	7.44975e-05	0.0011617
1419601_at	AF322631	Mm.254563	potassium inwardly-rectifying channel, subfamily J, member 10	Kcnj10	---	16513	6.03037	6.67459	6.759	7.32177	7.34071	7.41242	1.86911	7.46451e-05	0.0011632
1423679_at	BC013800	Mm.24564	RIKEN cDNA 2810432L12 gene	2810432L12Rik	---	67063	6.05236	5.88607	6.08413	6.55571	6.42256	6.79935	1.50322	7.51478e-05	0.00117023
1428187_at	AK018679	Mm.31752	CD47 antigen (Rh-related antigen, integrin-associated signal transducer)	Cd47	---	16423	5.9482	6.18413	6.10478	6.57217	6.71258	6.96049	1.59771	7.52381e-05	0.00117083
1426992_at	AV337591	Mm.266215	xenotropic and polytropic retrovirus receptor 1	Xpr1	---	19775	7.81262	7.74511	7.64298	8.33538	8.25142	8.36437	1.50196	7.54885e-05	0.00117232
1426288_at	AF247637	Mm.275149	low density lipoprotein receptor-related protein 4	Lrp4	---	228357	5.19157	4.90328	5.23875	5.806	5.41185	6.1691	1.61977	7.5456e-05	0.00117262
1418394_a_at	NM_011925	Mm.334648	CD97 antigen	Cd97	ENSMUSG00000002885	26364	9.16568	9.23836	9.13026	8.70781	8.66799	8.74655	0.722656	7.56156e-05	0.00117269
1448265_x_at	BC015076	Mm.33240	epithelial V-like antigen 1	Eva1	---	14012	7.41322	7.58527	7.55291	6.94703	6.8685	6.92473	0.659775	7.55717e-05	0.00117281
1433899_x_at	AU016382	Mm.153272	TSC22 domain family, member 1	Tsc22d1	ENSMUSG00000022010	21807	11.2218	11.206	11.3006	10.8612	10.8171	10.944	0.774511	7.54504e-05	0.00117333
1437051_at	AV300013	Mm.388918	DNA fragmentation factor, beta subunit	Dffb	---	13368	8.53178	8.39812	8.62891	9.0353	8.76004	9.04225	1.34486	7.61168e-05	0.00117965
1427308_at	BB644109	Mm.289682	disabled homolog 1 (Drosophila)	Dab1	ENSMUSG00000028519	13131	6.54785	6.56064	6.5365	5.90206	5.9148	5.39826	0.577526	7.68348e-05	0.00118997
1448325_at	NM_008654	Mm.4048	myeloid differentiation primary response gene 116	Myd116	ENSMUSG00000040435	17872	8.91131	9.00306	8.92707	9.38353	9.50461	9.5044	1.43169	7.72203e-05	0.00119431
1434824_at	BM118747	Mm.40331	bromodomain adjacent to zinc finger domain, 1B	Baz1b	---	22385	9.9691	9.98097	10.0632	10.3332	10.296	10.7073	1.36462	7.72054e-05	0.00119489
1433605_at	BB307136	Mm.277096	inositol polyphosphate-5-phosphatase A	Inpp5a	ENSMUSG00000025477	212111	8.26387	8.27597	8.31692	8.76952	8.71039	9.13366	1.51085	7.75098e-05	0.00119797
1426818_at	BC025091	---	arrestin domain containing 4	Arrdc4	---	66412	8.24932	8.12785	7.98043	7.72468	7.59099	7.56949	0.712178	7.83598e-05	0.00121028
1416552_at	NM_025274	Mm.139314	developmental pluripotency associated 5	Dppa5	---	434423	14.6609	14.6481	14.6847	14.7834	14.7858	14.7733	1.08404	7.85211e-05	0.00121195
1417228_at	AF084459	Mm.6221	calpain 1	Capn1	ENSMUSG00000024942	12333	8.21432	8.4745	8.45276	8.86199	8.8301	9.36289	1.57512	7.87083e-05	0.00121401
1432227_at	AK010638	Mm.9244	suppressor of variegation 3-9 homolog 1 (Drosophila)	Suv39h1	---	20937	7.22725	7.41817	6.75772	6.59183	6.84187	5.9053	0.622764	7.88959e-05	0.00121608
1435525_at	BI408602	Mm.434392	potassium channel tetramerisation domain containing 17	Kctd17	---	72844	8.03811	7.99991	8.28435	8.49463	8.62426	9.34471	1.6664	7.92532e-05	0.00122076
1418195_at	BG965198	Mm.271670	UDP-N-acetyl-alpha-D-galactosamine:polypeptide N-acetylgalactosaminyltransferase 10	Galnt10	---	171212	5.785	5.61286	5.87923	6.45607	6.38371	6.31118	1.54919	7.94956e-05	0.00122366
1434821_at	AU021226	Mm.254438	bromodomain containing 1	Brd1	ENSMUSG00000022387	223770	9.22135	9.10154	9.27339	9.6949	9.47134	9.73434	1.35238	7.99339e-05	0.00122957
1417501_at	NM_015797	Mm.27445	F-box protein 6	Fbxo6	---	50762	9.46078	9.55563	9.39706	9.15946	9.13542	8.95836	0.765541	8.00041e-05	0.00122982
1420887_a_at	NM_009743	Mm.238213	Bcl2-like 1	Bcl2l1	---	12048	7.97805	8.04082	8.22324	7.49864	7.51098	7.81802	0.721674	8.02377e-05	0.00123258
1424586_at	AF424697	Mm.281732	EH domain binding protein 1	Ehbp1	---	216565	7.50551	7.48013	7.56238	8.17126	7.94849	8.05659	1.45949	8.04621e-05	0.00123519
1452646_at	AK003956	Mm.293605	transformation related protein 53 inducible nuclear protein 2	Trp53inp2	---	68728	7.10376	7.04074	7.17386	7.59945	7.44098	7.97625	1.49124	8.06805e-05	0.0012377
1424496_at	BC026742	Mm.293919	RIKEN cDNA 5133401N09 gene	5133401N09Rik	ENSMUSG00000050002	75731	8.08178	8.07145	8.28121	8.69541	8.68462	8.62418	1.44269	8.15264e-05	0.00124983
1421839_at	BB144704	Mm.277376	ATP-binding cassette, sub-family A (ABC1), member 1	Abca1	---	11303	6.27513	6.22943	6.23455	5.72189	5.57952	5.61543	0.656626	8.18004e-05	0.00125319
1428372_at	AK008100	Mm.252009	suppression of tumorigenicity 5	St5	---	76954	7.77395	7.8347	7.73469	8.32277	8.24833	8.47449	1.48829	8.23355e-05	0.00126053
1433446_at	BB705380	Mm.61526	3-hydroxy-3-methylglutaryl-Coenzyme A synthase 1	Hmgcs1	ENSMUSG00000075461	208715	9.5671	9.41727	9.41215	9.95511	9.81102	9.95605	1.3601	8.26586e-05	0.00126377
1424349_a_at	BE987427	Mm.277958	lysophosphatidylglycerol acyltransferase 1	Lpgat1	ENSMUSG00000026623	226856	9.11604	9.06865	9.00552	9.70124	9.57965	9.39808	1.41267	8.26529e-05	0.00126454
1452939_a_at	AI595920	Mm.340968	phosphatidylinositol transfer protein, cytoplasmic 1	Pitpnc1	ENSMUSG00000040430	71795	7.47185	7.43219	7.27111	6.96296	6.77397	6.79641	0.685347	8.41758e-05	0.0012861
1422469_at	NM_019786	Mm.34580	TANK-binding kinase 1	Tbk1	---	56480	8.33951	8.19226	8.34848	8.73042	8.64306	8.96293	1.403	8.49622e-05	0.00129725
1427083_a_at	BG067961	Mm.291936	mitogen-activated protein kinase kinase kinase kinase 5	Map4k5	ENSMUSG00000034761	399510	7.63881	7.40458	7.50416	6.94369	6.82076	7.00429	0.664007	8.50238e-05	0.00129731
1450920_at	AK013312	Mm.22592	cyclin B2	Ccnb2	---	12442	11.4215	11.5578	11.5711	11.8093	11.8273	11.8971	1.25574	8.5327e-05	0.00130106
1416149_at	AB038696	Mm.39300	oligodendrocyte transcription factor 1	Olig1	---	50914	5.4235	5.59246	5.59058	4.8786	4.74135	4.95558	0.627912	8.57117e-05	0.00130605
1427004_at	BB311718	Mm.262287	F-box protein 2	Fbxo2	---	230904	8.66431	8.95373	8.6429	8.22671	8.18694	7.99367	0.654567	8.58436e-05	0.00130719
1416457_at	NM_016765	Mm.1457	dimethylarginine dimethylaminohydrolase 2	Ddah2	ENSMUSG00000007039	51793	8.69302	8.92377	8.94407	9.12725	9.36042	9.34127	1.34053	8.61564e-05	0.00131107
1433741_at	BB256012	Mm.249873	CD38 antigen	Cd38	---	12494	8.65079	8.49956	8.45888	8.05398	8.06902	7.66799	0.660395	8.63365e-05	0.00131205
1427764_a_at	D29919	Mm.3406	transcription factor E2a	Tcfe2a	ENSMUSG00000020167	21423	8.40842	8.44188	8.5688	8.93899	8.88503	9.5891	1.6108	8.64046e-05	0.0013122
1424829_at	BC013092	Mm.119747	RIKEN cDNA A830007P12 gene	A830007P12Rik	---	227612	7.53816	7.51343	7.62525	7.97563	7.95067	8.30777	1.43772	8.62997e-05	0.00131237
1460683_at	D87966	Mm.14774	TEA domain family member 4	Tead4	ENSMUSG00000030353	21679	6.3855	6.23393	6.39563	5.64821	5.81945	5.61024	0.64345	8.67089e-05	0.00131595
1418390_at	BB094173	Mm.330408	PHD finger protein 21A	Phf21a	---	192285	9.58223	9.75642	9.73699	9.212	9.18564	9.27976	0.725099	8.74317e-05	0.00132603
1448317_at	NM_025480	Mm.256185	transmembrane protein 128	Tmem128	---	66309	9.44484	9.37631	9.55732	9.91334	10.0389	9.90493	1.41302	8.76606e-05	0.00132772
1425452_s_at	BC002154	Mm.330393	protein tyrosine phosphatase, receptor type, J /// expressed sequence AW125753	AW125753 /// Ptprj	---	105005 /// 19271	3.98065	4.45974	3.98853	3.57203	3.57203	3.25894	0.632296	8.76125e-05	0.00132788
1448300_at	NM_025569	Mm.218286	microsomal glutathione S-transferase 3	Mgst3	---	66447	10.3556	10.2341	10.5393	11.429	11.4132	10.8508	1.86994	8.78993e-05	0.00133045
1416802_a_at	NM_026410	Mm.23526	cell division cycle associated 5	Cdca5	---	67849	11.761	11.8021	11.746	11.402	11.5391	11.2254	0.770067	8.82903e-05	0.00133548
1418421_at	NM_007528	Mm.12930	B-cell CLL/lymphoma 6, member B	Bcl6b	---	12029	6.11297	6.42702	5.98959	5.638	5.70109	5.47546	0.674766	8.86774e-05	0.00134044
1435626_a_at	AI835088	Mm.29151	homocysteine-inducible, endoplasmic reticulum stress-inducible, ubiquitin-like domain member 1	Herpud1	---	64209	8.74203	8.78105	8.73699	8.23829	8.39175	8.1261	0.707857	8.94522e-05	0.00135125
1416527_at	NM_026405	Mm.31486	RAB32, member RAS oncogene family	Rab32	---	67844	5.61776	5.20084	5.61776	6.27536	5.96876	6.02632	1.53587	8.98668e-05	0.00135661
1420888_at	NM_009743	Mm.238213	Bcl2-like 1	Bcl2l1	---	12048	9.52859	9.53732	9.70326	9.00689	8.96152	9.27921	0.704264	9.04462e-05	0.00136445
1434799_x_at	BG793658	Mm.275831	aldolase 1, A isoform	Aldoa	---	11674	13.3357	13.3991	13.344	13.5535	13.5705	13.6147	1.16514	9.09425e-05	0.00136921
1422612_at	NM_013820	Mm.255848	hexokinase 2	Hk2	---	15277	11.1017	11.1422	11.0839	10.7317	10.7626	10.7668	0.781721	9.08865e-05	0.00136927
1448606_at	U70622	Mm.4772	endothelial differentiation, lysophosphatidic acid G-protein-coupled receptor, 2	Edg2	---	14745	7.84986	7.71725	7.6751	7.16775	7.30295	6.84077	0.644827	9.08759e-05	0.00137002
1422631_at	BE989096	Mm.341377	aryl-hydrocarbon receptor	Ahr	---	11622	6.6867	6.41754	6.53468	6.15817	5.89302	5.75439	0.6569	9.15026e-05	0.00137673
1428025_s_at	BC028271	Mm.340968	phosphatidylinositol transfer protein, cytoplasmic 1	Pitpnc1	ENSMUSG00000040430	71795	8.78431	8.86761	8.9417	8.40491	8.19432	7.95784	0.633819	9.16551e-05	0.00137811
1430117_a_at	AK010444	Mm.2095	zinc finger protein 64	Zfp64	ENSMUSG00000027551	22722	9.39801	9.54251	9.49906	9.02189	9.1473	8.96288	0.74016	9.20355e-05	0.00138291
1435232_x_at	BI791064	---	---	---	ENSMUSG00000033845	---	12.3912	12.4877	12.4429	12.0946	12.1935	11.875	0.768109	9.20986e-05	0.00138294
1420907_at	BB398671	Mm.218637	CD2-associated protein	Cd2ap	---	12488	9.78096	9.73385	9.79288	10.2314	10.0857	10.2948	1.35292	9.23308e-05	0.00138551
1426614_at	BB523906	Mm.227598	protein kinase C binding protein 1	Prkcbp1	---	228880	8.32076	8.07438	8.39016	8.90473	8.56686	8.7414	1.39383	9.25008e-05	0.00138715
1424640_at	BC018479	Mm.174998	ADP-ribosylation factor-like 8A	Arl8a	---	68724	7.5828	7.5047	7.92841	8.203	7.92942	8.57634	1.48211	9.3201e-05	0.00139672
1416270_at	NM_026329	Mm.22117	polymerase (RNA) II (DNA directed) polypeptide G	Polr2g	---	67710	11.5885	11.6464	11.588	11.2862	11.3013	11.0224	0.757967	9.33395e-05	0.00139787
1423210_a_at	AK004120	Mm.272346	nucleolar protein family A, member 3	Nola3	ENSMUSG00000027133	66181	13.303	13.3015	13.2597	13.0938	13.0749	13.0527	0.862006	9.38187e-05	0.0014032
1422678_at	AK002443	Mm.180189	diacylglycerol O-acyltransferase 2	Dgat2	---	67800	7.72645	7.77141	7.60406	7.06602	7.29286	7.12836	0.689834	9.37715e-05	0.00140342
1450957_a_at	BM232298	Mm.40828	sequestosome 1	Sqstm1	---	18412	10.6276	10.6433	10.6402	10.9465	11.0237	11.3176	1.38281	9.39565e-05	0.00140433
1460285_at	NM_133721	Mm.335520	integrin alpha 9	Itga9	---	104099	7.4787	7.5247	7.47641	6.96372	6.883	6.92337	0.674113	9.40773e-05	0.00140521
1448276_at	NM_053082	Mm.259477	tetraspanin 4	Tspan4	---	64540	8.66366	8.71665	8.6589	9.18669	9.09437	9.2351	1.40906	9.45115e-05	0.00141077
1449960_at	NM_016789	Mm.10099	neuronal pentraxin 2	Nptx2	---	53324	6.55067	6.97646	6.51947	5.81183	6.30157	6.07544	0.653559	9.49977e-05	0.0014171
1432466_a_at	AK019319	Mm.305152	apolipoprotein E	Apoe	---	11816	11.2826	11.3824	11.2854	11.031	11.0819	10.8928	0.804564	9.52076e-05	0.00141929
1418532_at	BB371406	Mm.36416	frizzled homolog 2 (Drosophila)	Fzd2	---	57265	7.54304	7.53378	7.72211	8.08232	7.89588	8.43807	1.46037	9.5381e-05	0.00142095
1432543_a_at	AK002926	Mm.240473	Kruppel-like factor 13	Klf13	ENSMUSG00000052040	50794	9.28364	9.37857	9.33787	9.67403	9.786	9.97314	1.39677	9.66175e-05	0.00143842
1425521_at	BC019726	Mm.132584	polyadenylate binding protein-interacting protein 1	Paip1	---	218693	9.48235	9.07827	9.56884	10.2545	10.1694	9.91485	1.70305	9.71459e-05	0.00144534
1422596_at	NM_021426	Mm.40361	RIKEN cDNA C030019F02 gene	C030019F02Rik	ENSMUSG00000027574	58237	7.55661	7.48942	7.54549	7.01519	7.01708	6.82329	0.671355	9.76183e-05	0.00145142
1450928_at	BB121406	Mm.283273	inhibitor of DNA binding 4	Id4	---	15904	4.4033	4.4033	4.5715	3.92766	3.80212	3.89531	0.668058	9.79562e-05	0.00145549
1451782_a_at	AF305501	Mm.29744	solute carrier family 29 (nucleoside transporters), member 1	Slc29a1	ENSMUSG00000023942	63959	11.1939	11.2258	11.2826	10.7589	10.8696	10.9754	0.776366	9.80524e-05	0.00145596
1418201_at	NM_138752	Mm.235700	pleckstrin homology domain containing, family G (with RhoGef domain) member 2	Plekhg2	ENSMUSG00000037552	101497	6.79622	6.82712	6.9487	7.27723	7.31109	7.50589	1.4219	9.82523e-05	0.00145798
1425895_a_at	U43884	Mm.444	inhibitor of DNA binding 1	Id1	---	15901	10.9103	11.0113	11.1944	10.631	10.4086	10.489	0.698592	9.84537e-05	0.00146001
1424748_at	BC021504	Mm.425232	UDP-N-acetyl-alpha-D-galactosamine:polypeptide N-acetylgalactosaminyltransferase 11	Galnt11	---	231050	8.03928	7.92917	8.0831	8.44982	8.4849	8.66013	1.43029	9.86751e-05	0.00146234
1426013_s_at	BC024961	Mm.274158	pleckstrin homology domain containing, family A (phosphoinositide binding specific) member 4	Plekha4	---	69217	8.73746	8.72383	8.60472	8.31376	8.27212	7.87892	0.693783	9.90173e-05	0.0014655
1423582_at	AL133300	Mm.391208	doublesex and mab-3 related transcription factor 1	Dmrt1	ENSMUSG00000024837	50796	7.14285	7.34765	7.25179	6.55238	6.86656	6.46394	0.653256	9.91089e-05	0.00146589
1420114_s_at	AA409325	Mm.29063	RIKEN cDNA 2410022L05 gene	2410022L05Rik	---	66423	5.44619	5.45247	5.39996	4.70987	4.8979	4.71594	0.634518	9.89958e-05	0.00146613
1416700_at	BC009002	Mm.46497	Rho family GTPase 3	Rnd3	---	74194	8.62569	8.28835	8.49895	9.25481	9.09063	8.85862	1.52454	9.94147e-05	0.00146946
1436448_a_at	AA833146	Mm.275434	prostaglandin-endoperoxide synthase 1	Ptgs1	---	19224	5.08695	5.4748	4.98899	4.4293	4.23399	4.44859	0.581541	9.95324e-05	0.00147024
1415975_at	AU080787	Mm.142095	calcium regulated heat stable protein 1	Carhsp1	---	52502	8.51085	8.41082	8.66284	8.86196	8.91876	9.08578	1.34607	9.96531e-05	0.00147107
1418822_a_at	BI248938	Mm.27308	ADP-ribosylation factor 6	Arf6	---	11845	12.4075	12.4436	12.3894	12.117	12.1416	11.8194	0.767457	9.98288e-05	0.0014727
1418715_at	BC023496	Mm.24742	pantothenate kinase 1	Pank1	ENSMUSG00000033610	75735	8.28501	8.08596	8.30789	8.8324	8.75564	8.6277	1.43344	0.000100898	0.00148751
1415899_at	NM_008416	Mm.1167	Jun-B oncogene	Junb	---	16477	8.39896	8.50525	8.65776	7.87298	7.91814	8.18225	0.693124	0.000100998	0.00148802
1428306_at	AK017926	Mm.21697	DNA-damage-inducible transcript 4	Ddit4	---	74747	11.1965	11.1582	11.4342	11.6952	11.7708	11.6925	1.37933	0.000101187	0.00148887
1456195_x_at	BB543979	Mm.6424	integrin beta 5	Itgb5	---	16419	8.62869	8.31057	8.67734	9.06924	8.70328	9.0964	1.33568	0.000101179	0.00148971
1423976_at	BC020029	Mm.212157	RIKEN cDNA 4930453N24 gene	4930453N24Rik	---	67609	10.4342	10.4968	10.4688	9.99936	10.0092	10.195	0.760036	0.000101354	0.00149035
1416237_at	BC015076	Mm.33240	epithelial V-like antigen 1	Eva1	---	14012	7.75899	7.82216	7.767	7.26721	7.31741	6.86185	0.649969	0.000102034	0.00149939
1421193_a_at	NM_016768	Mm.239941	pre B-cell leukemia transcription factor 3	Pbx3	---	18516	7.31724	7.32547	7.33692	8.08916	7.70989	8.36335	1.68329	0.000102154	0.00150018
1418698_a_at	NM_007998	Mm.1070	ferrochelatase	Fech	ENSMUSG00000024588	14151	8.26521	8.00494	8.08562	8.59698	8.48044	8.76398	1.41643	0.000102327	0.00150174
1436859_at	AV342631	Mm.381231	RIKEN cDNA 2700007P21 gene	2700007P21Rik	---	212772	10.2471	10.0983	10.1636	9.81236	9.73044	9.74111	0.753646	0.000102948	0.00150988
1425598_a_at	M64608	---	similar to Yamaguchi sarcoma viral (v-yes-1) oncogene homolog	LOC676654	ENSMUSG00000042228	676654	6.70041	6.60079	6.62297	7.22352	7.13248	7.26963	1.48274	0.000103278	0.00151374
1451496_at	BC024131	Mm.215481	metastasis suppressor 1	Mtss1	ENSMUSG00000022353	211401	8.52806	8.59263	8.50017	8.12413	8.10829	7.99194	0.724569	0.000104084	0.00152457
1416657_at	NM_009652	Mm.6645	thymoma viral proto-oncogene 1	Akt1	---	11651	8.37182	8.46551	8.5096	8.83134	8.84011	9.31321	1.47234	0.000104517	0.00152993
1424862_s_at	AB072336	Mm.235738	mindbomb homolog 2 (Drosophila)	Mib2	ENSMUSG00000029060	76580	8.52972	8.45071	8.51638	7.92266	7.73678	8.1203	0.67537	0.000104936	0.00153309
1418457_at	AF252873	Mm.30211	chemokine (C-X-C motif) ligand 14	Cxcl14	ENSMUSG00000021508	57266	5.07122	5.44292	4.90719	5.73414	5.95733	5.77655	1.61285	0.000104833	0.00153356
1452059_at	BB752003	Mm.28654	solute carrier family 35, member F5	Slc35f5	ENSMUSG00000026342	74150	8.24106	8.18618	8.23286	7.62538	7.61988	7.78159	0.686455	0.000104914	0.00153376
1423730_at	BC026562	Mm.30099	CLPTM1-like	Clptm1l	ENSMUSG00000021610	218335	10.9395	10.9674	10.9495	10.5691	10.6339	10.5215	0.770167	0.000105172	0.00153556
1450180_a_at	NM_009024	Mm.4237	retinoic acid receptor, alpha	Rara	ENSMUSG00000037992	19401	7.91433	7.97594	7.80531	7.11202	7.10976	7.48562	0.64109	0.000105488	0.00153918
1424955_at	BC024400	Mm.39293	coiled-coil domain containing 5	Ccdc5	---	225745	10.9738	11.0814	11.073	11.4025	11.5591	11.2898	1.30022	0.000106364	0.00154996
1424777_at	BC003284	Mm.38238	WD repeat domain 21	Wdr21	---	73828	9.61445	9.53514	9.73625	10.0884	9.94935	10.0891	1.33286	0.000106346	0.0015507
1416924_at	NM_018772	Mm.38011	brain protein I3	Bri3	---	55950	9.31334	9.49262	9.48095	9.66855	9.80706	9.92742	1.29513	0.000107445	0.00156371
1420334_at	NM_134251	Mm.35253	solute carrier family 12 (potassium/chloride transporters), member 8	Slc12a8	ENSMUSG00000035506	171286	6.17861	6.35353	6.3334	7.09033	6.85163	6.90809	1.59433	0.000107401	0.00156407
1432096_at	AK010671	Mm.274995	small nuclear ribonucleoprotein N	Snrpn	---	20646	7.44751	7.46036	7.49356	6.73758	6.98461	6.3413	0.593455	0.000107668	0.00156494
1416766_at	NM_133684	Mm.177724	MOCO sulphurase C-terminal domain containing 2	Mosc2	---	67247	9.42586	9.43045	9.51314	9.87172	9.76003	10.1515	1.39179	0.000107605	0.00156503
1452649_at	AK003859	Mm.192580	reticulon 4	Rtn4	---	68585	12.7508	12.6827	12.6436	12.4247	12.4384	12.3408	0.817499	0.00010827	0.00157268
1418011_a_at	BB221842	Mm.271775	SH3-domain GRB2-like B1 (endophilin)	Sh3glb1	---	54673	6.96474	6.78155	6.83876	7.55755	7.15579	7.64881	1.5192	0.00010857	0.00157604
1418285_at	NM_010110	Mm.3374	ephrin B1	Efnb1	---	13641	5.36496	5.72066	5.26991	6.56635	6.17084	6.83359	2.2073	0.000108683	0.00157666
1416860_s_at	BC016573	Mm.25709	inhibitor of growth family, member 1	Ing1	---	26356	10.7773	10.7698	10.6924	10.3859	10.3921	10.003	0.71739	0.000108983	0.001579
1416933_at	NM_008898	Mm.3863	P450 (cytochrome) oxidoreductase	Por	ENSMUSG00000005514	18984	8.7781	8.80992	8.84887	9.19035	9.22043	9.40259	1.37593	0.000108951	0.00157954
1418072_at	NM_023422	Mm.261676	histone cluster 1, H2bc	Hist1h2bc	---	68024	10.1479	10.0143	10.0918	9.79063	9.5885	9.40452	0.715384	0.000109487	0.0015853
1418670_s_at	NM_008305	Mm.273662	perlecan (heparan sulfate proteoglycan 2)	Hspg2	ENSMUSG00000028763	15530	8.85345	8.53221	8.96928	9.43274	9.08049	10.3662	1.86327	0.000109573	0.00158553
1435476_a_at	BM224327	Mm.425062	Fc receptor, IgG, low affinity IIb	Fcgr2b	ENSMUSG00000026656	14130	8.40404	8.57356	8.33789	7.78085	8.1542	7.77289	0.690982	0.000110028	0.00159109
1456380_x_at	BB490338	Mm.275555	calponin 3, acidic	Cnn3	---	71994	11.0956	11.0122	11.1039	11.3894	11.3234	11.3972	1.23068	0.000110469	0.00159544
1417437_at	NM_010247	Mm.288809	X-ray repair complementing defective repair in Chinese hamster cells 6	Xrcc6	ENSMUSG00000022471	14375	10.3765	10.373	10.3607	10.0086	9.99418	9.97626	0.770017	0.00011078	0.00159587
1460436_at	BI652065	Mm.181862	N-deacetylase/N-sulfotransferase (heparan glucosaminyl) 1	Ndst1	ENSMUSG00000054008	15531	8.59232	8.31066	8.53923	8.99831	8.76004	8.99273	1.35327	0.000110468	0.00159643
1419737_a_at	NM_010699	Mm.29324	lactate dehydrogenase A	Ldha	---	16828	13.4931	13.5044	13.5077	13.7056	13.7839	13.6668	1.16301	0.000110753	0.0015965
1419654_at	NM_009389	Mm.24255	transducin-like enhancer of split 3, homolog of Drosophila E(spl)	Tle3	ENSMUSG00000032280	21887	7.17656	7.28307	7.1121	7.83627	7.91138	8.69936	2.04343	0.000110895	0.00159651
1416800_at	AV320241	Mm.244705	transient receptor potential cation channel, subfamily M, member 7	Trpm7	---	58800	8.41705	8.4057	8.42647	8.81305	8.75094	8.9919	1.35535	0.000110691	0.00159661
1449303_at	NM_030261	Mm.325126	sestrin 3	Sesn3	---	75747	8.06788	7.79734	7.98944	8.57384	8.25822	8.57854	1.43359	0.000110982	0.00159675
1418155_at	NM_021484	Mm.143804	myotilin	Myot	---	58916	3.83342	3.8251	3.74284	3.35925	3.33618	3.204	0.706923	0.000110648	0.001597
1421497_at	AF260740	Mm.379306	glycoprotein hormone alpha 2	Gpha2	---	170458	7.65837	7.61326	7.49609	7.99902	8.34861	8.07672	1.47554	0.00011125	0.00159959
1452540_a_at	M25487	Mm.377880	histone cluster 1, H2bc /// histone cluster 1, H2be /// histone cluster 1, H2bl /// histone cluster 1, H2bm /// histone cluster 1, H2bp /// H2b histone family, member A /// histone pseudogene	Hist1h2bc /// Hist1h2be /// Hist1h2bl /// Hist1h2bm /// Hist1h2bp /// LOC665622 /// RP23-38E20.1	ENSMUSG00000069303 /// ENSMUSG00000069307 /// ENSMUSG00000069308	319179 /// 319185 /// 319186 /// 319188 /// 665596 /// 665622 /// 68024	10.3731	10.3353	10.4513	9.9503	9.95521	9.60194	0.689809	0.000111423	0.00160106
1417629_at	NM_011172	Mm.28456	proline dehydrogenase	Prodh	ENSMUSG00000003526	19125	8.18241	7.97438	8.15781	7.6817	7.5564	7.65332	0.720045	0.00011153	0.00160158
1450061_at	BM120053	Mm.241073	ectodermal-neural cortex 1	Enc1	---	13803	10.7507	10.8633	10.7585	10.4353	10.4353	10.2961	0.757557	0.000111786	0.00160424
1434659_at	BB514213	Mm.105343	RIKEN cDNA 5830411G16 gene	5830411G16Rik	ENSMUSG00000029787	78937	7.53636	7.54969	7.65516	8.23366	8.11657	7.9804	1.45189	0.000112137	0.00160827
1449590_a_at	AB004879	Mm.2045	muscle and microspikes RAS	Mras	---	17532	9.93545	10.0497	9.94558	9.59343	9.66178	9.54578	0.770372	0.000113318	0.00162418
1421446_at	NM_011102	Mm.436654	protein kinase C, gamma	Prkcc	---	18752	6.20629	6.47531	6.10694	5.67484	5.64211	5.56563	0.646765	0.000113485	0.00162554
1415803_at	AF010586	Mm.103711	chemokine (C-X3-C motif) ligand 1	Cx3cl1	---	20312	6.04508	6.12644	6.20287	6.85249	6.50058	7.24757	1.70302	0.000113907	0.00163055
1418107_at	NM_009326	Mm.24245	transcription elongation factor A (SII), 2	Tcea2	ENSMUSG00000059540	21400	6.49599	6.42595	6.52049	5.94892	5.566	5.96947	0.639306	0.00011411	0.00163244
1425538_x_at	BC016891	Mm.322502	CEA-related cell adhesion molecule 1	Ceacam1	---	26365	6.58884	6.66339	6.48219	6.08244	5.99191	5.5513	0.618791	0.000114309	0.00163322
1451734_a_at	AB064321	Mm.19016	drebrin 1	Dbn1	ENSMUSG00000034675	56320	6.98548	7.08792	7.23543	6.32818	6.43459	6.74808	0.661068	0.000114237	0.00163323
1437534_at	AU019880	Mm.352240	Predicted gene, EG668701	EG668701	---	668701	4.87551	5.28745	4.70273	4.40253	4.38347	4.07545	0.634093	0.00011484	0.00163977
1424350_s_at	BE987427	---	---	---	ENSMUSG00000026623	---	6.93233	6.80398	6.95761	7.70009	7.3358	7.30116	1.47242	0.000115133	0.0016419
1460378_a_at	BC010465	Mm.436548	testis derived transcript	Tes	---	21753	7.36537	7.51099	7.55653	7.81006	7.99161	8.11614	1.41008	0.000115095	0.00164239
1416079_a_at	NM_019767	Mm.371610	actin related protein 2/3 complex, subunit 1A	Arpc1a	---	56443	10.1069	10.0832	10.1932	10.426	10.4891	10.5616	1.2878	0.000115288	0.00164307
1420124_s_at	C85065	Mm.24670	T-cell leukemia translocation altered gene	Tcta	---	102791	6.99072	6.80505	7.02421	7.57146	7.30295	7.43231	1.41157	0.000115393	0.00164354
1449088_at	NM_007994	Mm.391871	fructose bisphosphatase 2	Fbp2	ENSMUSG00000021456	14120	7.3042	7.13312	7.35315	7.84227	7.70282	7.76758	1.42301	0.000115631	0.00164589
1449954_at	NM_008317	Mm.1590	hyaluronoglucosaminidase 1 /// N-acetyltransferase 6	Hyal1 /// Nat6	---	15586 /// 56441	7.13054	7.14516	7.34289	8.10212	7.51625	8.02157	1.61833	0.000115808	0.00164738
1419153_at	AK017673	Mm.351273	RIKEN cDNA 2810417H13 gene	2810417H13Rik	---	68026	10.4384	10.4796	10.5675	10.9435	11.0431	10.8322	1.36617	0.00011599	0.00164893
1426922_s_at	BB130716	Mm.380683	HIV-1 Rev binding protein	Hrb	---	15463	8.85478	8.75891	8.70569	8.33751	8.35684	8.26851	0.731347	0.000116537	0.00165567
1423691_x_at	M21836	Mm.358618	keratin 8	Krt8	---	16691	7.24444	7.37853	7.55768	8.50849	7.78245	9.29862	2.35578	0.000116839	0.00165893
1434487_at	AV334508	Mm.28184	myocyte enhancer factor 2D	Mef2d	---	17261	7.43867	7.44773	7.33126	7.89027	7.94687	7.8768	1.41349	0.000117135	0.00166105
1425975_a_at	AF178636	Mm.43081	mitogen-activated protein kinase 8 interacting protein 3	Mapk8ip3	ENSMUSG00000024163	30957	6.87549	6.69838	7.03493	7.33228	7.25756	7.53388	1.4197	0.000117063	0.00166107
1426690_a_at	AI326423	Mm.278701	sterol regulatory element binding factor 1	Srebf1	ENSMUSG00000020538	20787	9.09742	9.05403	9.02617	9.51102	9.38272	9.50566	1.32738	0.000117384	0.00166354
1449677_s_at	C77858	Mm.27184	transmembrane protein 38B	Tmem38b	---	52076	8.02266	8.0048	7.91843	7.45085	7.54535	7.41017	0.701035	0.000117564	0.00166505
1417340_at	NM_023140	Mm.267692	thioredoxin-like 2	Txnl2	---	30926	11.6356	11.4363	11.5022	11.8883	11.7694	12.0135	1.29218	0.00011771	0.00166608
1452324_at	BE956863	Mm.4608	plasmacytoma variant translocation 1	Pvt1	---	19296	9.1562	9.0842	9.31564	8.80583	8.65818	8.69403	0.726214	0.000117865	0.00166724
1426531_at	BB832996	Mm.397307	zinc finger, MYND domain containing 11	Zmynd11	ENSMUSG00000021156	66505	8.65979	8.49515	8.73914	9.04261	8.9416	9.32002	1.38744	0.000118327	0.00167273
1416733_at	NM_013791	Mm.238038	muskelin 1, intracellular mediator containing kelch motifs	Mkln1	ENSMUSG00000025609	27418	9.18375	8.99646	9.1139	9.5136	9.41099	9.5372	1.31025	0.000118433	0.00167318
1422651_at	NM_009605	Mm.3969	adiponectin, C1Q and collagen domain containing	Adipoq	---	11450	4.00864	3.93076	3.96054	3.44157	3.40312	3.48769	0.696405	0.000119815	0.00169164
1418628_at	NM_011317	Mm.8256	KH domain containing, RNA binding, signal transduction associated 1	Khdrbs1	---	20218	9.80984	9.78089	9.95378	9.46443	9.43436	9.32587	0.740223	0.000120173	0.00169565
1436244_a_at	AU067681	Mm.38608	transducin-like enhancer of split 2, homolog of Drosophila E(spl)	Tle2	---	21886	4.65498	4.29932	3.90441	5.31435	5.05039	5.4978	2.09333	0.000120363	0.00169728
1431332_a_at	BG142548	Mm.4306	telomeric repeat binding factor 1	Terf1	ENSMUSG00000025925	21749	9.45037	9.2206	9.14061	8.95135	8.89539	8.42451	0.704839	0.000120799	0.00170237
1417985_at	BI696369	Mm.46539	Notch-regulated ankyrin repeat protein	Nrarp	---	67122	6.84153	6.99491	6.93231	7.43203	7.43222	7.57122	1.47234	0.000121236	0.00170746
1434279_at	BG976607	Mm.423278	X-linked myotubular myopathy gene 1	Mtm1	---	17772	13.4391	13.4222	13.4561	13.1348	13.0464	12.6156	0.712993	0.000122443	0.00171594
1431694_a_at	AK003595	Mm.299735	catenin beta interacting protein 1	Ctnnbip1	ENSMUSG00000028988	67087	8.6647	8.62347	8.74311	9.14579	9.20641	9.11226	1.3951	0.000121914	0.00171595
1423636_at	AK017259	Mm.155573	WD repeat domain 31	Wdr31	---	71354	7.19218	7.29251	7.33263	6.71194	6.80592	6.57846	0.674484	0.000122431	0.00171684
1425542_a_at	BC003979	Mm.240396	protein phosphatase 2, regulatory subunit B (B56), gamma isoform	Ppp2r5c	ENSMUSG00000017843	26931	11.1307	10.9916	11.1317	11.4509	11.3215	11.4394	1.2477	0.000122395	0.00171739
1455900_x_at	BB041811	Mm.330731	transglutaminase 2, C polypeptide	Tgm2	---	21817	7.20308	7.39112	7.02734	8.02301	7.93229	8.64849	2.09889	0.000122251	0.0017175
1456434_x_at	BB764222	Mm.21549	heat shock protein 8	Hspb8	---	80888	7.57832	7.78488	8.09322	8.31199	8.38526	8.49923	1.50133	0.000122633	0.00171754
1416686_at	BC021352	Mm.79983	procollagen lysine, 2-oxoglutarate 5-dioxygenase 2	Plod2	---	26432	8.21616	8.55224	8.4965	8.78221	8.91153	9.51877	1.59812	0.000122377	0.0017182
1420401_a_at	NM_019511	Mm.39884	receptor (calcitonin) activity modifying protein 3	Ramp3	---	56089	7.99065	8.10755	8.02248	7.41499	7.71058	7.30989	0.680219	0.000122239	0.0017184
1435066_at	BB305507	Mm.340968	phosphatidylinositol transfer protein, cytoplasmic 1	Pitpnc1	ENSMUSG00000040430	71795	8.096	8.24745	8.24991	7.68014	7.66745	7.81567	0.719539	0.000122189	0.00171875
1425028_a_at	BC024358	Mm.646	tropomyosin 2, beta	Tpm2	ENSMUSG00000028464	22004	8.45239	8.32699	8.77313	8.86817	8.81396	9.13753	1.34096	0.000123949	0.0017349
1418569_at	BG070068	Mm.286536	filamin binding LIM protein 1	Fblim1	---	74202	10.4134	10.3494	10.4805	9.82712	9.88842	10.2276	0.74392	0.000124594	0.00174071
1450660_at	NM_011220	Mm.35856	6-pyruvoyl-tetrahydropterin synthase	Pts	---	19286	7.46805	7.27105	7.31166	6.75939	6.8363	6.74612	0.675803	0.000124575	0.00174151
1417730_at	NM_010162	Mm.309395	exostoses (multiple) 1	Ext1	---	14042	10.0398	10.1083	10.1513	9.64751	9.50195	9.82644	0.739045	0.000124558	0.00174236
1455927_x_at	AV216677	---	---	---	---	---	10.2223	10.3152	10.2587	9.8347	10.0041	9.66765	0.744761	0.000125149	0.00174739
1428871_at	AW495537	---	RIKEN cDNA 4121402D02 gene	4121402D02Rik	---	74026	7.90469	7.92211	8.09385	8.46166	8.4492	8.52661	1.42067	0.000126143	0.00176019
1450350_a_at	NM_030887	Mm.103560	Jun dimerization protein 2	Jundm2	---	81703	8.11369	7.98225	8.19485	8.72628	8.32749	8.71931	1.41259	0.000126385	0.00176248
1433479_at	AV030071	Mm.34261	RIKEN cDNA 5730410I19 gene	5730410I19Rik	---	66622	9.65203	9.62258	9.55185	9.087	9.23316	9.21524	0.743761	0.000126712	0.00176595
1451149_at	BC008527	Mm.217764	phosphoglucomutase 2	Pgm2	ENSMUSG00000025791	72157	9.08383	9.15744	8.95927	9.51755	9.54639	9.65381	1.42617	0.000127225	0.00177201
1421301_at	NM_009574	Mm.308936	Zic finger protein of the cerebellum 2	Zic2	---	22772	5.28241	5.34838	5.15393	4.70746	4.77181	4.62402	0.678153	0.000127478	0.00177445
1436420_a_at	BB390936	Mm.27546	importin 4	Ipo4	---	75751	10.866	10.5716	10.5935	10.4748	10.1903	10.2082	0.76527	0.000128199	0.00178338
1434814_x_at	BE992059	Mm.589	glucose phosphate isomerase 1	Gpi1	---	14751	12.331	12.2756	12.3401	12.6592	12.6128	12.5503	1.22521	0.000128494	0.0017864
1434151_at	AV171622	Mm.220975	methyltransferase like 7A	Mettl7a	---	70152	7.86151	7.77069	8.04769	8.51925	8.23333	8.48329	1.43604	0.00012932	0.0017913
1452530_a_at	X97306	Mm.4081	runt related transcription factor 1	Runx1	ENSMUSG00000022952	12394	6.47924	6.4105	6.22883	7.188	7.47176	8.62543	2.99559	0.000129265	0.00179162
1425503_at	AB037596	Mm.314757	glucosaminyl (N-acetyl) transferase 2, I-branching enzyme	Gcnt2	---	14538	8.46092	8.36653	8.33835	9.08498	8.68044	9.19706	1.53257	0.000129255	0.00179258
1424542_at	D00208	Mm.3925	S100 calcium binding protein A4	S100a4	---	20198	4.46623	4.6742	4.76759	5.2356	5.41189	5.18866	1.57031	0.000129185	0.00179271
1416630_at	NM_008321	Mm.110	inhibitor of DNA binding 3	Id3	---	15903	9.29626	9.32662	9.22006	8.90951	8.87388	8.60253	0.715765	0.000129137	0.00179314
1416890_at	NM_134139	Mm.29627	WD repeat domain 74	Wdr74	---	107071	11.3943	11.5578	11.528	11.0723	11.2639	11.0953	0.785517	0.000129071	0.00179332
1417879_at	NM_025424	Mm.46444	neuron derived neurotrophic factor	Nenf	---	66208	7.73393	7.59837	7.9547	8.06718	8.05484	8.45397	1.34851	0.00012985	0.00179754
1429830_a_at	AK005507	Mm.247265	CD59a antigen	Cd59a	---	12509	7.68003	7.81133	7.89711	7.17167	7.30652	7.06049	0.655908	0.000130068	0.00179946
1452287_at	BB414973	Mm.391995	Mus musculus, clone IMAGE:4527696, mRNA	---	---	0	6.2357	6.45615	6.35322	6.98713	6.8881	7.57254	1.78696	0.000130361	0.00180242
1417191_at	NM_013760	Mm.27432	DnaJ (Hsp40) homolog, subfamily B, member 9	Dnajb9	---	27362	9.37079	9.32995	9.22612	9.00266	8.86848	8.82609	0.752958	0.000130747	0.00180665
1428873_a_at	AW495537	Mm.258352	RIKEN cDNA 4121402D02 gene	4121402D02Rik	ENSMUSG00000052915	74026	7.26721	7.1277	7.35899	7.77755	7.53841	8.16462	1.50055	0.000131045	0.00180967
1427650_a_at	D13802	Mm.4081	runt related transcription factor 1	Runx1	ENSMUSG00000022952	12394	6.6562	6.62226	6.72083	7.28193	7.45296	8.65599	2.38191	0.000132164	0.00182401
1417493_at	M64279	Mm.289584	Bmi1 polycomb ring finger oncogene	Bmi1	---	12151	7.92454	7.65118	7.70765	8.38301	8.22392	8.43383	1.50523	0.000132284	0.00182456
1456054_a_at	BB314559	Mm.34701	pumilio 1 (Drosophila)	Pum1	ENSMUSG00000028580	80912	10.8856	10.7686	10.7432	10.5695	10.3639	10.0696	0.728533	0.000132836	0.00183106
1417488_at	U34245	Mm.6215	fos-like antigen 1	Fosl1	---	14283	5.16872	5.33976	5.45237	6.22434	5.71372	6.3048	1.72669	0.000133444	0.00183832
1437491_at	BI793514	Mm.197387	bicaudal D homolog 2 (Drosophila)	Bicd2	ENSMUSG00000037933	76895	6.18123	5.7199	6.17656	6.67978	6.26494	6.71028	1.43984	0.00013359	0.00183921
1431028_a_at	AK017345	Mm.24742	pantothenate kinase 1	Pank1	ENSMUSG00000033610	75735	8.50253	8.3379	8.50562	9.01508	8.83625	8.77102	1.34704	0.000133678	0.00183931
1448977_at	BC003778	Mm.3629	transcription factor AP-2, gamma	Tcfap2c	ENSMUSG00000028640	21420	9.03133	8.71283	9.17959	9.78601	9.64379	9.44923	1.59977	0.000133795	0.0018398
1416916_at	NM_007921	---	E74-like factor 3	Elf3	ENSMUSG00000003051	13710	8.2535	8.22925	8.15289	8.68858	8.79218	8.63825	1.40973	0.000134025	0.00184185
1420842_at	BF235516	Mm.29855	protein tyrosine phosphatase, receptor type, F	Ptprf	---	19268	9.86728	9.67275	9.94265	10.315	9.98229	10.7923	1.46843	0.000134172	0.00184275
1452917_at	AK011489	Mm.27997	replication factor C (activator 1) 5	Rfc5	ENSMUSG00000029363	72151	11.8619	11.8937	11.9762	11.5614	11.6489	11.599	0.808625	0.000134893	0.00185154
1455363_at	BG261923	Mm.43133	brain-specific angiogenesis inhibitor 1	Bai1	ENSMUSG00000034730	107831	7.12272	7.11636	7.23159	7.57146	7.60025	7.62694	1.35954	0.000135133	0.00185371
1455084_x_at	BB758291	Mm.29890	serine hydroxymethyltransferase 2 (mitochondrial)	Shmt2	---	108037	11.784	11.7945	11.6711	11.4548	11.5821	11.3877	0.826899	0.000135292	0.00185477
1420554_a_at	NM_133223	Mm.34008	RAS-related C3 botulinum substrate 3	Rac3	---	170758	8.40506	8.31711	8.44931	7.99715	7.80468	7.92151	0.716123	0.000135593	0.00185777
1417559_at	BB478992	Mm.134191	sideroflexin 1	Sfxn1	---	14057	11.4045	11.3159	11.2653	11.7465	11.629	11.904	1.35561	0.000135741	0.00185868
1417492_at	M14222	Mm.236553	cathepsin B	Ctsb	---	13030	4.49757	4.16742	4.63041	5.04329	5.07955	5.10088	1.57571	0.000135829	0.00185877
1422562_at	NM_019662	Mm.29467	Ras-related associated with diabetes	Rrad	---	56437	5.4846	5.35488	5.32156	6.029	5.95085	5.84561	1.4693	0.000136082	0.00186111
1418208_at	NM_011040	Mm.2533	paired box gene 8	Pax8	ENSMUSG00000026976	18510	5.05396	5.49095	5.16632	4.65583	4.73713	4.33733	0.638265	0.000137189	0.00187511
1416177_at	NM_009033	Mm.24718	RNA binding motif protein, X chromosome retrogene	Rbmxrt	ENSMUSG00000049235	19656	12.7293	12.8187	12.7091	12.5008	12.5698	12.3915	0.832499	0.000137452	0.00187757
1418587_at	U21050	Mm.27431	Tnf receptor-associated factor 3	Traf3	---	22031	7.58793	7.59528	7.69051	8.1323	7.9233	8.53869	1.50464	0.00013762	0.00187874
1428891_at	AK008716	---	---	---	---	---	6.72388	6.67483	6.76897	6.20665	6.16233	6.29734	0.706955	0.000138019	0.00188192
1417373_a_at	AW491660	Mm.1155	tubulin, alpha 4A	Tuba4a	---	22145	12.9267	13.0253	12.8383	12.6154	12.8229	12.5144	0.82464	0.000137965	0.00188231
1449718_s_at	AI649104	Mm.212157	RIKEN cDNA 4930453N24 gene	4930453N24Rik	---	67609	8.23226	8.0501	8.14881	7.82196	7.63124	7.40651	0.699424	0.000139086	0.00189533
1434513_at	BQ030867	---	ATPase type 13A3	Atp13a3	---	224088	9.77046	9.70531	9.75673	10.1701	10.0622	10.4227	1.39552	0.000139559	0.0018995
1452041_at	BB376289	Mm.187090	kelch-like 26 (Drosophila)	Klhl26	---	234378	8.36652	8.36605	8.46375	9.00256	8.621	9.08208	1.42748	0.000139528	0.00190021
1451979_at	BC010202	Mm.383182	v-Ki-ras2 Kirsten rat sarcoma viral oncogene homolog	Kras	---	16653	10.7336	10.7866	10.8206	11.078	11.0771	11.2359	1.27544	0.000140231	0.0019075
1455978_a_at	BB338441	Mm.396856	matrilin 2	Matn2	---	17181	3.80727	3.67086	3.55987	4.38332	4.2255	4.01477	1.44342	0.000140715	0.00191064
1423662_at	BC014706	Mm.25148	ATPase, H+ transporting, lysosomal accessory protein 2	Atp6ap2	---	70495	10.336	10.1825	10.2401	10.6967	10.5431	10.8938	1.38042	0.000140657	0.001911
1422203_at	NM_021712	---	solute carrier family 18 (vesicular monoamine), member 3	Slc18a3	---	20508	5.61377	5.70723	5.56161	5.07329	4.73727	5.0422	0.631907	0.000140624	0.0019117
1427652_x_at	AF041861	Mm.236068	synaptojanin 2	Synj2	---	20975	5.04696	5.1216	5.10584	5.69818	5.55815	5.95149	1.57365	0.000141152	0.00191543
1419213_at	NM_019750	---	N-acetyltransferase 6	Nat6	---	56441	6.945	7.02316	7.25015	7.82811	7.31435	7.96131	1.56837	0.000141578	0.00192006
1421612_a_at	NM_026230	Mm.272870	H2A histone family, member Y3 /// H2A histone family, member Y2	H2afy2 /// H2afy3	---	404634 /// 67552	8.30123	8.40598	8.10489	8.808	8.76216	8.50771	1.341	0.000142058	0.00192542
1416737_at	NM_008195	Mm.275654	glycogen synthase 1, muscle	Gys1	---	14936	8.888	9.0189	8.92443	8.41591	8.45294	8.62226	0.735818	0.000142432	0.00192703
1424652_at	BC027150	Mm.205854	transmembrane protein 166	Tmem166	---	232146	5.00348	5.22943	5.24402	5.53745	6.0423	5.79934	1.55804	0.000142294	0.00192746
1458795_at	BG066342	Mm.5764	Transcribed locus	---	---	0	6.2479	5.85833	5.94639	5.38457	5.45255	4.81614	0.587115	0.000142394	0.00192767
1460210_at	NM_013630	Mm.290442	polycystic kidney disease 1 homolog	Pkd1	---	18763	6.64911	6.7154	7.08051	7.23291	7.10551	7.66684	1.4369	0.000143308	0.00193773
1415823_at	BG060909	---	stearoyl-Coenzyme A desaturase 2	Scd2	---	20250	9.01143	9.45601	8.81374	9.54176	9.79399	9.701	1.5193	0.000144114	0.00194747
1456133_x_at	BB543646	Mm.6424	integrin beta 5	Itgb5	---	16419	8.58233	8.28086	8.61503	8.97388	8.68774	9.06205	1.33361	0.000144448	0.00195083
1421009_at	BB741897	Mm.24045	radical S-adenosyl methionine domain containing 2	Rsad2	---	58185	4.50157	4.20282	4.23186	3.74498	3.84067	3.58291	0.669216	0.000144881	0.00195551
1452621_at	AI324894	Mm.28145	pterin 4 alpha carbinolamine dehydratase/dimerization cofactor of hepatocyte nuclear factor 1 alpha (TCF1) 2	Pcbd2	---	72562	8.63487	8.5341	8.82379	9.06283	8.97032	9.18886	1.32878	0.000145965	0.00196896
1422144_at	BC010404	Mm.3510	inhibin beta E	Inhbe	---	16326	5.36299	5.61286	5.57697	4.77944	4.98859	5.05419	0.6707	0.000146634	0.00197681
1422286_a_at	NM_009372	Mm.101034	TG interacting factor 1	Tgif1	ENSMUSG00000047407	21815	10.8211	10.875	10.8524	10.4656	10.4835	10.3162	0.744529	0.000146867	0.0019776
1426722_at	BM248527	Mm.46754	solute carrier family 38, member 2	Slc38a2	---	67760	11.9538	11.9168	11.9054	11.6588	11.6131	11.613	0.813933	0.000146795	0.00197782
1423109_s_at	AV008091	Mm.29666	solute carrier family 25 (mitochondrial carnitine/acylcarnitine translocase), member 20	Slc25a20	---	57279	8.62528	8.75479	8.841	8.1461	8.2855	7.9451	0.65904	0.000147255	0.00198048
1420800_a_at	NM_010611	Mm.40615	potassium voltage-gated channel, subfamily Q, member 2	Kcnq2	---	16536	6.97015	6.92337	7.02935	6.54451	6.33982	6.33641	0.676807	0.000147214	0.00198111
1428052_a_at	BC027750	Mm.273806	zinc finger, MYM domain containing 1	Zmym1	---	68310	10.8436	10.8861	10.7557	10.4122	10.3801	10.4512	0.751804	0.00014751	0.00198274
1424731_at	BC018399	Mm.29176	notchless homolog 1 (Drosophila)	Nle1	---	217011	9.58442	9.49563	9.58421	9.89059	10.0325	10.0254	1.34832	0.000151179	0.00202965
1449554_at	NM_009389	Mm.24255	transducin-like enhancer of split 3, homolog of Drosophila E(spl)	Tle3	ENSMUSG00000032280	21887	7.06091	6.69913	6.94617	7.39896	7.5205	8.0708	1.73719	0.000151297	0.00203002
1423278_at	AI893646	Mm.332303	protein tyrosine phosphatase, receptor type, K	Ptprk	---	19272	7.40194	7.34849	7.50371	6.9404	6.99029	6.91466	0.72371	0.000151148	0.00203043
1423897_at	AW488376	Mm.249986	ring finger protein 187	Rnf187	---	108660	10.966	10.9358	11.0489	11.289	11.231	11.367	1.24156	0.000153373	0.00205666
1422822_at	BI076697	Mm.357953	StAR-related lipid transfer (START) domain containing 5	Stard5	---	170460	5.79694	5.69212	5.83019	6.28053	6.14539	6.6055	1.49297	0.000153907	0.00206261
1451517_at	AF420001	Mm.102367	Rho-related BTB domain containing 2	Rhobtb2	---	246710	7.64538	7.64867	7.73058	8.03887	8.04428	8.38537	1.40115	0.000154287	0.00206404
1417623_at	BG069505	Mm.399997	solute carrier family 12, member 2	Slc12a2	ENSMUSG00000024597	20496	7.22765	6.96121	7.11206	7.58319	7.49815	7.67628	1.40298	0.000154228	0.00206447
1417103_at	NM_010027	Mm.298947	D-dopachrome tautomerase	Ddt	---	13202	11.2374	11.3255	11.2656	11.5493	11.6477	11.5188	1.2278	0.000154153	0.00206469
1429428_at	BB175494	Mm.139815	transcription factor 7-like 2, T-cell specific, HMG-box	Tcf7l2	ENSMUSG00000024985	21416	5.61881	5.26155	5.27276	6.20383	5.78603	6.30765	1.66248	0.000154578	0.00206672
1423103_at	BB392192	Mm.24308	regulatory factor X, 5 (influences HLA class II expression)	Rfx5	---	53970	7.39557	7.34113	7.43947	7.95366	7.82722	7.83318	1.39558	0.000156324	0.00208884
1422741_a_at	BF319769	Mm.28940	bobby sox homolog (Drosophila)	Bbx	ENSMUSG00000022641	70508	5.85097	5.48609	5.71143	5.08791	5.08889	4.72783	0.618098	0.000156724	0.00209172
1426179_a_at	AF295097	Mm.10153	twisted gastrulation homolog 1 (Drosophila)	Twsg1	---	65960	6.2213	6.22356	6.50318	6.7533	6.82893	6.94632	1.44229	0.000156663	0.00209213
1431663_a_at	AK015675	Mm.425178	ciliary neurotrophic factor receptor	Cntfr	---	12804	5.95805	6.1376	6.3369	5.37185	5.03335	5.72481	0.595163	0.000157018	0.00209441
1419811_at	AW125421	Mm.393582	DNA segment, Chr 16, Wayne State University 65, expressed	D16Wsu65e	---	28001	5.30064	5.09157	5.22064	5.73902	5.69793	6.00598	1.53367	0.000157324	0.00209602
1418057_at	NM_009384	Mm.124100	T-cell lymphoma invasion and metastasis 1	Tiam1	ENSMUSG00000002489	21844	7.70652	7.56695	7.75028	8.23658	7.97467	8.34861	1.42818	0.000157305	0.002097
1456109_a_at	BB314055	Mm.195628	mitochondrial ribosomal protein S15	Mrps15	---	66407	10.4439	10.3818	10.4835	10.8434	10.7466	10.9562	1.3315	0.000157505	0.0020972
1449682_s_at	C79445	Mm.379227	tubulin, beta 2b	Tubb2b	---	73710	11.1858	11.0951	10.9603	10.7811	10.6722	10.0465	0.677358	0.000158534	0.00210966
1416296_at	L20048	Mm.2923	interleukin 2 receptor, gamma chain	Il2rg	---	16186	7.03209	7.18431	7.22143	7.52437	7.84398	7.59766	1.42811	0.000159092	0.0021146
1416125_at	U16959	Mm.276405	FK506 binding protein 5	Fkbp5	ENSMUSG00000024222	14229	10.8726	10.9171	10.817	11.2537	11.2636	11.6619	1.45663	0.000159024	0.00211494
1418980_a_at	M58045	Mm.15711	cyclic nucleotide phosphodiesterase 1	Cnp1	---	12799	6.79116	6.82364	6.8664	7.36953	7.19027	7.40573	1.41193	0.000159372	0.00211709
1425906_a_at	AF034744	Mm.134093	sema domain, immunoglobulin domain (Ig), short basic domain, secreted, (semaphorin) 3E	Sema3e	---	20349	5.45631	5.44602	5.90813	5.07508	4.60532	4.9364	0.612017	0.00015967	0.00211981
1419003_at	NM_024285	Mm.332793	blood vessel epicardial substance	Bves	---	23828	6.61203	6.73525	6.84773	7.18901	7.18441	7.4911	1.47298	0.000160384	0.00212804
1418339_at	NM_023042	Mm.27407	RecQ protein-like	Recql	---	19691	8.58464	8.39609	8.42521	8.98549	8.73284	8.80696	1.29537	0.000161613	0.0021356
1417224_a_at	NM_027353	Mm.28050	CD2 antigen (cytoplasmic tail) binding protein 2	Cd2bp2	---	70233	9.1797	9.21351	9.13061	8.84672	8.78562	8.53815	0.733486	0.000161542	0.00213591
1426668_at	BB117951	Mm.234455	solute carrier family 30 (zinc transporter), member 9	Slc30a9	ENSMUSG00000029221	109108	9.70373	9.61172	9.67813	10.1006	10.0591	9.97607	1.30319	0.000161074	0.00213595
1415697_at	BG069656	Mm.290530	GTPase activating protein (SH3 domain) binding protein 2	G3bp2	---	23881	11.7939	11.8282	11.7664	11.5225	11.604	11.3456	0.810497	0.000161526	0.00213694
1429005_at	BB107412	Mm.103246	malignant fibrous histiocytoma amplified sequence 1	Mfhas1	ENSMUSG00000070056	52065	6.4472	6.40733	6.41937	6.82381	6.99863	7.08242	1.46277	0.000161364	0.0021373
1429240_at	AK014587	Mm.127058	StAR-related lipid transfer (START) domain containing 4	Stard4	---	170459	8.72213	8.6718	8.6577	9.18862	9.09328	8.96479	1.31942	0.000161497	0.00213781
1460429_at	AK004547	Mm.28270	cell division cycle 5-like (S. pombe)	Cdc5l	ENSMUSG00000023932	71702	12.4519	12.4322	12.4962	12.1333	12.0549	12.2587	0.806615	0.000161331	0.0021381
1450985_a_at	NM_011597	Mm.104744	tight junction protein 2	Tjp2	ENSMUSG00000024812	21873	11.2267	11.2997	11.3109	10.8724	10.9919	10.6794	0.745216	0.000161924	0.00213847
1422643_at	NM_021509	Mm.285934	monooxygenase, DBH-like 1	Moxd1	ENSMUSG00000020000	59012	5.97489	5.75043	5.9338	4.86929	5.18031	5.38364	0.607071	0.000162271	0.0021418
1450223_at	NM_009684	Mm.220289	apoptotic peptidase activating factor 1	Apaf1	ENSMUSG00000019979	11783	7.16784	6.96022	7.37182	7.64498	7.36458	7.95717	1.40529	0.00016345	0.00215361
1421413_a_at	NM_022554	Mm.117709	PDZ and LIM domain 5 /// similar to PDZ and LIM domain protein 5 (Enigma homolog) (Enigma-like PDZ and LIM domains protein)	LOC669660 /// Pdlim5	ENSMUSG00000028273	56376 /// 669660	7.14081	7.24919	7.31907	6.71103	6.65598	6.38179	0.642487	0.000163298	0.00215411
1432431_s_at	AK004072	Mm.229466	RIKEN cDNA 2900006F19 gene	2900006F19Rik	---	72899	8.62043	8.59263	8.48794	8.17265	8.14984	8.05489	0.736526	0.000163404	0.00215426
1450494_x_at	NM_011926	Mm.322502	CEA-related cell adhesion molecule 1	Ceacam1	---	26365	6.63728	6.6906	6.59343	6.04656	6.21666	6.08137	0.695076	0.00016372	0.00215592
1418554_at	NM_007412	Mm.2857	adrenomedullin receptor	Admr	---	11536	6.60363	6.56432	6.11978	5.91472	5.97662	5.64077	0.667733	0.000163894	0.00215695
1451152_a_at	BC027319	Mm.4550	ATPase, Na+/K+ transporting, beta 1 polypeptide	Atp1b1	ENSMUSG00000026576	11931	10.8118	10.792	10.8612	11.3131	11.095	11.1656	1.2947	0.000164287	0.00216088
1427070_at	BF459077	Mm.295647	sorting nexin family member 21	Snx21	ENSMUSG00000050373	101113	5.96011	5.9244	5.75364	6.42453	6.4239	6.44379	1.46898	0.000165776	0.00217668
1417847_at	NM_013881	Mm.162025	Unc-51 like kinase 2 (C. elegans)	Ulk2	---	29869	5.14148	4.821	5.09296	5.6537	5.3259	5.64463	1.43702	0.000165703	0.00217698
1419204_at	NM_007865	Mm.4875	delta-like 1 (Drosophila)	Dll1	---	13388	7.68317	7.38721	7.0956	8.13447	7.94149	8.16289	1.64374	0.000165639	0.00217739
1422212_at	AF110506	Mm.42011	forkhead box H1	Foxh1	---	14106	8.55736	8.75872	8.64806	8.96701	9.08791	9.19008	1.3469	0.000166337	0.00218278
1452736_at	AK006177	Mm.27738	R3H domain and coiled-coil containing 1	R3hcc1	ENSMUSG00000034194	71843	8.43375	8.48544	8.5567	8.818	8.9291	8.95548	1.32788	0.000166982	0.00218998
1438244_at	BB092799	---	nuclear factor I/B	Nfib	---	18028	6.87625	6.72639	6.96174	6.51386	5.95842	6.02904	0.629666	0.000167158	0.00219102
1425981_a_at	U47333	Mm.235580	retinoblastoma-like 2 /// similar to retinoblastoma-like 2	LOC635075 /// Rbl2	---	19651 /// 635075	7.11887	6.73983	7.27878	7.76693	7.3628	7.67312	1.47382	0.00016731	0.00219174
1450282_at	NM_010202	Mm.4956	fibroblast growth factor 4	Fgf4	---	14175	8.17542	8.23608	8.34053	7.63022	7.54266	6.92007	0.559093	0.000167918	0.00219844
1422628_at	NM_026640	Mm.1643	RIKEN cDNA 4632417K18 gene	4632417K18Rik	---	107373	8.77708	8.93093	8.79491	8.17333	8.27825	8.48874	0.700976	0.000168102	0.00219958
1454606_at	BF144564	Mm.341776	RIKEN cDNA 4933426M11 gene	4933426M11Rik	ENSMUSG00000021133	217684	8.80816	8.70483	8.88307	9.14098	9.05354	9.4072	1.32365	0.000168984	0.00220985
1448382_at	NM_023737	Mm.28100	enoyl-Coenzyme A, hydratase/3-hydroxyacyl Coenzyme A dehydrogenase	Ehhadh	---	74147	4.33733	4.09315	4.15589	4.80742	4.79666	4.75902	1.51089	0.000169842	0.00221978
1425599_a_at	BC019449	Mm.435471	GATA zinc finger domain containing 1	Gatad1	---	67210	9.41398	9.42761	9.50038	9.76385	9.75339	10.1002	1.34777	0.000170734	0.00222887
1424507_at	BC011277	---	Ras and Rab interactor 1	Rin1	---	225870	6.77099	6.53209	6.56933	7.34913	7.12489	8.1005	1.96377	0.000170905	0.00222983
1423158_at	AK008566	Mm.312945	glucosamine-phosphate N-acetyltransferase 1	Gnpnat1	---	54342	11.2266	11.2353	11.2305	10.9181	10.9506	10.7125	0.775564	0.000170713	0.00222989
1452828_at	BG076338	Mm.21912	F-box protein 21	Fbxo21	---	231670	7.96604	7.96733	8.00608	8.45388	8.41875	8.52382	1.40048	0.000171413	0.00223517
1433720_s_at	AI647775	Mm.333849	Nur77 downstream gene 2	Ndg2	---	103172	13.3813	13.4875	13.5687	13.7192	13.7328	13.7016	1.18194	0.000171787	0.00223876
1419295_at	BC016447	Mm.10353	cAMP responsive element binding protein 3-like 1	Creb3l1	ENSMUSG00000027230	26427	7.4999	7.68224	7.84296	8.0984	7.99128	8.35749	1.39385	0.000173389	0.00225833
1423872_a_at	BC007150	Mm.7524	dystroglycan 1	Dag1	---	13138	9.57753	9.43456	9.60105	9.05422	8.99624	9.2471	0.738734	0.000173736	0.00226156
1434254_at	BM235739	Mm.260925	guanine nucleotide binding protein, alpha 11	Gna11	---	14672	8.8547	8.85609	8.96048	9.2112	9.19773	9.43113	1.31108	0.000174184	0.00226479
1418651_at	AK005819	Mm.275526	spermatogenesis associated 6	Spata6	ENSMUSG00000034401	67946	7.30723	7.31688	7.21757	6.78414	6.82455	6.63557	0.691594	0.00017409	0.00226487
1455242_at	BM220880	Mm.234965	forkhead box P1	Foxp1	---	108655	9.47542	9.37206	9.56113	9.11499	8.89341	8.88938	0.708108	0.000174808	0.00227161
1428283_at	AK004699	Mm.275188	cytochrome P450, family 2, subfamily s, polypeptide 1	Cyp2s1	---	74134	8.51156	8.38155	8.37791	9.06622	9.05446	8.67661	1.43105	0.00017501	0.00227293
1417297_at	NM_080553	Mm.328900	inositol 1,4,5-triphosphate receptor 3	Itpr3	---	16440	8.3014	8.41449	8.41452	8.71897	8.76454	9.22758	1.45574	0.000175342	0.00227594
1427345_a_at	AK002700	Mm.368982	sulfotransferase family 1A, phenol-preferring, member 1	Sult1a1	ENSMUSG00000030711	20887	4.5517	4.62056	4.8812	5.42699	5.28345	5.33953	1.59719	0.000176126	0.0022848
1418248_at	NM_013463	Mm.1114	galactosidase, alpha	Gla	ENSMUSG00000031266	11605	8.26027	8.36586	8.30399	7.85452	7.86775	7.41544	0.667677	0.00017641	0.00228718
1426363_x_at	AW547431	Mm.272870	H2A histone family, member Y2	H2afy2	---	404634	8.77116	8.74414	8.7275	9.31586	9.20226	9.01223	1.35021	0.00017708	0.00229456
1422512_a_at	AW476433	Mm.250418	opioid growth factor receptor	Ogfr	ENSMUSG00000049401	72075	7.50359	7.52942	7.587	7.90731	8.01277	8.22536	1.42582	0.000177249	0.00229544
1449019_at	BG067335	Mm.2969	A kinase (PRKA) anchor protein 1	Akap1	---	11640	9.83744	9.8406	9.80928	10.2668	10.1368	10.6046	1.43665	0.000178519	0.00230924
1460521_a_at	AK015312	Mm.196290	oligonucleotide/oligosaccharide-binding fold containing 2A	Obfc2a	ENSMUSG00000026107	109019	8.12627	8.08697	7.99772	8.84432	8.69905	8.2917	1.46648	0.000178465	0.00230986
1460444_at	AK004614	Mm.260193	arrestin, beta 1	Arrb1	ENSMUSG00000018909	109689	5.75828	5.54831	5.38175	6.15406	6.3134	6.40672	1.68335	0.000178764	0.0023111
1425339_at	BB224034	Mm.38009	phospholipase C, beta 4	Plcb4	---	18798	7.19014	7.10231	7.20317	6.77359	6.57238	6.33666	0.663423	0.000178955	0.00231225
1453596_at	AK013239	Mm.34871	inhibitor of DNA binding 2	Id2	---	15902	4.75001	4.94263	4.86481	5.98325	5.28998	5.75393	1.82507	0.000179547	0.00231595
1426369_at	BG094874	Mm.206919	male sterility domain containing 2	Mlstd2	---	67420	9.37076	9.27029	9.2306	9.73335	9.57888	9.74322	1.31695	0.000179653	0.002316
1449136_at	NM_007946	Mm.1315	eosinophil peroxidase	Epx	---	13861	4.81598	4.75026	4.74511	5.4274	5.41319	5.19137	1.49119	0.00017948	0.0023164
1416772_at	NM_009949	Mm.307620	carnitine palmitoyltransferase 2	Cpt2	---	12896	8.74499	8.67595	8.6919	9.14208	9.04537	9.32702	1.38725	0.000179406	0.00231675
1423167_at	BM937050	Mm.291037	preimplantation protein 3	Prei3	---	19070	10.9974	11.0195	10.9912	10.6936	10.7205	10.6859	0.810747	0.000180148	0.00232106
1422524_at	NM_023732	Mm.28663	ATP-binding cassette, sub-family B (MDR/TAP), member 6	Abcb6	---	74104	8.38633	8.39474	8.42719	8.88153	8.79769	8.81139	1.34562	0.000180346	0.00232228
1424456_at	BC009088	Mm.4341	poliovirus receptor-related 2	Pvrl2	---	19294	10.0014	9.99655	10.0746	9.41513	9.50758	9.8379	0.742429	0.000181581	0.00233686
1427099_at	BG243624	Mm.378964	MYC-associated zinc finger protein (purine-binding transcription factor)	Maz	ENSMUSG00000030678	17188	8.91751	9.11281	9.13698	9.47711	9.5714	10.4651	1.78627	0.000182455	0.00234678
1421097_at	NM_007931	Mm.431929	endonuclease G	Endog	---	13804	8.17351	8.12589	8.21643	8.55598	8.5305	8.69012	1.33865	0.000182728	0.00234896
1450947_at	AK012175	Mm.34431	RIKEN cDNA 2610528J11 gene	2610528J11Rik	---	66451	5.17499	4.98996	5.08943	3.92614	4.37814	4.54331	0.586672	0.000182853	0.00234923
1417075_at	NM_025591	Mm.422972	RIKEN cDNA 2010309E21 gene	2010309E21Rik	---	66488	12.0694	12.0043	11.9652	11.7439	11.7505	11.6669	0.816634	0.00018359	0.00235736
1437103_at	AV293532	Mm.294740	insulin-like growth factor 2 mRNA binding protein 2	Igf2bp2	ENSMUSG00000033581	319765	8.00002	8.16765	7.4691	7.52726	7.5877	7.12208	0.725261	0.000184511	0.00236652
1418366_at	BC010564	Mm.358954	histone cluster 2, H2aa1 /// histone cluster 1, H2ad /// histone cluster 1, H2an /// histone cluster 2, H2ac /// histone cluster 2, H2aa2	Hist1h2ad /// Hist1h2an /// Hist2h2aa1 /// Hist2h2aa2 /// Hist2h2ac	ENSMUSG00000060722 /// ENSMUSG00000070392	15267 /// 319165 /// 319170 /// 319176 /// 319192	8.1311	8.01978	8.24509	7.60617	7.56771	7.19104	0.635867	0.000184412	0.00236658
1427334_s_at	BE196832	Mm.333515	RIKEN cDNA 2810474O19 gene	2810474O19Rik	---	67246	10.4697	10.2565	10.2235	10.0955	9.75769	9.27174	0.665381	0.000185122	0.00237301
1448816_at	NM_008968	Mm.2339	prostaglandin I2 (prostacyclin) synthase	Ptgis	---	19223	9.72046	9.73612	9.76071	9.35619	9.38342	9.28762	0.760133	0.000185292	0.00237385
1419271_at	BC011272	Mm.3608	paired box gene 6	Pax6	ENSMUSG00000027168	18508	5.76172	5.37778	5.82561	4.93444	5.05041	4.83969	0.621828	0.000185875	0.00237863
1431226_a_at	AK013203	Mm.292544	fibronectin type III domain containing 4	Fndc4	---	64339	7.16882	6.73959	7.40922	7.73276	7.70223	7.85125	1.59523	0.000185832	0.00237942
1454914_at	BM247469	Mm.292742	RIKEN cDNA 2610101N10 gene	2610101N10Rik	ENSMUSG00000032407	67958	11.7452	11.741	11.6199	11.3867	11.4701	11.3366	0.810181	0.000186095	0.0023801
1418701_at	NM_007744	Mm.100940	catechol-O-methyltransferase	Comt	---	12846	7.21924	7.33112	7.40135	7.90889	7.71456	8.6919	1.78785	0.000186266	0.00238096
1422231_a_at	AF329969	Mm.101198	tumor necrosis factor receptor superfamily, member 25	Tnfrsf25	ENSMUSG00000024793	85030	6.97059	7.09486	7.19643	6.57016	6.29012	6.54484	0.655558	0.000187817	0.00239942
1417045_at	NM_007544	Mm.235081	BH3 interacting domain death agonist	Bid	---	12122	9.42763	9.46291	9.56361	9.78565	9.79173	10.1254	1.33791	0.000189222	0.00241601
1437974_a_at	BB713410	Mm.196605	hexokinase 1	Hk1	ENSMUSG00000037012	15275	8.71406	8.79317	8.62515	9.13366	9.11528	9.35937	1.41707	0.000189571	0.00241911
1427240_at	AK016495	Mm.128153	dedicator of cytokinesis 6 /// similar to Dedicator of cytokinesis protein 6	Dock6 /// LOC670024	ENSMUSG00000032198	319899 /// 670024	9.44723	9.38628	9.57499	9.87043	9.67791	9.97753	1.29558	0.000190794	0.00243335
1454622_at	BG066984	Mm.6055	solute carrier family 38, member 5	Slc38a5	ENSMUSG00000031170	209837	6.53613	6.42172	6.16141	5.67484	6.06478	5.43967	0.645882	0.000192287	0.00245101
1418460_at	NM_012059	Mm.2454	SH3 domain protein D19	Sh3d19	ENSMUSG00000028082	27059	6.22434	6.10452	5.98941	6.86308	6.48785	7.04981	1.64894	0.000192401	0.00245109
1450063_at	BM228488	Mm.330620	formin 2	Fmn2	ENSMUSG00000028354	54418	6.17104	5.93888	6.10301	5.6021	5.27072	5.46399	0.648523	0.000192978	0.00245706
1451755_a_at	BC003792	Mm.3333	apolipoprotein B editing complex 1	Apobec1	---	11810	7.99178	7.96697	7.97542	7.56347	7.39525	7.51021	0.713438	0.000193259	0.00245925
1427424_at	BB399489	Mm.22969	UDP-N-acetyl-alpha-D-galactosamine:polypeptide N-acetylgalactosaminyltransferase 6	Galnt6	---	207839	6.86238	6.96638	6.62621	7.46573	7.36414	7.58792	1.59478	0.000193509	0.00246106
1433445_x_at	BB705380	Mm.61526	3-hydroxy-3-methylglutaryl-Coenzyme A synthase 1	Hmgcs1	ENSMUSG00000075461	208715	11.3866	11.3046	11.2156	11.75	11.6039	11.786	1.33398	0.000194243	0.00246901
1452880_at	AK003721	Mm.379733	zinc finger, HIT type 3	Znhit3	ENSMUSG00000020526	448850	10.3434	10.4668	10.4269	10.0114	10.1824	9.81825	0.757109	0.000195643	0.00248541
1437052_s_at	BB414515	Mm.395108	solute carrier family 2 (facilitated glucose transporter), member 3	Slc2a3	---	20527	13.2904	13.2334	13.4063	13.495	13.384	13.6787	1.15671	0.000196352	0.00248884
1433966_x_at	AV212753	Mm.2942	asparagine synthetase	Asns	---	27053	12.9707	12.9239	12.9678	13.1771	13.1682	13.2172	1.17565	0.00019618	0.00248945
1451683_x_at	M34962	Mm.33263	histocompatibility 2, D region locus 1	H2-D1	---	14964	5.28088	5.54572	5.38882	4.89905	4.90976	4.76099	0.686041	0.000196311	0.00248971
1416379_at	NM_019482	Mm.142253	pannexin 1	Panx1	---	55991	8.30884	8.30818	8.39397	8.67376	8.74429	8.90225	1.35437	0.000196173	0.00249074
1449119_at	NM_011790	Mm.290447	ariadne homolog 2 (Drosophila)	Arih2	---	23807	9.52413	9.5978	9.60656	9.17961	9.15431	9.21958	0.762551	0.000196723	0.00249076
1415711_at	BC025221	Mm.229141	ADP-ribosylation factor guanine nucleotide-exchange factor 1(brefeldin A-inhibited)	Arfgef1	---	211673	9.37839	9.22089	9.26073	9.74418	9.52306	9.79653	1.32378	0.000196636	0.00249106
1427985_at	BC027796	Mm.115205	RIKEN cDNA 9630042H07 gene	9630042H07Rik	---	270624	6.33028	6.29144	6.2731	5.79299	5.70049	5.78404	0.688486	0.000197515	0.00249939
1424529_s_at	BC023116	Mm.45127	cell growth regulator with EF hand domain 1	Cgref1	ENSMUSG00000029161	68567	7.5004	7.24369	7.71509	8.07855	7.69888	8.06684	1.38	0.000197792	0.00250012
1426389_at	BG071931	Mm.191949	calcium/calmodulin-dependent protein kinase ID	Camk1d	---	227541	6.17457	6.25943	6.22392	5.77588	5.65054	5.3153	0.648982	0.000197702	0.00250037
1427329_a_at	AI326478	Mm.342177	immunoglobulin heavy chain 6 (heavy chain of IgM)	Igh-6	ENSMUSG00000076617	16019	4.69274	4.86953	4.31013	5.32599	5.26675	5.00438	1.49535	0.000199767	0.00252367
1451058_at	AV017653	---	malignant T cell amplified sequence 2	Mcts2	---	66405	10.6673	10.7461	10.6879	10.3741	10.4184	10.2125	0.777391	0.00020023	0.00252811
1452096_s_at	BG065702	Mm.334761	RIKEN cDNA D230025D16 gene	D230025D16Rik	---	234678	9.72966	9.8077	9.77253	9.35865	9.47897	9.32561	0.767695	0.000201534	0.00254316
1451361_a_at	BC027342	---	patatin-like phospholipase domain containing 7	Pnpla7	ENSMUSG00000036833	241274	6.7595	6.77228	6.79668	7.38599	7.14296	7.33163	1.42855	0.000201946	0.00254695
1432628_at	AV315574	---	chromobox homolog 3 (Drosophila HP1 gamma)	Cbx3	---	12417	6.39417	6.63486	6.40056	5.93216	6.0671	5.85688	0.695552	0.000202529	0.00255288
1418533_s_at	BB371406	Mm.36416	frizzled homolog 2 (Drosophila)	Fzd2	---	57265	7.37734	6.98879	7.4139	7.71633	7.65449	7.99925	1.45054	0.000203221	0.00256018
1422051_a_at	NM_019439	Mm.32191	gamma-aminobutyric acid (GABA-B) receptor, 1	Gabbr1	ENSMUSG00000024462	54393	7.01917	7.07822	7.18036	6.63963	6.3978	6.59895	0.686992	0.00020376	0.00256555
1429859_a_at	AK006418	Mm.393247	ADP-ribosylation factor-like 2 binding protein	Arl2bp	---	107566	9.29866	9.45491	9.54248	9.65133	9.79314	9.87676	1.26729	0.000205208	0.00258092
1426025_s_at	U29539	Mm.271868	lysosomal-associated protein transmembrane 5	Laptm5	ENSMUSG00000028581	16792	9.70803	9.65574	9.7928	8.87036	8.75172	9.5545	0.647228	0.00020512	0.00258124
1423967_at	BC015297	Mm.34650	paralemmin	Palm	---	18483	7.29549	7.2935	7.04573	8.07769	7.99932	9.17536	2.57562	0.000206641	0.00259749
1452670_at	AK007972	Mm.271770	myosin, light polypeptide 9, regulatory	Myl9	ENSMUSG00000067818	98932	8.79727	8.85463	8.80266	8.34452	8.47306	8.39407	0.750536	0.000207346	0.00260203
1448181_at	BC013486	Mm.41389	Kruppel-like factor 15	Klf15	---	66277	7.67185	7.50294	7.61831	7.27907	6.84273	7.17383	0.709768	0.000207329	0.00260326
1416648_at	NM_030238	Mm.181430	dynein cytoplasmic 1 heavy chain 1	Dync1h1	ENSMUSG00000018707	13424	10.0862	9.93899	10.0861	10.4836	10.2774	10.9701	1.47567	0.000207214	0.00260326
1427103_at	AA049040	Mm.247303	pleckstrin homology domain containing, family Q member 1	Plekhq1	---	102595	6.57379	6.78515	6.93737	7.06226	7.21392	7.85028	1.54396	0.000207692	0.00260493
1423254_x_at	BB836796	Mm.30120	ribosomal protein S27-like	Rps27l	ENSMUSG00000036781	67941	13.1026	13.1522	13.2453	13.3194	13.291	13.5025	1.15275	0.000208007	0.00260744
1433995_s_at	AV227727	Mm.392226	DNA segment, Chr 16, Brigham & Women's Genetics 1543 expressed	D16Bwg1543e	---	52910	9.59841	9.49238	9.52342	9.97317	9.83597	10.1798	1.38054	0.00020855	0.00261137
1420624_a_at	NM_016794	Mm.1838	vesicle-associated membrane protein 8	Vamp8	---	22320	7.2105	7.21705	7.45094	7.98603	8.04834	7.73	1.56817	0.000208462	0.00261171
1420904_at	AK010040	Mm.4481	interleukin 17 receptor A	Il17ra	---	16172	5.98763	6.11607	6.11303	6.41327	6.63211	6.76792	1.44923	0.000209759	0.00262505
1451745_a_at	BC026751	Mm.273147	zinc finger, HIT domain containing 1	Znhit1	---	70103	11.5586	11.6095	11.5546	11.3235	11.3409	11.2317	0.826412	0.000210457	0.00263234
1425160_at	AF067063	Mm.327311	cDNA sequence AF067063	AF067063	---	380878	5.31569	5.62258	4.63167	4.34381	4.8552	4.28302	0.627547	0.000211099	0.00263746
1428005_at	AA958845	Mm.272457	MOCO sulphurase C-terminal domain containing 1	Mosc1	ENSMUSG00000026621	66112	3.72753	3.58317	3.7857	4.37317	4.07438	4.20408	1.43549	0.000211018	0.0026379
1416708_a_at	NM_027898	Mm.27366	GRAM domain containing 1A	Gramd1a	---	52857	7.80559	7.84667	7.79254	7.35795	7.34935	7.39541	0.733677	0.000211626	0.00264258
1415886_at	AB043953	Mm.9593	SH2 domain containing 3C	Sh2d3c	---	27387	6.47627	6.57657	6.56912	6.93	7.0289	7.45386	1.52809	0.00021191	0.00264468
1416516_at	NM_007984	Mm.289707	fascin homolog 1, actin bundling protein (Strongylocentrotus purpuratus)	Fscn1	---	14086	8.332	8.37223	8.27859	8.8577	9.06972	10.0022	2.12132	0.000212155	0.00264628
1449559_at	NM_013601	Mm.1763	homeo box, msh-like 2	Msx2	---	17702	6.57461	6.46761	6.91041	7.1453	7.26955	7.35453	1.52972	0.000212871	0.00265375
1435086_s_at	AV298107	Mm.234368	kelch domain containing 2	Klhdc2	---	69554	9.80998	9.68985	9.7569	10.2953	10.1957	9.99338	1.33267	0.000214531	0.00267297
1416515_at	NM_007984	Mm.289707	fascin homolog 1, actin bundling protein (Strongylocentrotus purpuratus)	Fscn1	---	14086	8.63652	8.76495	8.66684	9.32036	9.46448	10.6674	2.41065	0.000215224	0.00267867
1452237_at	BB130716	Mm.380683	HIV-1 Rev binding protein	Hrb	---	15463	9.74631	9.69228	9.72627	9.31429	9.19582	9.43576	0.755894	0.000215119	0.00267883
1436121_a_at	BI903760	Mm.4467	non-SMC element 1 homolog (S. cerevisiae)	Nsmce1	---	67711	10.1194	10.2663	10.2192	9.83051	9.86632	9.68894	0.756273	0.000215645	0.00268244
1423984_a_at	BC003762	Mm.360516	myeloid ecotropic viral integration site-related gene 2 /// similar to Homeobox protein Meis3 (Meis1-related protein 2)	LOC670770 /// Mrg2	ENSMUSG00000041420	17537 /// 670770	6.61186	6.76461	6.74578	7.10805	7.16487	7.56502	1.49824	0.000215794	0.00268283
1420148_at	AA589629	Mm.395650	solute carrier family 6 (neurotransmitter transporter, taurine), member 6	Slc6a6	ENSMUSG00000030096	21366	6.07301	6.20517	6.19568	6.81577	6.56394	6.78055	1.4852	0.000216301	0.00268765
1427889_at	AK011566	Mm.204969	spectrin alpha 2	Spna2	ENSMUSG00000057738	20740	10.7174	10.6019	10.8434	11.2047	10.9261	11.8998	1.57786	0.000216852	0.00269155
1452034_at	BB005298	Mm.259035	prolyl endopeptidase-like	Prepl	---	213760	8.84844	8.80295	8.73667	8.39445	8.44376	8.26273	0.743206	0.000216746	0.00269171
1422805_a_at	BB020556	Mm.39999	inhibitor of growth family, member 3	Ing3	ENSMUSG00000029670	71777	9.38201	9.34207	9.32905	9.01731	9.02987	8.81217	0.760308	0.000217246	0.00269496
1450754_at	AF247139	---	similar to calcium channel, voltage-dependent, alpha 2/delta subunit 2	LOC669637	ENSMUSG00000010066	669637	7.33931	7.51947	7.35614	7.03144	6.80838	6.69618	0.683862	0.000218205	0.00270244
1424770_at	BI248947	Mm.308134	caldesmon 1	Cald1	ENSMUSG00000029761	109624	8.7472	8.54988	9.01184	9.40296	9.16248	9.28452	1.4375	0.000218091	0.00270249
1423231_at	AK002933	Mm.335065	neurogranin	Nrgn	ENSMUSG00000053310	64011	6.14166	6.23624	5.89328	6.74654	6.77261	7.2889	1.86739	0.00021809	0.00270396
1416853_at	BC017126	Mm.435432	neurochondrin	Ncdn	---	26562	7.63092	7.54688	7.68612	8.09674	7.98852	8.67156	1.57305	0.000219548	0.00271609
1449161_at	NM_007902	Mm.284855	endothelin 2	Edn2	ENSMUSG00000028635	13615	5.15355	5.13838	5.16797	4.60945	4.67812	4.27222	0.650047	0.000219428	0.0027161
1427610_at	BC026631	Mm.355327	desmoplakin	Dsp	---	109620	5.11481	4.38887	4.9283	5.48832	5.20421	6.12595	1.78296	0.000219725	0.00271681
1460687_at	BB787289	Mm.137966	SET domain containing (lysine methyltransferase) 8	Setd8	---	67956	9.41194	9.4431	9.48738	9.87742	9.82904	10.5088	1.57245	0.000219862	0.00271702
1432057_a_at	AK018310	Mm.263355	PR domain containing 5	Prdm5	ENSMUSG00000029913	70779	9.6265	9.5565	9.6034	9.18166	9.19309	9.25018	0.764943	0.000220501	0.00272343
1452222_at	AI788797	Mm.331784	utrophin	Utrn	---	22288	10.461	10.3341	10.4424	10.8028	10.6825	10.8358	1.28464	0.00022069	0.00272428
1422818_at	NM_017464	Mm.288980	neural precursor cell expressed, developmentally down-regulated gene 9	Nedd9	---	18003	3.92315	4.04112	3.86157	4.49227	4.41351	4.6549	1.50372	0.00022094	0.00272589
1452599_s_at	AV039444	Mm.61488	expressed sequence AI413582	AI413582	---	106672	5.79413	5.95149	6.25591	6.51975	6.69035	6.57136	1.52229	0.000221196	0.00272608
1418406_at	BB220000	Mm.371577	phosphodiesterase 8A	Pde8a	ENSMUSG00000025584	18584	7.04376	7.296	7.01653	7.66945	7.66386	8.11341	1.65743	0.000221111	0.00272652
1443892_at	BM216855	Mm.388871	predicted gene, EG435970 /// predicted gene, EG668620	EG435970 /// EG668620	---	435970 /// 668620	10.5854	10.5707	10.451	10.2359	10.2605	10.1108	0.79378	0.000221992	0.00273441
1417145_at	NM_133921	Mm.187453	nuclear transcription factor, X-box binding-like 1	Nfxl1	ENSMUSG00000072889	100978	8.26454	8.07438	8.18981	8.62442	8.46695	8.65852	1.32664	0.000222451	0.00273708
1426231_at	AF454755	Mm.292983	vitrin	Vit	ENSMUSG00000024076	74199	3.44299	3.64885	3.79944	4.31472	4.49789	4.12451	1.62797	0.000222349	0.00273732
1421160_a_at	NM_009053	Mm.871	radical fringe gene homolog (Drosophila)	Rfng	---	19719	8.3448	8.46983	8.55579	7.81473	7.86482	8.20253	0.710934	0.000223038	0.00274282
1419613_at	NM_007738	Mm.6200	procollagen, type VII, alpha 1	Col7a1	---	12836	6.11201	6.26448	6.27518	6.69523	6.65004	6.81012	1.41781	0.000225057	0.00276615
1426817_at	X82786	Mm.4078	antigen identified by monoclonal antibody Ki 67 /// similar to Antigen KI-67	LOC638774 /// Mki67	---	17345 /// 638774	11.1699	11.1059	11.0714	11.4528	11.4316	11.5527	1.28864	0.000225228	0.00276675
1421854_at	BF136544	Mm.292100	fibrinogen-like protein 2	Fgl2	---	14190	3.48252	3.46382	3.40837	3.05371	3.02695	3.06321	0.756278	0.000227122	0.00278851
1450119_at	NM_010081	Mm.336625	dystonin	Dst	ENSMUSG00000026131	13518	6.99554	6.8212	6.61988	6.39001	6.21535	6.14647	0.678193	0.000227782	0.0027951
1420403_at	NM_009723	Mm.321755	ATPase, Ca++ transporting, plasma membrane 2	Atp2b2	---	11941	4.76004	4.93762	5.01283	5.79078	5.60081	5.38108	1.63914	0.00022994	0.00282006
1423481_at	BM213666	Mm.218423	RIO kinase 2 (yeast)	Riok2	---	67045	9.56621	9.5952	9.53371	9.22342	9.24949	9.068	0.766517	0.000232772	0.0028517
1425745_a_at	BC004057	Mm.86322	transforming, acidic coiled-coil containing protein 2	Tacc2	ENSMUSG00000030852	57752	9.97369	9.85915	10.0133	9.63734	9.51316	9.66245	0.787651	0.000232716	0.00285256
1416958_at	NM_011584	Mm.26587	nuclear receptor subfamily 1, group D, member 2	Nr1d2	ENSMUSG00000021775	353187	9.70756	9.69271	9.6621	9.36512	9.28186	9.31998	0.776591	0.000233779	0.00286095
1430172_a_at	AK009445	Mm.30504	cytochrome P450, family 4, subfamily f, polypeptide 16 /// similar to cytochrome P450, family 4, subfamily f, polypeptide 16	Cyp4f16 /// LOC623748 /// LOC677156	ENSMUSG00000062464	623748 /// 677156 /// 70101	6.25154	6.20463	6.26794	6.8005	6.93866	6.71565	1.49673	0.000233658	0.00286102
1417712_at	AA985754	Mm.377134	eukaryotic translation initiation factor 2, subunit 2 (beta)	Eif2s2	ENSMUSG00000074656	67204	13.9075	13.8864	13.9682	13.7868	13.7209	13.7511	0.890557	0.000234702	0.0028707
1419659_s_at	NM_028850	Mm.239814	cysteine-rich hydrophobic domain 2	Chic2	---	74277	10.5413	10.5865	10.612	10.1767	10.3476	10.0589	0.768538	0.000237228	0.00289848
1454737_at	AV295798	Mm.16479	dual specificity phosphatase 9	Dusp9	---	75590	10.1599	10.0715	10.2488	10.5028	10.3596	10.8913	1.35011	0.00023719	0.00289957
1417578_a_at	NM_133708	Mm.23951	GDP-mannose pyrophosphorylase A	Gmppa	ENSMUSG00000033021	69080	8.87563	8.89542	8.92295	9.24117	9.27335	9.22381	1.27324	0.000238102	0.00290759
1435731_x_at	AV139803	Mm.437181	Transcribed locus, moderately similar to XP_001067603.1 similar to peroxiredoxin 1 [Rattus norvegicus]	---	---	0	6.74534	6.51201	6.64759	6.18741	6.0983	5.87319	0.671533	0.000238904	0.00291425
1419656_at	BB503267	Mm.228067	solute carrier family 25, member 36	Slc25a36	ENSMUSG00000032449	192287	9.41769	9.34211	9.41323	9.14752	8.93424	8.74506	0.737421	0.000238856	0.00291523
1422705_at	AV370981	Mm.73682	transmembrane, prostate androgen induced RNA	Tmepai	ENSMUSG00000038400	65112	7.65916	7.79589	7.84464	8.37451	8.1744	9.16021	1.8103	0.000239187	0.00291613
1452200_at	BF100837	Mm.289456	DNA segment, Chr 11, ERATO Doi 497, expressed	D11Ertd497e	---	52626	9.58087	9.58065	9.64775	9.87375	10.0172	9.98126	1.27951	0.000240179	0.00292665
1449007_at	NM_009770	Mm.2823	B-cell translocation gene 3 /// predicted gene, EG654432	Btg3 /// EG654432	ENSMUSG00000044645	12228 /// 654432	11.0359	11.053	11.1172	11.3269	11.2939	11.5977	1.26679	0.00024043	0.00292813
1434066_at	BB795500	Mm.294173	general transcription factor III C 1	Gtf3c1	ENSMUSG00000032777	233863	9.52194	9.38778	9.5506	9.90772	9.6907	10.0626	1.32206	0.000240783	0.00293086
1448992_at	BC018383	Mm.276251	internexin neuronal intermediate filament protein, alpha	Ina	ENSMUSG00000034336	226180	9.19537	8.93834	9.1924	8.6275	8.45544	8.92304	0.739944	0.000241147	0.00293372
1424344_s_at	BM200591	Mm.262037	eukaryotic translation initiation factor 1A	Eif1a	---	13664	11.4465	11.4306	11.5234	11.1071	11.1539	11.0943	0.786176	0.000242447	0.00294795
1433490_s_at	BE951907	Mm.306026	erythrocyte protein band 4.1-like 2	Epb4.1l2	ENSMUSG00000019978	13822	10.0806	10.0998	10.1341	10.5166	10.3354	10.7157	1.34224	0.000242793	0.00295058
1449064_at	NM_021480	Mm.354229	L-threonine dehydrogenase	Tdh	---	58865	12.5106	12.5203	12.5654	12.8696	12.8148	12.7553	1.21655	0.000243173	0.00295203
1418380_at	NM_009352	Mm.4306	telomeric repeat binding factor 1	Terf1	ENSMUSG00000025925	21749	10.1879	9.92289	9.76008	9.74552	9.60433	9.32428	0.75902	0.00024307	0.00295237
1453915_a_at	AK012071	Mm.277527	solute carrier family 37 (glycerol-3-phosphate transporter), member 3	Slc37a3	ENSMUSG00000029924	72144	9.34551	9.47137	9.45703	8.94647	9.06765	8.9755	0.743495	0.000244717	0.00296919
1420647_a_at	NM_031170	Mm.289759	keratin 8 /// similar to Keratin, type II cytoskeletal 8 (Cytokeratin 8) (Cytokeratin endo A) /// similar to Keratin, type II cytoskeletal 8 (Cytokeratin-8) (CK-8) (Keratin-8) (K8) (Cytokeratin endo A)	Krt8 /// LOC434261 /// LOC675884	---	16691 /// 434261 /// 675884	7.8279	7.88236	8.11261	8.93172	8.22778	9.82412	2.2316	0.00024522	0.00297371
1452666_a_at	AK004359	Mm.273785	transmembrane and coiled-coil domains 2	Tmcc2	---	68875	4.98364	5.12456	5.2733	6.02712	5.4285	6.45292	1.85363	0.000246022	0.00298184
1451422_at	AB026497	Mm.341248	myosin XVIIIa	Myo18a	ENSMUSG00000000631	360013	8.92742	8.89196	8.96102	9.4792	9.22747	10.0656	1.62604	0.000246334	0.00298402
1426998_at	BG976649	Mm.220972	zinc finger, AN1-type domain 3	Zfand3	---	21769	7.50672	7.1874	7.37543	7.82887	7.85965	8.54362	1.69701	0.000247529	0.0029969
1418553_at	NM_133962	Mm.170461	rho/rac guanine nucleotide exchange factor (GEF) 18	Arhgef18	---	102098	8.63713	8.52065	8.46805	9.14813	8.81713	8.97215	1.35714	0.000250064	0.00302436
1428485_at	AK009873	Mm.277921	carbonic anyhydrase 12	Car12	ENSMUSG00000032373	76459	4.24581	4.29888	4.14923	4.70227	4.87652	5.24937	1.66945	0.000250197	0.00302436
1422431_at	NM_053201	Mm.24341	melanoma antigen, family E, 1	Magee1	ENSMUSG00000031227	107528	5.3918	5.47728	5.7575	6.02772	5.86352	6.27509	1.43083	0.000249934	0.0030244
1422742_at	NM_007772	Mm.4808	human immunodeficiency virus type I enhancer binding protein 1	Hivep1	---	110521	6.83077	6.6745	6.62225	6.08103	6.13649	6.13838	0.666161	0.000252005	0.00304459
1449181_at	NM_007998	Mm.1070	ferrochelatase	Fech	ENSMUSG00000024588	14151	7.99191	7.71254	8.06134	8.4544	8.24965	8.44423	1.37764	0.000253343	0.00305912
1435006_s_at	BM119407	Mm.426128	ATP-binding cassette, sub-family B (MDR/TAP), member 7	Abcb7	---	11306	9.8206	9.71203	9.80442	10.1336	10.092	10.2637	1.30614	0.000253987	0.00306364
1418149_at	NM_007693	Mm.4137	chromogranin A	Chga	---	12652	7.7633	7.75489	7.71943	7.3398	7.26717	7.1952	0.718033	0.000253911	0.00306435
1420851_at	NM_053117	Mm.24678	par-6 partitioning defective 6 homolog gamma (C. elegans)	Pard6g	---	93737	8.87269	8.74499	9.04816	9.18623	9.03788	9.56502	1.29956	0.000256083	0.00308728
1423707_at	BC004841	Mm.290341	transmembrane protein 50B	Tmem50b	---	77975	7.96189	8.00143	8.14058	8.35898	8.48289	8.66742	1.38459	0.000256769	0.00309391
1415824_at	BG060909	---	stearoyl-Coenzyme A desaturase 2	Scd2	---	20250	7.42732	7.87631	7.03965	7.95921	8.19989	7.73049	1.43717	0.000257492	0.00309933
1456131_x_at	BB131357	Mm.7524	dystroglycan 1	Dag1	---	13138	9.24133	9.18185	9.2449	8.80913	8.73422	8.91427	0.756522	0.000257392	0.00309977
1420172_at	C80049	Mm.29677	Myosin, heavy polypeptide 9, non-muscle	Myh9	---	17886	10.408	10.3435	10.5748	10.8266	10.6739	10.9533	1.29797	0.000257978	0.00310354
1417149_at	NM_011031	Mm.3705	procollagen-proline, 2-oxoglutarate 4-dioxygenase (proline 4-hydroxylase), alpha II polypeptide	P4ha2	ENSMUSG00000018906	18452	7.48461	7.42167	7.25703	7.88527	7.8085	7.80121	1.36194	0.000258804	0.00311182
1421183_at	AF285582	Mm.240195	testis expressed gene 12	Tex12	---	66654	5.07486	5.21964	4.79735	4.63559	4.71985	4.14995	0.69438	0.000259567	0.00311935
1417383_at	NM_007647	Mm.10211	ectonucleoside triphosphate diphosphohydrolase 5	Entpd5	---	12499	5.25142	5.47301	5.75122	5.9479	6.34963	6.09935	1.57651	0.000259769	0.00312012
1422796_at	NM_011156	Mm.37294	prolyl endopeptidase	Prep	ENSMUSG00000019849	19072	10.2902	10.1233	10.2788	10.5861	10.4183	10.8262	1.30534	0.000260189	0.00312351
1448508_at	NM_134000	Mm.436686	Traf3 interacting protein 2	Traf3ip2	---	103213	8.34911	8.26165	8.35261	8.77164	8.77351	8.6923	1.34388	0.000260581	0.00312655
1448752_at	NM_009801	Mm.1186	carbonic anhydrase 2	Car2	---	12349	10.9347	10.5819	11.2935	10.6128	10.2808	10.9321	0.796695	0.000260739	0.0031268
1420901_a_at	NM_010438	Mm.196605	hexokinase 1	Hk1	ENSMUSG00000037012	15275	7.63955	7.8055	7.63493	8.0809	8.24498	8.66798	1.58678	0.000261571	0.00313512
1450850_at	BM119387	Mm.277812	villin 2	Vil2	ENSMUSG00000052397	22350	11.4466	11.4391	11.4718	11.7338	11.6352	11.8603	1.22495	0.000261729	0.00313536
1452542_x_at	D29919	Mm.3406	transcription factor E2a	Tcfe2a	ENSMUSG00000020167	21423	6.63643	6.70386	6.70835	7.07303	7.17664	7.53787	1.5061	0.000263621	0.00315636
1416871_at	NM_007403	Mm.15969	a disintegrin and metallopeptidase domain 8	Adam8	---	11501	6.22484	6.1525	6.53099	7.35718	6.80212	6.92099	1.69043	0.000264829	0.00316748
1421965_s_at	NM_008716	Mm.4945	Notch gene homolog 3 (Drosophila)	Notch3	---	18131	8.2518	7.96172	8.0856	8.75663	8.53312	9.59632	1.91815	0.000264752	0.00316823
1426955_at	D17546	Mm.4352	procollagen, type XVIII, alpha 1	Col18a1	---	12822	10.6362	10.4503	10.6379	10.9178	10.7737	11.1833	1.30872	0.000267391	0.00319644
1426564_at	BB770954	Mm.258371	zinc finger protein 553	Zfp553	---	233887	8.98598	9.00505	9.11622	8.68309	8.50665	8.70087	0.756118	0.000267777	0.00319936
1419149_at	NM_008871	Mm.250422	serine (or cysteine) peptidase inhibitor, clade E, member 1	Serpine1	---	18787	5.43482	5.54831	5.38364	5.81596	6.19341	5.97176	1.4565	0.000268323	0.0032042
1423860_at	AB006361	Mm.1008	prostaglandin D2 synthase (brain)	Ptgds	ENSMUSG00000015090	19215	5.33779	5.47474	5.29213	5.71898	6.09308	5.83859	1.43267	0.000271926	0.00324552
1450136_at	NM_007646	Mm.249873	CD38 antigen	Cd38	---	12494	6.64587	6.47615	6.57476	6.08582	6.1199	5.7356	0.672813	0.000272972	0.00325629
1416592_at	AF276917	Mm.25844	glutaredoxin	Glrx	---	93692	6.22687	6.44774	6.05395	5.59078	5.99962	5.58291	0.699299	0.000274001	0.00326513
1418365_at	NM_007801	Mm.2277	cathepsin H	Ctsh	---	13036	4.8004	4.59284	4.77308	5.28548	5.04523	5.37565	1.4288	0.000273895	0.00326558
1452304_a_at	BC025127	Mm.320978	Rho guanine nucleotide exchange factor (GEF) 5	Arhgef5	ENSMUSG00000033542	54324	6.84886	6.69567	6.82319	7.30571	7.04714	7.64657	1.47265	0.000274772	0.0032726
1452299_at	BI102531	Mm.78312	WW domain containing E3 ubiquitin protein ligase 1	Wwp1	---	107568	8.62997	8.42932	8.53858	9.146	8.81567	8.82467	1.31881	0.000277006	0.00329748
1434300_at	BM247469	Mm.292742	RIKEN cDNA 2610101N10 gene	2610101N10Rik	ENSMUSG00000032407	67958	8.93736	8.94716	8.85029	8.54325	8.50173	8.4468	0.750451	0.000277732	0.00330438
1419329_at	NM_011366	Mm.5068	sorbin and SH3 domain containing 3	Sorbs3	---	20410	7.4788	7.75981	7.8246	8.05845	8.03061	8.35948	1.38326	0.000278775	0.00331506
1439456_x_at	BB560955	Mm.25148	ATPase, H+ transporting, lysosomal accessory protein 2	Atp6ap2	---	70495	10.7435	10.5759	10.6533	11.1288	11.0245	10.838	1.26915	0.000278968	0.00331561
1448448_a_at	NM_007692	Mm.227738	choline kinase beta	Chkb	---	12651	8.75617	8.77024	8.91922	9.07572	9.12393	9.28151	1.27041	0.000279213	0.00331679
1426528_at	BQ176723	Mm.266341	neuropilin 2	Nrp2	---	18187	5.91489	6.51432	6.2739	5.48105	5.89499	5.8732	0.71625	0.000280052	0.00332327
1455797_x_at	BB810987	Mm.276294	ligatin	Lgtn	ENSMUSG00000026427	16865	9.65699	9.64145	9.70186	9.33916	9.33575	9.25435	0.781543	0.000279958	0.0033239
1422798_at	AU079588	---	contactin associated protein-like 2	Cntnap2	---	66797	5.50019	5.90393	5.2145	6.2162	6.43442	5.6209	1.47081	0.000281909	0.00334007
1428082_at	AK006541	Mm.292056	acyl-CoA synthetase long-chain family member 5	Acsl5	---	433256	8.31896	8.33445	8.38692	8.73317	8.70302	8.83789	1.3302	0.00028182	0.00334076
1423129_at	BQ032685	Mm.228669	soc-2 (suppressor of clear) homolog (C. elegans)	Shoc2	---	56392	9.95789	9.76932	9.76547	10.2435	10.1164	10.4076	1.35053	0.000281716	0.00334128
1419554_at	NM_010581	Mm.390865	CD47 antigen (Rh-related antigen, integrin-associated signal transducer)	Cd47	---	16423	5.99984	5.85481	5.82401	6.60944	6.17851	6.53297	1.47067	0.000283015	0.00335142
1418739_at	NM_013731	Mm.26462	serum/glucocorticoid regulated kinase 2	Sgk2	---	27219	7.33287	7.02674	7.1119	6.66281	6.63372	6.07398	0.625681	0.000283754	0.00335842
1421499_a_at	NM_008976	Mm.4498	protein tyrosine phosphatase, non-receptor type 14	Ptpn14	ENSMUSG00000026604	19250	7.38757	7.17995	7.46935	7.89732	7.48231	8.27341	1.46766	0.000284704	0.00336791
1423201_at	U22016	Mm.271814	nuclear receptor co-repressor 1	Ncor1	ENSMUSG00000018501	20185	11.2496	11.2334	11.1433	10.9715	10.8245	10.3709	0.721104	0.000285573	0.00337643
1455570_x_at	BB833102	Mm.275555	calponin 3, acidic	Cnn3	---	71994	12.8065	12.783	12.7555	13.1556	13.073	12.8905	1.19817	0.00028614	0.00338137
1450079_at	AK012873	Mm.22367	Nik related kinase	Nrk	---	27206	5.19988	5.2302	5.27946	5.88399	5.78031	5.71633	1.47486	0.000286843	0.00338439
1423345_at	AV286991	Mm.29648	degenerative spermatocyte homolog 1 (Drosophila)	Degs1	---	13244	10.0958	10.1941	10.2052	9.75502	9.80528	9.82151	0.773284	0.00028681	0.00338576
1452657_at	AK005223	Mm.426783	adaptor-related protein complex 1, sigma 2 subunit	Ap1s2	---	108012	6.90409	6.73444	6.6501	6.25403	6.40416	5.97841	0.6868	0.000286784	0.00338722
1449108_at	D43690	Mm.1061	ferredoxin 1	Fdx1	---	14148	10.2758	10.2507	10.3002	10.6135	10.6163	10.6415	1.273	0.000289094	0.0034074
1450865_s_at	BF167852	Mm.7328	mitochondrial ribosomal protein S24	Mrps24	---	64660	10.9384	10.9866	10.9503	10.5675	10.7688	10.6492	0.814935	0.000288959	0.00340758
1449945_at	NM_133249	Mm.436775	peroxisome proliferative activated receptor, gamma, coactivator 1 beta	Ppargc1b	---	170826	7.29519	7.40364	7.2857	6.9257	6.82516	6.88978	0.734578	0.000289848	0.00341452
1427106_at	BB477196	Mm.23423	zinc finger and BTB domain containing 3	Zbtb3	---	75291	7.06556	6.86681	6.90212	6.65215	6.39918	6.3429	0.717556	0.000290885	0.00342496
1448370_at	AF072370	Mm.271898	Unc-51 like kinase 1 (C. elegans)	Ulk1	---	22241	9.52659	9.54628	9.75225	9.98077	9.80084	10.5678	1.44097	0.000291066	0.0034253
1442006_at	AW987547	Mm.27091	Transcribed locus	---	---	0	7.85476	7.94248	7.94127	8.50362	8.25232	8.90974	1.58808	0.000291588	0.00342967
1427079_at	U51204	Mm.332295	microtubule-associated protein, RP/EB family, member 3	Mapre3	---	100732	5.15688	5.0882	5.37061	5.78254	5.46221	6.31774	1.58897	0.000292586	0.00343963
1436906_at	BF781579	Mm.34356	ring finger protein 166	Rnf166	---	68718	8.0981	8.03458	8.08781	8.48518	8.44241	8.78881	1.42002	0.000292763	0.00343993
1450760_a_at	BB020556	Mm.39999	inhibitor of growth family, member 3	Ing3	ENSMUSG00000029670	71777	8.87043	8.70949	8.65635	8.34465	8.42763	8.04583	0.724025	0.000293431	0.00344243
1449221_a_at	NM_133626	Mm.13705	ribosome binding protein 1	Rrbp1	ENSMUSG00000027422	81910	8.22283	8.01977	8.20269	8.67141	8.51413	8.49037	1.33135	0.000293389	0.00344371
1418391_at	BB094173	Mm.330408	PHD finger protein 21A	Phf21a	---	192285	8.85626	9.04513	9.1188	8.52685	8.60851	8.23329	0.692007	0.00029335	0.00344504
1436986_at	BB219478	Mm.30228	syntrophin, basic 2	Sntb2	---	20650	6.90528	6.63476	6.90139	6.29849	6.13419	5.6418	0.593716	0.000294029	0.00344766
1427603_at	BC018510	Mm.108729	activating transcription factor 7 interacting protein 2	Atf7ip2	ENSMUSG00000075406	75329	8.42182	8.2012	8.34215	7.73276	7.88777	7.66187	0.683009	0.000295223	0.00345808
1416443_a_at	NM_019748	Mm.258530	SUMO1 activating enzyme subunit 1	Sae1	---	56459	12.1647	12.1301	12.1849	12.3655	12.41	12.4404	1.18574	0.000295394	0.00345831
1422847_a_at	AF251036	Mm.2314	protein kinase C, delta	Prkcd	---	18753	8.18854	8.22826	8.15768	7.56613	7.63916	7.82813	0.703376	0.000295099	0.00345841
1452143_at	BQ174069	Mm.123110	spectrin beta 2	Spnb2	---	20742	11.1866	11.0937	11.1778	11.4765	11.3435	11.633	1.26085	0.00029567	0.00345975
1449625_at	AA619999	Mm.385263	Transcribed locus	---	---	0	7.61538	7.88043	7.73764	8.15505	8.17914	8.41941	1.42926	0.000295848	0.00346005
1416295_a_at	L20048	Mm.2923	interleukin 2 receptor, gamma chain	Il2rg	---	16186	6.4304	6.28125	6.2535	6.95901	7.20039	6.62798	1.5433	0.000297101	0.00347113
1423174_a_at	BE953582	Mm.292834	par-6 (partitioning defective 6) homolog beta (C. elegans)	Pard6b	---	58220	7.6922	7.56329	7.61579	8.07884	7.92139	8.32925	1.4096	0.000296971	0.00347139
1426225_at	U63146	Mm.2605	retinol binding protein 4, plasma	Rbp4	---	19662	6.2795	5.96473	6.26771	6.65907	6.92783	6.77928	1.55869	0.00029842	0.00348475
1454858_x_at	AV171622	Mm.220975	methyltransferase like 7A	Mettl7a	---	70152	8.03125	8.01321	8.20616	8.77638	8.39282	8.60537	1.43197	0.000300644	0.0035089
1420034_at	AU019644	Mm.258739	Protein phosphatase 2, regulatory subunit B, delta isoform	Ppp2r2d	---	52432	7.51073	7.34435	7.25249	6.81491	7.04489	6.43934	0.666351	0.000301607	0.00351834
1451046_at	AA014267	Mm.390068	zinc finger protein, multitype 1	Zfpm1	---	22761	5.92125	5.97656	5.95435	6.42693	6.45951	7.20664	1.7332	0.00030242	0.00352601
1448128_at	NM_008906	Mm.359633	cathepsin A	Ctsa	---	19025	8.81495	8.8899	9.05049	9.31781	9.2853	9.36897	1.32645	0.000303465	0.00353637
1420743_a_at	NM_008915	Mm.245742	protein phosphatase 3, catalytic subunit, gamma isoform	Ppp3cc	ENSMUSG00000022092	19057	5.7225	5.2165	5.4441	6.13805	5.83136	6.577	1.68607	0.000305697	0.00356056
1426411_a_at	AK006314	Mm.436522	spermatid perinuclear RNA binding protein /// RIKEN cDNA C230082I21 gene	C230082I21Rik /// Strbp	ENSMUSG00000026915	20744 /// 99105	8.96373	8.94468	9.00175	9.29046	9.26032	9.44758	1.28694	0.000306503	0.00356811
1426880_at	BM250266	Mm.237935	enhancer trap locus 4	Etl4	ENSMUSG00000036617	208618	9.32346	9.13107	9.05055	9.59656	9.53895	9.5197	1.30648	0.000307538	0.00357832
1455804_x_at	AV213379	Mm.13445	3-oxoacid CoA transferase 1	Oxct1	---	67041	6.29182	6.03893	6.12539	6.7499	6.5206	6.66357	1.4074	0.000308125	0.00358148
1419645_at	BM120662	Mm.67938	cleavage stimulation factor, 3' pre-RNA subunit 2	Cstf2	---	108062	10.6656	10.59	10.5768	10.9971	10.9151	10.8645	1.24392	0.00030803	0.00358222
1434500_at	BF585303	Mm.271934	tweety homolog 2 (Drosophila)	Ttyh2	---	117160	6.45937	6.59425	6.68289	6.99216	6.96411	7.2816	1.41777	0.00030874	0.00358678
1415830_at	NM_011959	Mm.21724	origin recognition complex, subunit 5-like (S. cerevisiae)	Orc5l	---	26429	10.9861	10.9914	10.9026	10.6971	10.7451	10.5797	0.820306	0.000309249	0.00358903
1434481_at	BI695596	---	RIKEN cDNA 4121402D02 gene	4121402D02Rik	---	74026	7.09618	7.01068	7.14155	7.47381	7.53884	8.25509	1.63502	0.000309244	0.0035908
1422123_s_at	NM_011926	Mm.322502	CEA-related cell adhesion molecule 1 /// CEA-related cell adhesion molecule 2	Ceacam1 /// Ceacam2	ENSMUSG00000054385 /// ENSMUSG00000074272	26365 /// 26367	7.68349	7.6766	7.6398	7.21809	7.34101	6.77523	0.688647	0.000310977	0.00360724
1452070_at	AK010701	Mm.280594	death effector domain-containing DNA binding protein 2	Dedd2	---	67379	7.98806	8.15668	8.14721	7.72053	7.71626	7.61867	0.753638	0.000311754	0.0036144
1453156_s_at	BE283373	Mm.246127	zinc binding alcohol dehydrogenase, domain containing 1	Zadh1	ENSMUSG00000072946	77219	7.12485	6.86642	6.91149	7.47204	7.409	7.54724	1.42747	0.000312513	0.0036195
1425525_a_at	AF089751	Mm.290884	purinergic receptor P2X, ligand-gated ion channel 4	P2rx4	ENSMUSG00000029470	18438	6.83693	6.58257	6.68912	7.26216	7.18161	7.24576	1.44277	0.000312487	0.00362105
1426565_at	BE980124	Mm.275742	insulin-like growth factor I receptor	Igf1r	---	16001	7.00858	6.92848	6.98351	7.42525	7.23965	7.50615	1.33738	0.000313182	0.0036254
1427294_a_at	BB406585	Mm.253403	RIKEN cDNA 1810073N04 gene	1810073N04Rik	ENSMUSG00000061306	72055	9.25012	9.13664	9.32345	9.6282	9.49288	10.2346	1.48673	0.000314228	0.00363566
1418677_at	NM_013456	Mm.5316	actinin alpha 3	Actn3	---	11474	9.48188	9.54923	9.29227	9.16701	9.11012	8.88128	0.764541	0.000314602	0.00363812
1426707_at	BC025647	Mm.246402	tubulin, gamma complex associated protein 3	Tubgcp3	---	259279	7.99061	7.90042	8.06252	8.41799	8.30399	8.61318	1.37744	0.000314953	0.00363848
1452032_at	BI687658	Mm.30039	protein kinase, cAMP dependent regulatory, type I, alpha	Prkar1a	ENSMUSG00000020612	19084	10.6399	10.5367	10.6183	10.941	10.8707	10.9375	1.24678	0.000314837	0.00363899
1450780_s_at	X58380	Mm.157190	high mobility group AT-hook 2	Hmga2	---	15364	5.51071	5.33933	5.38857	4.67022	4.86259	4.88102	0.660156	0.000315373	0.00364147
1421960_at	AF458089	Mm.71996	adenylate cyclase 3	Adcy3	---	104111	7.09743	7.24701	7.27814	7.73628	7.97681	7.59707	1.48763	0.000315538	0.00364153
1417162_at	BC004752	Mm.261182	transmembrane BAX inhibitor motif containing 1	Tmbim1	---	69660	7.23188	7.17058	7.2448	7.71494	7.52667	7.79335	1.38009	0.000317409	0.00366126
1451493_at	BC026372	Mm.102496	Nedd4 family interacting protein 1	Ndfip1	ENSMUSG00000024425	65113	9.93425	9.9379	10.0227	9.59938	9.6037	9.40754	0.746317	0.000318139	0.00366782
1452675_at	BB758922	Mm.275106	RNA binding motif protein 22	Rbm22	---	66810	9.25179	9.33302	9.38269	9.57058	9.6806	9.87298	1.30815	0.000318901	0.00367473
1430986_at	AK012154	Mm.28922	phenylalanyl-tRNA synthetase, beta subunit	Farsb	---	23874	7.76628	7.63895	7.61811	7.27348	7.32492	7.03581	0.727645	0.000321132	0.00369856
1433516_a_at	BE945188	Mm.30179	myeloma overexpressed 2	Myeov2	ENSMUSG00000073616	66915	11.4323	11.3995	11.5287	11.6539	11.6515	11.8332	1.19728	0.00032167	0.00370287
1428394_at	AK005293	Mm.389232	phytanoyl-CoA dioxygenase domain containing 1 /// leucine rich repeat containing 8A	Lrrc8a /// Phyhd1	ENSMUSG00000007476	227696 /// 241296	6.46121	6.12288	6.38146	6.83582	6.80517	6.96273	1.46578	0.000322775	0.00370994
1434442_at	BB667844	Mm.21965	DNA segment, Chr 5, ERATO Doi 593, expressed	D5Ertd593e	---	52331	3.73334	3.66079	3.8154	4.21177	4.02877	4.6173	1.47572	0.000322658	0.00371048
1426662_at	AJ006215	Mm.3820	cytidine monophospho-N-acetylneuraminic acid synthetase	Cmas	---	12764	10.8723	10.9706	10.893	11.3195	11.2662	11.1777	1.26965	0.000322648	0.00371226
1427277_at	BB137929	Mm.4645	sine oculis-related homeobox 1 homolog (Drosophila)	Six1	---	20471	4.07559	4.24329	4.32796	3.78286	3.48473	3.38981	0.643116	0.000324598	0.00372902
1437752_at	BB706377	Mm.302567	lin-28 homolog (C. elegans)	Lin28	---	83557	11.4869	11.4821	11.5244	11.7043	11.8141	12.1508	1.32171	0.000324901	0.00373061
1418012_at	BB221842	---	SH3-domain GRB2-like B1 (endophilin)	Sh3glb1	---	54673	7.57904	7.27677	7.42762	8.08968	7.8266	7.74642	1.37863	0.000327331	0.00375471
1426151_a_at	D29799	Mm.272264	syntaxin 3	Stx3	---	20908	6.83086	6.90495	6.935	7.21111	7.38268	7.56513	1.41395	0.000327498	0.00375473
1422619_at	NM_008903	Mm.317186	phosphatidic acid phosphatase 2a	Ppap2a	---	19012	10.2474	10.1657	10.309	10.6032	10.4668	10.5819	1.24001	0.000327223	0.00375537
1418637_at	BI456953	Mm.219460	ets variant gene 3	Etv3	ENSMUSG00000003382	27049	7.00113	6.81328	6.86502	7.45087	7.22205	7.49158	1.41241	0.000328816	0.00376793
1449630_s_at	AW491150	Mm.7445	MAP/microtubule affinity-regulating kinase 1	Mark1	---	226778	4.50795	4.30601	4.71093	5.32517	5.06095	5.04188	1.56914	0.00032923	0.00377077
1433659_at	BB503221	Mm.215389	Transformation related protein 53 binding protein 1	Trp53bp1	---	27223	8.45966	8.18368	8.35431	8.818	8.73364	8.67253	1.33093	0.000329496	0.00377191
1438992_x_at	AV314773	Mm.641	activating transcription factor 4	Atf4	ENSMUSG00000042406	11911	12.0118	11.8914	11.7917	11.7417	11.6353	11.529	0.833368	0.000333782	0.00381906
1416960_at	NM_024256	Mm.259	beta-1,3-glucuronyltransferase 3 (glucuronosyltransferase I)	B3gat3	---	72727	7.77543	7.76883	7.85764	8.23871	8.16329	8.37638	1.37528	0.000333958	0.00381914
1420636_a_at	NM_023173	Mm.34365	dual specificity phosphatase 12	Dusp12	ENSMUSG00000026659	80915	10.4252	10.2951	10.4317	10.0054	10.0936	9.964	0.780101	0.000334801	0.00382492
1448663_s_at	NM_138656	Mm.28146	mevalonate (diphospho) decarboxylase	Mvd	---	192156	8.55587	8.55443	8.52979	8.91749	8.8625	8.95027	1.2871	0.000334681	0.00382548
1425338_at	BB224034	Mm.38009	phospholipase C, beta 4	Plcb4	---	18798	6.60023	6.52007	6.72232	6.11842	5.99131	6.29389	0.717433	0.000337894	0.00385831
1426510_at	AW537824	Mm.136458	saccharopine dehydrogenase (putative)	Sccpdh	---	109232	7.43841	7.36388	7.5677	7.91474	7.78787	7.97236	1.35221	0.000340101	0.00387962
1434901_at	BB484975	Mm.262466	zinc finger and BTB domain containing 2	Zbtb2	---	381990	9.45356	9.46481	9.45907	9.04538	9.11313	8.92194	0.742126	0.000340025	0.00388069
1435369_at	BM244352	---	FAST kinase domains 5	Fastkd5	---	380601	9.91395	9.79272	9.76329	9.50178	9.56106	9.30471	0.776948	0.000340872	0.00388451
AFFX-GapdhMur/M32599_M_at	AFFX-GapdhMur/M32599_M	Mm.309092	glyceraldehyde-3-phosphate dehydrogenase	Gapdh	---	14433	14.3387	14.3345	14.3435	14.4217	14.4348	14.4822	1.07734	0.000340858	0.0038863
1417295_at	NM_054081	Mm.212577	metastasis associated 1	Mta1	ENSMUSG00000021144	116870	8.97453	8.87864	9.00198	9.31642	9.16038	9.68624	1.36331	0.000341271	0.0038871
1426083_a_at	L16846	Mm.272183	B-cell translocation gene 1, anti-proliferative	Btg1	---	12226	9.70826	9.67401	9.77922	10.1402	10.1546	10.0229	1.30948	0.000341453	0.00388722
1433520_at	BI412871	Mm.288741	SREBF chaperone	Scap	---	235623	9.61769	9.38354	9.61621	9.92416	9.75424	10.2427	1.35784	0.000341762	0.00388878
1419206_at	BC019402	Mm.3689	CD37 antigen	Cd37	ENSMUSG00000030798	12493	8.1209	8.1044	8.00494	7.56831	7.77019	7.58597	0.740988	0.000343979	0.00391009
1451458_at	BC019745	Mm.329776	transmembrane protein 2	Tmem2	ENSMUSG00000024754	83921	9.81741	9.63062	9.52393	9.50412	9.221	9.22081	0.789376	0.000343937	0.00391157
1433855_at	BF462185	Mm.259315	4-aminobutyrate aminotransferase	Abat	---	268860	5.6418	5.72775	5.45287	6.30294	6.04417	6.11549	1.46983	0.000347247	0.00394526
1421223_a_at	NM_013471	Mm.259702	annexin A4	Anxa4	---	11746	8.36883	8.42281	8.38779	8.77649	8.80817	8.75607	1.30785	0.000347744	0.00394893
1435970_at	AU035920	Mm.9001	nemo like kinase	Nlk	---	18099	10.2776	10.2395	10.18	10.6481	10.4836	10.4936	1.23996	0.000349433	0.00396613
[truncated: 2,586 more rows]
