# Supplementary material for: A mouse embryonic stem cell bank for inducible overexpression of human chromosome 21 genes
Source: Genome Biol. 2010 Jun 22;11(6):R64. doi: 10.1186/gb-2010-11-6-r64 (PMC2911112; doi:10.1186/gb-2010-11-6-r64)
Supplement: Additional file 12 — Complete list of differentially expressed genes following the overexpression of Sim2, one of the effective genes. [file gb-2010-11-6-r64-S12.XLS]

## Sheet: Sheet1
Probe Set ID	Representative Public ID	UniGene ID	Gene Title	'Gene Symbol'	Ensembl	Entrez Gene	SIM2_A7_T0.CEL	SIM2_A6_T0.CEL	SIM2_B8_T0.CEL	SIM2_A6_T39.CEL	SIM2_A7_T39.CEL	SIM2_B8_T39.CEL	ratio(t39/t0)	p val	fdr
1438630_x_at	AV260654	Mm.29815	methionine adenosyltransferase II, alpha	'Mat2a'	ENSMUSG00000053907	232087	11.1199	11.2844	11.1322	10.1154	10.0569	10.1112	0.472742	1.6901e-07	0.0015243
1428391_at	AK004767	Mm.281969	RAB3A interacting protein (rabin3)-like 1	'Rab3il1'	ENSMUSG00000024663	74760	6.51999	6.16942	6.74061	8.38524	8.64955	8.59261	4.2776	1.01841e-07	0.00153085
1434194_at	AV337593	Mm.256966	microtubule-associated protein 2	'Mtap2'	ENSMUSG00000015222	17756	4.62934	4.03545	4.21671	6.11433	6.06288	5.94379	3.39549	2.11203e-07	0.00158736
1415996_at	AF173681	Mm.410189	thioredoxin interacting protein	'Txnip'	ENSMUSG00000038393	56338	9.77245	9.54998	9.77706	10.915	10.9541	10.8859	2.33699	1.47636e-07	0.00166441
1447800_x_at	AV085634	---	---	'---'	---	---	8.51686	7.96926	8.38985	9.76746	9.34282	9.50376	2.37827	3.76209e-07	0.00188502
1426083_a_at	L16846	Mm.272183	B-cell translocation gene 1, anti-proliferative /// similar to myocardial vascular inhibition factor	'Btg1 /// LOC100047353'	ENSMUSG00000036478	100047353 /// 12226	9.68527	9.7442	10.0755	10.7657	10.8561	11.0887	2.09806	3.37e-07	0.00189963
1422470_at	NM_009760	Mm.378890	BCL2/adenovirus E1B interacting protein 1, NIP3	'Bnip3'	---	12176	11.2145	10.7832	11.0196	12.1685	12.1191	12.1567	2.2203	3.21166e-07	0.00206899
1436979_x_at	AV213382	Mm.276338	RNA binding motif protein 14	'Rbm14'	ENSMUSG00000006456	56275	11.1608	11.1168	11.2716	10.4211	10.2003	10.5244	0.574818	5.58607e-07	0.0020992
1447173_at	BB704012	Mm.229153	RIKEN cDNA E230002P03 gene	'E230002P03Rik'	---	320352	4.49037	4.36459	5.13129	6.44633	6.07253	7.14171	3.72523	9.69582e-08	0.00218617
1438386_x_at	BB470596	Mm.29815	methionine adenosyltransferase II, alpha	'Mat2a'	ENSMUSG00000053907	232087	10.6952	10.8863	10.8131	9.70695	9.81581	9.85762	0.498639	5.3523e-07	0.0021942
1456442_at	BG065737	Mm.281969	RAB3A interacting protein (rabin3)-like 1	'Rab3il1'	---	74760	3.0343	3.0343	2.973	4.23156	4.33246	4.2377	2.38499	4.99847e-07	0.00225406
1438976_x_at	BB272730	Mm.29815	methionine adenosyltransferase II, alpha	'Mat2a'	ENSMUSG00000053907	232087	10.414	10.7048	10.69	9.49845	9.5113	9.43519	0.462142	7.67434e-07	0.00266211
1425133_s_at	BC020147	Mm.281969	RAB3A interacting protein (rabin3)-like 1	'Rab3il1'	ENSMUSG00000024663	74760	6.20795	6.1816	6.50148	7.90734	8.1941	8.25015	3.54765	6.15455e-08	0.0027754
1426413_at	BM116592	Mm.4636	neurogenic differentiation 1	'Neurod1'	ENSMUSG00000034701	18012	7.59617	7.34445	7.39606	9.18055	8.6573	8.68699	2.64333	1.20639e-06	0.00286328
1427081_at	BB246700	Mm.254286	RIKEN cDNA A630072M18 gene	'A630072M18Rik'	ENSMUSG00000046209	320770	5.88616	5.98218	6.19174	4.68386	4.68506	4.90262	0.416906	1.47175e-06	0.00288558
1430238_at	AK006984	Mm.272794	glutamic-oxaloacetic transaminase 1-like 1	'Got1l1'	ENSMUSG00000039720	76615	6.69173	6.44283	6.42891	8.13912	7.87283	8.05889	2.83889	1.28995e-06	0.00290851
1460671_at	BI219063	Mm.1090	glutathione peroxidase 1	'Gpx1'	---	14775	12.5482	12.5681	12.3898	11.8865	11.6648	11.3406	0.550006	9.15306e-07	0.00294827
1448237_x_at	NM_008492	Mm.9745	lactate dehydrogenase B	'Ldhb'	ENSMUSG00000030246	16832	9.77943	9.89892	10.6843	10.5579	11.0506	11.6358	1.95692	1.05466e-06	0.0029725
1436536_at	AW108488	Mm.40228	exocyst complex component 3-like	'Exoc3l'	ENSMUSG00000043251	277978	7.64558	8.38394	7.65678	6.51844	6.80803	6.01048	0.370904	1.12628e-06	0.00298762
1415997_at	AF173681	Mm.410189	thioredoxin interacting protein	'Txnip'	ENSMUSG00000038393	56338	9.55191	9.25606	9.16601	10.4861	10.4277	10.631	2.30806	1.46506e-06	0.00300304
1416183_a_at	NM_008492	Mm.9745	lactate dehydrogenase B	'Ldhb'	ENSMUSG00000030246	16832	10.371	10.3218	11.0257	11.134	11.5307	12.1083	2.04216	1.20326e-06	0.00301449
1456069_at	BM117918	Mm.94371	dystrobrevin alpha	'Dtna'	---	13527	2.42392	2.57268	3.27738	3.59222	3.62043	4.33184	2.13057	1.63628e-06	0.0030745
1433576_at	BG065061	Mm.29815	methionine adenosyltransferase II, alpha	'Mat2a'	ENSMUSG00000053907	232087	9.90028	10.5111	10.3813	8.8912	9.35186	8.90342	0.434538	1.77636e-06	0.00308097
1455235_x_at	AV216324	Mm.9745	lactate dehydrogenase B	'Ldhb'	ENSMUSG00000030246	16832	10.1261	10.2849	11.1014	11.024	11.4799	12.004	2.00735	1.45827e-06	0.00313146
1422768_at	BG920261	Mm.260545	synaptotagmin binding, cytoplasmic RNA interacting protein	'Syncrip'	---	56403	9.70594	9.69034	9.03017	8.28948	7.79389	7.73206	0.349965	1.04856e-06	0.00315233
1455686_at	BB077342	---	---	'---'	---	---	4.23196	4.11373	4.10578	5.59742	6.12887	5.51184	3.08964	1.77091e-06	0.00319437
1426412_at	BM116592	Mm.4636	neurogenic differentiation 1	'Neurod1'	ENSMUSG00000034701	18012	7.6164	7.83354	7.57358	9.1418	8.98296	8.66594	2.40972	2.26763e-06	0.00329867
1460359_at	AK004598	Mm.67949	armadillo repeat containing, X-linked 3 /// hypothetical protein LOC100044266	'Armcx3 /// LOC100044266'	ENSMUSG00000049047	100044266 /// 71703	4.10644	3.78645	4.27711	5.40918	5.27595	5.33407	2.45181	2.46583e-06	0.00336959
1437874_s_at	AV225808	Mm.27816	hexosaminidase B	'Hexb'	ENSMUSG00000021665	15212	10.4029	10.2223	10.5851	11.2147	11.36	11.3583	1.88822	2.25202e-06	0.00338516
1428306_at	AK017926	Mm.21697	DNA-damage-inducible transcript 4	'Ddit4'	ENSMUSG00000020108	74747	10.5187	10.4223	10.4636	11.2724	11.6011	11.439	1.97204	2.41756e-06	0.00340687
1437666_x_at	AW551908	Mm.331	ubiquitin C	'Ubc'	ENSMUSG00000008348	22190	10.6994	10.6899	11.0508	11.5403	11.6295	11.7665	1.78378	2.05518e-06	0.00343253
1459835_s_at	BB414617	Mm.27897	DnaJ (Hsp40) homolog, subfamily A, member 1	'Dnaja1'	ENSMUSG00000028410	15502	9.56416	9.91077	10.289	8.65342	8.61876	8.97477	0.447478	2.13823e-06	0.00344369
1449024_a_at	U07631	Mm.2284	hexosaminidase A	'Hexa'	ENSMUSG00000025232	15211	8.92104	9.05389	8.82734	10.2871	10.7257	9.73342	2.54594	2.23838e-06	0.00348067
1428224_at	AV101245	Mm.426680	heterogeneous nuclear ribonucleoprotein D-like	'Hnrpdl'	---	50926	8.19923	8.63908	8.84058	7.1472	7.44663	7.66222	0.453902	2.74262e-06	0.0036376
1456379_x_at	BB038556	Mm.292560	delta/notch-like EGF-related receptor	'Dner'	ENSMUSG00000036766	227325	2.85828	2.59412	3.07283	4.32479	4.21233	5.69089	3.99089	2.99227e-06	0.00374824
1457825_x_at	BB515151	Mm.20948	transcobalamin 2	'Tcn2'	ENSMUSG00000020432	21452	6.74711	6.90377	7.11655	8.20724	8.32681	8.17425	2.50481	2.98615e-06	0.00384744
1420499_at	NM_008102	Mm.10651	GTP cyclohydrolase 1	'Gch1'	ENSMUSG00000037580	14528	5.77578	5.69585	5.59377	6.71882	7.03623	6.62932	2.16823	3.42372e-06	0.00417277
1460180_at	NM_010422	Mm.27816	hexosaminidase B	'Hexb'	ENSMUSG00000021665	15212	9.70865	9.28359	9.66396	10.5601	10.5506	10.6822	2.07882	4.26747e-06	0.00481104
1456566_x_at	BB730281	Mm.276338	RNA binding motif protein 14	'Rbm14'	ENSMUSG00000006456	56275	10.8913	10.9045	11.1289	10.2183	9.93579	10.2724	0.563478	4.18913e-06	0.00484382
1422660_at	AY052560	---	similar to RNA binding motif protein 3	'LOC100043257'	---	100043257	12.4964	12.4394	12.2265	11.9521	11.7372	11.6212	0.652559	4.44977e-06	0.00489421
1451385_at	BC010826	Mm.212991	RIKEN cDNA 2310056P07 gene	'2310056P07Rik'	ENSMUSG00000003955	70186	11.3515	11.1677	11.1974	12.0121	12.0795	11.9534	1.71698	4.15187e-06	0.00492707
1416617_at	NM_080575	Mm.7044	acyl-CoA synthetase short-chain family member 1	'Acss1'	ENSMUSG00000027452	68738	5.6972	5.62572	6.0751	6.84353	7.50603	7.60218	2.9257	4.74119e-06	0.00509057
1450569_a_at	NM_019869	Mm.276338	RNA binding motif protein 14	'Rbm14'	ENSMUSG00000006456	56275	9.46501	10.1008	10.153	8.57358	9.1342	9.04999	0.505451	6.88582e-06	0.00517527
1417956_at	NM_007702	Mm.449	cell death-inducing DNA fragmentation factor, alpha subunit-like effector A	'Cidea'	ENSMUSG00000024526	12683	5.18935	5.36051	5.03311	6.84413	6.31777	6.58799	2.67615	7.12328e-06	0.00518104
1417707_at	NM_133898	Mm.279932	RIKEN cDNA B230342M21 gene	'B230342M21Rik'	ENSMUSG00000041132	100637	3.60627	3.49972	4.02203	4.67018	4.60919	4.89348	2.02592	7.48659e-06	0.00519397
1447936_at	AA939619	Mm.270874	RIKEN cDNA 2410006H16 gene	'2410006H16Rik'	---	69221	10.4533	10.2091	10.7479	11.1237	11.4441	11.7338	1.97532	6.34459e-06	0.00520199
1423795_at	AY034062	Mm.257276	splicing factor proline/glutamine rich (polypyrimidine tract binding protein associated) /// similar to PTB-associated splicing factor	'LOC100045887 /// Sfpq'	ENSMUSG00000028820	100045887 /// 71514	11.2316	11.7057	11.7857	10.6587	10.8156	10.7642	0.568138	7.05912e-06	0.00521854
1417516_at	NM_007837	Mm.110220	DNA-damage inducible transcript 3	'Ddit3'	ENSMUSG00000025408	13198	8.15101	7.78979	7.43243	9.03936	9.18403	9.04231	2.5106	6.72858e-06	0.00523147
1448200_at	NM_015749	Mm.20948	transcobalamin 2	'Tcn2'	ENSMUSG00000020432	21452	7.05327	6.97792	7.23088	8.25518	8.47373	8.41141	2.46242	6.16014e-06	0.00524135
1434499_a_at	AV219418	Mm.9745	lactate dehydrogenase B	'Ldhb'	ENSMUSG00000030246 /// ENSMUSG00000045104	16832	9.7632	10.0681	11.0036	10.5568	11.3029	11.702	1.90318	6.28093e-06	0.00524516
1416023_at	NM_010174	Mm.388886	fatty acid binding protein 3, muscle and heart	'Fabp3'	ENSMUSG00000028773 /// ENSMUSG00000056366	14077	9.90543	9.62745	10.0579	10.5946	10.9872	11.1862	2.12156	6.87011e-06	0.00525098
1448513_a_at	BC007190	Mm.282556	Niemann Pick type C2	'Npc2'	ENSMUSG00000021242	67963	10.7754	10.4604	11.2665	11.3845	11.1485	12.1137	1.64516	5.47711e-06	0.00525512
1435445_at	AV377237	Mm.392269	cyclin T2	'Ccnt2'	---	72949	7.88777	7.45157	7.88734	8.72657	8.68416	9.10399	2.15417	7.46906e-06	0.00526277
1422909_at	AU022584	Mm.173953	structural maintenance of chromosomes 6	'Smc6'	---	67241	6.3106	6.05171	6.07542	5.40203	5.11756	5.05788	0.516673	7.82005e-06	0.00526336
1450629_at	AV114522	Mm.33207	LIM domain and actin binding 1	'Lima1'	ENSMUSG00000023022	65970	8.08823	7.76524	8.32291	9.10201	9.08455	9.97227	2.55053	5.15122e-06	0.00527942
1449324_at	BM234652	Mm.387108	ERO1-like (S. cerevisiae)	'Ero1l'	ENSMUSG00000021831	50527	9.50602	9.25467	9.65961	10.2121	10.305	10.4666	1.81735	8.21186e-06	0.0052902
1456698_s_at	BB711246	Mm.426680	heterogeneous nuclear ribonucleoprotein D-like	'Hnrpdl'	---	50926	10.2158	10.5045	10.4878	9.35772	9.56814	9.83773	0.570495	5.39732e-06	0.00529113
1456735_x_at	BB458645	Mm.233031	acid phosphatase-like 2	'Acpl2'	ENSMUSG00000043587	235534	4.20451	4.69148	5.14275	6.65968	6.39171	6.31806	3.66391	6.69629e-06	0.0052977
1436619_at	BG069496	Mm.415319	RIKEN cDNA D630045M09 gene	'D630045M09Rik'	---	432777	9.91854	9.5753	9.63779	8.76464	8.03038	8.71443	0.439801	6.00799e-06	0.00531236
1417343_at	AB032010	Mm.208287	FXYD domain-containing ion transport regulator 6	'Fxyd6'	ENSMUSG00000066705	59095	9.67271	9.47376	10.0179	10.3371	10.6705	11.161	2.02857	5.08268e-06	0.00533032
1423489_at	BC021914	Mm.277518	monocyte to macrophage differentiation-associated /// similar to monocyte to macrophage differentiation-associated	'LOC100047565 /// Mmd'	ENSMUSG00000003948	100047565 /// 67468	5.28025	5.17447	5.50636	6.55475	6.33406	6.40688	2.17328	7.81663e-06	0.00534077
1423671_at	AF370126	Mm.292560	delta/notch-like EGF-related receptor	'Dner'	ENSMUSG00000036766	227325	4.05882	3.77118	4.14798	5.18382	5.37258	6.48188	3.41903	6.16005e-06	0.00534207
1437527_x_at	AV318494	Mm.1639	myeloid cell leukemia sequence 1	'Mcl1'	ENSMUSG00000038612	17210	11.0682	10.6938	10.8011	11.6382	11.373	11.5868	1.60325	7.46399e-06	0.00534268
1424951_at	BC015459	Mm.18814	BAI1-associated protein 2-like 1	'Baiap2l1'	---	66898	5.55049	5.43145	5.54697	6.57511	6.51732	6.4446	2.0067	8.06006e-06	0.00534513
1456702_x_at	BB488978	Mm.29815	methionine adenosyltransferase II, alpha	'Mat2a'	ENSMUSG00000053907	232087	10.4458	10.6951	10.5647	9.54978	9.474	9.7025	0.505483	5.34391e-06	0.00535519
1415772_at	BF118393	Mm.154378	nucleolin	'Ncl'	---	17975	8.93304	8.94858	9.43691	8.12062	8.0785	8.41141	0.535927	8.19595e-06	0.00535647
1418025_at	NM_011498	Mm.2436	basic helix-loop-helix domain containing, class B2	'Bhlhb2'	ENSMUSG00000030103	20893	8.88175	8.08199	8.79401	9.68527	9.86777	10.4335	2.76968	8.79816e-06	0.00536153
1451191_at	BC018397	Mm.4757	cellular retinoic acid binding protein II	'Crabp2'	ENSMUSG00000004885	12904	7.69142	7.51868	7.80934	8.8482	8.66618	8.70874	2.10339	5.71861e-06	0.00537252
1452124_at	BB628935	Mm.235960	ankyrin 3, epithelial	'Ank3'	ENSMUSG00000069601	11735	5.38443	5.26021	5.859	6.951	6.89349	6.79714	2.66007	6.68371e-06	0.00538218
1432827_x_at	BI653033	Mm.331	ubiquitin C	'Ubc'	ENSMUSG00000008348	22190	11.2433	11.246	11.5971	11.9693	12.1475	12.1297	1.65618	8.63521e-06	0.0054084
1455948_x_at	AV009181	Mm.42226	matrilin 3	'Matn3'	ENSMUSG00000020583	17182	3.15799	2.94559	3.15634	5.05079	4.46954	4.13082	2.85142	5.9974e-06	0.00540906
1450770_at	BC023359	Mm.318710	RIKEN cDNA 3632451O06 gene	'3632451O06Rik'	---	67419	5.69168	5.7125	5.79283	7.11077	7.37062	6.73247	2.58276	9.00348e-06	0.00541349
1422148_at	NM_010770	Mm.42226	matrilin 3	'Matn3'	ENSMUSG00000020583	17182	5.80058	5.37316	5.04101	6.68207	6.89794	6.49392	2.48577	8.76448e-06	0.00541417
1423078_a_at	AK005441	Mm.30119	sterol-C4-methyl oxidase-like	'Sc4mol'	ENSMUSG00000031604	66234	9.33178	9.38792	9.57572	10.1113	10.1656	10.5201	1.7851	8.58054e-06	0.00544985
1419700_a_at	NM_008935	Mm.6250	prominin 1	'Prom1'	ENSMUSG00000029086	19126	5.4837	4.97738	5.65185	6.49184	6.61276	7.22981	2.70116	5.9846e-06	0.00550767
1455898_x_at	BB414515	Mm.395108	solute carrier family 2 (facilitated glucose transporter), member 3	'Slc2a3'	ENSMUSG00000003153	20527	11.3072	11.6692	11.576	11.9651	12.3907	12.0435	1.53645	1.01069e-05	0.00562681
1436349_at	BI408855	Mm.259293	RIKEN cDNA 2700094K13 gene	'2700094K13Rik'	ENSMUSG00000076437	72657	12.1433	12.0706	11.9217	11.5306	11.4473	11.0162	0.612341	9.5043e-06	0.00563942
1454964_at	BM210917	Mm.28427	cDNA sequence BC021395	'BC021395'	ENSMUSG00000040446	225283	9.83219	9.7724	9.30933	10.529	10.608	9.99169	1.6701	9.66792e-06	0.00566201
1424802_a_at	AW536179	Mm.30927	RIKEN cDNA 3300001P08 gene	'3300001P08Rik'	ENSMUSG00000020863	67684	11.0728	11.1871	11.0761	10.3629	10.333	10.6281	0.632536	1.00524e-05	0.0056664
1451461_a_at	BC008184	Mm.7729	aldolase 3, C isoform	'Aldoc'	ENSMUSG00000017390	11676	8.80489	8.37834	8.78592	9.58428	9.9965	10.0875	2.41709	9.81467e-06	0.00567426
1418188_a_at	AF146523	Mm.298256	Metastasis associated lung adenocarcinoma transcript 1 (non-coding RNA)	'Malat1'	---	72289	4.96186	4.82764	5.50713	5.96053	5.84324	6.97293	2.26069	9.97685e-06	0.00569501
1448812_at	NM_016677	Mm.313619	hippocalcin-like 1	'Hpcal1'	ENSMUSG00000071379	53602	8.53669	8.81984	8.79174	9.57723	9.61733	9.70313	1.89198	1.06106e-05	0.00569627
1451416_a_at	BC026422	Mm.41964	transglutaminase 1, K polypeptide	'Tgm1'	ENSMUSG00000022218	21816	9.15745	9.50866	9.67405	8.36073	8.40978	8.51611	0.496896	1.05368e-05	0.00572478
1424683_at	BC019494	Mm.25311	RIKEN cDNA 1810015C04 gene	'1810015C04Rik'	ENSMUSG00000022270	66270	6.38733	6.32259	7.08421	7.70213	7.78342	8.02894	2.38838	1.04953e-05	0.00577176
1434446_at	BM206023	Mm.440959	RIKEN cDNA D630014A15 gene	'D630014A15Rik'	---	319666	4.54098	4.44779	5.58807	6.31685	6.26205	6.49332	2.93804	1.23334e-05	0.00624917
1439109_at	AV378320	Mm.266831	coiled-coil domain containing 68	'Ccdc68'	ENSMUSG00000038903	381175	4.31906	4.06051	4.56031	5.37277	5.13988	5.41428	1.99881	1.23091e-05	0.00630771
1438750_at	BB425841	Mm.441588	Transcribed locus	'---'	---	---	8.58313	8.81821	8.51282	7.74688	7.64084	7.43826	0.492358	1.26792e-05	0.006353
1434205_at	BM247370	Mm.240396	protein phosphatase 2, regulatory subunit B (B56), gamma isoform	'Ppp2r5c'	---	26931	7.02888	7.18997	8.03582	8.63185	8.32203	9.00295	2.39477	1.2259e-05	0.00635423
1426519_at	AI314028	Mm.2212	procollagen-proline, 2-oxoglutarate 4-dioxygenase (proline 4-hydroxylase), alpha 1 polypeptide	'P4ha1'	ENSMUSG00000019916	18451	6.90934	6.76187	6.83329	8.04403	7.62239	7.83158	2.00301	1.21448e-05	0.00636826
1420502_at	NM_009121	Mm.2734	spermidine/spermine N1-acetyl transferase 1	'Sat1'	ENSMUSG00000025283	20229	10.3175	10.212	10.3014	10.931	10.8187	11.1724	1.6272	1.21434e-05	0.00644242
1434447_at	BG060788	Mm.86844	met proto-oncogene	'Met'	---	17295	5.19298	4.8427	6.10855	6.15619	5.94012	7.05517	2.00557	1.37753e-05	0.00667952
1422476_at	NM_023065	Mm.30241	interferon gamma inducible protein 30	'Ifi30'	ENSMUSG00000031838	65972	9.00479	8.65429	8.89429	9.90076	10.3525	9.86178	2.35374	1.37161e-05	0.0067231
1450851_at	AK004644	Mm.2654	WD repeat domain 1	'Wdr1'	ENSMUSG00000005103	22388	10.3305	10.7342	10.6552	9.78922	10.0453	9.90095	0.633456	1.36908e-05	0.00678446
1415897_a_at	BI150149	Mm.14796	microsomal glutathione S-transferase 1	'Mgst1'	ENSMUSG00000008540	56615	5.65396	4.78222	5.37807	6.61099	6.2437	6.50298	2.29204	1.42455e-05	0.00683404
1423255_at	BI154058	Mm.371615	ATPase, H+ transporting, lysosomal V1 subunit G1	'Atp6v1g1'	ENSMUSG00000039105	66290	10.6499	10.46	10.4001	11.1273	10.972	11.0828	1.47444	1.50052e-05	0.00712274
1433507_a_at	BE553881	Mm.423228	high mobility group nucleosomal binding domain 2 /// similar to Hmgn2 protein	'Hmgn2 /// LOC100039489'	ENSMUSG00000003038 /// ENSMUSG00000070713	100039489 /// 15331	12.605	12.7835	12.9019	12.2179	12.3079	12.3632	0.724072	1.52988e-05	0.00718643
1442003_at	BF537922	Mm.138453	Mus musculus, clone IMAGE:4219318, mRNA	'---'	---	---	6.23403	5.97914	6.37593	7.30322	7.16935	7.21805	2.0576	1.56345e-05	0.00726843
1452514_a_at	X65997	Mm.247073	kit oncogene	'Kit'	ENSMUSG00000005672	16590	8.10409	8.3481	8.88261	8.95141	9.23277	9.63639	1.77724	1.59657e-05	0.00727243
1423488_at	BC021914	Mm.277518	monocyte to macrophage differentiation-associated	'Mmd'	ENSMUSG00000003948	67468	5.88022	5.76658	5.98278	7.024	6.76627	6.7357	1.96478	1.58553e-05	0.00729585
1456381_x_at	AV274748	Mm.1639	myeloid cell leukemia sequence 1	'Mcl1'	ENSMUSG00000038612	17210	10.6301	10.3869	10.5629	11.2652	11.183	11.0944	1.57828	1.667e-05	0.0074429
1422507_at	NM_007793	Mm.6095	cystatin B	'Cstb'	ENSMUSG00000005054	13014	10.0438	9.95508	10.3321	10.694	10.7567	11.0348	1.64667	1.65654e-05	0.00747018
1431701_a_at	AK006269	Mm.28015	PDZ domain containing 1	'Pdzk1'	---	59020	4.80018	5.19159	5.46521	5.84347	6.14661	6.43187	1.98461	1.72888e-05	0.00764351
1454018_at	AK014829	Mm.126976	tousled-like kinase 2 (Arabidopsis)	'Tlk2'	ENSMUSG00000020694	24086	8.05381	8.07472	7.87	7.16352	6.95779	6.97405	0.512658	1.83685e-05	0.00788883
1434277_a_at	BG069663	Mm.191894	yippee-like 2 (Drosophila)	'Ypel2'	---	77864	7.58255	7.19692	7.20135	8.43481	8.20092	8.43404	2.05364	1.83675e-05	0.00796424
1432466_a_at	AK019319	Mm.305152	apolipoprotein E	'Apoe'	ENSMUSG00000002985	11816	11.247	10.9039	10.9465	11.7593	11.708	11.9778	1.73877	1.87541e-05	0.00797844
1436799_at	BB386177	Mm.441158	ecto-NOX disulfide-thiol exchanger 1	'Enox1'	ENSMUSG00000022012	239188	9.58783	9.68119	9.44764	8.9127	8.70175	8.57302	0.559616	1.8336e-05	0.00802777
1431160_x_at	AW543121	Mm.379781	RIKEN cDNA 6030426L16 gene /// similar to development and differentiation enhancing factor 2	'6030426L16Rik /// LOC100043371'	ENSMUSG00000059229	100043371 /// 628850	5.92095	6.01265	6.24301	6.85084	7.01463	6.99198	1.86283	1.95685e-05	0.00824711
1444270_at	BB312129	Mm.131949	radial spokehead-like 3	'Rshl3'	ENSMUSG00000039552	212892	3.98884	4.1896	4.1392	3.11203	3.44207	3.0918	0.541345	2.02674e-05	0.00830869
1435308_at	AU067636	Mm.39101	fucosyltransferase 9	'Fut9'	ENSMUSG00000055373	14348	6.55058	5.7754	7.15765	7.43791	7.62646	8.39495	2.60499	2.02334e-05	0.00837087
1442028_at	AI593864	Mm.340702	beta-1,4-N-acetyl-galactosaminyl transferase 2	'B4galnt2'	---	14422	5.14814	5.11326	4.62813	6.10417	6.11629	5.60451	1.97056	2.01542e-05	0.00841531
1430982_at	BF682801	Mm.391719	splicing factor, arginine/serine-rich 1 (ASF/SF2) /// similar to splicing factor, arginine/serine-rich 1 (splicing factor 2, alternate splicing factor)	'LOC100048559 /// Sfrs1'	ENSMUSG00000018379	100048559 /// 110809	11.1233	11.6151	11.7033	10.6381	10.6492	10.9256	0.603215	2.09854e-05	0.00852557
1456567_x_at	BB000455	Mm.1568	granulin	'Grn'	ENSMUSG00000034708	14824	9.5472	9.48984	9.47029	10.3076	10.1174	10.2271	1.64293	2.11777e-05	0.00852687
1437880_at	AV273001	Mm.36349	ladybird homeobox 1 homolog (Drosophila) corepressor 1	'Lbxcor1'	ENSMUSG00000022245	207667	4.99029	5.2333	4.35321	4.19209	3.96265	3.55594	0.521658	2.16538e-05	0.00856559
1426913_at	AK014742	Mm.55075	lanosterol synthase	'Lss'	ENSMUSG00000033105	16987	6.14923	6.36316	6.44581	7.1947	7.45283	7.66579	2.17391	2.19378e-05	0.00860248
1444089_at	AV016275	Mm.123110	spectrin beta 2	'Spnb2'	ENSMUSG00000020315	20742	7.459	7.52916	7.0159	6.61945	6.53548	5.8825	0.505617	2.22045e-05	0.00863198
1428094_at	BB390704	Mm.486	lysosomal-associated membrane protein 2	'Lamp2'	ENSMUSG00000016534	16784	7.84822	7.64381	8.13538	8.67123	8.77973	9.02675	1.94053	2.43107e-05	0.0086322
1448648_at	NM_026667	Mm.258545	RIKEN cDNA 9130005N14 gene	'9130005N14Rik'	ENSMUSG00000029185	68303	4.64733	5.01477	4.52372	5.7753	5.74872	5.46622	1.92352	2.16417e-05	0.00863658
1431004_at	AI415741	---	similar to lysyl oxidase-like 2	'LOC100047339'	---	100047339	6.51801	6.55361	7.18156	8.18569	8.34244	7.99259	2.79562	2.62448e-05	0.00863877
1448318_at	NM_007408	Mm.381	adipose differentiation related protein	'Adfp'	ENSMUSG00000028494	11520	8.0313	7.72823	8.1771	8.9778	8.69068	8.99206	1.87835	2.417e-05	0.00865038
1420494_x_at	BC006680	Mm.331	ubiquitin C /// similar to Ubc protein	'LOC100048105 /// Ubc'	ENSMUSG00000008348	100048105 /// 22190	10.7617	10.9542	11.3119	11.5596	11.7384	11.7583	1.60775	2.34113e-05	0.00865356
1426440_at	AK009385	Mm.289653	dehydrogenase/reductase (SDR family) member 7	'Dhrs7'	ENSMUSG00000021094	66375	7.75251	7.51824	7.83254	8.78005	8.57361	8.65108	1.96014	2.38486e-05	0.00867299
1438201_at	AV290622	Mm.331489	protein phosphatase 2C, magnesium dependent, catalytic subunit	'Ppm2c'	---	381511	4.59415	4.39728	3.87186	5.36385	5.62415	4.87651	2.01731	2.29162e-05	0.00868408
1434905_at	BB610230	Mm.336856	NADH dehydrogenase (ubiquinone) 1 alpha subcomplex, 4-like 2	'Ndufa4l2'	ENSMUSG00000040280	407790	8.40849	8.53093	8.65766	9.66757	10.0359	9.35124	2.28294	2.62153e-05	0.00869249
1434206_s_at	BM247370	Mm.240396	protein phosphatase 2, regulatory subunit B (B56), gamma isoform	'Ppp2r5c'	---	26931	5.78756	5.5617	6.09098	6.52204	6.42979	7.03986	1.80647	2.33558e-05	0.00870437
1418208_at	NM_011040	Mm.2533	paired box gene 8	'Pax8'	ENSMUSG00000026976	18510	5.94005	5.96742	5.86467	4.83058	5.0578	5.04089	0.52025	2.83957e-05	0.0087109
1449210_at	BB499476	Mm.399906	insulin-like growth factor 2 mRNA binding protein 1	'Igf2bp1'	---	140486	9.19227	9.53743	9.32318	8.48561	8.55947	8.46878	0.557842	2.37681e-05	0.008714
1418649_at	BB284358	Mm.133037	EGL nine homolog 3 (C. elegans)	'Egln3'	ENSMUSG00000035105	112407	8.34971	8.41868	8.42209	9.21645	9.61444	9.09529	1.90293	2.82194e-05	0.00871613
1426395_s_at	BB379268	Mm.458184	eukaryotic translation initiation factor 3, subunit J /// similar to Eukaryotic translation initiation factor 3, subunit 1 alpha	'Eif3j /// LOC100042807 /// LOC100044332'	---	100042807 /// 100044332 /// 78655	9.0802	9.41078	9.17775	8.4496	8.53041	8.09716	0.553988	2.41652e-05	0.00871784
1438629_x_at	AV166504	Mm.1568	granulin	'Grn'	ENSMUSG00000034708	14824	10.1225	9.87094	9.88005	10.8148	10.4405	10.5833	1.57598	2.7472e-05	0.00872428
1430127_a_at	AK007904	Mm.333406	cyclin D2	'Ccnd2'	ENSMUSG00000000184	12444	7.00891	6.90955	5.88903	6.2281	5.99102	4.93106	0.541955	2.8078e-05	0.00873224
1418546_a_at	NM_029682	Mm.130952	Stam binding protein like 1	'Stambpl1'	ENSMUSG00000024776	76630	6.87163	6.70934	7.24102	7.93193	7.81337	8.05192	1.99641	2.61426e-05	0.00873259
1420911_a_at	NM_008594	Mm.1451	milk fat globule-EGF factor 8 protein	'Mfge8'	ENSMUSG00000030605	17304	9.62111	9.65459	9.77081	10.2828	10.2907	10.342	1.54059	2.28546e-05	0.00873412
1435727_s_at	C81400	Mm.33207	LIM domain and actin binding 1	'Lima1'	---	65970	7.96185	8.01331	8.67198	8.77743	9.30253	9.55672	2.01679	2.77897e-05	0.00876348
1429832_at	AK014665	Mm.371613	peptidyl prolyl isomerase H	'Ppih'	---	66101	8.33257	7.89135	7.807	6.85968	6.35216	7.06563	0.43417	2.7415e-05	0.00876794
1427308_at	BB644109	Mm.289682	disabled homolog 1 (Drosophila)	'Dab1'	ENSMUSG00000028519	13131	6.22759	6.20325	6.42525	5.30872	5.18573	5.54689	0.522292	2.33417e-05	0.00877163
1429377_at	AK010377	Mm.439560	RIKEN cDNA 2410004A20 gene	'2410004A20Rik'	ENSMUSG00000032214	66991	9.68766	9.80714	10.5093	10.6006	10.3538	11.3114	1.69575	2.68489e-05	0.00877356
1451628_a_at	BC021657	Mm.235960	ankyrin 3, epithelial	'Ank3'	ENSMUSG00000069601	11735	4.83525	5.22528	5.25025	5.82747	6.26044	5.96205	1.89214	2.80183e-05	0.0087742
1419493_a_at	BC002036	Mm.371590	tumor protein D52	'Tpd52'	ENSMUSG00000027506	21985	10.5323	10.344	10.6024	10.9661	11.1025	11.1548	1.50301	2.27683e-05	0.00877552
1460367_at	BC026853	Mm.390461	high mobility group box transcription factor 1	'Hbp1'	ENSMUSG00000002996	73389	9.46863	9.13237	9.29356	10.1183	9.99431	10.2639	1.78185	2.61412e-05	0.00879728
1452661_at	AK011596	Mm.28683	transferrin receptor	'Tfrc'	ENSMUSG00000022797	22042	11.6198	11.5892	11.6542	12.045	12.1521	12.1815	1.42048	2.73137e-05	0.00879794
1416926_at	AW495711	Mm.393018	transformation related protein 53 inducible nuclear protein 1	'Trp53inp1'	ENSMUSG00000028211	60599	11.0088	10.9877	10.7997	11.8371	11.5209	11.615	1.66076	2.72843e-05	0.00885171
1416344_at	NM_010685	Mm.486	lysosomal-associated membrane protein 2	'Lamp2'	ENSMUSG00000016534	16784	7.32501	6.8377	7.09425	8.16311	8.21996	8.18118	2.17289	2.61192e-05	0.00885598
1416808_at	X14480	Mm.4691	nidogen 1	'Nid1'	ENSMUSG00000005397	18073	9.29164	9.52924	9.81768	10.0641	10.3063	10.3458	1.62127	2.57862e-05	0.00887656
1415995_at	NM_009811	Mm.281379	caspase 6	'Casp6'	---	12368	7.04968	6.62801	7.09208	7.90149	7.66132	7.96111	1.89264	2.59881e-05	0.00887828
1428651_at	AK004187	Mm.392450	kelch-like 24 (Drosophila)	'Klhl24'	---	75785	7.4525	7.00697	7.39795	8.28128	8.25119	8.27627	1.99444	2.5432e-05	0.00889036
1434314_s_at	BQ177085	Mm.220334	RAB11 family interacting protein 5 (class I)	'Rab11fip5'	ENSMUSG00000051343	52055	5.92681	5.97015	6.22656	7.27846	6.92821	7.21785	2.1609	2.52488e-05	0.00889525
1437455_a_at	AW322026	Mm.272183	B-cell translocation gene 1, anti-proliferative /// similar to myocardial vascular inhibition factor	'Btg1 /// LOC100047353'	ENSMUSG00000036478	100047353 /// 12226	9.32758	9.56842	9.96189	10.2354	10.3715	10.4806	1.68459	2.56792e-05	0.00890773
1457038_at	BM201912	Mm.38378	Fras1 related extracellular matrix protein 2	'Frem2'	ENSMUSG00000037016	242022	4.81065	4.90068	4.74283	5.74424	6.50974	5.64139	2.27492	2.98112e-05	0.00908336
1416901_at	BC007190	Mm.282556	Niemann Pick type C2	'Npc2'	ENSMUSG00000021242	67963	10.5946	10.3506	11.1901	11.0966	11.1242	11.9693	1.61389	3.00486e-05	0.00909425
1436970_a_at	AA499047	Mm.4146	platelet derived growth factor receptor, beta polypeptide	'Pdgfrb'	ENSMUSG00000024620	18596	4.35585	4.54003	4.86315	6.44914	6.83315	5.71171	3.65635	3.05603e-05	0.00918744
1439259_x_at	BB458178	Mm.28771	abhydrolase domain containing 4	'Abhd4'	ENSMUSG00000040997	105501	9.90627	9.86862	9.74361	10.7286	10.458	10.4171	1.62257	3.15423e-05	0.00941986
1437032_x_at	BB780829	Mm.276338	RNA binding motif protein 14	'Rbm14'	ENSMUSG00000006456	56275	9.61302	9.72043	9.86814	8.87879	9.04136	9.03031	0.595063	3.2381e-05	0.00960672
1448154_at	NM_013864	Mm.26722	N-myc downstream regulated gene 2	'Ndrg2'	ENSMUSG00000004558	29811	8.20201	8.04493	8.43337	9.07068	9.253	9.32254	1.99612	3.26521e-05	0.00962384
1419030_at	BM234652	Mm.387108	ERO1-like (S. cerevisiae)	'Ero1l'	ENSMUSG00000021831	50527	8.70141	8.3338	8.70699	9.29838	9.33539	9.75541	1.86101	3.3215e-05	0.00972617
1420903_at	BQ176193	Mm.440929	ST6 (alpha-N-acetyl-neuraminyl-2,3-beta-galactosyl-1,3)-N-acetylgalactosaminide alpha-2,6-sialyltransferase 3	'St6galnac3'	---	20447	5.01236	5.1496	5.76959	6.50646	6.73655	6.47208	2.48277	3.34819e-05	0.00974106
1416343_a_at	NM_010685	Mm.486	lysosomal-associated membrane protein 2	'Lamp2'	ENSMUSG00000016534	16784	6.30971	6.1347	6.3754	7.14557	6.97031	7.26275	1.80644	3.44234e-05	0.00982484
1440831_at	AV324314	Mm.26147	BTB and CNC homology 1	'Bach1'	ENSMUSG00000025612	12013	8.82999	8.47751	9.08124	9.44902	9.23395	9.79864	1.62313	3.42845e-05	0.00984752
1416488_at	U95826	Mm.3527	cyclin G2	'Ccng2'	---	12452	8.17193	7.56786	8.0942	8.82428	8.82693	9.24376	2.0612	3.48433e-05	0.00988213
1434503_s_at	BB490768	Mm.486	lysosomal-associated membrane protein 2	'Lamp2'	ENSMUSG00000016534	16784	8.17784	8.08101	8.42333	8.87939	9.07756	9.23129	1.79073	3.70764e-05	0.00989326
1424917_a_at	BC025560	Mm.35817	WD repeat domain, phosphoinositide interacting 1	'Wipi1'	ENSMUSG00000041895	52639	5.22498	5.31388	5.23243	6.29497	6.47948	5.96974	2.00325	3.42302e-05	0.00989493
1438365_x_at	BB560429	Mm.197518	lysosomal-associated protein transmembrane 4B	'Laptm4b'	ENSMUSG00000022257	114128	9.7025	9.59808	8.89206	10.4796	10.2287	9.65225	1.65191	3.59869e-05	0.00989531
1436237_at	BE947764	Mm.130002	tetratricopeptide repeat domain 9	'Ttc9'	---	69480	4.89997	4.84618	5.62066	6.00397	5.99009	6.35364	2.00712	3.65073e-05	0.00991746
1429833_at	AK009303	Mm.250491	lymphocyte antigen 6 complex, locus G6E	'Ly6g6e'	ENSMUSG00000013766	70274	7.56417	7.07801	7.47012	8.27911	8.20182	8.61224	2.00923	3.63142e-05	0.00992479
1421014_a_at	BC023398	Mm.34608	citrate lyase beta like	'Clybl'	ENSMUSG00000025545	69634	7.51118	7.03669	6.9102	8.30553	8.09261	7.80217	1.88968	3.54589e-05	0.0099318
1422844_a_at	NM_027432	Mm.5110	WD repeat domain 77	'Wdr77'	ENSMUSG00000000561	70465	11.5058	12.0569	11.8761	10.9929	11.4969	11.1053	0.655048	3.76911e-05	0.00993964
1439853_at	BF581125	Mm.340702	beta-1,4-N-acetyl-galactosaminyl transferase 2	'B4galnt2'	ENSMUSG00000013418	14422	4.92241	5.14134	5.37302	6.25303	6.4774	6.11157	2.23607	3.70593e-05	0.00994756
1439435_x_at	BB411302	Mm.316355	phosphoglycerate kinase 1 /// predicted gene, EG668435	'EG668435 /// Pgk1'	ENSMUSG00000062070	18655 /// 668435	11.8535	11.6301	11.8067	12.2567	12.0853	12.4015	1.40125	3.59633e-05	0.00994947
1423946_at	BC024556	Mm.283968	PDZ and LIM domain 2	'Pdlim2'	ENSMUSG00000022090	213019	6.99389	7.24836	7.12255	8.17791	8.34091	7.87379	2.02928	3.68523e-05	0.00995122
1450957_a_at	BM232298	Mm.458013	sequestosome 1	'Sqstm1'	ENSMUSG00000015837	18412	10.3206	10.1798	10.4109	10.7836	10.9743	11.3002	1.65509	3.57797e-05	0.0099598
1425396_a_at	BC011474	Mm.293753	lymphocyte protein tyrosine kinase	'Lck'	ENSMUSG00000000409	16818	9.44074	9.24505	8.69036	8.4578	8.48218	7.71343	0.534445	3.53834e-05	0.00997258
1418734_at	U96752	---	expressed sequence BE136769	'BE136769'	---	497653	2.74183	2.38418	2.5795	3.58483	3.58779	3.1942	1.87605	3.75982e-05	0.00997348
1435671_at	BB526605	Mm.268180	mirror-image polydactyly gene 1 homolog (human)	'Mipol1'	---	73490	4.82671	4.80838	4.848	6.0544	6.27525	5.61887	2.27081	3.80662e-05	0.0099802
1450934_at	BM240314	Mm.260084	eukaryotic translation initiation factor 4A2	'Eif4a2'	ENSMUSG00000022884	13682	12.4285	12.2034	12.3458	12.7571	12.7448	12.8026	1.36122	3.91889e-05	0.0101565
1451146_at	BC004747	Mm.254997	zinc finger protein 386 (Kruppel-like)	'Zfp386'	ENSMUSG00000042063	56220	4.84428	5.00814	4.52592	4.17758	3.96437	3.75751	0.567355	3.90976e-05	0.0101914
1442514_a_at	BI660702	Mm.330522	elongation factor RNA polymerase II-like 3	'Ell3'	ENSMUSG00000027246	269344	7.14105	7.13512	6.68745	7.99325	8.3978	7.50595	1.98941	4.04624e-05	0.0103673
1448499_a_at	NM_007940	Mm.15295	epoxide hydrolase 2, cytoplasmic	'Ephx2'	ENSMUSG00000022040	13850	8.55778	7.9201	8.06305	9.20793	9.2526	9.29098	2.14334	4.0778e-05	0.0103892
1456243_x_at	BB374534	Mm.1639	myeloid cell leukemia sequence 1	'Mcl1'	ENSMUSG00000038612	17210	10.9953	10.6876	10.7874	11.4481	11.3303	11.44	1.50063	4.03814e-05	0.0104057
1436054_at	BM220028	Mm.37592	RIKEN cDNA 9130227C08Rik gene	'9130227C08Rik'	---	219094	6.54335	6.39987	7.22739	7.52856	7.55698	7.87616	1.92584	4.18336e-05	0.010539
1417695_a_at	BG064396	Mm.28099	sterol O-acyltransferase 1	'Soat1'	ENSMUSG00000026600	20652	7.3218	6.6337	7.23283	8.03039	7.65292	8.04613	1.80609	4.21111e-05	0.01055
1428791_at	BB183512	Mm.455813	ubiquitin-conjugating enzyme E2H	'Ube2h'	ENSMUSG00000039159	22214	6.55699	6.92152	7.40674	7.81997	8.40382	8.05094	2.25224	4.16641e-05	0.0105553
1417316_at	NM_025790	Mm.2125	thioesterase superfamily member 2	'Them2'	ENSMUSG00000006717	66834	8.59955	8.24457	8.05007	9.36611	9.37317	8.77801	1.84798	4.5777e-05	0.0106959
1426255_at	M20480	Mm.1956	neurofilament, light polypeptide	'Nefl'	ENSMUSG00000022055	18039	8.14636	8.13522	8.27117	6.83967	7.41164	6.78973	0.455991	4.30448e-05	0.0107243
1418704_at	NM_009113	Mm.6523	S100 calcium binding protein A13	'S100a13'	ENSMUSG00000042312	20196	6.09101	6.03182	6.07188	6.83008	7.0357	7.22054	1.96385	4.57062e-05	0.010735
1416332_at	NM_007705	Mm.17898	cold inducible RNA binding protein	'Cirbp'	---	12696	9.07268	9.16301	7.53615	8.341	8.20822	6.52097	0.537629	4.43689e-05	0.0107571
1422479_at	NM_019811	Mm.255026	acyl-CoA synthetase short-chain family member 2	'Acss2'	ENSMUSG00000027605	60525	7.04552	7.159	7.26799	7.89839	8.13786	8.20271	1.89617	4.5628e-05	0.0107727
1438036_x_at	BB748934	Mm.293063	expressed sequence AW061290	'AW061290'	ENSMUSG00000036368	381110	5.80141	6.10315	5.15826	5.12251	4.69123	3.98167	0.480951	4.66001e-05	0.0107766
1415863_at	NM_013507	Mm.185453	eukaryotic translation initiation factor 4, gamma 2	'Eif4g2'	ENSMUSG00000005610	13690	12.3369	12.6379	12.6148	11.9114	12.1899	11.834	0.686576	4.39834e-05	0.0107795
1450699_at	NM_009150	Mm.196558	selenium binding protein 1 /// hypothetical protein LOC100044204	'LOC100044204 /// Selenbp1'	ENSMUSG00000068874	100044204 /// 20341	4.97049	4.95303	4.84419	6.00395	6.37813	5.67647	2.17091	4.55057e-05	0.0108004
1423952_a_at	BC010337	Mm.289377	keratin 7	'Krt7'	ENSMUSG00000023039	110310	4.99768	5.28874	6.19562	6.05846	6.25043	6.98909	1.92229	4.36231e-05	0.0108087
1416422_a_at	BG796845	Mm.10508	Sjogren syndrome antigen B	'Ssb'	ENSMUSG00000068882	20823	8.76817	9.0669	9.262	8.16877	7.98817	8.27137	0.545578	4.43446e-05	0.0108093
1440427_at	BB127176	Mm.323066	expressed sequence BB124205	'BB124205'	---	101914	5.16185	5.14484	5.323	6.05461	6.12078	6.10891	1.84928	4.65044e-05	0.0108099
1437052_s_at	BB414515	Mm.395108	solute carrier family 2 (facilitated glucose transporter), member 3	'Slc2a3'	ENSMUSG00000003153	20527	12.273	12.5818	12.5948	12.8772	13.1478	12.9044	1.41332	4.38939e-05	0.0108164
1433691_at	BQ176864	Mm.24724	protein phosphatase 1, regulatory (inhibitor) subunit 3C	'Ppp1r3c'	---	53412	5.29936	4.67435	5.15826	5.96194	5.9371	6.46133	2.14999	4.49395e-05	0.0108372
1455065_x_at	BB777344	Mm.441522	glucosamine-6-phosphate deaminase 1 /// predicted gene, EG667410	'EG667410 /// Gnpda1'	ENSMUSG00000052102	26384 /// 667410	10.0667	10.3376	10.0614	10.6816	10.9328	10.5624	1.4858	4.54294e-05	0.0108394
1415948_at	BC027426	Mm.294885	cellular repressor of E1A-stimulated genes 1	'Creg1'	---	433375	5.93557	5.73975	5.84475	6.66528	6.79693	6.8384	1.91013	4.8565e-05	0.0108418
1432227_at	AK010638	Mm.445039	suppressor of variegation 3-9 homolog 1 (Drosophila)	'Suv39h1'	---	20937	7.26799	7.10909	6.95732	6.51993	6.1727	6.05005	0.550377	4.84963e-05	0.0108803
1456909_at	BF017016	---	similar to Glucose-6-phosphate isomerase (GPI) (Phosphoglucose isomerase) (PGI) (Phosphohexose isomerase) (PHI) (Neuroleukin) (NLK)	'LOC676974'	---	676974	7.41872	7.54448	7.99062	8.19931	8.3306	8.98297	1.81056	4.5414e-05	0.0108933
1451967_x_at	BC004096	Mm.251013	karyopherin (importin) beta 1	'Kpnb1'	ENSMUSG00000001440	16211	11.7687	12.4949	12.4373	11.3747	11.6458	11.3336	0.593837	4.84522e-05	0.0109247
1418836_at	AI195046	Mm.26928	quinolinate phosphoribosyltransferase	'Qprt'	---	67375	7.99762	7.81234	7.81265	8.84005	8.55663	8.71063	1.77723	4.76551e-05	0.0109643
1422506_a_at	NM_007793	Mm.6095	cystatin B	'Cstb'	ENSMUSG00000005054	13014	11.0948	11.0025	11.3798	11.7557	11.5237	11.9246	1.49171	4.84139e-05	0.010971
1421375_a_at	NM_011313	Mm.100144	S100 calcium binding protein A6 (calcyclin)	'S100a6'	ENSMUSG00000001025	20200	8.79674	8.8816	8.85502	8.04516	8.01263	7.48575	0.509526	4.82266e-05	0.0109837
1454725_at	BG069073	Mm.196598	transformer 2 alpha homolog (Drosophila)	'Tra2a'	ENSMUSG00000029817	101214	10.0211	10.5791	10.8877	9.51966	9.80838	9.90033	0.598969	4.80453e-05	0.010998
1416221_at	BI452727	Mm.182434	follistatin-like 1	'Fstl1'	---	14314	9.23267	9.28397	9.43845	9.96551	10.1153	10.0503	1.65648	4.98848e-05	0.0110815
1460409_at	AI987925	Mm.18522	carnitine palmitoyltransferase 1a, liver	'Cpt1a'	ENSMUSG00000024900	12894	8.75779	8.82625	8.79371	9.41297	9.71395	9.52697	1.69581	5.06606e-05	0.0111441
1436692_at	BB223643	Mm.86179	12 days embryo head cDNA, RIKEN full-length enriched library, clone:3000003N14 product:hypothetical protein, full insert sequence	'---'	---	---	4.03311	3.77079	4.6954	5.21207	5.03626	5.48028	2.13038	5.09331e-05	0.0111497
1431648_at	AK015924	Mm.52592	RIKEN cDNA 4930528F23 gene	'4930528F23Rik'	ENSMUSG00000024155	75178	3.91566	4.13634	3.7032	5.47779	5.76937	4.34347	2.53772	5.04748e-05	0.0111577
1417646_a_at	NM_024225	Mm.273379	sorting nexin 5	'Snx5'	ENSMUSG00000027423	69178	11.5179	12.0317	11.9507	11.1051	11.2369	11.0779	0.624553	5.15084e-05	0.0112211
1453731_a_at	AK015888	Mm.290488	transmembrane protein 77	'Tmem77'	ENSMUSG00000027900	67171	7.92441	7.58973	7.61637	8.72278	8.57613	8.56885	1.88519	5.19408e-05	0.0112609
1449770_x_at	N28171	Mm.246388	DNA segment, Chr 16, Brigham & Women's Genetics 1494 expressed	'D16Bwg1494e'	ENSMUSG00000055692	224019	6.42328	6.25933	6.32257	7.17927	7.46709	7.24156	1.96312	5.30594e-05	0.0114484
1416656_at	NM_033444	Mm.29524	chloride intracellular channel 1	'Clic1'	ENSMUSG00000007041	114584	9.37597	9.2521	9.52016	10.0623	9.88992	10.3392	1.64315	5.33144e-05	0.0114486
1417726_at	BC021593	Mm.455818	Sjogren's syndrome/scleroderma autoantigen 1 homolog (human)	'Sssca1'	ENSMUSG00000024939	56390	11.146	10.8674	10.4903	10.4958	10.3105	9.91518	0.662737	5.37268e-05	0.0114825
1448235_s_at	BF166000	Mm.424874	high mobility group box 1 /// RIKEN cDNA 4932431P20 gene /// predicted gene, EG432959 /// high-mobility group (nonhistone chromosomal) protein 1-like 1 /// similar to high-mobility group box 1 /// predicted gene, EG545555 /// similar to HMG-L6 /// similar to High mobility group protein 1 (HMG-1) (High mobility group protein B1) (Amphoterin) (Heparin-binding protein p30) /// similar to High mobili…	'4932431P20Rik /// EG432959 /// EG545555 /// Hmg1l1 /// Hmgb1 /// LOC100039558 /// LOC100039943 /// LOC100040234 /// LOC100041307 /// LOC100041386 /// LOC100041667 /// LOC100042447 /// LOC100042549 /// LOC100043427 /// LOC100043683 /// LOC100044845 /// LOC100044945 /// LOC100045414 /// LOC100045876 /// LOC100046260 /// LOC100046914 /// LOC100047080 /// LOC100048068 /// LOC100048470 /// LOC545506 …	ENSMUSG00000062477 /// ENSMUSG00000066530 /// ENSMUSG00000066551 /// ENSMUSG00000075361	100039558 /// 100039943 /// 100040234 /// 100041307 /// 100041386 /// 100041667 /// 100042447 /// 100042549 /// 100043427 /// 100043683 /// 100044845 /// 100044945 /// 100045414 /// 100045876 /// 100046260 /// 100046914 /// 100047080 /// 100048068 /// 100048470 /// 114675 /// 15289 /// 432959 /// 434174 /// 545506 /// 545555 /// 546331 /// 625467 /// 625781 /// 637733 /// 638585 /// 666011 /// 66…	9.63062	10.3527	10.1923	9.01884	9.61014	9.17689	0.582252	5.42955e-05	0.0115493
1456174_x_at	AV309418	Mm.30837	N-myc downstream regulated gene 1	'Ndrg1'	ENSMUSG00000005125	17988	8.5863	8.16521	8.75544	9.40913	9.61551	9.46253	2.04467	5.60062e-05	0.0118573
1416136_at	NM_008610	Mm.29564	matrix metallopeptidase 2	'Mmp2'	ENSMUSG00000031740	17390	6.04177	6.43927	6.80133	7.25276	7.69633	7.42129	2.08063	5.65924e-05	0.0118699
1454008_at	AK008118	Mm.33202	protein arginine N-methyltransferase 3	'Prmt3'	---	71974	7.3738	7.24906	6.66274	6.46089	6.36451	5.95204	0.561263	5.64378e-05	0.0118928
1434362_at	BM249454	Mm.426323	expressed sequence AW550831	'AW550831'	---	98715	6.32007	6.42082	6.68927	7.22926	7.62591	7.54608	1.99818	5.79751e-05	0.0119926
1421924_at	M75135	Mm.395108	solute carrier family 2 (facilitated glucose transporter), member 3	'Slc2a3'	ENSMUSG00000003153	20527	9.74102	9.69541	9.53464	10.3239	10.3496	10.6123	1.72739	5.76353e-05	0.0120327
1436665_a_at	BB554226	Mm.272251	latent transforming growth factor beta binding protein 4	'Ltbp4'	ENSMUSG00000040488	108075	9.93034	10.3656	10.1325	9.34748	9.65485	9.18957	0.599605	5.7943e-05	0.0120412
1436479_a_at	BB746075	Mm.21440	dipeptidylpeptidase 7	'Dpp7'	ENSMUSG00000026958	83768	7.18605	7.03326	7.00997	7.92719	8.08576	7.73526	1.79962	5.93724e-05	0.01217
1454942_at	AW554191	Mm.458935	niban protein	'Niban'	---	63913	7.82901	7.73655	8.21547	8.71068	8.51773	8.91852	1.72966	5.9254e-05	0.0122012
1427202_at	AV002340	Mm.274099	RIKEN cDNA 4833442J19 gene	'4833442J19Rik'	ENSMUSG00000039958	320204	6.8235	6.76734	6.67332	7.73969	7.80052	7.516	1.90902	6.06787e-05	0.0123257
1416925_at	NM_008379	Mm.251013	karyopherin (importin) beta 1	'Kpnb1'	ENSMUSG00000001440	16211	10.6893	11.1122	11.1723	10.1877	10.5564	10.2967	0.643884	6.04447e-05	0.0123337
1449065_at	NM_012006	Mm.1978	acyl-CoA thioesterase 1 /// similar to acyl-CoA thioesterase	'Acot1 /// LOC100044830'	ENSMUSG00000072949	100044830 /// 26897	6.70036	6.75207	6.98192	7.68704	7.71601	7.73991	1.87446	6.10239e-05	0.0123402
1439380_x_at	BB093563	Mm.289645	GTL2, imprinted maternally expressed untranslated mRNA	'Gtl2'	---	17263	9.58363	9.2322	9.81154	10.0336	10.1055	10.5748	1.63175	6.15851e-05	0.012343
1452142_at	M92378	Mm.5260	solute carrier family 6 (neurotransmitter transporter, GABA), member 1	'Slc6a1'	ENSMUSG00000030310	232333	6.2579	7.11314	6.87734	5.54581	5.34551	5.39235	0.420459	6.18886e-05	0.012349
1452670_at	AK007972	Mm.271770	myosin, light polypeptide 9, regulatory	'Myl9'	ENSMUSG00000067818	98932	6.02454	6.66989	6.39384	5.19703	4.78789	5.24599	0.428702	6.15505e-05	0.0123912
1452132_at	BE951033	Mm.390375	TLC domain containing 1	'Tlcd1'	ENSMUSG00000019437	68385	8.51658	8.40463	7.58513	7.5751	7.53747	6.94116	0.569624	6.27894e-05	0.0124188
1416457_at	NM_016765	Mm.1457	dimethylarginine dimethylaminohydrolase 2	'Ddah2'	ENSMUSG00000007039	51793	9.13298	8.92569	9.12891	9.71814	9.75575	10.3221	1.85483	6.25204e-05	0.0124201
1437313_x_at	C85885	Mm.279998	high mobility group box 2	'Hmgb2'	ENSMUSG00000054717	97165	11.2096	11.9147	11.8632	10.7501	11.4089	11.0837	0.671357	6.43286e-05	0.0125039
1435714_x_at	BB809808	Mm.390726	interleukin 17D /// similar to IL-17D	'Il17d /// LOC100046772'	ENSMUSG00000050222	100046772 /// 239114	6.18747	6.56409	6.6801	5.18329	5.84655	5.26548	0.493931	6.40053e-05	0.0125492
1438239_at	BG073178	Mm.34441	midline 1	'Mid1'	---	17318	8.76753	8.94066	10.5011	9.85564	9.81793	10.946	1.77469	6.43209e-05	0.0125565
1451526_at	BG064038	Mm.239675	Rho GTPase activating protein 12	'Arhgap12'	---	75415	8.90618	8.45812	8.65022	9.44936	9.28795	9.46224	1.66344	6.39001e-05	0.0125833
1423515_at	BB429612	Mm.385012	sodium channel, voltage-gated, type VIII, alpha	'Scn8a'	---	20273	4.18566	4.57114	4.76402	5.08584	5.62058	5.39257	1.82735	6.55952e-05	0.0126411
1448919_at	NM_025422	Mm.227281	CD302 antigen	'Cd302'	ENSMUSG00000060703	66205	5.63478	5.26532	5.32189	6.63037	6.14015	6.07129	1.83626	6.54397e-05	0.0126652
1458040_at	BM213832	Mm.3635	DNA segment, Chr 7, Wayne State University 130, expressed	'D7Wsu130e'	---	28017	4.83899	4.60231	5.03188	4.00071	4.05484	4.3133	0.617075	6.66367e-05	0.0126792
1429897_a_at	AK009258	Mm.37332	DNA segment, Chr 16, ERATO Doi 472, expressed	'D16Ertd472e'	ENSMUSG00000022864	67102	8.34841	8.33878	8.07926	7.59073	7.43796	7.26571	0.565335	6.61475e-05	0.0126933
1428471_at	BQ176684	Mm.210815	sorbin and SH3 domain containing 1	'Sorbs1'	---	20411	5.42979	5.42981	6.32816	6.76679	6.91283	6.94957	2.28665	6.6626e-05	0.0127309
1448559_at	NM_008027	Mm.2931	flotillin 1	'Flot1'	ENSMUSG00000059714	14251	7.96262	7.96221	8.07839	8.69848	9.11401	8.82515	1.8551	6.80629e-05	0.0128962
1456609_at	BE994488	Mm.41603	calcium/calmodulin-dependent protein kinase II inhibitor 1	'Camk2n1'	ENSMUSG00000046447	66259	6.26324	6.3964	6.98086	7.26931	7.28726	7.86364	1.90221	6.93876e-05	0.0130922
1425197_at	BG076152	Mm.260433	protein tyrosine phosphatase, non-receptor type 2	'Ptpn2'	ENSMUSG00000024539	19255	6.88797	6.98417	6.50437	6.03935	5.94542	5.74362	0.544084	7.06436e-05	0.0132736
1427504_s_at	AF250133	Mm.21841	splicing factor, arginine/serine-rich 2 (SC-35)	'Sfrs2'	ENSMUSG00000034120	20382	12.2406	12.593	12.506	11.8657	12.0368	12.087	0.733083	7.21479e-05	0.0134442
1436287_at	BF466943	Mm.58847	predicted gene, ENSMUSG00000074303	'ENSMUSG00000074303'	---	100038489	8.76786	8.85027	9.26489	9.40429	9.53263	9.90766	1.57352	7.21152e-05	0.0134939
1416735_at	NM_019734	Mm.22547	N-acylsphingosine amidohydrolase 1	'Asah1'	ENSMUSG00000031591	11886	9.52506	9.27711	9.4612	10.1517	9.86755	10.2861	1.60704	7.2874e-05	0.0135237
1423256_a_at	BI154058	Mm.371615	ATPase, H+ transporting, lysosomal V1 subunit G1 /// similar to ATPase, H+ transporting, V1 subunit G isoform 1 /// predicted gene, EG666030 /// similar to vacuolar H+ ATPase G1	'Atp6v1g1 /// EG666030 /// LOC100042604 /// LOC100044530 /// LOC638149'	ENSMUSG00000039105	100042604 /// 100044530 /// 638149 /// 66290 /// 666030	10.4275	10.4608	10.7385	10.9797	11.1344	11.1341	1.45895	7.36067e-05	0.0136037
1435437_at	BM114815	Mm.192111	SET domain containing (lysine methyltransferase) 7	'Setd7'	ENSMUSG00000037111	73251	5.68226	5.62521	5.68472	6.66291	6.59671	6.39314	1.85608	7.41997e-05	0.0136573
1456424_s_at	AI591480	Mm.6105	phospholipid transfer protein	'Pltp'	ENSMUSG00000017754	18830	9.69022	10.3341	10.2361	10.5273	11.25	10.633	1.66326	7.48775e-05	0.0136704
1417725_a_at	BC021593	Mm.455818	Sjogren's syndrome/scleroderma autoantigen 1 homolog (human)	'Sssca1'	ENSMUSG00000024939	56390	9.4558	9.12334	8.79171	8.78584	8.45198	8.16708	0.635009	7.48266e-05	0.0137167
1449047_at	NM_019975	Mm.38887	2-hydroxyacyl-CoA lyase 1	'Hacl1'	ENSMUSG00000021884	56794	6.4299	6.37418	5.9431	7.39384	7.02901	7.23499	1.99118	8.1794e-05	0.0138665
1454903_at	BB151515	Mm.283893	nerve growth factor receptor (TNFR superfamily, member 16)	'Ngfr'	ENSMUSG00000000120	18053	7.9701	9.02705	8.74839	7.3735	7.9601	7.37303	0.508032	8.1653e-05	0.0138949
1418529_at	NM_133676	Mm.274791	O-sialoglycoprotein endopeptidase	'Osgep'	ENSMUSG00000006289	66246	9.24611	8.70656	8.87631	9.72432	9.53411	9.69047	1.64198	7.69214e-05	0.0139308
1417883_at	BC012707	Mm.24118	glutathione S-transferase, theta 2	'Gstt2'	ENSMUSG00000033318	14872	8.07588	7.6134	7.97773	8.65109	8.71075	9.22739	2.00246	8.15971e-05	0.013938
1454090_at	AK012307	Mm.249752	prenyl (solanesyl) diphosphate synthase, subunit 1	'Pdss1'	ENSMUSG00000026784	56075	5.44179	5.29875	4.9049	4.43107	4.0981	4.27405	0.525725	7.88218e-05	0.0139391
1450646_at	NM_020010	Mm.140158	cytochrome P450, family 51	'Cyp51'	ENSMUSG00000001467	13121	8.04285	7.92723	8.25944	8.66874	8.7245	9.16217	1.71686	7.66628e-05	0.01394
1433599_at	BM239162	Mm.89568	bromodomain adjacent to zinc finger domain 1A	'Baz1a'	---	217578	8.48972	8.46005	8.79675	7.86512	7.53561	7.64584	0.541942	8.14434e-05	0.0139646
1459052_at	BE993484	Mm.445589	Transcribed locus	'---'	---	---	4.51028	4.79524	4.65434	5.24892	5.89752	5.47895	1.8622	8.12252e-05	0.0139803
1443858_at	BI653857	Mm.458594	Predicted gene, EG667823	'EG667823'	---	667823	4.46804	4.22304	5.27445	5.71795	5.4815	5.89742	2.10356	7.87573e-05	0.0139825
1440343_at	BQ174267	Mm.392855	ribosomal protein S6 kinase, polypeptide 5	'Rps6ka5'	---	73086	6.25663	5.63947	5.32044	6.90045	6.75308	6.21562	1.86205	8.07255e-05	0.0140012
1454159_a_at	AK011784	Mm.141936	insulin-like growth factor binding protein 2	'Igfbp2'	ENSMUSG00000039323	16008	11.4683	11.9808	12.0408	12.1842	12.7492	12.3599	1.53117	7.86328e-05	0.0140156
1427477_at	BF138523	Mm.436885	transmembrane protease, serine 13	'Tmprss13'	ENSMUSG00000037129	214531	5.54518	5.34553	5.64406	6.20495	6.51807	6.57069	1.91158	8.12017e-05	0.0140298
1417864_at	NM_008828	Mm.316355	phosphoglycerate kinase 1 /// predicted gene, EG668435	'EG668435 /// Pgk1'	ENSMUSG00000062070	18655 /// 668435	13.0465	12.7526	12.91	13.3262	13.2977	13.5298	1.40327	7.99674e-05	0.0140316
1422499_at	AV114522	Mm.33207	LIM domain and actin binding 1	'Lima1'	---	65970	7.08745	6.92902	7.46653	7.88371	8.15534	8.20829	1.91617	8.02928e-05	0.0140341
1425617_at	U91922	Mm.20000	DEAH (Asp-Glu-Ala-His) box polypeptide 9	'Dhx9'	ENSMUSG00000042699	13211	9.15213	9.58015	9.54988	8.57277	8.74999	8.29947	0.550685	7.97689e-05	0.0140515
1430177_at	AK011961	Mm.397314	ubiquitin-conjugating enzyme E2B, RAD6 homology (S. cerevisiae)	'Ube2b'	---	22210	5.4267	5.45865	6.0049	6.22612	6.38114	6.91496	1.8383	8.07223e-05	0.0140547
1448923_at	NM_011871	Mm.277250	protein kinase, interferon inducible double stranded RNA dependent activator	'Prkra'	ENSMUSG00000002731	23992	7.75907	7.54005	7.4318	8.47239	8.50487	8.15329	1.74676	7.85424e-05	0.014055
1425702_a_at	BC011294	Mm.30145	ectonucleotide pyrophosphatase/phosphodiesterase 5	'Enpp5'	ENSMUSG00000023960	83965	5.2215	5.00864	5.32259	6.11105	6.38011	6.06617	2.03809	7.83405e-05	0.0140748
1441685_at	AV340971	Mm.277501	proline synthetase co-transcribed	'Prosc'	ENSMUSG00000031485	114863	5.19952	4.52221	4.87335	5.77901	5.54762	5.8397	1.82792	7.83037e-05	0.0141244
1449043_at	BC021631	Mm.20325	N-acetyl galactosaminidase, alpha	'Naga'	ENSMUSG00000022453	17939	6.96838	6.66607	6.76588	7.64483	7.57378	7.57752	1.74316	8.40731e-05	0.0141995
1455322_at	AW554401	Mm.250868	tetratricopeptide repeat domain 21B	'Ttc21b'	ENSMUSG00000034848	73668	6.68306	6.78057	7.03371	7.76347	7.73763	7.86655	1.94573	8.5382e-05	0.0143668
1451310_a_at	J02583	Mm.930	cathepsin L	'Ctsl'	ENSMUSG00000021477	13039	11.0501	10.9163	11.0443	11.5571	11.5074	11.6498	1.48303	8.60572e-05	0.0143731
1436562_at	BG063981	Mm.86382	DEAD (Asp-Glu-Ala-Asp) box polypeptide 58	'Ddx58'	ENSMUSG00000040296	230073	9.01556	8.91413	8.69753	8.30897	8.13857	7.98883	0.602934	8.59941e-05	0.014416
1426526_s_at	AU017520	Mm.431947	oviductal glycoprotein 1	'Ovgp1'	ENSMUSG00000074340	12659	5.44685	5.00365	4.82887	6.17488	6.07026	5.58882	1.81477	8.73772e-05	0.0144332
1417648_s_at	NM_024225	Mm.273379	sorting nexin 5	'Snx5'	ENSMUSG00000027423	69178	10.0676	10.2357	10.1431	9.68606	9.41449	9.416	0.64589	8.78097e-05	0.0144517
1457021_x_at	AV209206	Mm.60331	anti-Mullerian hormone type 2 receptor	'Amhr2'	ENSMUSG00000023047	110542	7.7212	7.30623	7.11156	8.36626	8.2406	7.92268	1.74315	8.73563e-05	0.0144828
1451149_at	BC008527	Mm.217764	phosphoglucomutase 2	'Pgm2'	ENSMUSG00000025791	72157	9.09146	8.61975	9.07279	9.63791	9.59628	9.82797	1.70535	8.71652e-05	0.0145045
1417075_at	NM_025591	Mm.422972	RIKEN cDNA 2010309E21 gene	'2010309E21Rik'	ENSMUSG00000057497	66488	11.1575	11.0701	10.6802	10.7515	10.6544	10.1985	0.740156	8.92916e-05	0.0146422
1418301_at	NM_016851	Mm.305674	interferon regulatory factor 6	'Irf6'	ENSMUSG00000026638	54139	6.02768	5.73498	6.05284	6.76954	6.82662	6.88164	1.8599	9.2538e-05	0.0147979
1427072_at	BM119481	Mm.236928	START domain containing 8	'Stard8'	ENSMUSG00000031216	236920	5.65605	5.70898	6.61761	6.2684	6.5857	7.37609	1.68555	9.29807e-05	0.0148161
1455885_at	AV238106	Mm.397580	RIKEN cDNA 6530401C20 gene	'6530401C20Rik'	ENSMUSG00000050022	231842	6.07007	6.26014	5.86249	5.45243	5.31539	4.99934	0.57367	9.25347e-05	0.01485
1419657_a_at	BB503267	Mm.228067	solute carrier family 25, member 36	'Slc25a36'	ENSMUSG00000032449	192287	10.6329	10.7851	10.846	11.1912	11.4425	11.2912	1.47044	9.24596e-05	0.0148909
1423511_at	AK007804	Mm.272989	ASF1 anti-silencing function 1 homolog A (S. cerevisiae)	'Asf1a'	ENSMUSG00000019857	66403	11.0635	10.8574	10.7366	10.4777	10.1964	10.3566	0.689044	9.1827e-05	0.0148955
1451297_at	BC019856	Mm.26207	gulonolactone (L-) oxidase	'Gulo'	---	268756	4.54955	4.33909	4.63342	5.19081	5.48408	5.45211	1.84498	9.23399e-05	0.014925
1455820_x_at	BB138434	Mm.282242	scavenger receptor class B, member 1	'Scarb1'	---	20778	7.78621	7.56162	7.82618	8.54005	8.50163	8.44899	1.7149	9.18024e-05	0.0149452
1437591_a_at	AW542545	Mm.2654	WD repeat domain 1	'Wdr1'	ENSMUSG00000005103	22388	9.33525	9.66522	9.49767	8.65679	8.73562	8.82469	0.592348	9.15247e-05	0.014954
1428604_at	AK011986	Mm.422608	RIKEN cDNA 2610305D13 gene	'2610305D13Rik'	ENSMUSG00000066000	112422	10.5832	10.6823	10.7229	10.0619	10.1883	10.1291	0.68981	9.7946e-05	0.0153364
1424382_at	BC025602	Mm.29997	reticulocalbin 3, EF-hand calcium binding domain	'Rcn3'	ENSMUSG00000019539	52377	6.88757	7.14246	6.87869	7.84927	7.97176	7.62889	1.80215	9.70817e-05	0.015361
1453631_at	AK011376	Mm.3973	syntaxin 8	'Stx8'	ENSMUSG00000020903	55943	4.7134	4.5306	4.58074	4.12827	3.53676	3.52205	0.549599	9.78869e-05	0.0153805
1424490_at	BC024802	Mm.181332	zinc finger protein 428	'Zfp428'	ENSMUSG00000064264	232969	10.1773	10.7778	10.6494	9.62749	10.0507	9.39847	0.569129	9.75545e-05	0.0153819
1448562_at	NM_009477	Mm.4610	uridine phosphorylase 1	'Upp1'	ENSMUSG00000020407	22271	12.2105	11.8279	11.8666	12.5335	12.3359	12.5671	1.43268	9.70176e-05	0.015405
1417129_a_at	U68384	Mm.247566	myeloid ecotropic viral integration site-related gene 1	'Mrg1'	ENSMUSG00000027210	17536	4.95493	5.18111	5.26204	4.31995	4.30175	4.5086	0.593582	9.9887e-05	0.0154791
1451065_a_at	BC020134	Mm.28222	DEAD (Asp-Glu-Ala-Asp) box polypeptide 39	'Ddx39'	ENSMUSG00000005481	68278	11.3088	11.8147	11.9331	10.9485	11.1533	11.1046	0.658115	9.9838e-05	0.0155248
1424847_at	M35131	Mm.298283	neurofilament, heavy polypeptide /// similar to neurofilament protein	'LOC100045304 /// Nefh'	---	100045304 /// 380684	8.22369	8.97081	8.14008	7.62527	7.86748	6.53503	0.48488	9.95711e-05	0.0155369
1437829_s_at	C86191	Mm.25997	eukaryotic elongation factor-2 kinase	'Eef2k'	ENSMUSG00000035064	13631	7.91872	7.58938	8.40277	8.63042	8.82655	9.17786	1.90213	0.000103162	0.0157698
1427567_a_at	BE380713	Mm.240839	tropomyosin 3, gamma	'Tpm3'	ENSMUSG00000027940 /// ENSMUSG00000058126	59069	10.4981	10.7508	10.6294	10.0443	10.0342	10.0093	0.663096	0.000103545	0.0157749
1419380_at	NM_033327	Mm.23452	zinc finger protein 423 /// similar to mKIAA0760 protein	'LOC100046333 /// Zfp423'	---	100046333 /// 94187	8.2118	9.44323	9.02178	7.60942	8.24988	7.21905	0.460863	0.000103997	0.0157903
1435680_a_at	BG067113	Mm.21440	dipeptidylpeptidase 7	'Dpp7'	ENSMUSG00000026958	83768	6.2344	6.5915	6.37851	7.28434	7.62014	6.91244	1.8528	0.000103141	0.0158202
1429628_at	AK012378	Mm.390264	RIKEN cDNA 6330407J23 gene	'6330407J23Rik'	ENSMUSG00000038916	67412	7.28066	7.90882	7.18341	6.68428	6.66894	6.04644	0.513178	0.000104639	0.0158345
1441894_s_at	BB071890	Mm.276573	GRP1 (general receptor for phosphoinositides 1)-associated scaffold protein	'Grasp'	ENSMUSG00000000531	56149	9.9884	9.53171	9.28887	10.4501	10.2199	10.107	1.58384	0.000105846	0.0158576
1424572_a_at	AF171080	Mm.283802	H2A histone family, member Y	'H2afy'	ENSMUSG00000015937	26914	9.80418	9.92483	9.96213	10.3516	10.491	10.5898	1.49573	0.000103118	0.0158707
1440997_at	AV236734	Mm.40272	trinucleotide repeat containing 6C	'Tnrc6c'	ENSMUSG00000025571	217351	6.77565	7.08844	7.00445	6.20019	5.91188	5.704	0.506492	0.000105292	0.0158801
1460684_at	BC014769	Mm.458077	transmembrane 7 superfamily member 2	'Tm7sf2'	ENSMUSG00000024799	73166	7.52395	6.73533	6.77031	8.15722	7.62196	8.08154	1.96048	0.000105827	0.0159076
1435728_at	AW457809	Mm.347513	tRNA-yW synthesizing protein 3 homolog (S. cerevisiae)	'Tyw3'	ENSMUSG00000047583	209584	8.17891	8.12375	7.73379	7.38744	7.18338	6.92046	0.555975	0.000103088	0.0159204
1452094_at	AI314028	Mm.2212	procollagen-proline, 2-oxoglutarate 4-dioxygenase (proline 4-hydroxylase), alpha 1 polypeptide	'P4ha1'	ENSMUSG00000019916	18451	7.98636	7.87093	8.1389	8.9199	8.88562	8.69273	1.79947	0.000106837	0.015953
1450938_at	AV135835	Mm.22347	pinin	'Pnn'	ENSMUSG00000020994	18949	8.96255	9.27609	9.40193	8.36937	8.64706	8.50626	0.615663	0.000107339	0.0159751
1427708_a_at	L22989	Mm.297109	neurofibromatosis 2	'Nf2'	ENSMUSG00000009073	18016	6.94415	7.4199	7.06268	5.82834	6.49452	5.93004	0.481352	0.000108179	0.0160471
1422462_at	NM_026024	Mm.284587	ubiquitin-conjugating enzyme E2T (putative)	'Ube2t'	ENSMUSG00000026429	67196	9.70354	9.51562	9.59961	10.3311	10.352	10.1044	1.58316	0.000110284	0.0163057
1442358_at	BG063085	---	expressed sequence AA409587	'AA409587'	---	101447	5.8851	5.60136	6.46686	6.64432	6.57367	7.06008	1.72106	0.00011077	0.0163241
1429065_at	AK006283	Mm.252843	RIKEN cDNA 1200009F10 gene	'1200009F10Rik'	ENSMUSG00000019975	67454	5.26368	5.30679	5.13178	6.54972	6.34728	5.76207	2.01446	0.00011211	0.0163611
1434357_a_at	AW544889	Mm.251013	karyopherin (importin) beta 1	'Kpnb1'	ENSMUSG00000001440	16211	8.90817	9.82343	9.49772	8.34184	8.87436	8.40269	0.553807	0.000111832	0.0163735
1435346_at	BE352816	Mm.290620	coiled-coil domain containing 82	'Ccdc82'	---	66396	4.48918	4.07978	4.1852	5.19205	5.03027	4.955	1.7551	0.000113656	0.0163749
1448233_at	BE630020	Mm.648	prion protein	'Prnp'	ENSMUSG00000027338	19122	7.25509	7.13219	7.52852	8.2397	7.96782	8.2541	1.80566	0.000112592	0.0163785
1459560_at	BM116703	Mm.276415	RIKEN cDNA 4921517N04 gene	'4921517N04Rik'	ENSMUSG00000026771	76857	3.29292	3.29739	3.50867	4.16209	4.25601	3.99862	1.72482	0.000113607	0.0164202
1438619_x_at	BB318221	Mm.399660	zinc finger, DHHC domain containing 14	'Zdhhc14'	ENSMUSG00000034265	224454	5.40736	4.70293	5.49899	6.18779	6.02472	6.16043	1.93302	0.000111814	0.0164243
1448163_at	NM_011937	Mm.22374	glucosamine-6-phosphate deaminase 1	'Gnpda1'	ENSMUSG00000052102	26384	9.94214	10.2691	9.86254	10.5157	10.7401	10.468	1.4652	0.000113515	0.0164597
1448241_at	BC004651	Mm.287807	GM2 ganglioside activator protein	'Gm2a'	ENSMUSG00000000594	14667	8.24286	8.06977	8.31599	8.814	9.00501	9.14545	1.72498	0.000115732	0.0166209
1423516_a_at	BB781435	Mm.20348	nidogen 2	'Nid2'	---	18074	9.90719	9.97381	10.0581	10.3057	10.6082	10.5754	1.43387	0.000117053	0.0167572
1419416_a_at	NM_011244	Mm.1273	retinoic acid receptor, gamma	'Rarg'	ENSMUSG00000001288	19411	9.1364	10.0108	9.10873	8.64079	9.01959	8.01469	0.56026	0.000119678	0.0168127
1437526_x_at	BB044174	Mm.31051	heterogeneous nuclear ribonucleoprotein R /// similar to Hnrpr protein	'Hnrpr /// LOC620521'	ENSMUSG00000066037	620521 /// 74326	10.4046	10.6846	10.786	9.95281	10.121	10.0844	0.674223	0.000118474	0.0168536
1423259_at	BB121406	Mm.458006	inhibitor of DNA binding 4 /// similar to Id4	'Id4 /// LOC100045546'	ENSMUSG00000021379	100045546 /// 15904	6.14273	5.60182	7.16239	6.82443	7.12634	8.52753	2.35232	0.000119655	0.016862
1417279_at	NM_010585	Mm.227912	inositol 1,4,5-triphosphate receptor 1	'Itpr1'	ENSMUSG00000030102	16438	6.93577	6.98501	7.03429	7.67961	8.0138	7.77579	1.79562	0.00011846	0.0169049
1430289_a_at	AK012014	Mm.5110	WD repeat domain 77	'Wdr77'	ENSMUSG00000000561	70465	9.92634	9.83704	9.71551	9.29834	9.19131	9.17707	0.658253	0.000119592	0.0169059
1429778_at	AK015354	Mm.116942	optineurin	'Optn'	ENSMUSG00000026672	71648	5.45006	5.72613	5.67119	6.44411	6.57818	6.3298	1.7918	0.00011932	0.0169205
1426885_a_at	AK004852	Mm.391838	CDK2 (cyclin-dependent kinase 2)-associated protein 1 /// novel protein similar to CDK2 (cyclin-dependent kinase 2)-associated protein 1 (Cdkap1) /// similar to putative oral cancer suppressor	'Cdk2ap1 /// LOC100047490 /// RP23-14F5.5'	ENSMUSG00000029394	100039945 /// 100047490 /// 13445	10.9284	11.5171	11.297	10.3854	11.0721	10.6546	0.687191	0.000121038	0.0169509
1417741_at	NM_133198	Mm.256926	liver glycogen phosphorylase	'Pygl'	ENSMUSG00000021069	110095	5.18714	5.05225	5.09792	5.95043	6.54843	5.91161	2.092	0.000123856	0.0171855
1436509_at	BB000110	Mm.153963	RIKEN cDNA 2410014A08 gene	'2410014A08Rik'	ENSMUSG00000048578	109154	9.27006	9.3549	9.44648	8.69127	8.50609	8.76997	0.616815	0.000123148	0.0171931
1449483_at	BC008105	Mm.89926	polymerase (DNA directed), kappa	'Polk'	ENSMUSG00000021668	27015	6.91611	7.03415	6.98912	7.88324	7.87528	7.5179	1.7297	0.000123575	0.0171994
1438967_x_at	AV259665	Mm.60331	anti-Mullerian hormone type 2 receptor	'Amhr2'	ENSMUSG00000023047	110542	7.98715	7.51273	7.25847	8.53452	8.41718	8.28306	1.78921	0.000124851	0.0172176
1419029_at	BM234652	Mm.387108	ERO1-like (S. cerevisiae)	'Ero1l'	ENSMUSG00000021831	50527	8.38258	8.06547	8.31135	8.93724	8.93622	9.16044	1.6996	0.000124842	0.0172692
1454268_a_at	AK018713	Mm.271671	cytochrome b-245, alpha polypeptide	'Cyba'	ENSMUSG00000006519	13057	7.92219	7.91466	7.92213	8.76425	9.06171	8.48214	1.82717	0.000125653	0.0172753
1429717_at	AK006967	Mm.132208	importin 11	'Ipo11'	ENSMUSG00000042590	76582	5.57266	5.26515	5.4074	4.40615	4.62736	4.60111	0.553349	0.000127279	0.0173929
1435074_at	AV025807	Mm.27742	transmembrane protein 106B	'Tmem106b'	---	71900	7.66661	7.4545	7.43831	8.34327	8.17544	8.26961	1.67533	0.000126905	0.0173945
1452428_a_at	AI099111	Mm.163	beta-2 microglobulin	'B2m'	ENSMUSG00000060802	12010	7.46841	7.51669	7.16955	8.31518	8.28628	8.03811	1.77637	0.000128144	0.0174581
1420023_at	C77379	Mm.458018	eukaryotic translation termination factor 1	'Etf1'	ENSMUSG00000024360	225363	8.70458	8.89772	8.88925	8.09488	8.11689	7.80482	0.569646	0.000129229	0.0175003
1437378_x_at	BB224405	Mm.282242	scavenger receptor class B, member 1	'Scarb1'	---	20778	7.01325	6.90023	7.31832	7.97316	8.04378	7.84872	1.86625	0.000129081	0.0175329
1437759_at	AV343511	Mm.273874	Phosphofructokinase, platelet	'Pfkp'	---	56421	6.86112	6.6357	6.8969	7.39166	7.46346	7.89168	1.73739	0.000129912	0.0175401
1455173_at	AW537663	Mm.391791	G1 to S phase transition 1	'Gspt1'	---	14852	8.61982	8.59839	8.8636	7.91001	7.69536	8.24842	0.59967	0.00014075	0.017829
1428384_at	AK003950	Mm.273986	DNA segment, Chr 4, Brigham & Women's Genetics 0951 expressed	'D4Bwg0951e'	ENSMUSG00000048706	52829	5.99951	5.73537	6.10405	6.59855	6.74334	7.17199	1.87408	0.000132698	0.0178627
1416152_a_at	NM_013663	Mm.6787	splicing factor, arginine/serine-rich 3 (SRp20)	'Sfrs3'	ENSMUSG00000071172	20383	10.963	10.8838	10.9246	10.2955	10.2357	10.5856	0.686114	0.000134686	0.0178637
1437353_at	BB494182	Mm.250391	SET domain containing 1B	'Setd1b'	ENSMUSG00000038384	208043	7.96736	8.3637	7.99214	7.35868	7.21995	6.91605	0.527564	0.000134307	0.0178661
1450743_s_at	BG920261	Mm.260545	synaptotagmin binding, cytoplasmic RNA interacting protein	'Syncrip'	ENSMUSG00000032423	56403	10.1927	10.1317	9.78362	9.54021	9.09539	9.17042	0.592496	0.000140292	0.0178713
1457314_at	BB041571	Mm.34340	LINE-1 type transposase domain containing 1	'L1td1'	ENSMUSG00000070893	381591	12.4698	12.4228	12.3784	12.1012	12.0517	11.9303	0.760237	0.000140719	0.0178753
1440463_at	BB538949	---	---	'---'	---	---	3.93835	3.93835	3.55779	3.32367	3.281	2.59544	0.600111	0.000133242	0.0178826
1418709_at	AF037370	Mm.423030	cytochrome c oxidase, subunit VIIa 1	'Cox7a1'	ENSMUSG00000074218	12865	7.84692	7.80155	7.46297	8.46264	8.56151	8.10535	1.59556	0.000141721	0.0179018
1438640_x_at	AV305101	Mm.316355	phosphoglycerate kinase 1 /// predicted gene, EG668435	'EG668435 /// Pgk1'	ENSMUSG00000062070	18655 /// 668435	12.7343	12.249	12.3959	12.9765	12.8014	13.0932	1.42361	0.000134226	0.0179081
1451493_at	BC026372	Mm.102496	Nedd4 family interacting protein 1 /// similar to Nedd4 WW domain-binding protein 5	'LOC100046168 /// Ndfip1'	ENSMUSG00000024425	100046168 /// 65113	9.821	9.54157	9.43241	10.3319	10.012	10.1737	1.49406	0.00013386	0.0179123
1453246_at	AK020665	Mm.45148	RAB39B, member RAS oncogene family	'Rab39b'	ENSMUSG00000031202	67790	6.13153	6.17424	6.09519	5.51522	4.91852	5.25863	0.5437	0.000140249	0.0179165
1417845_at	BC005718	Mm.86421	claudin 6	'Cldn6'	ENSMUSG00000023906	54419	7.50502	7.69005	8.36119	8.30301	8.34253	9.01269	1.62712	0.00013992	0.0179253
1434851_s_at	AU015319	Mm.391027	crumbs homolog 3 (Drosophila)	'Crb3'	ENSMUSG00000044279	224912	7.18507	6.99977	7.60037	7.86271	7.87445	8.44855	1.74445	0.000136031	0.0179366
1437959_at	BB277175	Mm.133086	zinc finger protein 324	'Zfp324'	ENSMUSG00000004500	243834	5.33097	4.62822	5.04644	4.37193	4.04742	4.06827	0.563538	0.000135664	0.0179406
1439386_x_at	BB319038	Mm.29815	methionine adenosyltransferase II, alpha	'Mat2a'	ENSMUSG00000053907	232087	6.73503	6.80136	6.6646	5.75262	5.68267	6.02676	0.53644	0.000139659	0.0179428
1418257_at	BB732135	Mm.275800	solute carrier family 12, member 7	'Slc12a7'	ENSMUSG00000017756	20499	8.37542	8.25336	8.7508	9.10471	9.42145	9.30349	1.79059	0.000139433	0.0179649
1435251_at	AV377013	Mm.213991	sorting nexin 13	'Snx13'	---	217463	6.9001	6.58706	7.06294	7.65179	7.30411	7.6443	1.60795	0.000142783	0.0179855
1425966_x_at	D50527	Mm.331	ubiquitin C	'Ubc'	---	22190	9.34998	9.33782	9.48315	9.96554	9.98006	10.1107	1.54597	0.000137224	0.0179887
1423113_a_at	AK009276	Mm.49884	ubiquitin-conjugating enzyme E2D 3 (UBC4/5 homolog, yeast)	'Ube2d3'	---	66105	12.0412	12.1872	12.029	11.6763	11.7213	11.6371	0.754235	0.000139223	0.0179894
1429278_at	AK010827	Mm.244781	nucleotide binding protein-like	'Nubpl'	ENSMUSG00000035142	76826	9.54966	9.24678	8.6152	10.0632	10.1217	9.16925	1.57658	0.000139088	0.0180235
1434901_at	BB484975	Mm.262466	zinc finger and BTB domain containing 2	'Zbtb2'	ENSMUSG00000075327	381990	8.07023	8.03288	7.81987	7.16761	6.86483	7.29305	0.558007	0.000137092	0.0180238
1428869_at	BM213850	Mm.402190	nucleolar and coiled-body phosphoprotein 1	'Nolc1'	ENSMUSG00000015176	70769	11.2856	11.5559	11.4202	10.8601	11.1543	10.8008	0.717518	0.000137926	0.0180283
1438458_a_at	BF224766	Mm.257276	splicing factor proline/glutamine rich (polypyrimidine tract binding protein associated) /// similar to PTB-associated splicing factor	'LOC100045887 /// Sfpq'	ENSMUSG00000028820	100045887 /// 71514	9.79227	10.6253	10.8216	9.3206	9.90398	9.50004	0.575919	0.000138505	0.0180517
1436767_at	BB475271	Mm.440907	LUC7-like 2 (S. cerevisiae)	'Luc7l2'	---	192196	6.88693	6.27726	7.47561	7.41686	7.71838	8.45724	2.04463	0.000139047	0.0180701
1416830_at	NM_020003	Mm.439922	RIKEN cDNA 0610031J06 gene	'0610031J06Rik'	ENSMUSG00000001418	56700	9.31684	9.32002	9.10397	9.89792	9.90514	9.71023	1.50615	0.000144548	0.0181571
1451679_at	BC016270	Mm.328305	RIKEN cDNA 6530401D17 gene	'6530401D17Rik'	ENSMUSG00000048355	76219	9.44291	9.15783	8.95027	8.83304	8.24483	8.30881	0.609132	0.000146173	0.0183102
1439364_a_at	BF147716	Mm.29564	matrix metallopeptidase 2	'Mmp2'	ENSMUSG00000031740	17390	6.32073	6.75848	7.13822	7.54844	7.85508	7.70696	1.98788	0.000147009	0.018364
1424013_at	BC013717	Mm.458018	eukaryotic translation termination factor 1	'Etf1'	---	225363	11.7761	11.7748	11.6289	11.3152	11.2788	11.0977	0.709181	0.000147576	0.0183838
1432250_at	AK012492	Mm.336045	UTP14, U3 small nucleolar ribonucleoprotein, homolog A (yeast)	'Utp14a'	---	72554	6.44288	6.73851	6.43569	5.73927	5.07315	5.5978	0.496254	0.000148113	0.0183999
1428448_a_at	AV297256	Mm.271923	general transcription factor IIIC, polypeptide 2, beta	'Gtf3c2'	ENSMUSG00000029144	71752	9.67438	10.1604	9.90257	9.23725	9.43581	9.09777	0.638743	0.00014909	0.0184704
1439050_at	BB258019	Mm.393049	expressed sequence AI649393	'AI649393'	---	99692	7.72645	8.26509	8.20513	7.20641	7.13753	7.1096	0.541002	0.000149685	0.0184932
1451285_at	AF224264	Mm.277680	fusion, derived from t(12;16) malignant liposarcoma (human)	'Fus'	ENSMUSG00000030795	233908	11.7742	12.0153	12.0532	11.4195	11.5505	11.3643	0.708979	0.000151606	0.0186285
1415978_at	NM_023279	Mm.40068	tubulin, beta 3	'Tubb3'	ENSMUSG00000062380	22152	7.91856	8.21838	8.0577	7.28153	7.41622	6.86373	0.551208	0.000153784	0.0186422
1430735_at	AK015195	Mm.150462	RIKEN cDNA 4930424G05 gene	'4930424G05Rik'	ENSMUSG00000027233	67578	6.80187	6.24563	6.46369	7.41772	7.52041	7.49643	1.99933	0.000151348	0.0186477
1423054_at	AK004644	Mm.2654	WD repeat domain 1	'Wdr1'	ENSMUSG00000005103	22388	9.20742	9.72112	9.53551	8.65988	8.87571	8.67641	0.597345	0.000153492	0.0186569
1455420_at	BM115245	Mm.196846	RAD23b homolog (S. cerevisiae)	'Rad23b'	---	19359	7.36338	8.27708	7.85772	6.78891	7.43057	6.56414	0.545198	0.000153241	0.0186768
1424373_at	AK004598	Mm.67949	armadillo repeat containing, X-linked 3	'Armcx3'	ENSMUSG00000049047	71703	6.01537	5.74445	6.13252	6.74954	6.48553	6.9682	1.70652	0.000153128	0.0187136
1424498_at	BC017138	Mm.264016	RIKEN cDNA 5730596K20 gene	'5730596K20Rik'	ENSMUSG00000024759	109168	4.1832	4.6716	4.65742	3.66788	3.73817	3.79744	0.591404	0.000153023	0.0187515
1460179_at	BF141076	Mm.27897	DnaJ (Hsp40) homolog, subfamily A, member 1	'Dnaja1'	ENSMUSG00000028410	15502	10.0978	9.95977	10.1521	9.30998	9.01218	9.7026	0.610007	0.000156007	0.018861
1437358_at	BM233251	Mm.293273	WD repeat and FYVE domain containing 1	'Wdfy1'	---	69368	7.17927	7.01476	7.36576	7.92641	8.17084	7.98929	1.81587	0.000156742	0.0188991
1417850_at	NM_009029	Mm.273862	retinoblastoma 1	'Rb1'	ENSMUSG00000022105	19645	7.99076	8.23241	8.21149	8.90338	8.93627	8.82086	1.67897	0.000157356	0.0189226
1420024_s_at	C77379	Mm.458018	eukaryotic translation termination factor 1	'Etf1'	ENSMUSG00000024360	225363	10.8614	10.5626	10.5331	10.3432	10.0033	10.1137	0.70821	0.000159158	0.0190377
1417785_at	NM_134102	Mm.279805	phospholipase A1 member A	'Pla1a'	ENSMUSG00000002847	85031	7.61023	7.2538	7.25551	8.13252	8.13967	8.15735	1.71752	0.000159083	0.0190794
1460570_at	AV151597	Mm.234233	piggyBac transposable element derived 5	'Pgbd5'	ENSMUSG00000050751	209966	5.76269	5.28892	5.85626	6.37518	6.26683	6.49042	1.68351	0.000160865	0.0191911
1448182_a_at	NM_009846	Mm.29742	CD24a antigen	'Cd24a'	ENSMUSG00000047139	12484	9.30837	8.84882	9.14764	9.74787	9.8484	10.1806	1.80059	0.000162482	0.0193328
1459994_x_at	AV027486	Mm.21757	transferrin receptor 2	'Trfr2'	ENSMUSG00000029716	50765	4.31694	4.12173	3.95412	5.16538	5.05301	4.45944	1.70899	0.000163637	0.019368
1453159_at	AK006489	Mm.29178	EF-hand domain (C-terminal) containing 1	'Efhc1'	ENSMUSG00000041809	71877	5.10423	5.21133	4.99666	6.24363	5.99299	5.59307	1.81132	0.000163589	0.0194133
1435106_at	AV024662	Mm.374778	LIM and calponin homology domains 1	'Limch1'	---	77569	3.37749	2.90064	3.28915	4.12568	3.65938	4.80179	2.07501	0.000164873	0.0194632
1451770_s_at	U91922	Mm.20000	DEAH (Asp-Glu-Ala-His) box polypeptide 9	'Dhx9'	ENSMUSG00000042699	13211	11.148	11.2524	11.4295	10.6453	10.8232	10.7923	0.697151	0.000165547	0.0194917
1455956_x_at	AV310588	Mm.333406	cyclin D2	'Ccnd2'	ENSMUSG00000000184	12444	6.95301	6.86919	5.76407	5.85063	5.79424	5.16575	0.533653	0.000167607	0.019683
1424252_at	BC021374	Mm.426680	heterogeneous nuclear ribonucleoprotein D-like	'Hnrpdl'	---	50926	8.67125	8.67851	9.10896	9.10407	9.37997	9.94962	1.58896	0.000168052	0.019684
1425837_a_at	AF199491	Mm.86541	CCR4 carbon catabolite repression 4-like (S. cerevisiae) /// similar to carbon catabolite repression 4 protein homolog	'Ccrn4l /// LOC100047134'	ENSMUSG00000023087	100047134 /// 12457	10.4762	11.0433	10.6982	10.1362	10.0443	9.54328	0.579811	0.00016849	0.019684
1438081_at	BB794635	Mm.312511	mutated in colorectal cancers /// hypothetical protein LOC100044194	'LOC100044194 /// Mcc'	---	100044194 /// 328949	5.71024	6.66552	5.79855	5.15723	4.79817	4.33598	0.439507	0.000169978	0.0197555
1416920_at	NM_009032	Mm.426069	RNA binding motif protein 4	'Rbm4'	ENSMUSG00000056951	19653	8.0827	8.14423	8.1928	7.3522	7.2245	7.52831	0.587405	0.00016972	0.0197766
1433571_at	BQ175260	Mm.297970	serine incorporator 5	'Serinc5'	---	218442	3.64018	3.82984	5.14453	5.16692	5.66016	5.65459	2.62054	0.000170973	0.0198201
1418417_at	NM_010827	Mm.5820	musculin	'Msc'	ENSMUSG00000025930	17681	6.72629	6.54215	6.39408	5.89306	5.74009	5.78959	0.597501	0.000173592	0.0198684
1420191_s_at	N28171	Mm.246388	DNA segment, Chr 16, Brigham & Women's Genetics 1494 expressed	'D16Bwg1494e'	ENSMUSG00000055692	224019	5.83645	6.00883	5.76688	6.71614	7.03847	6.40663	1.81318	0.000173368	0.0198932
1455345_at	BI663145	Mm.259996	PHD finger protein 15	'Phf15'	---	76901	8.69067	8.68628	8.78192	8.13582	7.86069	7.95762	0.603247	0.000172066	0.0198957
1450928_at	BB121406	---	similar to Id4	'LOC100045546'	---	100045546	4.67517	4.42922	5.81693	5.2977	5.4952	7.07931	2.01069	0.000174783	0.0199036
1416205_at	NM_009752	Mm.290516	galactosidase, beta 1	'Glb1'	ENSMUSG00000045594	12091	8.29047	8.29953	8.60531	9.0463	9.24543	9.11794	1.68055	0.000173093	0.0199123
1435964_a_at	BB194075	Mm.248296	TAO kinase 3	'Taok3'	ENSMUSG00000061288	330177	6.00888	6.04292	6.59974	7.49927	7.56303	7.10207	2.36476	0.000174584	0.0199313
1426236_a_at	AI391218	Mm.210745	glutamate-ammonia ligase (glutamine synthetase)	'Glul'	ENSMUSG00000026473	14645	11.2606	11.0142	11.1278	10.7108	10.6786	10.5708	0.718429	0.00017283	0.0199329
1429768_at	BB355121	Mm.94371	dystrobrevin alpha	'Dtna'	---	13527	3.3136	3.35324	3.59828	3.88008	4.1392	4.6716	1.7698	0.000175518	0.0199369
1455982_at	BF466891	Mm.295954	jumonji domain containing 4	'Jmjd4'	ENSMUSG00000036819	194952	7.2174	7.21321	6.88797	6.53082	6.42393	6.22759	0.610891	0.000179119	0.0199935
1441850_x_at	BB449960	Mm.20948	transcobalamin 2	'Tcn2'	ENSMUSG00000020432	21452	6.1446	6.10686	6.58299	7.09321	7.01804	7.06222	1.73487	0.000177488	0.0200096
1438658_a_at	AV238324	Mm.136736	endothelial differentiation, sphingolipid G-protein-coupled receptor, 3	'Edg3'	ENSMUSG00000067586	13610	4.43756	3.87245	3.41535	5.29372	4.59782	3.96155	1.64126	0.000178941	0.0200231
1420530_at	AW553317	Mm.101885	neuronal d4 domain family member	'Neud4'	ENSMUSG00000030584	29861	7.68049	8.11254	8.11574	7.12174	7.28411	7.00172	0.568011	0.000177253	0.0200331
1436194_at	BE985366	Mm.30649	PRELI domain containing 2	'Prelid2'	---	77619	7.81827	7.54623	7.21091	8.47385	8.54187	8.12952	1.81984	0.000178751	0.0200517
1416303_at	AV360881	Mm.294753	LPS-induced TN factor	'Litaf'	ENSMUSG00000022500	56722	8.88495	8.85025	9.11358	9.40386	9.66339	9.71923	1.57052	0.000177129	0.0200694
1416122_at	NM_009829	Mm.333406	cyclin D2	'Ccnd2'	ENSMUSG00000000184	12444	7.6046	7.31743	6.31413	6.54568	6.41704	5.45322	0.522111	0.00017871	0.0200971
1448148_at	M86736	Mm.1568	granulin	'Grn'	ENSMUSG00000034708	14824	8.66288	9.1059	9.11419	9.47029	10.1117	9.54583	1.70229	0.000182391	0.0203085
1433942_at	BE133806	Mm.4040	myosin VI	'Myo6'	ENSMUSG00000033577	17920	5.22681	4.84664	5.42091	5.84344	5.96621	6.25876	1.83116	0.000183165	0.0203444
1436574_at	BQ033755	Mm.458096	RIKEN cDNA 1700029I01 gene	'1700029I01Rik'	---	70005	9.08332	8.92684	9.48073	8.56881	8.36579	8.67493	0.649962	0.000185175	0.0204668
1448372_a_at	NM_019953	Mm.44220	transmembrane protein 4	'Tmem4'	ENSMUSG00000025381	56530	11.0805	10.871	10.7778	10.611	10.4405	10.2672	0.722053	0.000184742	0.0204692
1439754_at	AI853362	Mm.28424	SRY-box containing gene 12	'Sox12'	ENSMUSG00000051817	20667	6.59873	6.37565	6.61449	7.24335	7.56189	7.2771	1.80729	0.000188419	0.0206232
1427446_s_at	BC025840	Mm.373672	titin	'Ttn'	ENSMUSG00000047319	22138	6.62912	6.32652	7.48644	5.61073	5.7676	6.47395	0.556057	0.000188959	0.0206322
1425948_a_at	BC022676	Mm.46067	solute carrier family 25, member 30	'Slc25a30'	ENSMUSG00000022003	67554	5.55994	5.51187	5.65019	6.16759	6.34729	6.47985	1.69514	0.000187198	0.0206398
1426213_at	AF334609	Mm.291745	IMP4, U3 small nucleolar ribonucleoprotein, homolog (yeast)	'Imp4'	---	27993	9.93299	9.85572	9.68756	9.33562	9.20192	9.1043	0.654673	0.000188205	0.0206499
1440461_at	BB229269	Mm.448080	3 days neonate thymus cDNA, RIKEN full-length enriched library, clone:A630020J17 product:unclassifiable, full insert sequence	'---'	---	---	4.22662	3.86244	4.72319	4.78738	4.75124	5.62013	1.7296	0.000188199	0.0206996
1437538_at	BM213278	Mm.27103	small nucleolar RNA host gene (non-protein coding) 7	'Snhg7'	---	72091	6.87643	6.70703	7.29693	7.47468	7.70028	7.95869	1.69552	0.000190286	0.0207269
1426402_at	BB469322	Mm.260545	synaptotagmin binding, cytoplasmic RNA interacting protein	'Syncrip'	ENSMUSG00000032423	56403	10.7746	10.9277	10.6749	10.3784	10.3124	10.0814	0.691785	0.000192036	0.0207671
1421430_at	NM_009014	Mm.341756	RAD51-like 1 (S. cerevisiae)	'Rad51l1'	---	19363	5.78251	5.53209	5.82862	6.83895	6.82207	6.31147	1.97418	0.000192016	0.0208148
1416700_at	BC009002	Mm.46497	Rho family GTPase 3	'Rnd3'	ENSMUSG00000017144	74194	7.08324	7.01996	7.10786	8.01304	7.64858	7.95967	1.75195	0.000194929	0.0208301
1449289_a_at	BF715219	Mm.163	beta-2 microglobulin	'B2m'	ENSMUSG00000060802	12010	6.67849	7.17039	7.07435	7.76221	8.02591	7.61175	1.79342	0.000194178	0.0208487
1447842_x_at	AV143687	---	---	'---'	---	---	9.3483	9.09938	9.16181	9.85523	9.6737	9.75153	1.47165	0.000191955	0.0208583
1449910_at	NM_029813	Mm.379980	RIKEN cDNA 2210418O10 gene	'2210418O10Rik'	---	76958	7.07452	7.31253	7.69858	6.5598	6.34587	6.74364	0.575828	0.000194836	0.0208696
1423796_at	AY034062	---	similar to PTB-associated splicing factor	'LOC100045887'	---	100045887	9.57066	9.49644	9.70386	9.14922	8.85588	8.88499	0.651677	0.000194032	0.0208827
1455584_at	BG064675	Mm.293517	stromal cell derived factor 4	'Sdf4'	ENSMUSG00000029076	20318	5.4391	5.62035	5.86249	6.49891	6.64363	6.46666	1.8791	0.000193821	0.0209099
1448313_at	NM_009906	Mm.20837	tripeptidyl peptidase I	'Tpp1'	ENSMUSG00000030894	12751	9.78661	9.70331	9.72004	10.2916	10.3791	10.2104	1.47381	0.000196961	0.0209976
1436195_at	BM933144	Mm.339972	cDNA sequence BC046404 /// similar to CDNA sequence BC046404	'BC046404 /// LOC100045343'	ENSMUSG00000046417	100045343 /// 192976	5.42295	5.62249	5.73873	6.66319	6.84663	6.23313	2.03576	0.000197795	0.0210367
1449383_at	NM_007421	Mm.3440	adenylosuccinate synthetase like 1	'Adssl1'	ENSMUSG00000011148	11565	5.85967	5.95088	6.29432	6.94372	7.05492	6.8497	1.91304	0.000198651	0.0210781
1429418_at	AK013228	Mm.441091	CDC14 cell division cycle 14 homolog B (S. cerevisiae)	'Cdc14b'	---	218294	7.43984	7.4691	7.45438	8.24793	8.21515	8.07112	1.65384	0.000201469	0.0212272
1449601_x_at	AV348780	Mm.400009	Transcribed locus	'---'	---	---	4.13796	3.89011	3.60121	4.68789	4.96111	4.43206	1.78121	0.000200587	0.0212335
1420334_at	NM_134251	Mm.35253	solute carrier family 12 (potassium/chloride transporters), member 8	'Slc12a8'	ENSMUSG00000035506	171286	6.02949	5.79709	6.2873	6.58362	6.48713	6.98971	1.56961	0.000201087	0.0212366
1419653_a_at	NM_007840	Mm.220038	DEAD (Asp-Glu-Ala-Asp) box polypeptide 5	'Ddx5'	ENSMUSG00000020719	13207	12.0256	12.3142	12.0845	11.6992	11.9474	11.6778	0.77578	0.000202294	0.0212644
1440929_at	BB134815	---	---	'---'	ENSMUSG00000020530	---	6.22976	6.2875	6.47181	5.68168	5.45646	5.27562	0.560826	0.000210784	0.021554
1422438_at	NM_010145	Mm.9075	epoxide hydrolase 1, microsomal	'Ephx1'	ENSMUSG00000038776	13849	7.21812	7.51745	7.24524	8.66449	8.48522	7.76851	2.03941	0.000206759	0.0215829
1448501_at	NM_019656	Mm.46701	tetraspanin 6	'Tspan6'	ENSMUSG00000067377	56496	7.31217	7.21834	7.12828	6.7743	6.45759	6.14304	0.594706	0.000210128	0.0215848
1450460_at	AF104416	Mm.34043	aquaporin 3	'Aqp3'	ENSMUSG00000028435	11828	7.04272	7.41474	7.07533	7.90607	7.95368	7.82594	1.65155	0.000210738	0.0215983
1451283_at	BC019518	Mm.25632	RIKEN cDNA 1810073G14 gene	'1810073G14Rik'	ENSMUSG00000020523	67726	9.00744	8.62164	8.79409	9.67881	9.04907	9.66048	1.58684	0.000208399	0.021604
1438413_at	AV231698	Mm.255784	SUMO1/sentrin specific peptidase 7	'Senp7'	ENSMUSG00000052917	66315	4.33221	3.85458	3.57782	4.87721	4.57151	4.66249	1.7412	0.000209892	0.0216098
1417174_at	NM_025464	Mm.41451	RIKEN cDNA 1810021J13 gene	'1810021J13Rik'	ENSMUSG00000032121	66279	5.3672	5.21034	5.24232	6.24798	5.9678	5.86172	1.68937	0.000208049	0.0216174
1440192_at	BB259628	Mm.5540	RIKEN cDNA 1810054D07 gene	'1810054D07Rik'	ENSMUSG00000038172	69863	7.00156	6.9684	6.94496	6.32061	6.01551	5.9318	0.545271	0.000206725	0.0216294
1431216_s_at	BI730538	Mm.76494	DnaJ (Hsp40) homolog, subfamily C, member 6	'Dnajc6'	ENSMUSG00000028528	72685	4.21785	4.35392	4.01728	4.81587	5.01224	4.60847	1.53279	0.000209623	0.0216314
1442404_at	BB624790	---	nucleolin	'Ncl'	---	17975	7.1371	7.72489	7.33936	6.38103	6.72012	6.59255	0.562125	0.000209244	0.0216418
1423756_s_at	BC019836	Mm.233799	insulin-like growth factor binding protein 4	'Igfbp4'	ENSMUSG00000017493	16010	4.90218	5.37302	6.59555	6.4774	7.29794	7.11183	2.73575	0.000207879	0.0216497
1426808_at	X16834	Mm.248615	lectin, galactose binding, soluble 3	'Lgals3'	ENSMUSG00000050335	16854	10.8638	10.7025	10.7753	10.439	10.1772	10.2233	0.707282	0.000212349	0.0216648
1449122_at	NM_026534	Mm.427021	RIKEN cDNA 3110003A22 gene	'3110003A22Rik'	ENSMUSG00000028243	68053	6.94311	7.05431	7.09729	6.38416	6.31777	6.26312	0.613291	0.000206664	0.0216733
1434745_at	BQ175880	Mm.333406	cyclin D2	'Ccnd2'	ENSMUSG00000000184	12444	6.87829	6.96578	6.08973	6.36386	6.2039	5.00219	0.586788	0.000214568	0.0217437
1416148_at	BC019120	Mm.197518	lysosomal-associated protein transmembrane 4B	'Laptm4b'	ENSMUSG00000022257	114128	8.57682	8.5775	7.82555	9.18505	9.33522	8.61524	1.64797	0.000214356	0.0217711
1423043_s_at	BF123067	Mm.289662	DEAD/H (Asp-Glu-Ala-Asp/His) box polypeptide 3, X-linked /// similar to DEAD (Asp-Glu-Ala-Asp) box polypeptide 3, Y-linked	'Ddx3x /// LOC100045923'	ENSMUSG00000000787	100045923 /// 13205	12.0169	12.2311	12.0455	11.6521	11.7257	11.7354	0.762553	0.000214077	0.0217918
1426530_a_at	BM120233	Mm.10281	kelch-like 5 (Drosophila)	'Klhl5'	ENSMUSG00000054920	71778	6.00149	5.84428	6.67548	7.39718	7.15417	7.10852	2.15348	0.000216351	0.0218752
1418022_at	BG067031	Mm.275281	NMDA receptor-regulated gene 1	'Narg1'	ENSMUSG00000063273	74838	10.6824	10.8291	10.7713	10.1783	10.2584	10.199	0.683647	0.000219395	0.0218886
1450641_at	M24849	Mm.268000	vimentin	'Vim'	ENSMUSG00000026728	22352	11.1608	11.3084	11.072	11.5294	11.7371	11.6784	1.38652	0.000217032	0.021895
1415697_at	BG069656	Mm.290530	GTPase activating protein (SH3 domain) binding protein 2	'G3bp2'	ENSMUSG00000029405	23881	11.3528	11.3467	11.0642	10.9349	10.6149	10.5748	0.687671	0.000218316	0.0219264
1415929_at	AU080586	Mm.28357	microtubule-associated protein 1 light chain 3 beta	'Map1lc3b'	ENSMUSG00000031812	67443	10.0689	9.85568	10.0344	10.3706	10.5685	10.7148	1.49136	0.000219375	0.021935
1423192_at	BB590675	Mm.20129	paraspeckle protein 1	'Pspc1'	ENSMUSG00000021938	66645	10.1062	10.1038	10.4279	9.56769	9.56373	10.033	0.712259	0.000219124	0.0219586
1438169_a_at	BB009122	Mm.27789	FERM domain containing 4B	'Frmd4b'	---	232288	7.36706	6.82573	7.26309	8.16883	8.04078	7.83303	1.84973	0.000218273	0.021971
1419415_a_at	NM_011244	Mm.1273	retinoic acid receptor, gamma	'Rarg'	ENSMUSG00000001288	19411	9.82648	10.8613	9.97476	9.53279	9.85694	8.87148	0.593256	0.000223056	0.0221558
1448234_at	NM_011847	Mm.290110	DnaJ (Hsp40) homolog, subfamily B, member 6	'Dnajb6'	---	23950	11.882	11.7399	11.7297	11.4296	11.1053	11.3312	0.711203	0.000223569	0.0221579
1417149_at	NM_011031	Mm.3705	procollagen-proline, 2-oxoglutarate 4-dioxygenase (proline 4-hydroxylase), alpha II polypeptide	'P4ha2'	ENSMUSG00000018906	18452	6.95487	6.99014	6.93585	7.76057	7.78371	7.52488	1.66187	0.000222705	0.0221697
1436959_x_at	BB311061	Mm.42956	nasal embryonic LHRH factor	'Nelf'	ENSMUSG00000006476	56876	5.80307	5.6306	6.00545	7.49328	7.15726	6.48357	2.50038	0.000225648	0.0223149
1448144_at	NM_010448	Mm.280842	heterogeneous nuclear ribonucleoprotein A/B	'Hnrpab'	ENSMUSG00000020358	15384	9.85781	10.0482	10.2013	9.32035	9.43182	9.68	0.679336	0.000226175	0.0223181
1426394_at	BB379268	Mm.458184	eukaryotic translation initiation factor 3, subunit J /// similar to Eukaryotic translation initiation factor 3, subunit 1 alpha	'Eif3j /// LOC100042807 /// LOC100044332'	---	100042807 /// 100044332 /// 78655	10.9076	11.034	10.9787	10.559	10.6613	10.5664	0.769689	0.000226992	0.0223498
1455223_at	BB794657	Mm.460911	insulin-like growth factor 2 mRNA binding protein 1	'Igf2bp1'	---	140486	10.5263	10.7169	10.786	10.1082	10.2896	10.0122	0.69231	0.000229175	0.0223694
1423413_at	AI987929	Mm.30837	N-myc downstream regulated gene 1	'Ndrg1'	ENSMUSG00000005125	17988	7.09358	7.38246	7.8274	8.0856	8.54111	8.31541	1.87465	0.000228643	0.0224144
1417378_at	NM_018770	Mm.234832	cell adhesion molecule 1	'Cadm1'	---	54725	8.44884	8.38308	8.86603	8.91255	8.95892	9.48015	1.46675	0.000229163	0.0224167
1436590_at	BG071940	Mm.247126	protein phosphatase 1, regulatory (inhibitor) subunit 3B	'Ppp1r3b'	ENSMUSG00000046794	244416	4.83028	4.99523	5.68656	5.92235	6.36415	6.15409	2.03244	0.000228284	0.022428
1428332_at	AW556858	Mm.390323	phosphoinositide-3-kinase interacting protein 1	'Pik3ip1'	ENSMUSG00000034614	216505	6.4322	6.07545	6.36235	6.90048	7.06139	7.3918	1.80177	0.000230515	0.0224516
1439341_at	BB203252	Mm.261535	cDNA sequence AK220484	'AK220484'	ENSMUSG00000042942	381157	5.25547	5.11389	5.29821	6.0542	5.95776	5.87038	1.67372	0.000235093	0.0228481
1445862_at	BB123487	Mm.379361	RIKEN cDNA 4921513D23 gene	'4921513D23Rik'	ENSMUSG00000060657	223989	6.50142	6.55468	6.77273	7.28734	7.43687	7.48122	1.73382	0.00023704	0.0229878
1427685_a_at	AF041858	Mm.236068	synaptojanin 2	'Synj2'	ENSMUSG00000023805	20975	5.84567	6.31108	6.39979	6.88801	7.22945	6.96314	1.80908	0.000238278	0.0230582
1449410_a_at	NM_013525	Mm.270065	growth arrest specific 5	'Gas5'	ENSMUSG00000053332	14455	11.257	10.8975	11.3146	11.5479	11.6437	11.9625	1.48924	0.000239318	0.0231093
1422433_s_at	NM_010497	Mm.9925	isocitrate dehydrogenase 1 (NADP+), soluble	'Idh1'	ENSMUSG00000025950	15926	10.1104	9.89529	10.1198	10.4638	10.5111	10.9216	1.51779	0.000240382	0.0231131
1429294_at	AK010336	Mm.275095	thyroid hormone receptor interactor 13	'Trip13'	ENSMUSG00000021569	69716	9.54215	9.92568	9.83366	9.1272	9.32543	9.01472	0.658848	0.00024035	0.0231593
1436241_s_at	BG065835	Mm.15694	histone cell cycle regulation defective homolog A (S. cerevisiae)	'Hira'	---	15260	7.93158	7.87231	8.16477	7.28137	7.12963	7.32436	0.597767	0.000242472	0.0232151
1439065_x_at	C77501	Mm.270762	Predicted gene, OTTMUSG00000010173	'OTTMUSG00000010173'	---	626316	11.6389	11.738	11.8567	11.1182	11.3829	11.2773	0.716016	0.000244063	0.0232194
1417647_at	NM_024225	Mm.273379	sorting nexin 5	'Snx5'	ENSMUSG00000027423	69178	11.0903	11.4167	11.4389	10.7945	10.5112	10.5506	0.629575	0.000243275	0.0232426
1420093_s_at	AU015266	Mm.426680	heterogeneous nuclear ribonucleoprotein D-like	'Hnrpdl'	---	50926	10.35	10.3427	10.2813	9.45455	9.53703	9.99022	0.642328	0.000243903	0.0232533
1415938_at	NM_009258	Mm.272	serine peptidase inhibitor, Kazal type 3	'Spink3'	ENSMUSG00000024503	20730	7.82683	7.5765	9.1688	7.14142	6.82786	7.89826	0.54383	0.000242393	0.0232568
1425654_a_at	AF307845	Mm.33207	LIM domain and actin binding 1	'Lima1'	ENSMUSG00000023022	65970	7.25165	6.7938	7.17586	7.83118	7.54709	8.59039	1.94858	0.00024665	0.023318
1427129_a_at	AW701147	Mm.31051	heterogeneous nuclear ribonucleoprotein R	'Hnrpr'	ENSMUSG00000066037	74326	10.491	10.9179	10.9856	10.1177	10.303	10.2397	0.673763	0.000246256	0.0233297
1435348_at	BQ177188	Mm.21093	RIKEN cDNA D930009K15 gene	'D930009K15Rik'	---	399585	6.79367	6.68895	6.91919	7.93254	7.84609	7.42268	1.94995	0.000246028	0.0233571
1459275_at	BQ030930	Mm.287783	ring finger protein 17	'Rnf17'	ENSMUSG00000000365	30054	6.57621	6.64175	6.58651	7.28284	7.2231	7.33731	1.60365	0.00024775	0.023373
1428958_at	AV265674	Mm.40780	progestin and adipoQ receptor family member VIII	'Paqr8'	ENSMUSG00000025931	74229	4.71468	4.69455	5.17519	5.50052	5.45744	5.81855	1.66098	0.000248931	0.0234353
1418346_at	NM_013754	Mm.306511	insulin-like 6	'Insl6'	ENSMUSG00000050957	27356	5.25721	4.97738	5.05334	5.95271	5.9882	5.63214	1.70937	0.000249464	0.0234366
1448364_at	U95826	Mm.3527	cyclin G2	'Ccng2'	ENSMUSG00000029385	12452	8.33036	7.63839	7.94994	8.75077	8.76711	9.17142	1.95227	0.000250341	0.0234701
1454901_at	BG069663	Mm.191894	yippee-like 2 (Drosophila)	'Ypel2'	---	77864	5.51898	6.1263	6.30677	7.05959	7.22609	6.75574	2.13916	0.000251606	0.0235398
1454647_at	BQ031255	Mm.347362	acyl-Coenzyme A dehydrogenase family, member 11	'Acad11'	ENSMUSG00000032558	102632	8.34537	8.56189	7.86138	9.24125	9.34272	8.34107	1.65776	0.000252559	0.02358
1417558_at	NM_008054	Mm.4848	Fyn proto-oncogene	'Fyn'	ENSMUSG00000019843	14360	8.04624	8.21795	8.27286	8.80316	8.68379	8.91017	1.54215	0.000255638	0.0236715
1434581_at	BB167663	Mm.233860	RIKEN cDNA 2410066E13 gene	'2410066E13Rik'	ENSMUSG00000038065	68235	5.37897	5.50582	5.58884	6.44221	6.81599	6.03935	1.97861	0.00025557	0.0237139
1430367_at	BE331859	Mm.130952	Stam binding protein like 1	'Stambpl1'	---	76630	4.48457	4.3747	4.67423	5.15378	5.02267	5.3192	1.57363	0.000254752	0.0237356
1452049_at	BC003907	Mm.218533	ribosomal protein L7-like 1	'Rpl7l1'	ENSMUSG00000063888	66229	10.597	10.7778	10.4907	10.2121	10.2091	9.90775	0.702543	0.00025741	0.023738
1440138_at	BE456980	Mm.31816	AT hook, DNA binding motif, containing 1	'Ahdc1'	---	230793	6.58583	6.94479	6.65751	6.10961	6.17532	5.77076	0.615441	0.00025543	0.0237497
1438928_x_at	BB252065	Mm.18503	ninjurin 1	'Ninj1'	ENSMUSG00000037966	18081	8.88849	8.68643	8.71592	9.47362	9.25625	9.64038	1.62749	0.00025718	0.0237654
1432143_a_at	AK006835	Mm.390461	high mobility group box transcription factor 1	'Hbp1'	ENSMUSG00000002996	73389	9.24004	8.90637	8.86244	9.78873	9.51226	9.94534	1.70099	0.000259216	0.0238073
1416151_at	NM_013663	Mm.6787	splicing factor, arginine/serine-rich 3 (SRp20)	'Sfrs3'	ENSMUSG00000071172	20383	9.951	9.90585	9.78112	9.30566	9.10399	9.3199	0.646444	0.000259768	0.0238094
1437073_x_at	BB115446	Mm.396080	expressed sequence AV025504	'AV025504'	---	105633	8.99181	8.85526	9.19685	9.68252	9.78368	9.61142	1.61672	0.000258719	0.0238101
1450684_at	NM_007960	Mm.4866	ets variant gene 1	'Etv1'	ENSMUSG00000004151	14009	7.35497	7.72282	7.45561	6.86533	6.77901	6.01903	0.533835	0.000260488	0.023827
1433675_at	BQ177137	Mm.292489	small nucleolar RNA, C/D box 22	'Snord22'	---	83673	10.3807	10.0367	10.4025	10.6919	10.6521	11.1387	1.4795	0.000262355	0.0238526
1441281_s_at	AU024536	Mm.18503	ninjurin 1	'Ninj1'	ENSMUSG00000037966	18081	7.47146	7.45092	7.41234	8.03667	8.08769	8.17127	1.57556	0.000262035	0.0238717
1449390_at	NM_025663	Mm.46029	G patch domain containing 4	'Gpatch4'	ENSMUSG00000028069	66614	7.13052	7.41471	7.45554	6.56718	6.68871	6.35503	0.582555	0.000263259	0.0238867
1433654_at	AV299787	Mm.122725	meningioma expressed antigen 5 (hyaluronidase)	'Mgea5'	ENSMUSG00000025220	76055	10.2601	9.98587	10.21	10.5911	10.729	10.7098	1.44855	0.000261782	0.0238969
1428083_at	AK018202	---	RIKEN cDNA 2310043N10 gene	'2310043N10Rik'	---	66961	8.72886	8.7283	9.07469	9.15139	9.40751	9.93004	1.58357	0.000264651	0.0239648
1424072_at	BC024943	Mm.294126	RIKEN cDNA 2010107G23 gene	'2010107G23Rik'	ENSMUSG00000020083	69894	7.18808	7.05264	7.54262	8.0495	8.03096	8.06097	1.73977	0.000265765	0.0240174
1450722_at	NM_016714	Mm.28379	nucleoporin 50	'Nup50'	ENSMUSG00000016619	18141	11.0103	10.9102	10.9246	10.6482	10.5855	10.5745	0.78701	0.000267957	0.0240707
1422836_at	NM_134163	Mm.295324	muscleblind-like 3 (Drosophila)	'Mbnl3'	---	171170	6.76954	6.10904	6.34464	5.98723	5.49678	5.61775	0.61327	0.000267013	0.0240819
1448111_at	NM_018737	Mm.2065	cytidine 5'-triphosphate synthase 2	'Ctps2'	ENSMUSG00000031360	55936	7.85447	7.45223	7.68198	8.47074	8.24128	8.45586	1.6569	0.00026787	0.024111
1417022_at	NM_007515	Mm.5140	solute carrier family 7 (cationic amino acid transporter, y+ system), member 3	'Slc7a3'	ENSMUSG00000031297	11989	11.396	11.2917	11.4106	10.797	10.927	11.0001	0.729716	0.00027559	0.0242256
1431827_a_at	AK014829	Mm.126976	tousled-like kinase 2 (Arabidopsis)	'Tlk2'	ENSMUSG00000020694	24086	9.1259	9.53911	9.3021	8.69652	8.71668	8.61337	0.642823	0.000276696	0.0242284
1450976_at	AI987929	Mm.30837	N-myc downstream regulated gene 1	'Ndrg1'	ENSMUSG00000005125	17988	8.12394	8.15702	8.53503	8.81259	9.1432	9.03395	1.66862	0.000270253	0.0242288
1448351_at	NM_011778	Mm.276859	coronin, actin binding protein 1B	'Coro1b'	ENSMUSG00000024835	23789	8.83005	8.88473	8.87988	9.26855	9.57052	9.44203	1.48008	0.000275096	0.0242294
1417600_at	NM_021301	Mm.281804	solute carrier family 15 (H+/peptide transporter), member 2	'Slc15a2'	ENSMUSG00000022899	57738	6.72311	6.47781	7.01552	7.2925	7.4609	7.79591	1.72606	0.000272463	0.0242341
1456981_at	BB428982	Mm.69380	transmembrane channel-like gene family 7	'Tmc7'	ENSMUSG00000042246	209760	5.87978	5.44366	5.98988	6.87524	6.24357	6.46681	1.70883	0.000270892	0.0242379
1448221_at	BC011067	Mm.439827	HLA-B-associated transcript 1A	'Bat1a'	ENSMUSG00000019432	53817	12.1811	12.405	12.3501	11.8551	12.0435	11.6302	0.727741	0.000276307	0.0242414
1450107_a_at	NM_023132	Mm.236969	renin binding protein	'Renbp'	ENSMUSG00000031387	19703	8.50579	8.23381	8.31104	9.01054	9.0506	9.19086	1.6735	0.000277521	0.0242535
1416831_at	AI649303	Mm.8856	neuraminidase 1	'Neu1'	ENSMUSG00000007038	18010	6.14563	6.40793	6.43221	7.08077	7.67089	6.9923	1.92877	0.000274944	0.0242634
1417580_s_at	NM_019414	Mm.196558	selenium binding protein 1 /// hypothetical protein LOC100044204	'LOC100044204 /// Selenbp1'	ENSMUSG00000068874	100044204 /// 20341	5.19461	4.94452	5.3963	6.1544	6.4899	5.91497	2.09882	0.000273352	0.0242654
1424902_at	AF378760	Mm.39617	plexin domain containing 1	'Plxdc1'	ENSMUSG00000017417	72324	5.94923	5.84002	5.94545	6.45414	6.68327	6.5493	1.57763	0.000272407	0.024277
1433514_at	BG066916	Mm.272548	ethanolamine kinase 1	'Etnk1'	---	75320	10.0471	10.1501	9.88251	10.6172	10.4981	10.5192	1.43738	0.000271881	0.0242782
1417760_at	NM_007430	Mm.5180	nuclear receptor subfamily 0, group B, member 1	'Nr0b1'	ENSMUSG00000025056	11614	10.612	10.8744	10.6301	10.0693	10.4031	10.1687	0.711362	0.000274679	0.0242876
1449288_at	NM_008108	Mm.299742	growth differentiation factor 3	'Gdf3'	ENSMUSG00000030117	14562	10.3297	10.1599	10.2241	9.74004	9.65664	9.82594	0.709598	0.000274665	0.024334
1428908_at	BG228787	Mm.46005	RNA binding motif protein 25	'Rbm25'	ENSMUSG00000010608	67039	9.22264	9.59874	9.40157	8.72029	8.84686	8.58437	0.622442	0.000280419	0.0244594
1448118_a_at	NM_009983	Mm.231395	cathepsin D	'Ctsd'	ENSMUSG00000007891	13033	10.0357	10.3964	10.2838	10.6406	11.028	10.6602	1.45606	0.00028256	0.0245512
1431979_at	AK015383	Mm.159571	RIKEN cDNA 4930444M15 gene	'4930444M15Rik'	---	75789	9.14358	9.22553	8.5509	8.61904	8.61876	7.50715	0.612304	0.000282365	0.0245815
1460483_at	AV115271	Mm.440848	RIKEN cDNA 2610034E01 gene	'2610034E01Rik'	---	69236	6.30513	6.19352	6.23718	5.44824	4.96336	5.7125	0.557839	0.000284523	0.0246742
1451171_at	BC026877	Mm.244703	RIKEN cDNA 2310008H04 gene	'2310008H04Rik'	ENSMUSG00000041974	224008	8.55766	8.27451	8.20843	9.05808	8.99028	8.82355	1.52956	0.000289222	0.0248902
1427074_at	BM117243	Mm.271986	protein-L-isoaspartate (D-aspartate) O-methyltransferase domain containing 2	'Pcmtd2'	ENSMUSG00000027589	245867	7.76257	7.30639	7.6957	8.4087	8.18817	8.39817	1.6783	0.000288164	0.0248942
1434666_at	BF660283	---	similar to polycomb group ring finger 5	'LOC100048247'	---	100048247	5.96469	5.58127	6.09583	6.79349	6.6248	6.6457	1.76714	0.000287967	0.0249249
1436684_a_at	AV066689	Mm.218423	RIO kinase 2 (yeast)	'Riok2'	ENSMUSG00000023846	67045	9.28371	9.48069	9.56339	8.92956	8.54429	8.45715	0.589789	0.000289079	0.0249255
1418288_at	NM_015763	Mm.153625	lipin 1	'Lpin1'	ENSMUSG00000020593	14245	6.65968	6.86645	6.84022	7.37288	7.6446	7.47903	1.63714	0.000290963	0.0249448
1424139_at	BC011105	Mm.458171	RAS-related protein-1a	'Rap1a'	ENSMUSG00000068798	109905	10.4267	10.23	10.3392	10.876	10.6705	10.8742	1.39046	0.000290479	0.0249507
1455333_at	AI315031	Mm.337820	tensin 3	'Tns3'	---	319939	11.0135	11.0696	10.7831	10.4685	10.6166	10.422	0.731502	0.000291762	0.0249659
1434495_at	BM208058	Mm.275563	POZ (BTB) and AT hook containing zinc finger 1	'Patz1'	---	56218	7.20568	7.41872	7.33435	6.59265	6.68845	6.51643	0.607958	0.000293544	0.0249761
1451823_at	AY008277	Mm.290600	chloride channel calcium activated 4	'Clca4'	ENSMUSG00000037033	229927	6.28354	7.00537	7.94214	5.573	6.0347	5.86879	0.45299	0.000292442	0.0249767
1433631_at	BQ176989	Mm.271222	eukaryotic translation initiation factor 5 /// similar to Eukaryotic translation initiation factor 5	'Eif5 /// LOC100047658'	ENSMUSG00000021282	100047658 /// 217869	11.2439	11.3603	11.5225	10.8285	10.9263	11.0324	0.733982	0.000294863	0.024994
1432646_a_at	BE859789	Mm.324242	RIKEN cDNA 2900097C17 gene	'2900097C17Rik'	ENSMUSG00000072829	347740	6.08111	6.18621	6.15853	5.44939	5.16706	5.49892	0.590622	0.000294327	0.0249956
1420626_at	BF782285	Mm.64104	general transcription factor IIIC, polypeptide 6, alpha	'Gtf3c6'	ENSMUSG00000019837	67371	10.1697	10.2385	9.72971	9.72059	9.52714	9.10663	0.664184	0.000293411	0.0250121
1418189_s_at	AF146523	Mm.298256	Metastasis associated lung adenocarcinoma transcript 1 (non-coding RNA)	'Malat1'	---	72289	5.54238	5.85708	6.2873	7.0776	6.2784	7.92641	2.45074	0.000297303	0.0250596
1438403_s_at	BF537798	---	---	'---'	---	---	6.2133	6.54107	6.70648	7.33207	7.12802	8.40558	2.30689	0.000296306	0.0250693
1418760_at	AB030503	Mm.291799	retinol dehydrogenase 11	'Rdh11'	ENSMUSG00000066441	17252	6.93058	7.05628	7.52068	7.39831	7.88345	8.36703	1.6517	0.000297184	0.0250965
1420836_at	BB032012	Mm.46067	solute carrier family 25, member 30	'Slc25a30'	ENSMUSG00000022003	67554	8.46508	8.22196	8.76096	9.0299	9.49113	9.37588	1.80697	0.000299136	0.0251671
1419153_at	AK017673	Mm.351273	RIKEN cDNA 2810417H13 gene	'2810417H13Rik'	ENSMUSG00000040204	68026	10.2613	9.92435	9.9226	10.676	10.2963	10.4962	1.37177	0.000300637	0.0252462
1433888_at	AV343478	Mm.321755	ATPase, Ca++ transporting, plasma membrane 2	'Atp2b2'	ENSMUSG00000030302	11941	4.53556	4.57661	4.95848	5.06528	5.57364	5.90661	1.78964	0.000303071	0.0252625
1446160_x_at	BB234363	Mm.291484	transmembrane protein 69	'Tmem69'	---	230657	7.81999	7.78314	7.5475	7.2732	7.13432	6.7101	0.627332	0.000302229	0.0252857
1420688_a_at	NM_011360	Mm.8739	sarcoglycan, epsilon	'Sgce'	ENSMUSG00000004631	20392	6.0683	5.8397	5.95862	7.12065	6.84652	6.48279	1.8405	0.000302792	0.025286
1416301_a_at	BB125261	Mm.439662	early B-cell factor 1	'Ebf1'	ENSMUSG00000057098	13591	4.00149	3.81941	4.19193	4.51457	4.59957	4.91603	1.59876	0.000301686	0.0252872
1418448_at	NM_009101	Mm.389894	Harvey rat sarcoma oncogene, subgroup R	'Rras'	ENSMUSG00000038387	20130	7.95185	7.89602	7.55799	8.56801	8.75412	8.2727	1.6622	0.00030549	0.0254171
1415918_a_at	NM_009415	Mm.4222	triosephosphate isomerase 1	'Tpi1'	ENSMUSG00000023456	21991	12.293	12.042	12.2319	12.5518	12.7141	12.6526	1.37618	0.000306678	0.025469
1450986_at	BB729616	Mm.220367	nucleolar protein 5	'Nol5'	ENSMUSG00000026020	55989	11.1836	11.5794	11.185	10.8699	10.8528	10.5941	0.690936	0.000309901	0.0256893
1419587_s_at	BF168611	Mm.288141	retinitis pigmentosa 2 homolog (human)	'Rp2h'	ENSMUSG00000060090	19889	4.55051	4.47467	4.95827	5.38919	5.08095	5.68004	1.65331	0.000312923	0.0257975
1434565_at	AV305616	Mm.343809	cell growth regulator with ring finger domain 1	'Cgrrf1'	ENSMUSG00000055128	68755	4.73772	4.98343	5.28958	5.73814	6.04764	5.81855	1.84484	0.000312151	0.0258284
1436100_at	AV347995	---	SH2 domain containing 5	'Sh2d5'	---	230863	5.24553	5.13921	5.82367	6.39178	6.91398	6.28542	2.33747	0.000312846	0.0258384
1449349_at	NM_008637	Mm.118846	nudix (nucleoside diphosphate linked moiety X)-type motif 1	'Nudt1'	ENSMUSG00000036639	17766	10.4866	10.2254	9.8342	10.033	9.53429	9.36311	0.690332	0.000318671	0.0262235
1442369_at	AV246210	Mm.443760	RIKEN cDNA 4832406H04 gene	'4832406H04Rik'	---	320971	5.84178	6.0747	5.34872	5.24756	4.89722	4.6716	0.576646	0.000322204	0.026466
1436633_at	BB323723	Mm.425703	Transcribed locus	'---'	---	---	4.53755	4.51478	4.39991	3.8905	3.58483	3.8295	0.612296	0.000324372	0.0265955
1428533_at	BG918881	Mm.259421	DNA segment, Chr 1, Brigham & Women's Genetics 0212 expressed	'D1Bwg0212e'	ENSMUSG00000003135	52846	10.0303	10.3132	10.449	9.54085	9.88124	9.86114	0.706292	0.000325187	0.026614
1425098_at	BC025424	Mm.195877	zinc finger protein 106	'Zfp106'	---	20402	6.54751	6.94769	6.90036	6.02002	6.1705	6.03546	0.608783	0.000326236	0.0266515
1450049_a_at	AW537496	Mm.15694	histone cell cycle regulation defective homolog A (S. cerevisiae)	'Hira'	ENSMUSG00000022702	15260	6.48776	6.93879	7.32695	5.86879	6.19786	6.13362	0.56226	0.000328224	0.0267654
1420548_a_at	NM_023197	Mm.389948	RIKEN cDNA 2310008H09 gene	'2310008H09Rik'	ENSMUSG00000030980	66356	8.88064	9.23241	8.80029	8.42456	8.48749	7.90681	0.621327	0.000330571	0.0268596
1436736_x_at	BB369191	Mm.407415	DNA segment, human D4S114	'D0H4S114'	---	27528	6.74959	6.61359	7.30103	7.75912	7.35887	7.94049	1.7491	0.000330144	0.0268734
1427918_a_at	BI081723	Mm.826	ras homolog gene family, member Q	'Rhoq'	ENSMUSG00000024143	104215	7.97732	7.38984	7.9035	8.45404	8.15267	8.81059	1.65455	0.000334475	0.0268862
1430034_at	BE648588	Mm.441628	chaperonin subunit 4 (delta)	'Cct4'	---	12464	6.82786	7.15666	7.59572	6.25816	6.44188	6.28843	0.56238	0.0003339	0.0268879
1426642_at	BC004724	Mm.193099	fibronectin 1	'Fn1'	ENSMUSG00000026193	14268	10.0214	10.1403	10.8597	10.5178	11.2843	11.2962	1.65798	0.000333614	0.0269129
1439571_at	BB820889	Mm.395003	RIKEN cDNA E230008J23 gene	'E230008J23Rik'	---	319683	3.94565	3.8649	4.26835	4.7022	4.9646	4.85651	1.77862	0.000331931	0.0269216
1460203_at	NM_010585	Mm.227912	inositol 1,4,5-triphosphate receptor 1	'Itpr1'	ENSMUSG00000030102	16438	7.32021	6.85916	7.18761	7.80782	7.95471	7.97947	1.75679	0.00033763	0.0269477
1418120_at	NM_025875	Mm.261972	RNA binding motif protein 8a	'Rbm8a'	---	60365	8.51004	8.99421	8.79859	8.02873	8.03596	8.0923	0.614632	0.000333514	0.0269531
1433593_at	BB316456	Mm.277533	yippee-like 5 (Drosophila)	'Ypel5'	ENSMUSG00000039770	383295	6.32834	6.24689	6.68674	7.45915	7.21443	7.10047	1.82581	0.00033738	0.0269754
1452771_s_at	AK012088	Mm.276016	acyl-CoA synthetase long-chain family member 3	'Acsl3'	ENSMUSG00000032883	74205	8.10376	7.78374	8.24118	8.53373	8.72084	8.98646	1.64606	0.00033704	0.0269962
1438160_x_at	AV348121	Mm.133687	solute carrier organic anion transporter family, member 4a1	'Slco4a1'	ENSMUSG00000038963	108115	7.69435	7.26931	7.51921	8.44093	8.10219	8.02755	1.62715	0.000333455	0.0269967
1417082_at	NM_130889	Mm.263913	acidic nuclear phosphoprotein 32 family, member B	'Anp32b'	ENSMUSG00000028333	67628	12.2863	12.4755	12.4791	11.9394	12.1889	12.0706	0.786504	0.000336595	0.0270085
1433965_at	BQ176779	Mm.153230	ATPase, aminophospholipid transporter (APLT), class I, type 8A, member 1	'Atp8a1'	---	11980	4.87897	5.2284	5.5752	6.10728	5.70436	6.42037	1.84341	0.000342707	0.0273045
1460192_at	NM_020573	Mm.259470	oxysterol binding protein-like 1A	'Osbpl1a'	ENSMUSG00000044252	64291	8.50282	8.2735	8.7108	8.96326	9.02654	9.44454	1.57475	0.000345225	0.0273601
1457664_x_at	AV227574	Mm.283217	Complement component 2 (within H-2S)	'C2'	---	12263	5.19244	4.81343	5.08957	5.89731	5.67872	5.74759	1.67654	0.000344914	0.0273836
1452784_at	AK003416	Mm.227	integrin alpha V	'Itgav'	---	16410	8.20483	8.10088	8.625	9.0205	8.63391	9.22321	1.57364	0.000344908	0.0274314
1432757_at	AK019313	---	RIKEN cDNA 2900011L18 gene	'2900011L18Rik'	---	77082	4.317	4.39359	4.98667	4.89049	5.31914	5.55475	1.62336	0.000347278	0.0274746
1417176_at	BE952001	Mm.30199	casein kinase 1, epsilon	'Csnk1e'	ENSMUSG00000022433	27373	10.1081	10.2501	10.3027	10.5876	10.8834	10.7393	1.43291	0.000350529	0.0276348
1416069_at	NM_019703	Mm.273874	phosphofructokinase, platelet	'Pfkp'	ENSMUSG00000021196	56421	10.8059	10.8321	10.792	11.1866	11.3487	11.3306	1.39502	0.000350512	0.0276819
1435275_at	AV013496	Mm.29625	cytochrome c oxidase subunit VIb polypeptide 2	'Cox6b2'	ENSMUSG00000051811	333182	9.25465	8.95313	8.60535	9.56905	10.1349	9.5333	1.80489	0.00035818	0.0279449
1418640_at	NM_019812	Mm.351459	sirtuin 1 ((silent mating type information regulation 2, homolog) 1 (S. cerevisiae)	'Sirt1'	ENSMUSG00000020063	93759	9.30021	9.71906	9.81954	8.67256	9.30509	9.08331	0.66603	0.000357264	0.0279702
1417892_a_at	NM_022433	Mm.244216	sirtuin 3 (silent mating type information regulation 2, homolog) 3 (S. cerevisiae)	'Sirt3'	ENSMUSG00000025486	64384	7.3901	7.30347	7.33631	8.11225	8.12353	7.92058	1.63813	0.000356649	0.0279706
1435249_at	BG917504	Mm.295062	BTAF1 RNA polymerase II, B-TFIID transcription factor-associated, (Mot1 homolog, S. cerevisiae)	'Btaf1'	ENSMUSG00000040565	107182	9.22835	9.15584	9.1689	8.62603	8.5158	8.76464	0.685337	0.000357895	0.027971
1426743_at	BC002232	Mm.282985	adaptor protein, phosphotyrosine interaction, PH domain and leucine zipper containing 2	'Appl2'	ENSMUSG00000020263	216190	7.34964	7.54573	7.79615	8.29052	8.37165	8.3836	1.73165	0.000355924	0.0280111
1417499_at	NM_013899	Mm.21826	translocase of inner mitochondrial membrane 10 homolog (yeast)	'Timm10'	ENSMUSG00000027076	30059	10.8997	10.7974	10.7287	10.5207	10.3187	10.2517	0.735015	0.000356575	0.0280135
1440024_at	BB529013	Mm.443470	inositol 1,4,5-trisphosphate 3-kinase C	'Itpkc'	---	233011	4.85013	4.74104	4.66262	5.60336	5.39924	5.21555	1.57691	0.000365111	0.0282898
1429692_s_at	BB698398	Mm.10651	GTP cyclohydrolase 1	'Gch1'	ENSMUSG00000037580	14528	4.80046	4.30924	4.33951	5.18013	5.48378	5.32591	1.8465	0.000364659	0.0283034
1417928_at	NM_019417	Mm.21830	PDZ and LIM domain 4	'Pdlim4'	ENSMUSG00000020388	30794	5.19905	5.05353	5.55447	5.74278	6.11052	6.25763	1.72213	0.000363471	0.0283086
1423505_at	BB114067	Mm.283283	transgelin	'Tagln'	ENSMUSG00000032085	21345	6.58999	6.69659	6.3824	6.04505	5.84788	5.86879	0.647056	0.000364491	0.0283391
1452534_a_at	X67668	Mm.279998	high mobility group box 2	'Hmgb2'	ENSMUSG00000054717 /// ENSMUSG00000066002 /// ENSMUSG00000066020 /// ENSMUSG00000068145	97165	12.3215	12.6106	12.4149	11.9585	12.1987	12.1403	0.785307	0.000368072	0.028373
1439755_at	BM936013	Mm.261333	Signal-induced proliferation-associated 1 like 1	'Sipa1l1'	---	217692	6.56684	6.47517	7.11991	7.48108	7.35899	7.56585	1.69734	0.00036762	0.0283867
1451381_at	BC026557	Mm.41583	RIKEN cDNA 1810020D17 gene	'1810020D17Rik'	ENSMUSG00000035642	66273	7.135	6.9154	7.11492	7.77069	7.65301	7.68325	1.56797	0.000367265	0.0284079
1450866_a_at	BQ179556	Mm.44225	mitochondrial ribosomal protein L17	'Mrpl17'	ENSMUSG00000030879	27397	11.2688	11.3206	10.6298	10.9147	10.9268	10.1468	0.753	0.000370889	0.0284928
1459857_at	BG071170	Mm.178524	ubiquitin specific peptidase 32	'Usp32'	---	237898	5.43851	5.21862	5.39827	5.90756	5.91713	6.12452	1.55379	0.000370824	0.0285363
1420085_at	BB709552	Mm.4956	fibroblast growth factor 4	'Fgf4'	ENSMUSG00000050917	14175	10.0833	9.9136	10.1968	10.4874	10.5207	10.6015	1.39007	0.000375778	0.0288193
1431688_at	AK014661	---	hypothetical LOC73899	'LOC73899'	---	73899	6.15375	5.86112	5.22776	5.47912	5.34841	4.24889	0.611592	0.000376527	0.0288276
1417272_at	NM_026667	Mm.258545	RIKEN cDNA 9130005N14 gene	'9130005N14Rik'	ENSMUSG00000029185	68303	5.97404	6.09208	5.63965	6.47957	6.68327	6.40449	1.54177	0.000377728	0.0288706
1419573_a_at	NM_008495	Mm.43831	lectin, galactose binding, soluble 1	'Lgals1'	ENSMUSG00000068220	16852	11.2054	10.9252	11.1802	11.5894	11.3631	11.6114	1.33601	0.000379268	0.0289393
1422533_at	NM_020010	Mm.140158	cytochrome P450, family 51	'Cyp51'	ENSMUSG00000001467	13121	7.59277	7.25408	7.90517	8.11493	8.01409	8.62907	1.59376	0.000380513	0.0289852
1421523_at	NM_008004	Mm.12814	fibroblast growth factor 17	'Fgf17'	ENSMUSG00000022101	14171	8.90611	9.17976	8.88146	8.29756	8.66703	7.87344	0.617993	0.000385176	0.029046
1458716_at	BB376480	Mm.35315	dual specificity phosphatase 27 (putative)	'Dusp27'	ENSMUSG00000026564	240892	7.58198	8.27146	8.02608	7.17677	7.40217	6.81305	0.577968	0.000382101	0.0290571
1423298_at	BM239842	Mm.426080	adducin 3 (gamma)	'Add3'	ENSMUSG00000025026	27360	7.25113	6.98385	7.66814	7.84703	8.25462	8.28826	1.82044	0.000384807	0.0290668
1455311_at	BB523554	Mm.235287	DiGeorge syndrome critical region gene 8	'Dgcr8'	ENSMUSG00000022718	94223	8.85237	8.9009	9.03608	8.22212	8.3288	8.36392	0.648756	0.000386234	0.0290772
1434568_at	BG065425	Mm.456989	Transcribed locus	'---'	---	---	7.58827	7.5162	7.38324	6.67561	6.7135	6.83324	0.595833	0.000384392	0.0290842
1433770_at	BQ174209	Mm.458010	dihydropyrimidinase-like 2	'Dpysl2'	ENSMUSG00000022048	12934	8.39107	8.17747	8.38236	8.78105	8.95498	9.21666	1.60252	0.000384386	0.0291326
1418982_at	BC011118	Mm.349667	CCAAT/enhancer binding protein (C/EBP), alpha	'Cebpa'	ENSMUSG00000034957	12606	5.42364	5.55531	5.31472	6.3137	5.99793	6.0281	1.61732	0.000384015	0.0291534
1457026_at	BB367422	Mm.33192	lipase, member H	'Liph'	---	239759	8.90218	8.65831	9.39113	9.41982	9.31037	9.89476	1.4736	0.000398494	0.029315
1427445_a_at	BC025840	Mm.373672	titin	'Ttn'	ENSMUSG00000047319	22138	6.63719	6.65756	8.07519	5.74424	5.93349	6.64902	0.505339	0.000397943	0.0293223
1451692_at	BC005637	Mm.135188	transmembrane and coiled-coil domains 6	'Tmco6'	ENSMUSG00000006850	71983	7.92736	7.60128	7.46219	8.41175	8.35452	8.24787	1.60283	0.000392493	0.0293523
1429130_at	AK016657	Mm.31590	tetratricopeptide repeat domain 25	'Ttc25'	ENSMUSG00000006784	74407	4.14923	4.11368	4.03516	4.99574	5.14203	4.3906	1.70574	0.000397848	0.0293632
1449209_a_at	AB030503	Mm.291799	retinol dehydrogenase 11	'Rdh11'	ENSMUSG00000066441	17252	7.41539	7.27291	7.66843	7.94733	8.01508	8.33396	1.56824	0.000392233	0.0293816
1437783_x_at	BM570679	Mm.44220	transmembrane protein 4	'Tmem4'	ENSMUSG00000025381	56530	10.9386	10.8458	10.9538	10.3968	10.5519	10.0425	0.67812	0.00039551	0.0293831
1449013_at	BC003433	Mm.25997	eukaryotic elongation factor-2 kinase	'Eef2k'	ENSMUSG00000035064	13631	6.39722	6.31519	6.75154	6.94266	7.22792	7.37216	1.62653	0.000391032	0.0293893
1426215_at	AF071068	Mm.12906	dopa decarboxylase	'Ddc'	ENSMUSG00000020182	13195	8.09374	7.90074	8.58159	7.46573	7.32539	8.08889	0.676295	0.000397757	0.0294047
1419309_at	NM_010329	Mm.2976	podoplanin	'Pdpn'	ENSMUSG00000028583	14726	8.3793	8.16177	8.68318	8.8779	9.0767	9.24569	1.59172	0.000397127	0.0294063
1452016_at	BC026209	Mm.19844	arachidonate 5-lipoxygenase activating protein	'Alox5ap'	ENSMUSG00000060063	11690	8.02204	7.83985	7.99453	8.79171	8.3659	8.57998	1.54846	0.000391946	0.029409
1432272_a_at	AK018375	Mm.287837	excision repair cross-complementing rodent repair deficiency, complementation group 4	'Ercc4'	ENSMUSG00000022545	50505	6.51437	6.16288	6.01151	5.79778	5.4482	5.46155	0.633637	0.000396557	0.0294124
1434311_at	BB025078	Mm.384746	CCR4-NOT transcription complex, subunit 6-like	'Cnot6l'	---	231464	5.32591	5.30696	5.42453	5.92096	5.98751	6.0664	1.55788	0.000395477	0.0294291
1438228_at	AV302073	Mm.271901	RIKEN cDNA 4930452B06 gene	'4930452B06Rik'	ENSMUSG00000021747	74430	5.82066	5.94083	5.56794	6.42981	6.84655	6.0756	1.60686	0.000395171	0.0294549
1437436_s_at	BB461269	Mm.10193	G protein-coupled receptor kinase 6	'Grk6'	---	26385	10.3984	10.439	10.3641	10.0388	9.89044	9.6156	0.686112	0.000394969	0.0294886
1429366_at	AK005720	Mm.45373	leucine rich repeat containing 34	'Lrrc34'	ENSMUSG00000027702	71827	9.77326	9.50237	9.4345	10.0825	10.0341	10.1736	1.45131	0.000402165	0.0295369
1456239_at	BB801085	Mm.12814	fibroblast growth factor 17	'Fgf17'	ENSMUSG00000022101	14171	7.0582	7.68138	8.06323	6.40697	6.9879	6.43022	0.525837	0.000402989	0.0295493
1427408_a_at	BC012655	Mm.236211	thyroid hormone receptor associated protein 3	'Thrap3'	ENSMUSG00000043962	230753	8.29641	8.66809	8.28781	7.62347	7.73716	7.78316	0.61886	0.000405754	0.0296555
1435881_at	AW556977	Mm.236513	poly(rC) binding protein 2	'Pcbp2'	---	18521	9.88154	10.1647	10.2783	9.48338	9.58632	9.76816	0.710221	0.000405337	0.0296732
1423566_a_at	BI499717	Mm.270681	heat shock protein 110	'Hsp110'	ENSMUSG00000029657	15505	10.4817	10.8216	10.9444	10.1723	10.1947	10.1825	0.681404	0.00040673	0.0296788
1428341_at	BM230200	Mm.206555	zinc finger protein 655	'Zfp655'	ENSMUSG00000007812	72611	9.46285	9.05556	9.22412	9.80241	9.72469	9.97359	1.51222	0.000417757	0.0302873
1437405_a_at	BB787243	Mm.233799	insulin-like growth factor binding protein 4	'Igfbp4'	ENSMUSG00000017493	16010	6.16039	6.86437	7.67563	7.41312	8.27336	8.08644	2.12262	0.000417353	0.0303068
1426666_a_at	BG071740	Mm.210845	unc-84 homolog A (C. elegans)	'Unc84a'	ENSMUSG00000036817	77053	9.65004	9.6834	9.9086	10.142	10.3512	10.2255	1.41357	0.000420444	0.0303358
1455737_at	AU040848	Mm.70065	RIKEN cDNA C030002B11 gene	'C030002B11Rik'	---	78540	4.39559	4.04965	4.3942	5.16499	4.51057	5.34061	1.66935	0.000417201	0.0303446
1446223_at	BG075615	Mm.445755	Adult male testis cDNA, RIKEN full-length enriched library, clone:4921538I05 product:hypothetical protein, full insert sequence	'---'	---	---	3.15548	3.4658	3.83239	3.87012	3.94874	4.39423	1.50494	0.000416621	0.0303514
1453097_a_at	AK004961	Mm.2845	upstream binding transcription factor, RNA polymerase I	'Ubtf'	ENSMUSG00000020923	21429	9.96988	10.3002	10.1732	9.50096	9.84842	9.46558	0.688651	0.000420086	0.0303586
1451388_a_at	BC026741	Mm.239416	ATPase, Class VI, type 11B	'Atp11b'	---	76295	9.34304	9.50029	9.51904	10.0059	10.1064	9.94757	1.48377	0.000422817	0.0303613
1436325_at	BB306272	Mm.393686	RAR-related orphan receptor alpha	'Rora'	---	19883	3.24484	2.84601	3.45083	3.62218	3.53263	4.16568	1.51659	0.000419931	0.0303961
1425202_a_at	BC021657	Mm.235960	ankyrin 3, epithelial	'Ank3'	ENSMUSG00000069601	11735	6.66067	6.18347	6.59098	7.36918	7.23297	7.27863	1.77153	0.000424671	0.0303977
1423119_at	AK016473	Mm.29830	radial spokehead-like 2A /// radial spokehead-like 2B	'Rshl2a /// Rshl2b'	ENSMUSG00000023806 /// ENSMUSG00000073471	100037282 /// 66832	7.30757	7.32152	7.14231	7.99964	7.81969	7.76907	1.52404	0.000422088	0.0304058
1417963_at	NM_011125	Mm.6105	phospholipid transfer protein	'Pltp'	ENSMUSG00000017754	18830	8.03075	9.05074	8.88695	9.22063	10.1327	9.20053	1.88037	0.000424116	0.0304062
1460551_at	AV090150	Mm.322186	RAN, member RAS oncogene family /// RAS-like, family 2, locus 9	'Ran /// Rasl2-9'	ENSMUSG00000029430	19384 /// 19428	10.0985	10.0831	9.99089	9.50573	9.30331	9.60875	0.670941	0.000422803	0.0304087
1418324_at	BM232562	Mm.24069	feminization 1 homolog b (C. elegans)	'Fem1b'	ENSMUSG00000032244	14155	11.0231	10.8012	11.2157	11.3367	11.3089	11.7025	1.3553	0.000425808	0.0304308
1455961_at	AV174022	Mm.392964	Transcribed locus	'---'	---	---	7.82346	8.09723	8.46285	7.40119	7.11264	7.75032	0.620622	0.000426925	0.0304623
1433730_at	BQ031040	Mm.38762	ELMO domain containing 2	'Elmod2'	ENSMUSG00000035151	244548	7.81179	7.6458	7.87829	8.70656	8.39819	8.33287	1.63809	0.000429252	0.03058
1436766_at	BB475271	Mm.276133	LUC7-like 2 (S. cerevisiae)	'Luc7l2'	---	192196	7.70509	7.5328	8.58358	8.20229	8.80177	9.1841	1.77921	0.000430298	0.0306061
1416927_at	AW495711	Mm.393018	transformation related protein 53 inducible nuclear protein 1	'Trp53inp1'	ENSMUSG00000028211	60599	7.24087	7.13689	6.88928	8.01366	7.58738	8.02336	1.75662	0.000434772	0.0308756
1430781_at	AV256298	Mm.36006	adenylate kinase 7	'Ak7'	ENSMUSG00000041323	78801	7.92778	7.56799	7.24248	8.57585	8.13905	8.24011	1.68314	0.000435888	0.0309063
1424046_at	AF002823	Mm.2185	budding uninhibited by benzimidazoles 1 homolog (S. cerevisiae)	'Bub1'	ENSMUSG00000027379	12235	10.5323	10.431	10.7042	10.837	10.9376	11.0196	1.30007	0.00043894	0.0310738
1440459_at	BB767941	Mm.41867	senataxin	'Setx'	---	269254	6.94177	7.35609	7.3398	6.45678	6.23036	6.49091	0.575995	0.000440458	0.0310837
1455972_x_at	AV018774	Mm.260164	hydroxyacyl-Coenzyme A dehydrogenase	'Hadh'	ENSMUSG00000027984	15107	11.5703	11.1401	11.2486	11.8626	11.6417	11.8952	1.40194	0.000439863	0.0310903
1422478_a_at	NM_019811	Mm.255026	acyl-CoA synthetase short-chain family member 2	'Acss2'	ENSMUSG00000027605	60525	6.22759	6.05751	6.46425	6.9001	7.19274	6.98417	1.74141	0.00044843	0.0312067
1434814_x_at	BE992059	Mm.589	glucose phosphate isomerase 1	'Gpi1'	ENSMUSG00000036427	14751	11.7877	11.4368	11.6991	12.0206	11.9541	12.1729	1.33174	0.000447935	0.0312205
1424737_at	BC009165	Mm.28585	thyroid hormone responsive SPOT14 homolog (Rattus)	'Thrsp'	ENSMUSG00000035686	21835	4.82135	4.82346	5.05788	5.67573	5.5454	5.64683	1.65384	0.000447681	0.0312511
1426533_at	BF660256	Mm.29363	nucleolar protein 5A	'Nol5a'	ENSMUSG00000027405	67134	11.3369	11.3401	11.2226	10.9217	10.9533	10.7956	0.752859	0.000449893	0.0312603
1453024_at	AK014128	Mm.284654	WD repeat domain 37	'Wdr37'	ENSMUSG00000021147	207615	6.63343	6.60289	6.23183	6.09355	5.66034	5.5516	0.610736	0.000447369	0.0312777
1419656_at	BB503267	Mm.228067	solute carrier family 25, member 36	'Slc25a36'	ENSMUSG00000032449	192287	8.71463	8.5997	8.4849	9.34272	9.01045	9.4138	1.5929	0.000454481	0.0312898
1445281_a_at	BB309504	Mm.291232	RIKEN cDNA B230311B06 gene	'B230311B06Rik'	---	381914	7.07078	6.65118	6.79646	7.68824	7.66132	7.30235	1.65609	0.000447107	0.0313079
1456314_x_at	AV217570	Mm.425284	CDK2 (cyclin-dependent kinase 2)-associated protein 1 /// similar to putative oral cancer suppressor	'Cdk2ap1 /// LOC100047490'	ENSMUSG00000029394	100047490 /// 13445	12.1821	11.9837	11.9632	11.8048	11.5915	11.6846	0.78541	0.000454088	0.0313105
1456717_at	BG071163	---	---	'---'	---	---	3.91691	3.16197	4.10396	4.40833	4.1595	4.78529	1.66867	0.00044511	0.031314
1419205_x_at	NM_025663	Mm.46029	G patch domain containing 4	'Gpatch4'	ENSMUSG00000028069	66614	7.62799	7.62583	7.80785	7.01559	7.05532	6.82411	0.61105	0.00045565	0.0313225
1443493_at	BB766805	Mm.296385	DEAH (Asp-Glu-Ala-His) box polypeptide 37	'Dhx37'	---	208144	6.14165	5.95848	5.8484	5.30325	5.40736	5.18803	0.624822	0.000453874	0.0313437
1428132_at	AK008084	Mm.28189	CDC42 small effector 1	'Cdc42se1'	ENSMUSG00000046722	57912	8.06165	8.2773	8.38981	7.61954	7.36891	7.61155	0.617301	0.000447093	0.0313556
1448713_at	NM_011487	Mm.1550	signal transducer and activator of transcription 4	'Stat4'	ENSMUSG00000062939	20849	6.77459	6.50769	6.68024	7.37167	7.18979	7.47386	1.61685	0.000445077	0.0313606
1445897_s_at	AW986054	Mm.45558	interferon-induced protein 35	'Ifi35'	ENSMUSG00000010358	70110	6.92468	6.805	6.90525	7.71838	7.93019	7.47992	1.80139	0.000452742	0.0313616
1437688_x_at	AV121721	Mm.25148	ATPase, H+ transporting, lysosomal accessory protein 2	'Atp6ap2'	ENSMUSG00000031007	70495	10.5887	10.2208	10.5317	10.9387	10.6404	10.9433	1.31407	0.000446579	0.0313684
1420367_at	AK010394	Mm.28549	density-regulated protein	'Denr'	ENSMUSG00000023106	68184	6.44287	6.78806	7.06409	6.09825	5.89042	5.92802	0.593091	0.000453585	0.0313718
1450977_s_at	AI987929	Mm.30837	N-myc downstream regulated gene 1	'Ndrg1'	ENSMUSG00000005125	17988	8.15581	8.03498	8.12804	8.53109	8.77136	8.79038	1.51524	0.000457322	0.0313895
1452297_at	BI872151	Mm.392269	cyclin T2	'Ccnt2'	---	72949	6.9556	6.46384	6.71794	7.53651	7.10452	7.98453	1.82026	0.000452664	0.0314044
1453416_at	BE199211	Mm.11982	growth arrest-specific 2 like 3	'Gas2l3'	---	237436	7.68526	7.20733	7.87756	8.09723	7.91889	8.64245	1.55577	0.000459236	0.0314253
1417744_a_at	BC006907	Mm.27832	v-ral simian leukemia viral oncogene homolog B (ras related)	'Ralb'	ENSMUSG00000004451	64143	8.30435	8.23156	8.51965	8.81733	8.92375	9.07496	1.50407	0.000459149	0.0314671
1441945_s_at	AV009478	Mm.268925	abhydrolase domain containing 14A	'Abhd14a'	ENSMUSG00000042210	68644	9.10191	8.74549	8.82755	9.6285	9.29501	9.2981	1.42992	0.000461911	0.0315604
1427087_at	BG070818	Mm.276133	LUC7-like 2 (S. cerevisiae)	'Luc7l2'	---	192196	8.10438	8.22266	7.92662	7.64002	7.35114	7.10177	0.611968	0.000463558	0.0316251
1426574_a_at	BI410363	Mm.426080	adducin 3 (gamma)	'Add3'	ENSMUSG00000025026	27360	7.22726	6.88797	7.33021	7.67558	7.93017	8.00244	1.67245	0.000468786	0.0319334
1434608_at	BB132474	Mm.280544	DEAD (Asp-Glu-Ala-Asp) box polypeptide 52	'Ddx52'	ENSMUSG00000020677	78394	8.97603	8.85795	8.74998	8.39229	8.36108	8.11372	0.673086	0.000470819	0.0319752
1422900_at	NM_023799	Mm.122725	meningioma expressed antigen 5 (hyaluronidase)	'Mgea5'	ENSMUSG00000025220	76055	9.62562	9.49675	9.49439	10.1219	10.0997	9.89478	1.4164	0.000470485	0.0320008
1420310_at	BG083989	---	---	'---'	---	---	6.39694	6.76492	6.54075	5.97742	6.0333	5.80683	0.650389	0.000472359	0.0320316
1457528_at	BB454531	Mm.258893	solute carrier family 4, sodium bicarbonate cotransporter, member 7	'Slc4a7'	---	218756	5.90622	5.86306	6.09242	6.50908	6.38153	6.76558	1.51524	0.00047557	0.032201
1425716_s_at	AF402617	Mm.2443	BCL2-antagonist/killer 1	'Bak1'	ENSMUSG00000057789	12018	5.78429	7.17291	6.5501	5.41214	5.80398	5.47359	0.544661	0.000477463	0.0322806
1434831_a_at	BB364488	Mm.391700	forkhead box O3a	'Foxo3a'	---	56484	8.36458	8.37827	8.71139	9.38093	8.92709	9.19552	1.62814	0.000479444	0.0323661
1438307_at	AV317732	Mm.279998	high mobility group box 2	'Hmgb2'	---	97165	7.63207	7.55262	7.38753	6.97059	6.74684	6.87847	0.635653	0.000480468	0.0323867
1427256_at	BM251152	Mm.158700	versican	'Vcan'	---	13003	6.42211	6.16563	6.84678	6.96423	7.11685	7.71151	1.73687	0.000481767	0.0324258
1431390_a_at	AK002571	Mm.21094	glutamate receptor, ionotropic, N-methyl D-aspartate-like 1A	'Grinl1a'	ENSMUSG00000032199	28015	11.0425	11.3235	11.5142	10.7081	10.9448	10.9271	0.742626	0.000483418	0.0324884
1427177_at	AJ428065	Mm.252941	FYVE and coiled-coil domain containing 1	'Fyco1'	ENSMUSG00000025241	17281	5.60106	5.52053	5.7909	6.44472	6.75189	6.26943	1.84526	0.000485801	0.0326
1447448_s_at	C86813	Mm.275036	Kruppel-like factor 6	'Klf6'	ENSMUSG00000000078	23849	6.36426	5.91453	6.02474	6.9367	7.00251	6.66278	1.723	0.000488357	0.0326259
1415872_at	NM_021510	Mm.21740	heterogeneous nuclear ribonucleoprotein H1	'Hnrph1'	---	59013	11.8031	11.955	12.0954	11.3056	11.4667	11.8588	0.756638	0.000486931	0.0326273
1434302_at	AV307311	Mm.440325	Ras association (RalGDS/AF-6) and pleckstrin homology domains 1	'Raph1'	---	77300	8.42673	8.25556	8.84693	8.91056	9.01871	9.34032	1.50113	0.000488135	0.0326594
1428682_at	AK019473	Mm.26377	zinc finger CCCH type containing 6	'Zc3h6'	ENSMUSG00000042851	78751	5.26113	5.53774	5.06709	6.17546	6.56763	5.47604	1.75143	0.00049178	0.0327575
1419098_at	AF093620	Mm.295284	stomatin	'Stom'	ENSMUSG00000026880	13830	4.32641	4.22157	4.33515	5.10327	5.20104	4.79355	1.68639	0.000491635	0.0327963
1450742_at	BG079188	Mm.27291	bystin-like	'Bysl'	ENSMUSG00000023988	53414	9.07468	8.90792	9.22907	8.59139	8.48526	8.45	0.68138	0.000494453	0.0328386
1434441_at	BB525584	Mm.227240	RIKEN cDNA 1110018J18 gene	'1110018J18Rik'	---	66129	6.41337	6.22686	6.50756	7.15762	7.26777	6.98356	1.70783	0.000495399	0.032853
1430187_at	AK018216	Mm.66913	zinc finger protein 60 /// similar to Zinc finger protein 60	'LOC100044008 /// Zfp60'	---	100044008 /// 22718	4.312	4.11765	3.8776	4.76932	4.67523	4.50464	1.46306	0.000494224	0.0328718
1449039_a_at	NM_016690	Mm.426680	heterogeneous nuclear ribonucleoprotein D-like	'Hnrpdl'	ENSMUSG00000029328	50926	10.9554	10.8993	10.9363	10.2863	10.2381	10.6971	0.702826	0.000497011	0.0329115
1436862_at	BB543070	Mm.266301	double C2, alpha	'Doc2a'	ENSMUSG00000052301	13446	5.90501	5.31615	5.19279	6.49566	5.97826	5.97303	1.60191	0.000498106	0.0329356
1421936_at	NM_011932	Mm.254835	dual adaptor for phosphotyrosine and 3-phosphoinositides 1	'Dapp1'	ENSMUSG00000028159	26377	7.01914	6.98034	6.94995	6.33807	6.44092	6.30813	0.650884	0.000500006	0.0330128
1419194_s_at	NM_022024	Mm.194536	glia maturation factor, gamma	'Gmfg'	---	63986	8.65197	8.12239	8.09708	9.15038	8.89257	8.71561	1.55115	0.000501232	0.0330454
1449590_a_at	AB004879	Mm.2045	muscle and microspikes RAS	'Mras'	ENSMUSG00000032470	17532	9.139	9.06412	8.77806	8.577	8.44665	8.02226	0.640464	0.000503899	0.0330762
1439816_at	BM120676	Mm.412928	predicted gene, ENSMUSG00000073738	'ENSMUSG00000073738'	---	100038398	4.71103	4.65475	4.76894	5.61151	5.66588	5.20719	1.74571	0.000505821	0.0331059
1437583_x_at	BB556915	Mm.7044	acyl-CoA synthetase short-chain family member 1	'Acss1'	ENSMUSG00000027452	68738	5.01325	5.16063	5.04506	5.97332	5.63142	6.16865	1.83672	0.000502953	0.0331104
1436742_a_at	BG070524	Mm.9889	gene model 1967, (NCBI)	'Gm1967'	ENSMUSG00000075023	381411	7.56361	7.47769	7.91943	6.90175	6.75117	7.09043	0.59978	0.000503715	0.0331123
1440810_x_at	BB246383	Mm.445027	Transcribed locus	'---'	---	---	3.22072	3.32681	3.43725	3.80059	4.06193	3.82056	1.48786	0.000509242	0.0331375
1448448_a_at	NM_007692	Mm.227738	choline kinase beta	'Chkb'	ENSMUSG00000022618	12651	8.29804	8.53037	8.7454	8.93191	9.09856	9.16084	1.45603	0.000505702	0.0331463
1455492_at	BB313577	Mm.32859	RIKEN cDNA B330016D10 gene	'B330016D10Rik'	ENSMUSG00000048406	320456	3.9219	3.76102	4.12137	4.58332	4.39199	4.74283	1.55622	0.000507381	0.0331599
1439272_at	BB183240	Mm.71498	ligand dependent nuclear receptor corepressor-like /// hypothetical protein LOC100046011	'Lcorl /// LOC100046011'	---	100046011 /// 209707	4.70413	4.59823	4.70468	5.52133	5.03226	6.15199	1.94666	0.000510336	0.0331608
1451286_s_at	AF224264	Mm.277680	fusion, derived from t(12;16) malignant liposarcoma (human)	'Fus'	ENSMUSG00000030795	233908	10.933	11.1387	11.162	10.6487	10.6895	10.563	0.737939	0.000508954	0.0331666
1435211_at	BB554351	Mm.177413	tetratricopeptide repeat domain 12	'Ttc12'	ENSMUSG00000040219	235330	6.01329	5.87234	5.8789	6.6049	6.63914	6.35809	1.53413	0.00050835	0.0331752
1438092_x_at	AV003424	Mm.117541	H2A histone family, member Z	'H2afz'	---	51788	12.1069	12.2517	12.2216	11.63	11.9993	11.8614	0.779015	0.000521703	0.033802
1415928_a_at	AU080586	Mm.28357	microtubule-associated protein 1 light chain 3 beta	'Map1lc3b'	ENSMUSG00000031812	67443	10.3192	10.1811	10.3574	10.8264	10.6807	10.7347	1.37803	0.000524989	0.0338205
1456341_a_at	AV354744	Mm.291595	Kruppel-like factor 9 /// RIKEN cDNA 2310051E17 gene	'2310051E17Rik /// Klf9'	ENSMUSG00000033863	16601 /// 70273	10.5745	10.4385	10.3681	11.2403	10.6739	11.0217	1.44562	0.00052356	0.0338251
1419647_a_at	NM_133662	Mm.25613	immediate early response 3	'Ier3'	ENSMUSG00000003541	15937	8.74077	8.15898	8.88626	9.10889	8.90208	10.1142	1.76892	0.000521434	0.0338332
1424801_at	BQ044016	Mm.87759	enabled homolog (Drosophila)	'Enah'	---	13800	11.0069	11.2391	11.3973	10.6132	10.8433	10.8143	0.729622	0.000524479	0.033836
1417814_at	AF162713	Mm.23347	phospholipase A2, group V	'Pla2g5'	ENSMUSG00000041193	18784	5.61447	5.75724	6.54333	6.42488	6.64279	7.03887	1.67034	0.000525995	0.033837
1444292_at	C76958	---	DNA segment, Chr 7, ERATO Doi 143, expressed	'D7Ertd143e'	---	52110	8.22375	8.25245	9.15634	9.14711	9.25557	9.41476	1.69901	0.000523424	0.0338648
1429390_at	BB183525	Mm.233031	acid phosphatase-like 2	'Acpl2'	ENSMUSG00000043587	235534	5.05788	5.23057	5.46287	6.03935	6.43549	5.81494	1.85204	0.000534229	0.0340269
1422692_at	BE989104	Mm.41746	SUB1 homolog (S. cerevisiae)	'Sub1'	ENSMUSG00000022205	20024	8.55069	8.36917	7.94289	7.82475	7.70509	7.43075	0.645624	0.000531241	0.0340288
1433783_at	BB479063	Mm.29733	LIM domain binding 3	'Ldb3'	ENSMUSG00000021798	24131	5.39573	5.30602	5.56514	6.12779	6.08993	6.02256	1.5853	0.000530895	0.0340551
1426527_at	AK019829	Mm.30534	target of EGR1, member 1 (nuclear)	'Toe1'	ENSMUSG00000028688	68276	8.90144	8.93291	8.75523	8.29495	8.18874	8.19497	0.643993	0.000532443	0.0340574
1424124_at	BC026425	Mm.291758	motile sperm domain containing 2	'Mospd2'	---	76763	7.70344	7.56181	7.82998	8.27738	8.17544	8.32934	1.47742	0.000534204	0.0340734
1429859_a_at	AK006418	Mm.393247	ADP-ribosylation factor-like 2 binding protein	'Arl2bp'	ENSMUSG00000031776	107566	8.76972	8.8751	8.53354	8.26466	8.10226	7.94841	0.652163	0.000530683	0.0340899
1425428_at	AF416641	Mm.135110	hypoxia inducible factor 3, alpha subunit	'Hif3a'	ENSMUSG00000004328	53417	7.75818	7.85065	7.80479	8.34003	8.72164	8.34301	1.59262	0.000533712	0.0340903
1422997_s_at	NM_134188	Mm.371675	acyl-CoA thioesterase 1 /// acyl-CoA thioesterase 2 /// similar to acyl-CoA thioesterase	'Acot1 /// Acot2 /// LOC100044830'	ENSMUSG00000021226 /// ENSMUSG00000072949	100044830 /// 171210 /// 26897	6.97396	6.73985	7.01051	7.60025	7.53634	7.86069	1.69439	0.000536748	0.0341391
1445128_at	BQ176646	Mm.269889	CDNA clone IMAGE:30463708	'---'	---	---	6.18325	6.52925	6.58789	6.82623	7.29573	7.3092	1.63712	0.000538529	0.0341561
1448871_at	NM_011950	Mm.27970	mitogen activated protein kinase 13	'Mapk13'	ENSMUSG00000004864	26415	7.45674	6.96509	7.30355	7.86239	7.81089	7.98818	1.57641	0.000537999	0.0341705
1448271_a_at	BM246099	Mm.413275	DEAD (Asp-Glu-Ala-Asp) box polypeptide 21	'Ddx21'	ENSMUSG00000020075	56200	9.77426	9.9671	9.78923	9.40419	9.42008	9.17318	0.703545	0.000541674	0.0342592
1448733_at	M64279	Mm.289584	Bmi1 polycomb ring finger oncogene	'Bmi1'	ENSMUSG00000026739	12151	4.97963	4.92646	5.19119	4.50284	3.88071	4.49839	0.607206	0.000541358	0.0342873
1424628_a_at	BC013640	Mm.28349	RIKEN cDNA 1500032D16 gene	'1500032D16Rik'	ENSMUSG00000024038	78330	11.0983	10.9478	10.7685	11.3203	11.555	11.3403	1.39199	0.000543953	0.0343551
1454797_at	AW556098	Mm.239117	transmembrane protein 55b	'Tmem55b'	ENSMUSG00000035953	219024	9.32125	9.49262	9.18419	9.70903	10.1811	9.82488	1.49303	0.000545881	0.0344287
1425416_s_at	BC008994	Mm.389499	proline/serine-rich coiled-coil 1	'Psrc1'	ENSMUSG00000068744	56742	10.1581	10.0529	9.83878	10.4567	10.4729	10.473	1.37331	0.000546648	0.0344289
1451102_at	BC004040	Mm.28910	CCR4-NOT transcription complex, subunit 8	'Cnot8'	ENSMUSG00000020515	69125	9.68442	9.34212	9.50729	9.93716	10.0399	10.2765	1.50594	0.000547612	0.0344415
1416473_a_at	NM_020043	Mm.209041	neighbor of Punc E11	'Nope'	ENSMUSG00000032816	56741	8.04817	7.85735	7.41723	9.0468	8.65472	7.81096	1.68328	0.000550398	0.0345685
1417490_at	M14222	Mm.236553	cathepsin B	'Ctsb'	ENSMUSG00000021939	13030	9.00876	9.36614	9.45793	9.89656	9.93627	9.82792	1.54245	0.000552975	0.0346821
1443624_at	AW909042	---	---	'---'	---	---	3.64009	3.9121	4.08098	4.04438	4.6716	4.94826	1.61352	0.000554479	0.0347281
1438971_x_at	BB447627	Mm.455813	ubiquitin-conjugating enzyme E2H	'Ube2h'	ENSMUSG00000039159	22214	6.65732	6.60234	7.44954	7.98235	8.02906	7.81186	2.15974	0.000555523	0.0347452
1452927_x_at	AW537828	Mm.4222	triosephosphate isomerase 1	'Tpi1'	ENSMUSG00000023456	21991	12.2689	12.1061	12.2727	12.4748	12.6755	12.6855	1.32284	0.000557325	0.0348097
1453155_at	AK014282	Mm.88349	transmembrane protein 50A	'Tmem50a'	ENSMUSG00000028822	71817	9.78723	9.54074	9.435	10.3101	9.86615	9.97538	1.3814	0.000560044	0.0349311
1419959_s_at	AU019881	Mm.441404	cytoplasmic polyadenylated homeobox /// hypothetical protein LOC100039213 /// hypothetical protein LOC100039280	'Cphx /// LOC100039213 /// LOC100039280'	ENSMUSG00000049982 /// ENSMUSG00000072678	100039213 /// 100039280 /// 105594	5.98219	6.35221	5.83559	5.59218	5.36736	4.42714	0.548372	0.000561938	0.0349526
1457409_at	BB484070	Mm.39101	fucosyltransferase 9	'Fut9'	ENSMUSG00000055373	14348	5.55878	5.22801	5.63844	6.03062	5.893	6.80174	1.73738	0.00056281	0.0349586
1418008_at	BM932567	Mm.347	RIKEN cDNA 1810007M14 gene	'1810007M14Rik'	---	67367	6.91666	6.91666	7.10773	6.10237	6.24012	6.64167	0.639431	0.000561861	0.034996
1439456_x_at	BB560955	Mm.25148	ATPase, H+ transporting, lysosomal accessory protein 2	'Atp6ap2'	ENSMUSG00000031007	70495	10.386	10.0046	10.2872	10.839	10.3848	10.6604	1.32188	0.000564314	0.0350038
1428029_a_at	BC028539	Mm.27624	H2A histone family, member V	'H2afv'	ENSMUSG00000041126	77605	11.6761	11.4283	11.4616	11.9441	11.8363	12.0669	1.35077	0.000566896	0.0350675
1418186_at	BC012254	Mm.2746	glutathione S-transferase, theta 1	'Gstt1'	ENSMUSG00000001663	14871	7.20467	6.63884	7.6408	7.71455	7.7231	8.24879	1.68945	0.000566403	0.0350851
1423200_at	U22016	Mm.271814	nuclear receptor co-repressor 1	'Ncor1'	ENSMUSG00000018501	20185	9.7944	10.3989	10.3252	9.42469	9.87459	9.44349	0.670647	0.000568946	0.035146
1422465_a_at	BB366804	Mm.27915	nucleoredoxin /// similar to red-1	'LOC100046741 /// Nxn'	ENSMUSG00000020844	100046741 /// 18230	8.47778	8.45849	9.00545	9.03065	9.07865	9.47873	1.46411	0.00057068	0.0351569
1448888_at	NM_023200	Mm.88704	protein phosphatase 1, regulatory (inhibitor) subunit 7	'Ppp1r7'	ENSMUSG00000026275	66385	8.85685	8.47937	8.44901	8.35891	7.90884	7.94653	0.695792	0.000570591	0.0351994
1437850_a_at	AV299745	Mm.436931	cellular nucleic acid binding protein	'Cnbp'	ENSMUSG00000030057	12785	10.8944	11.6275	11.5174	10.6233	11.0466	10.6202	0.678054	0.000573541	0.0352368
1416050_a_at	NM_016741	Mm.282242	scavenger receptor class B, member 1	'Scarb1'	---	20778	7.89729	7.98743	8.19669	8.5105	8.98028	8.6482	1.62908	0.000574786	0.0352652
1433859_at	BB207820	Mm.258973	RIKEN cDNA D030070L09 gene	'D030070L09Rik'	ENSMUSG00000047989	225280	7.50844	7.8015	8.11372	6.95924	7.04507	7.33182	0.618985	0.000573416	0.0352772
1454957_at	BM232004	Mm.334793	NIN1/RPN12 binding protein 1 homolog (S. cerevisiae)	'Nob1'	ENSMUSG00000003848	67619	10.1782	10.1541	10.2095	9.7786	9.71801	9.78617	0.747633	0.000579167	0.035294
1424765_at	BC015259	Mm.288894	epidermal growth factor receptor pathway substrate 15-like 1	'Eps15l1'	---	13859	8.84024	8.9216	8.84537	8.24494	8.06933	8.33859	0.639869	0.000577187	0.0353165
1426932_at	AI314709	Mm.261027	DNA segment, Chr 19, Brigham & Women's Genetics 1357 expressed	'D19Bwg1357e'	---	52874	8.20752	8.03663	8.32876	7.53081	7.30015	7.78778	0.6377	0.000578214	0.0353314
1448653_at	U97675	Mm.380914	embryonic ectoderm development	'Eed'	ENSMUSG00000030619	13626	12.002	12.0626	11.972	11.751	11.5983	11.6176	0.782432	0.000581354	0.0353318
1454793_x_at	AV025424	Mm.220038	DEAD (Asp-Glu-Ala-Asp) box polypeptide 5	'Ddx5'	ENSMUSG00000020719	13207	11.3635	11.8601	11.8288	11.0554	11.4261	11.0211	0.706403	0.000579032	0.0353335
1417985_at	BI696369	Mm.46539	Notch-regulated ankyrin repeat protein	'Nrarp'	ENSMUSG00000045889	67122	5.87921	5.81533	6.08733	6.62829	6.56118	6.71155	1.63302	0.00057671	0.0353353
1427770_a_at	X69698	Mm.395108	solute carrier family 2 (facilitated glucose transporter), member 3	'Slc2a3'	ENSMUSG00000003153	20527	9.10311	9.05718	8.82955	9.58302	9.55376	9.98196	1.67612	0.00058071	0.0353402
1434405_at	BB360713	Mm.34087	folliculin interacting protein 1	'Fnip1'	ENSMUSG00000035992	216742	7.53384	7.19398	7.36456	7.96093	7.8886	8.19139	1.57892	0.000584485	0.0354742
1418829_a_at	NM_013509	Mm.3913	enolase 2, gamma neuronal	'Eno2'	ENSMUSG00000004267	13807	4.61736	4.79331	4.79908	5.34586	5.74925	5.25901	1.65741	0.000586753	0.0355163
1450018_s_at	BB032012	Mm.46067	solute carrier family 25, member 30	'Slc25a30'	ENSMUSG00000022003	67554	7.3269	7.134	7.57588	7.84977	8.25681	8.17084	1.70832	0.000586077	0.035523
1450480_a_at	AF040749	Mm.10193	G protein-coupled receptor kinase 6	'Grk6'	ENSMUSG00000074886	26385	7.71995	8.35572	7.95963	7.25549	7.58198	7.10194	0.620491	0.000588854	0.0355956
1453211_at	BB470050	Mm.307198	coiled-coil domain containing 89	'Ccdc89'	ENSMUSG00000044362	70054	4.4578	4.11954	2.87663	3.74696	3.64694	2.38117	0.680322	0.000591639	0.0357161
1460304_a_at	BB832806	Mm.2845	upstream binding transcription factor, RNA polymerase I	'Ubtf'	ENSMUSG00000020923	21429	8.11754	8.41676	8.09306	7.54155	7.49975	7.51514	0.623454	0.000596925	0.0359871
1456287_at	BB398201	---	expressed sequence BB236558	'BB236558'	---	102836	5.13907	5.48451	4.6716	4.64403	4.7298	4.0189	0.646099	0.000598003	0.036004
1444837_at	AV260557	Mm.381268	Adult male testis cDNA, RIKEN full-length enriched library, clone:4930414D20 product:unclassifiable, full insert sequence	'---'	---	---	7.32245	6.60639	6.90813	7.69089	7.54188	7.87661	1.7201	0.000599082	0.0360208
1442289_at	AV296729	Mm.354115	Josephin domain containing 3	'Josd3'	---	75316	6.40555	6.2147	5.91939	5.85025	5.46868	5.17895	0.625106	0.000602133	0.03606
1456918_at	BB667412	Mm.440325	Ras association (RalGDS/AF-6) and pleckstrin homology domains 1	'Raph1'	---	77300	5.3337	4.90203	5.54106	5.9273	5.89911	6.08104	1.65297	0.0006034	0.036088
1424988_at	BC010206	Mm.212855	myosin regulatory light chain interacting protein	'Mylip'	ENSMUSG00000038175	218203	6.82456	6.3633	6.67102	7.33053	7.00192	7.4493	1.564	0.000601147	0.0360968
1448104_at	NM_134042	Mm.247510	aldehyde dehydrogenase family 6, subfamily A1	'Aldh6a1'	ENSMUSG00000021238	104776	8.45095	8.29203	8.53555	9.04194	8.92016	9.24618	1.56279	0.000602067	0.036104
1435017_at	AV000569	Mm.29659	melanoma nuclear protein 13	'Mel13'	---	217149	9.87179	9.78785	9.50702	10.3238	10.379	9.85673	1.38291	0.000605013	0.0361365
1429178_at	BB472509	Mm.42191	odd Oz/ten-m homolog 3 (Drosophila)	'Odz3'	---	23965	5.24602	5.25658	6.35429	6.32059	6.49939	6.7306	1.92357	0.000610578	0.0364206
1426118_a_at	AF109918	Mm.440173	translocase of outer mitochondrial membrane 40 homolog (yeast)	'Tomm40'	ENSMUSG00000002984	53333	10.5665	11.0105	11.084	10.184	10.6658	10.4986	0.740337	0.000615317	0.0364622
1420086_x_at	BB709552	Mm.4956	fibroblast growth factor 4	'Fgf4'	ENSMUSG00000050917	14175	10.0867	9.9361	10.2014	10.454	10.489	10.6285	1.36714	0.000614796	0.0364793
1455544_at	BM228797	Mm.440937	zinc finger, RAN-binding domain containing 3	'Zranb3'	ENSMUSG00000036086	226409	7.80328	7.4046	7.76198	8.24851	8.30776	8.43783	1.60974	0.000614651	0.0365187
1422527_at	NM_010386	Mm.16373	histocompatibility 2, class II, locus DMa	'H2-DMa'	---	14998	4.88986	5.17727	5.06073	5.8512	5.80476	5.53672	1.62762	0.000614092	0.0365336
1431042_at	AI530667	Mm.40780	progestin and adipoQ receptor family member VIII	'Paqr8'	ENSMUSG00000025931	74229	4.17854	4.23494	4.51245	4.75473	4.81956	5.40477	1.61557	0.000614026	0.0365779
1424936_a_at	AF356522	Mm.426017	dynein, axonemal, heavy chain 8	'Dnahc8'	ENSMUSG00000033826	13417	7.96718	7.87734	7.75716	8.4468	8.96283	8.34459	1.67302	0.000620001	0.0366915
1452003_at	BC010294	Mm.276338	RNA binding motif protein 14	'Rbm14'	ENSMUSG00000006456	56275	5.87854	6.18741	6.60143	5.18862	5.64963	5.6805	0.612296	0.000623878	0.0367282
1416559_at	NM_025897	Mm.231400	RIKEN cDNA 1500003O22 gene	'1500003O22Rik'	ENSMUSG00000030888	101867	8.54836	8.77999	8.84859	8.08722	8.13666	8.1042	0.654522	0.000623391	0.0367475
1454805_at	AV141160	Mm.275521	Wilms' tumour 1-associating protein /// similar to Wilms tumor 1 associated protein	'LOC100043168 /// LOC100047730 /// Wtap'	---	100043168 /// 100047730 /// 60532	10.1326	10.3196	10.4667	9.79835	9.81984	9.71964	0.69874	0.000622055	0.0367649
1426246_at	Z25469	Mm.127156	protein S (alpha)	'Pros1'	ENSMUSG00000022912	19128	8.19431	8.54793	8.50825	9.03963	8.9356	9.21609	1.57943	0.000623013	0.0367732
1428334_at	AK004546	Mm.46636	osteopetrosis associated transmembrane protein 1	'Ostm1'	ENSMUSG00000038280	14628	7.87594	7.66298	7.91894	8.48783	8.35579	8.4384	1.52604	0.000626611	0.036793
1452733_at	BG068794	Mm.151640	pantothenate kinase 2 (Hallervorden-Spatz syndrome)	'Pank2'	ENSMUSG00000037514	74450	7.79633	7.57695	7.81782	8.3378	8.49324	8.30879	1.5827	0.000626397	0.0368284
1425498_at	U48737	Mm.10027	PRP4 pre-mRNA processing factor 4 homolog B (yeast)	'Prpf4b'	ENSMUSG00000021413	19134	9.61787	9.56095	9.4607	9.11539	9.11135	8.73218	0.680554	0.000632312	0.0370795
1417377_at	NM_018770	Mm.234832	cell adhesion molecule 1	'Cadm1'	---	54725	7.50332	7.2837	7.84404	8.17793	7.76119	8.62749	1.56991	0.000636606	0.0372828
1421317_x_at	NM_033597	Mm.52109	myeloblastosis oncogene	'Myb'	---	17863	6.95275	6.35666	7.14797	7.42924	7.50963	7.98954	1.80236	0.000654539	0.0376966
1426051_a_at	BC006628	Mm.440169	centromere protein B	'Cenpb'	ENSMUSG00000068267	12616	8.05945	8.51161	8.0343	7.71463	7.79833	7.33998	0.671779	0.00065288	0.0376973
1436737_a_at	BB737680	Mm.210815	sorbin and SH3 domain containing 1	'Sorbs1'	---	20411	5.46954	5.37189	6.51905	6.57142	6.81291	6.84847	2.03932	0.000645697	0.0377172
1433852_at	BG075834	Mm.250641	RIKEN cDNA C330002I19 gene	'C330002I19Rik'	ENSMUSG00000036333	77480	7.20782	7.17217	7.27212	7.91103	7.92516	7.69649	1.5518	0.000654252	0.0377282
1437953_at	BM246706	Mm.211211	preimplantation protein 4	'Prei4'	---	74182	4.64451	4.13358	4.69061	3.94008	3.57736	4.04993	0.645059	0.000651949	0.0377403
1416666_at	NM_009255	Mm.3093	serine (or cysteine) peptidase inhibitor, clade E, member 2	'Serpine2'	ENSMUSG00000026249	20720	7.73089	8.01692	7.70469	9.32279	8.69527	8.21691	2.01368	0.000652812	0.0377417
1435280_at	BB303582	Mm.458121	expressed sequence AI452195	'AI452195'	---	105178	6.36484	6.32856	7.17518	7.15094	7.08267	7.62743	1.59306	0.0006478	0.0377423
1428543_at	AV305746	Mm.202337	phosphoribosyl pyrophosphate amidotransferase	'Ppat'	ENSMUSG00000029246	231327	9.3192	9.75642	9.57332	8.96685	9.20677	8.84445	0.689956	0.000645513	0.0377554
1453285_at	AV014361	Mm.390406	transmembrane protein 88	'Tmem88'	ENSMUSG00000045377	67020	9.43323	9.158	8.58288	8.83047	8.4894	8.02237	0.655224	0.000647382	0.0377667
1416507_at	NM_019953	---	transmembrane protein 4	'Tmem4'	---	56530	3.64358	3.42734	3.68021	3.03901	3.02997	2.96573	0.675445	0.000649248	0.0377779
1455918_at	BB224790	Mm.278475	adrenergic receptor, beta 3	'Adrb3'	ENSMUSG00000031489	11556	6.94389	7.11385	7.50729	7.53218	7.64754	8.15334	1.50532	0.00065184	0.0377824
1455612_at	AW542748	Mm.40834	expressed sequence AI848218	'AI848218'	---	105227	4.25427	3.92232	4.12359	4.78981	4.62446	4.62068	1.49592	0.000650625	0.0378092
1434500_at	BF585303	Mm.271934	tweety homolog 2 (Drosophila)	'Ttyh2'	ENSMUSG00000034714	117160	6.67465	6.66169	6.87263	7.25633	7.83442	7.43804	1.74359	0.00065181	0.0378293
1454928_at	BI415208	Mm.255066	scaffold attachment factor B	'Safb'	ENSMUSG00000071054	224903	8.96678	9.11278	9.26145	8.53873	8.69468	8.48019	0.691176	0.000661547	0.0379548
1426584_a_at	BI143942	Mm.371580	sorbitol dehydrogenase	'Sord'	ENSMUSG00000027227	20322	7.15516	7.46928	6.73441	8.02294	8.06871	7.28123	1.60028	0.000660844	0.0379628
1437094_x_at	BB360504	Mm.79127	dynein, axonemal, intermediate chain 1	'Dnaic1'	ENSMUSG00000061322	68922	6.04352	5.9371	5.82738	6.86768	6.37972	6.48279	1.56821	0.000660006	0.037963
1436890_at	BG963358	Mm.33797	UDP-N-acteylglucosamine pyrophosphorylase 1-like 1	'Uap1l1'	ENSMUSG00000026956	227620	8.11342	7.95643	7.57151	8.5136	8.90512	8.3425	1.65208	0.000666241	0.0381755
1453849_s_at	AK013709	Mm.280842	heterogeneous nuclear ribonucleoprotein A/B	'Hnrpab'	ENSMUSG00000020358	15384	12.4416	12.5904	12.4943	12.1807	12.2603	12.1268	0.801739	0.000667313	0.0381884
1447784_x_at	AV352950	Mm.259799	RIKEN cDNA 9130023D20 gene	'9130023D20Rik'	ENSMUSG00000047789	268706	5.53909	5.2177	5.31644	6.21824	6.00756	5.70744	1.54714	0.000668624	0.038215
1440084_at	AV380966	Mm.285452	Expressed sequence AI663975	'AI663975'	---	103819	4.80383	4.55397	4.95875	5.37414	5.57547	5.47075	1.64696	0.000670602	0.0382795
1455017_a_at	AV370364	Mm.23458	zinc finger, MYM-type 3	'Zmym3'	ENSMUSG00000031310	56364	7.30897	7.52184	6.94643	6.56279	6.9407	6.23465	0.625061	0.000671863	0.038303
1451696_at	BC004695	Mm.2095	zinc finger protein 64	'Zfp64'	---	22722	5.50582	5.48526	5.48712	6.19237	6.282	6.05751	1.61052	0.000675585	0.0384665
1428387_at	AK012088	Mm.427252	acyl-CoA synthetase long-chain family member 3	'Acsl3'	---	74205	5.02114	4.68477	5.08425	5.40229	5.75352	5.87393	1.70956	0.000676454	0.0384674
1418825_at	NM_008326	Mm.29938	immunity-related GTPase family, M	'Irgm'	ENSMUSG00000046879	15944	5.81826	5.63218	6.09014	4.77066	5.05669	5.43916	0.597226	0.000677389	0.0384721
1422651_at	NM_009605	Mm.3969	adiponectin, C1Q and collagen domain containing	'Adipoq'	ENSMUSG00000022878	11450	4.39066	3.54119	3.33218	3.19963	2.84788	2.98563	0.614297	0.00067977	0.0385103
1424777_at	BC003284	Mm.38238	WD repeat domain 21	'Wdr21'	ENSMUSG00000021222	73828	9.08509	8.98113	9.00949	9.49851	9.56776	9.51066	1.41631	0.000680689	0.038514
1424001_at	AY030275	Mm.280311	Mki67 (FHA domain) interacting nucleolar phosphoprotein	'Mki67ip'	ENSMUSG00000026377	67949	10.3661	10.3924	10.2247	9.99063	9.54068	9.78152	0.686819	0.000679476	0.0385421
1440836_at	BB090304	Mm.418268	SET domain containing 1B	'Setd1b'	---	208043	7.38017	8.34645	7.84978	6.98576	7.39332	6.48837	0.555505	0.000690616	0.0388321
1416886_at	NM_020558	Mm.287982	nuclear DNA binding protein	'C1d'	ENSMUSG00000000581	57316	6.01887	6.01246	6.33367	5.60882	5.2653	5.20729	0.602145	0.000691496	0.0388332
1428111_at	AK003626	Mm.250980	solute carrier family 38, member 4	'Slc38a4'	ENSMUSG00000022464	69354	10.5094	10.0013	9.98919	10.7109	10.6389	10.6554	1.43081	0.000692452	0.0388384
1455724_at	BM230193	Mm.269663	2 days pregnant adult female oviduct cDNA, RIKEN full-length enriched library, clone:E230030F22 product:unclassifiable, full insert sequence	'---'	---	---	3.58075	3.29734	3.05682	4.52705	3.61199	3.92791	1.66656	0.000687512	0.0388513
1428542_at	AK008070	Mm.299167	RIKEN cDNA 2010003J03 gene	'2010003J03Rik'	ENSMUSG00000024841	69860	10.523	10.5468	10.2445	10.1716	10.0811	9.88915	0.763234	0.000694524	0.038858
1443311_at	BB298086	Mm.272356	THAP domain containing 4	'Thap4'	ENSMUSG00000026279	67026	4.6716	4.72624	4.87218	4.31491	4.17943	4.07731	0.680626	0.00069373	0.0388618
1441325_at	BE952938	Mm.21649	NF-kappaB repressing factor	'Nkrf'	ENSMUSG00000044149	77286	5.67872	6.33276	5.93764	5.07191	5.72959	5.18004	0.635478	0.000698122	0.0388664
1425993_a_at	D67017	Mm.270681	heat shock protein 110	'Hsp110'	ENSMUSG00000029657	15505	11.0841	11.1481	11.3986	10.7243	10.6907	10.8823	0.735584	0.000690531	0.0388758
1433506_at	BB315861	Mm.23837	leucine rich repeat containing 8D	'Lrrc8d'	ENSMUSG00000046079	231549	8.62271	8.70197	8.68566	7.98951	8.27024	8.16893	0.695024	0.00068979	0.0388826
1439466_s_at	BB001490	Mm.277413	BUD31 homolog (yeast) /// similar to BUD31 homolog (S. cerevisiae)	'Bud31 /// LOC100045848'	ENSMUSG00000038722	100045848 /// 231889	11.5525	11.3136	11.2531	11.1991	10.9421	10.8674	0.773694	0.000689117	0.0388933
1437250_at	AV298358	Mm.458710	melanoregulin	'Mreg'	ENSMUSG00000039395	381269	10.9549	11.2667	11.0026	10.6875	10.6482	10.5837	0.743393	0.000697773	0.038895
1434742_s_at	BF320633	Mm.40038	apoptosis-inducing factor, mitochondrion-associated 3	'Aifm3'	ENSMUSG00000022763	72168	5.39453	5.57398	5.18297	5.83001	6.16407	5.861	1.48588	0.000696935	0.0388964
1429343_at	AK005907	Mm.128134	RNA binding motif protein, X-linked-like 2 /// similar to testes-specific heterogenous nuclear ribonucleoprotein G-T	'LOC100046433 /// Rbmxl2'	ENSMUSG00000073894	100046433 /// 76572	9.98228	10.5641	10.5674	9.52493	10.1842	9.75211	0.688379	0.000696126	0.0388994
1458339_at	BB231078	Mm.439850	cytidine and dCMP deaminase domain containing 1	'Cdadc1'	---	71891	3.49696	3.50395	3.67732	3.1349	2.80357	2.93229	0.663373	0.000712494	0.0389926
1418936_at	BC022952	Mm.86646	v-maf musculoaponeurotic fibrosarcoma oncogene family, protein F (avian)	'Maff'	ENSMUSG00000042622	17133	6.98345	6.86379	7.25608	7.4639	7.89746	7.93949	1.68277	0.000705798	0.0390049
1419174_at	NM_025555	Mm.25137	RIKEN cDNA 2410004B18 gene	'2410004B18Rik'	ENSMUSG00000036873	66421	9.89219	9.85599	9.75016	9.42193	9.29409	9.34238	0.717676	0.000712217	0.0390248
1419494_a_at	BC002036	Mm.371590	tumor protein D52	'Tpd52'	ENSMUSG00000027506	21985	10.0997	9.84074	9.87115	10.3927	10.4345	10.567	1.45137	0.000709748	0.0390318
1424782_at	BC024458	Mm.290488	transmembrane protein 77	'Tmem77'	ENSMUSG00000027900	67171	6.78377	6.39634	6.62226	7.20212	7.39489	7.3647	1.66913	0.000707264	0.039038
1446269_at	BB399042	Mm.390461	high mobility group box transcription factor 1	'Hbp1'	ENSMUSG00000002996	73389	5.45322	5.22768	5.43389	6.10719	6.12672	5.87397	1.59833	0.000705538	0.0390383
1416872_at	NM_019656	Mm.46701	tetraspanin 6	'Tspan6'	ENSMUSG00000067377	56496	7.2868	7.13353	7.13646	6.81668	6.1447	6.5271	0.627094	0.000704703	0.03904
1457829_at	BM199355	Mm.358581	calmegin	'Clgn'	---	12745	7.1922	6.93785	7.09409	7.77647	7.58198	7.79716	1.56335	0.000710858	0.0390452
1448830_at	NM_013642	Mm.239041	dual specificity phosphatase 1	'Dusp1'	ENSMUSG00000024190	19252	9.39166	9.41407	9.75103	9.77533	9.93949	10.4124	1.44185	0.000709202	0.0390494
1437984_x_at	BB461609	Mm.439827	HLA-B-associated transcript 1A	'Bat1a'	ENSMUSG00000019432	53817	12.213	12.3939	12.3552	11.9235	12.0836	11.7539	0.761271	0.000704234	0.039062
1419091_a_at	NM_007585	Mm.238343	annexin A2	'Anxa2'	ENSMUSG00000032231	12306	9.20252	8.87139	9.42034	9.63294	9.66834	9.8432	1.47521	0.000712062	0.0390638
1423617_at	AA790871	Mm.288641	component of oligomeric golgi complex 8	'Cog8'	ENSMUSG00000031916	97484	8.40598	8.55046	8.28735	7.92923	7.90181	7.65606	0.667358	0.00070257	0.0390658
1433545_s_at	BQ031255	Mm.347362	acyl-Coenzyme A dehydrogenase family, member 11	'Acad11'	ENSMUSG00000032558	102632	7.93233	8.07023	7.51556	8.88739	8.85415	7.86827	1.64581	0.000709012	0.0390867
1455316_x_at	AI987693	---	predicted gene, ENSMUSG00000073624	'ENSMUSG00000073624'	---	639390	12.4611	12.2975	12.6863	12.6589	12.6524	13.0092	1.22558	0.000704137	0.0391047
1449283_a_at	BC021640	Mm.38343	mitogen-activated protein kinase 12	'Mapk12'	ENSMUSG00000022610	29857	7.14214	7.20614	7.35305	7.86907	8.13362	7.79246	1.6377	0.000720144	0.0391736
1438977_x_at	AV045569	Mm.322186	RAN, member RAS oncogene family /// RAS-like, family 2, locus 9 /// similar to RAN, member RAS oncogene family	'LOC100045999 /// Ran /// Rasl2-9'	ENSMUSG00000029430	100045999 /// 19384 /// 19428	13.1041	13.344	13.32	12.8432	13.0938	12.871	0.802627	0.000718471	0.0391771
1454967_at	BM246522	Mm.275414	Transcribed locus	'---'	---	---	7.42496	7.42342	7.46839	7.9834	8.41053	8.08133	1.66142	0.000716851	0.0391835
1449381_a_at	BI731319	Mm.4926	protein kinase C and casein kinase substrate in neurons 1	'Pacsin1'	ENSMUSG00000040276	23969	6.30711	6.56381	6.26949	7.31677	7.5659	6.68608	1.7837	0.000717908	0.0391938
1449303_at	NM_030261	Mm.325126	sestrin 3	'Sesn3'	---	75747	6.89848	6.80592	7.54601	7.88617	7.67786	7.91022	1.7001	0.000723173	0.0391965
1449507_a_at	NM_010581	Mm.390865	CD47 antigen (Rh-related antigen, integrin-associated signal transducer)	'Cd47'	ENSMUSG00000055447	16423	6.92501	6.74348	7.12346	7.60764	7.65298	7.72939	1.66847	0.000722379	0.0392006
1417753_at	AF014010	Mm.6442	polycystic kidney disease 2	'Pkd2'	---	18764	8.87626	8.85479	8.84416	8.18979	8.28483	8.41886	0.679897	0.000721531	0.0392017
1429525_s_at	AK021181	Mm.42019	myosin IF	'Myo1f'	---	17916	10.0572	9.97576	9.5732	9.71185	9.23298	9.02736	0.689905	0.000720085	0.0392177
1430985_at	BG088666	Mm.248772	RIKEN cDNA 1810027O10 gene	'1810027O10Rik'	ENSMUSG00000070394	69186	9.70379	9.92913	9.56825	10.1214	10.5438	9.89766	1.37445	0.000724648	0.0392293
1438500_at	BE954519	Mm.133060	proline-rich transmembrane protein 3	'Prrt3'	ENSMUSG00000045009	210673	5.15894	5.40736	5.61775	4.71546	4.67587	4.78765	0.633376	0.000726488	0.0392817
1422072_a_at	NM_008184	Mm.458154	glutathione S-transferase, mu 6	'Gstm6'	---	14867	5.19133	5.05069	5.67063	5.61285	5.77818	6.57646	1.62291	0.000729048	0.039373
1417112_at	NM_024191	Mm.393247	ADP-ribosylation factor-like 2 binding protein	'Arl2bp'	ENSMUSG00000031776	107566	8.87276	8.92576	8.86531	8.42244	8.33919	8.15996	0.670366	0.000737202	0.0397657
1423815_at	BC018291	Mm.29810	DEAD (Asp-Glu-Ala-Asp) box polypeptide 56	'Ddx56'	ENSMUSG00000004393	52513	9.63432	9.48772	9.11484	9.01813	9.00048	8.48632	0.670872	0.000740681	0.0399056
1429681_a_at	AK020708	Mm.352239	glycoprotein, synaptic 2	'Gpsn2'	ENSMUSG00000031708	106529	10.3053	10.3939	10.671	10.6196	11.0091	11.0487	1.35811	0.000741649	0.0399101
1418436_at	AB019212	Mm.248042	syntaxin 7	'Stx7'	ENSMUSG00000019998	53331	8.91607	8.80538	8.72261	9.68028	9.22371	9.298	1.5083	0.000750034	0.0399796
1435386_at	BB667216	Mm.22339	Von Willebrand factor homolog	'Vwf'	---	22371	5.08592	4.57063	5.993	5.81	6.14187	6.52745	2.02395	0.000749458	0.0399962
1452593_a_at	AI019214	Mm.289248	transcription elongation factor B (SIII), polypeptide 1	'Tceb1'	---	67923	5.90937	6.71023	6.57164	5.57682	5.69918	5.68012	0.609787	0.00074517	0.0400041
1434870_at	BB121003	Mm.439808	RIKEN cDNA 2810004N23 gene	'2810004N23Rik'	---	66523	7.90801	7.44518	7.2968	8.42811	8.24762	7.93375	1.57772	0.000744283	0.0400041
1423997_at	BC016898	Mm.277713	cold shock domain containing E1, RNA binding	'Csde1'	ENSMUSG00000068823	229663	10.8822	11.0198	10.928	10.4369	10.8017	10.5686	0.791205	0.000748786	0.0400077
1447061_at	C87687	Mm.445589	Transcribed locus	'---'	---	---	3.62251	4.0301	3.99525	4.78904	4.82246	4.40341	1.76787	0.000746526	0.0400292
1448732_at	M14222	Mm.236553	cathepsin B	'Ctsb'	ENSMUSG00000021939	13030	9.2531	9.50264	9.51886	10.0467	9.92826	9.94754	1.47419	0.000748745	0.040053
1427198_at	BC022960	Mm.461226	cDNA sequence BC022960	'BC022960'	ENSMUSG00000050528	237246	4.62486	4.3481	4.24351	5.19313	5.43545	4.668	1.64989	0.0007479	0.0400553
1415947_at	BC027426	Mm.294885	cellular repressor of E1A-stimulated genes 1	'Creg1'	ENSMUSG00000040713	433375	6.96979	7.14571	6.98189	7.87402	7.98322	7.40565	1.66664	0.000755227	0.0402089
1426886_at	AV315220	Mm.295289	ceroid-lipofuscinosis, neuronal 5	'Cln5'	ENSMUSG00000022125	211286	9.10111	8.86141	9.20115	9.45595	9.75309	9.73256	1.52651	0.000760103	0.0403732
1450048_a_at	NM_008322	Mm.246432	isocitrate dehydrogenase 2 (NADP+), mitochondrial	'Idh2'	ENSMUSG00000030541	269951	9.00293	9.00033	9.22236	9.33676	9.69262	10.1238	1.58137	0.000759663	0.0403974
1436541_at	BB452927	Mm.389948	RIKEN cDNA 2310008H09 gene	'2310008H09Rik'	ENSMUSG00000030980	66356	9.05956	9.51304	9.27971	8.62168	8.93315	8.41898	0.652637	0.00076202	0.0404274
1439601_at	BB076670	Mm.117874	HEAT repeat containing 6	'Heatr6'	---	217026	5.88067	5.30932	5.90117	6.5129	6.2472	6.30897	1.59744	0.000768267	0.0407109
1452780_at	AV297256	Mm.271923	general transcription factor IIIC, polypeptide 2, beta	'Gtf3c2'	ENSMUSG00000029144	71752	9.26477	9.69122	9.3387	8.92986	9.03815	8.71851	0.693116	0.000770256	0.0407684
1415698_at	BC011152	Mm.171335	golgi membrane protein 1	'Golm1'	ENSMUSG00000021556	105348	9.97548	10.048	10.2822	10.3568	10.5722	10.6356	1.33939	0.00077333	0.0408353
1418507_s_at	NM_007706	Mm.4132	suppressor of cytokine signaling 2	'Socs2'	---	216233	9.7494	10.2563	10.0023	9.36211	9.76144	9.2369	0.687501	0.000772624	0.0408458
1420127_s_at	C85100	Mm.268475	cell cycle progression 1	'Ccpg1'	ENSMUSG00000034563	72278	5.87804	5.63066	6.25429	6.55411	6.59055	6.57468	1.5972	0.000777367	0.0408571
1424643_at	U81030	Mm.2215	Treacher Collins Franceschetti syndrome 1, homolog	'Tcof1'	ENSMUSG00000024613	21453	9.65595	10.3052	10.12	9.22345	9.89709	9.33668	0.691872	0.000776475	0.0408578
1421344_a_at	NM_010590	Mm.100253	ajuba	'Jub'	---	16475	10.4664	10.9532	10.9546	10.2297	10.2869	9.9434	0.658315	0.000775243	0.0408884
1427943_at	BI730288	Mm.390319	acylphosphatase 2, muscle type	'Acyp2'	ENSMUSG00000060923	75572	6.30984	6.54227	6.70422	5.91695	5.87804	6.10682	0.684525	0.0007762	0.0408911
1451525_at	BG064038	Mm.239675	Rho GTPase activating protein 12	'Arhgap12'	ENSMUSG00000041225	75415	7.78795	7.70485	7.92024	8.4239	8.61623	8.36882	1.59983	0.00077918	0.0409047
1428333_at	AK013740	Mm.407198	RIKEN cDNA 2900062L11 gene	'2900062L11Rik'	ENSMUSG00000048040	76976	9.54262	9.53097	9.41732	9.10518	9.0643	8.59673	0.676096	0.000780406	0.0409214
1421870_at	NM_020267	Mm.315002	tripartite motif-containing 44	'Trim44'	ENSMUSG00000027189	80985	9.97815	10.1313	10.2103	9.7653	9.51179	9.40484	0.695302	0.00078271	0.0409945
1438664_at	BB216074	Mm.25594	protein kinase, cAMP dependent regulatory, type II beta	'Prkar2b'	---	19088	5.00966	5.09259	5.15342	5.72886	6.13996	5.62201	1.69892	0.000786801	0.041161
1435651_a_at	BM055692	Mm.99113	SWI/SNF-related, matrix-associated actin-dependent regulator of chromatin, subfamily a, containing DEAD/H box 1`	'Smarcad1'	ENSMUSG00000029920	13990	9.30818	9.28687	8.54858	8.98532	8.54179	8.02931	0.69795	0.00078898	0.0411794
1423758_at	BG069656	Mm.290530	GTPase activating protein (SH3 domain) binding protein 2	'G3bp2'	ENSMUSG00000029405	23881	11.9936	12.0822	11.858	11.767	11.6279	11.4569	0.780601	0.000788463	0.0412002
1429295_s_at	AK010336	Mm.275095	thyroid hormone receptor interactor 13	'Trip13'	ENSMUSG00000021569	69716	10.9933	10.8878	10.8163	10.7063	10.2576	10.4122	0.740473	0.000792551	0.041318
1423039_a_at	AV144956	Mm.21848	basic leucine zipper and W2 domains 1 /// similar to hCG2022736 /// similar to basic leucine zipper and W2 domains 1	'Bzw1 /// LOC382722 /// LOC667737'	ENSMUSG00000051223	382722 /// 667737 /// 66882	9.5909	9.84916	10.0052	9.16124	9.44557	9.19212	0.689195	0.000795544	0.0413784
1419814_s_at	AI266795	Mm.24662	S100 calcium binding protein A1	'S100a1'	ENSMUSG00000044080	20193	5.85798	5.96816	5.85513	6.57142	6.4774	6.51744	1.54854	0.000794858	0.0413904
1422008_a_at	AF104416	Mm.34043	aquaporin 3	'Aqp3'	ENSMUSG00000028435	11828	4.1944	5.51011	4.8683	5.37302	6.12452	5.34622	1.72909	0.000797903	0.0414532
1433750_at	AV287019	Mm.248637	solute carrier family 31, member 1	'Slc31a1'	ENSMUSG00000066150	20529	7.53721	7.40822	7.4946	8.0262	8.08235	8.28222	1.57511	0.000802488	0.0415957
1456390_at	BB053843	Mm.260288	protein phosphatase 2 (formerly 2A), catalytic subunit, alpha isoform	'Ppp2ca'	ENSMUSG00000020349	19052	9.43613	9.3473	9.43857	8.9521	8.81195	8.75351	0.675649	0.000801771	0.0416063
1427971_at	BB622571	Mm.389191	Vcell division cycle 73, Paf1/RNA polymerase II complex component, homolog (S. cerevisiae)	'Cdc73'	ENSMUSG00000026361	214498	10.1047	10.1266	10.0881	9.71624	9.63738	9.60486	0.730577	0.000807713	0.0418184
1455010_at	BE859736	Mm.391959	RIKEN cDNA 1500012F01 gene	'1500012F01Rik'	---	68949	9.33502	9.37896	9.72298	9.81831	10.2661	10.0847	1.51078	0.000816086	0.0420107
1452276_at	BG065193	Mm.99113	SWI/SNF-related, matrix-associated actin-dependent regulator of chromatin, subfamily a, containing DEAD/H box 1`	'Smarcad1'	ENSMUSG00000029920	13990	10.7542	10.5866	10.4651	10.2262	10.131	10.1151	0.735749	0.000812551	0.0420206
1416921_x_at	NM_007438	Mm.275831	aldolase 1, A isoform	'Aldoa'	ENSMUSG00000030695	11674	12.5674	12.7319	12.7549	12.8667	13.0845	13.036	1.24084	0.000815374	0.042022
1451857_a_at	BC025832	Mm.32839	notum pectinacetylesterase homolog (Drosophila)	'Notum'	ENSMUSG00000042988	77583	8.07152	8.33509	8.41877	7.40692	7.88467	7.67264	0.652965	0.000813709	0.0420323
1423693_at	BC011218	Mm.2131	elastase 1, pancreatic	'Ela1'	---	109901	6.49345	5.98723	6.19829	7.26584	7.0248	6.81086	1.76328	0.000814983	0.04205
1419640_at	BM220305	Mm.390332	purine rich element binding protein B	'Purb'	ENSMUSG00000049647	19291	8.21749	8.92707	8.69036	7.82033	8.22121	8.09594	0.678248	0.000821992	0.0422665
1442525_at	AW488042	Mm.409959	Transcribed locus	'---'	---	---	5.10019	5.22908	5.02996	5.88821	5.95551	5.53721	1.60086	0.000826426	0.0424461
1449018_at	NM_011072	Mm.2647	profilin 1	'Pfn1'	ENSMUSG00000018293	18643	12.4312	12.7456	12.7171	12.1532	12.4186	12.4045	0.809007	0.000832095	0.0426886
1423421_at	BB233668	Mm.272618	ankyrin repeat domain 49	'Ankrd49'	ENSMUSG00000031931	56503	7.70425	8.15466	7.29193	7.2623	7.54391	6.15716	0.615466	0.000837764	0.0427848
1437534_at	AU019880	---	---	'---'	---	---	3.57533	4.06374	4.93239	3.30835	3.01728	3.86144	0.597075	0.000836913	0.0427898
1422064_a_at	AY028963	Mm.440824	zinc finger and BTB domain containing 20	'Zbtb20'	ENSMUSG00000022708	56490	4.14058	3.99268	4.02686	4.68728	5.0088	4.48803	1.61995	0.000835208	0.0427997
1424058_at	BI155792	Mm.29889	proline-rich coiled-coil 1	'Prrc1'	ENSMUSG00000024594	73137	8.98057	8.80461	8.56781	9.58292	9.34468	9.16485	1.49495	0.000836478	0.0428161
1460164_at	BM228780	Mm.188432	spindlin 1 /// similar to Spindlin 1	'LOC100046080 /// Spin1'	ENSMUSG00000021395	100046080 /// 20729	9.05991	9.13019	9.09912	8.61901	8.42476	8.68623	0.700351	0.0008396	0.04283
1435014_at	AV162168	Mm.45148	RAB39B, member RAS oncogene family	'Rab39b'	ENSMUSG00000031202	67790	5.39615	5.60765	5.15156	4.94109	4.31609	4.49315	0.59052	0.00084259	0.042934
1456434_x_at	BB764222	Mm.21549	heat shock protein 8	'Hspb8'	ENSMUSG00000041548	80888	7.78396	7.16496	7.94122	8.24441	7.77666	8.57543	1.48537	0.000844357	0.0429755
1451063_at	BB771462	Mm.390411	syntaxin binding protein 4	'Stxbp4'	ENSMUSG00000020546	20913	6.35911	5.88196	6.16856	6.86667	6.75053	6.76193	1.58542	0.000845567	0.0429886
1428976_at	AK017463	Mm.159684	thymopoietin	'Tmpo'	---	21917	9.81418	9.85791	10.0888	9.3089	9.45122	9.52451	0.711721	0.000847136	0.0430198
1423684_at	BC006694	Mm.142872	heterogeneous nuclear ribonucleoprotein K	'Hnrpk'	---	15387	12.022	12.1604	12.1504	11.7071	11.8523	11.8726	0.812153	0.000850134	0.0431235
1416304_at	AV360881	Mm.294753	LPS-induced TN factor	'Litaf'	ENSMUSG00000022500	56722	8.64017	8.61171	8.71009	8.99836	9.28557	9.2915	1.45782	0.00085332	0.0431879
1428046_a_at	BC028506	Mm.919	zinc finger protein X-linked /// similar to zinc finger protein	'LOC100044547 /// Zfx'	ENSMUSG00000000103	100044547 /// 22764	5.59991	5.26272	5.33388	4.80097	4.36989	4.91178	0.619889	0.000852378	0.0431888
1454961_at	BM244400	Mm.187079	synaptojanin 1	'Synj1'	---	104015	7.74553	7.48307	7.67668	8.43367	8.15702	8.25576	1.56685	0.000854472	0.0431978
1417807_at	NM_027356	Mm.124666	RIKEN cDNA 2700038N03 gene	'2700038N03Rik'	ENSMUSG00000051502	70240	6.18047	6.33911	5.82024	5.49281	5.90812	5.06803	0.652101	0.000855749	0.0432139
1435450_at	BB398005	Mm.38390	copine III	'Cpne3'	ENSMUSG00000028228	70568	8.75021	8.48409	8.46344	9.23187	9.03825	8.983	1.43273	0.000859118	0.0433355
1428172_at	BB460975	Mm.283339	PRP39 pre-mRNA processing factor 39 homolog (yeast)	'Prpf39'	ENSMUSG00000035597	328110	6.6951	7.23139	6.99553	6.24606	6.55182	6.14825	0.637569	0.000860926	0.0433781
1428732_at	AK005774	---	RIKEN cDNA 1700008J07 gene	'1700008J07Rik'	---	629159	5.90744	6.6374	5.94981	5.50288	6.01657	4.67484	0.606332	0.00086622	0.0435476
1454350_at	AV381549	Mm.432345	inturned planar cell polarity effector homolog (Drosophila)	'Intu'	ENSMUSG00000060798	380614	7.03272	6.75594	6.87758	7.93742	7.68769	7.37303	1.72983	0.000866193	0.0435948
1437711_x_at	BB519474	Mm.361698	ornithine decarboxylase, structural 1 /// similar to Ornithine decarboxylase (ODC) /// similar to Odc1 protein /// predicted gene, EG666231 /// predicted gene, EG668343	'EG666231 /// EG668343 /// LOC546355 /// LOC627245 /// LOC632337 /// LOC665017 /// LOC676173 /// Odc1'	ENSMUSG00000011179	18263 /// 546355 /// 627245 /// 632337 /// 665017 /// 666231 /// 668343 /// 676173	12.0896	12.6843	12.5512	11.7851	12.4237	11.8387	0.75158	0.000872733	0.0437288
1448417_at	NM_013610	Mm.18503	ninjurin 1	'Ninj1'	ENSMUSG00000037966	18081	7.04603	6.93086	7.19092	7.56123	7.97007	7.84026	1.68425	0.000871055	0.0437419
1418452_at	BB522409	Mm.41737	guanine nucleotide binding protein (G protein), gamma 2 subunit	'Gng2'	ENSMUSG00000043004	14702	5.05799	5.1449	5.50973	5.80265	5.5091	6.21098	1.52955	0.000872112	0.0437463
1433673_at	BG069691	Mm.274369	RIKEN cDNA E130309D14 gene	'E130309D14Rik'	---	432582	5.84899	6.19575	6.29702	6.78557	7.13075	6.676	1.70876	0.000874638	0.0437756
1455035_s_at	BM249243	Mm.29363	nucleolar protein 5A	'Nol5a'	ENSMUSG00000027405	67134	11.7981	11.9946	12.0328	11.4764	11.7025	11.4164	0.756378	0.000883556	0.0439779
1423241_a_at	BG075396	Mm.925	transcription factor Dp 1	'Tfdp1'	ENSMUSG00000038482	21781	10.7704	10.8097	10.7298	10.2494	10.4992	10.3131	0.750802	0.000879827	0.0439865
1424211_at	BC011293	Mm.41877	solute carrier family 25, member 33	'Slc25a33'	ENSMUSG00000028982	70556	9.29747	9.25011	9.34435	9.73036	9.91125	9.75306	1.41959	0.000880896	0.0439911
1418217_at	NM_138314	Mm.219428	non-metastatic cells 7, protein expressed in	'Nme7'	ENSMUSG00000026575	171567	10.0376	9.82497	9.50421	10.3966	10.2919	9.8697	1.31768	0.000882959	0.0439967
1433504_at	AW547988	Mm.222584	brain glycogen phosphorylase	'Pygb'	ENSMUSG00000033059	110078	6.75318	6.89754	7.33891	7.54435	8.32021	7.75046	1.9138	0.000882821	0.0440385
1457037_at	BE983452	Mm.262466	zinc finger and BTB domain containing 2	'Zbtb2'	ENSMUSG00000075327	381990	5.50151	5.95271	5.44265	4.73949	4.55985	5.01442	0.571216	0.000887274	0.0441142
1421869_at	NM_020267	Mm.315002	tripartite motif-containing 44	'Trim44'	ENSMUSG00000027189	80985	5.89973	6.23098	6.28381	5.58936	5.44561	5.17843	0.617139	0.000889323	0.0441674
1456914_at	AV231970	Mm.38384	Solute carrier family 16 (monocarboxylic acid transporters), member 4	'Slc16a4'	---	229699	4.7253	4.35353	5.8779	5.23795	5.78032	6.6573	1.94386	0.000891525	0.0442281
1441937_s_at	AV371921	Mm.18539	PTEN induced putative kinase 1 /// similar to PTEN induced putative kinase 1	'LOC100047214 /// Pink1'	ENSMUSG00000028756	100047214 /// 68943	6.82641	7.03163	7.46164	7.70231	7.88225	7.82033	1.64023	0.00089422	0.044313
1420760_s_at	NM_008681	Mm.30837	N-myc downstream regulated gene 1	'Ndrg1'	ENSMUSG00000005125	17988	8.53557	8.6373	9.05864	9.17572	9.85607	9.43345	1.72754	0.000902614	0.0443392
1416066_at	NM_007657	Mm.210676	CD9 antigen	'Cd9'	ENSMUSG00000030342	12527	11.3461	11.1197	11.1981	11.5799	11.6118	11.8416	1.38154	0.00089722	0.0443642
1450177_at	BI151406	Mm.283893	nerve growth factor receptor (TNFR superfamily, member 16)	'Ngfr'	ENSMUSG00000000120	18053	6.30624	6.77341	6.78809	5.70157	6.11739	6.03089	0.627962	0.000896277	0.0443662
1439746_at	BM197237	Mm.35315	dual specificity phosphatase 27 (putative)	'Dusp27'	ENSMUSG00000026564	240892	8.11034	8.74908	8.62684	7.71148	8.00339	7.27863	0.582541	0.000898436	0.0443757
1452067_at	BI106821	Mm.28890	N-acylsphingosine amidohydrolase (acid ceramidase)-like	'Asahl'	ENSMUSG00000029413	67111	6.50932	6.08304	6.56528	6.87738	6.95457	7.76776	1.80719	0.000902386	0.0443763
1424294_at	BC026489	Mm.48686	protein phosphatase 4, regulatory subunit 1	'Ppp4r1'	ENSMUSG00000061950	70351	9.93433	10.1266	10.1559	9.49283	9.70686	9.66862	0.732424	0.000902327	0.0444219
1418767_at	NM_130882	Mm.254838	cytochrome P450, family 4, subfamily f, polypeptide 13	'Cyp4f13'	ENSMUSG00000024055	170716	6.52018	6.38548	6.50148	7.26247	7.3018	6.91406	1.63039	0.000902215	0.0444649
1428844_a_at	BI965039	Mm.294783	BCL2-associated transcription factor 1	'Bclaf1'	ENSMUSG00000037608	72567	10.2702	10.2523	10.183	9.82677	9.6637	9.87028	0.735167	0.000901341	0.0444704
1439616_at	BB167055	Mm.31241	Transcribed locus	'---'	---	---	6.84729	7.10505	7.20844	8.0149	8.00484	7.53343	1.78828	0.000906376	0.0444756
1439397_at	BB164513	Mm.4938	formin 1	'Fmn1'	---	14260	2.40057	2.40545	2.79435	2.77998	2.73383	3.50751	1.3986	0.000914466	0.0446297
1442764_at	BE456272	Mm.278578	suppressor of variegation 4-20 homolog 1 (Drosophila)	'Suv420h1'	---	225888	7.381	7.24899	7.08058	6.68989	6.45373	6.4341	0.611485	0.000911582	0.0446339
1429602_at	AK009888	Mm.285685	CD164 sialomucin-like 2	'Cd164l2'	---	69655	4.87887	4.847	4.72207	5.55797	5.5047	5.14422	1.50621	0.000913948	0.0446527
1440381_at	AI553565	Mm.35117	RIKEN cDNA 2410085M17 gene	'2410085M17Rik'	---	73706	8.65303	9.09122	8.99934	8.20953	8.51505	7.85189	0.619172	0.000911335	0.0446703
1439924_x_at	BB278779	Mm.284306	tubulin, gamma complex associated protein 5	'Tubgcp5'	---	233276	3.10674	2.78299	2.70242	2.4406	2.44613	2.33303	0.732021	0.000913748	0.0446914
1434061_at	BB431808	Mm.288141	retinitis pigmentosa 2 homolog (human)	'Rp2h'	ENSMUSG00000060090	19889	6.74331	6.69138	7.21255	7.4833	7.34419	7.58002	1.51083	0.00091748	0.0447284
1455706_at	BG245414	Mm.207203	syntaxin binding protein 4	'Stxbp4'	---	20913	4.61684	4.61175	4.79395	5.49586	5.35641	5.18803	1.60961	0.000921023	0.044756
1438519_at	BM124262	---	hypothetical protein LOC100042938 /// hypothetical protein LOC100046372	'LOC100042938 /// LOC100046372'	---	100042938 /// 100046372	4.13022	4.57369	5.01305	4.76049	5.24936	5.48391	1.51038	0.00092055	0.0447812
1417435_at	BG261907	Mm.324371	like-glycosyltransferase	'Large'	ENSMUSG00000004383	16795	7.44775	7.06014	7.52501	7.97927	7.9007	8.06857	1.56459	0.000922707	0.0447895
1435846_x_at	BB448458	Mm.38405	9 days embryo whole body cDNA, RIKEN full-length enriched library, clone:D030066L21 product:unclassifiable, full insert sequence	'---'	---	---	4.62868	4.41609	4.43626	5.61579	5.19515	4.73502	1.64277	0.000928886	0.0448001
1417896_at	NM_013769	Mm.27984	tight junction protein 3	'Tjp3'	ENSMUSG00000034917	27375	6.27247	6.27247	6.99122	7.0167	7.43999	7.46713	1.77071	0.000927121	0.0448108
1430546_at	AK010433	Mm.109823	crystallin, zeta (quinone reductase)-like 1	'Cryzl1'	---	66609	8.26585	7.82691	7.44419	8.75586	8.5308	8.16383	1.56004	0.000926189	0.0448138
1424428_at	BG065288	Mm.458219	coiled-coil domain containing 95	'Ccdc95'	ENSMUSG00000030689	233875	9.5231	10.2074	9.90133	9.05956	9.78038	8.89078	0.655117	0.000920327	0.0448187
1423294_at	AW555393	Mm.335639	mesoderm specific transcript	'Mest'	ENSMUSG00000051855	17294	10.247	10.3274	10.001	9.89577	10.008	9.32027	0.736384	0.000924464	0.0448266
1418152_at	NM_016710	Mm.298443	nucleosome binding protein 1	'Nsbp1'	---	50887	7.83185	7.75	7.52828	8.35067	8.23096	8.30425	1.5136	0.000928697	0.044839
1436291_a_at	AW490997	Mm.275974	dihydropyrimidinase	'Dpys'	---	64705	9.14768	8.54936	9.7545	9.49634	9.46513	10.2306	1.51697	0.000925776	0.044842
1438992_x_at	AV314773	Mm.641	activating transcription factor 4	'Atf4'	ENSMUSG00000042406	11911	10.9454	10.919	10.9545	10.4601	10.7257	10.5464	0.780868	0.000935583	0.0450268
1454923_at	BQ175964	---	expressed sequence AW214353	'AW214353'	---	107036	7.80893	7.63732	8.10227	8.35515	8.40934	8.702	1.56112	0.000934801	0.0450372
1435509_x_at	BB145140	Mm.391838	CDK2 (cyclin-dependent kinase 2)-associated protein 1 /// novel protein similar to CDK2 (cyclin-dependent kinase 2)-associated protein 1 (Cdkap1) /// similar to putative oral cancer suppressor	'Cdk2ap1 /// LOC100047490 /// RP23-14F5.5'	ENSMUSG00000029394	100039945 /// 100047490 /// 13445	12.1446	12.0574	12.0033	11.8891	11.6903	11.7196	0.811515	0.000940454	0.045213
1434427_a_at	BB246182	Mm.426344	ring finger protein 157	'Rnf157'	---	217340	5.94905	5.8279	6.3689	6.78027	6.74869	6.81112	1.67701	0.000950276	0.0452988
1460346_at	BC011284	Mm.620	arylsulfatase A	'Arsa'	ENSMUSG00000022620	11883	7.8059	8.07975	8.39858	8.53288	9.18255	8.72221	1.68479	0.000949412	0.0453055
1434069_at	BB794978	Mm.34420	cDNA sequence BC067047	'BC067047'	ENSMUSG00000039621	277360	5.32472	5.25863	5.51102	6.01813	6.50383	5.89451	1.76404	0.000944415	0.0453068
1417706_at	NM_013792	Mm.95452	alpha-N-acetylglucosaminidase (Sanfilippo disease IIIB)	'Naglu'	ENSMUSG00000001751	27419	5.53097	5.80429	5.4113	6.41098	6.88797	5.73727	1.73778	0.000947453	0.0453079
1437979_at	AI503515	Mm.442943	Transcribed locus	'---'	---	---	5.25872	5.79808	5.56089	4.81067	5.08664	3.99058	0.560161	0.000948468	0.0453084
1418172_at	AF117613	Mm.378937	heme binding protein 1	'Hebp1'	ENSMUSG00000042770	15199	9.34596	9.1537	8.82852	9.71155	9.7308	9.47511	1.44857	0.000945461	0.0453088
1427564_at	Y15910	Mm.10763	diaphanous homolog 2 (Drosophila)	'Diap2'	ENSMUSG00000034480	54004	4.42883	4.74174	4.70591	5.24602	5.30459	5.12711	1.52607	0.000946656	0.0453179
1435585_at	BB378019	Mm.18125	transcription elongation factor A (SII)-like 7	'Tceal7'	---	68496	4.93201	5.22094	5.10099	4.6526	4.29546	4.34515	0.647544	0.000943727	0.045322
1424259_at	BC020104	Mm.12787	transmembrane protein 112	'Tmem112'	ENSMUSG00000002279	76483	5.39945	5.71756	5.92131	6.8151	7.18749	6.17121	2.209	0.000954396	0.0453514
1429006_s_at	AK011838	Mm.273155	RIKEN cDNA 2610110G12 gene	'2610110G12Rik'	ENSMUSG00000024426	73242	5.22479	5.41698	5.67521	6.13176	6.59538	6.01353	1.80088	0.000957689	0.0453645
1436240_at	BM211445	Mm.265602	sclerostin	'Sost'	---	74499	7.71952	7.63207	8.81998	8.20284	8.54899	9.26768	1.54997	0.000958882	0.0453733
1417013_at	AF250139	Mm.21549	heat shock protein 8	'Hspb8'	ENSMUSG00000041548	80888	6.89774	6.94567	8.37898	7.90329	8.22533	8.66679	1.88544	0.000953906	0.045376
1451793_at	BC021407	Mm.392914	kelch-like 24 (Drosophila)	'Klhl24'	ENSMUSG00000062901	75785	6.6156	6.3306	6.25334	7.07551	6.97481	7.13878	1.59522	0.000953128	0.0453868
1460454_at	AK008008	Mm.279756	glyoxalase domain containing 5	'Glod5'	ENSMUSG00000031163	69824	6.77489	6.04313	6.92923	7.16598	7.38892	7.78899	1.88927	0.000957597	0.0454078
1436546_at	BM502719	Mm.316728	Lix1-like	'Lix1l'	---	280411	6.79461	6.55361	6.30088	7.35699	7.15344	6.90702	1.50481	0.000957185	0.0454361
1419758_at	M30697	Mm.207354	ATP-binding cassette, sub-family B (MDR/TAP), member 1A	'Abcb1a'	ENSMUSG00000040584	18671	7.83005	8.18141	8.19608	7.37083	7.54393	6.87924	0.590542	0.000967794	0.0454611
1442192_at	BB765845	Mm.268395	thymidylate synthase	'Tyms'	ENSMUSG00000025747	22171	5.07931	5.59621	5.74188	4.67554	5.07801	4.97738	0.680928	0.000967579	0.0454984
1455362_at	AV275390	Mm.289914	angel homolog 2 (Drosophila)	'Angel2'	ENSMUSG00000026634	52477	6.00163	6.1387	6.13854	5.59236	5.4892	5.16082	0.632762	0.000965613	0.0455008
1452760_at	AK010963	Mm.87628	RIKEN cDNA 2510012J08 gene	'2510012J08Rik'	ENSMUSG00000034889	70312	9.32402	9.44962	9.36691	8.8638	8.99682	8.7956	0.710168	0.000965182	0.0455281
1456393_at	AI642124	Mm.375091	RIKEN cDNA 2310002J21 gene	'2310002J21Rik'	---	66360	8.94118	8.8509	8.93468	9.27365	9.36243	9.51557	1.3935	0.000967232	0.0455296
1429524_at	AK021181	Mm.42019	myosin IF	'Myo1f'	---	17916	9.24005	9.2639	8.85988	8.94722	8.45766	8.29968	0.68879	0.000963352	0.0455371
1451459_at	BC023122	Mm.128165	AT hook containing transcription factor 1	'Ahctf1'	---	226747	9.34118	9.37209	9.48486	8.89961	8.7639	8.93055	0.691111	0.000964658	0.0455511
1428000_at	BC027828	Mm.347525	transmembrane protein 60	'Tmem60'	ENSMUSG00000045435	212090	9.04855	8.78334	8.91305	9.44168	9.35732	9.49334	1.43234	0.000970741	0.0455521
1417769_at	AW208944	Mm.18472	proteasome (prosome, macropain) 26S subunit, ATPase, 6	'Psmc6'	ENSMUSG00000021832	67089	7.14482	7.66132	8.28935	6.70954	7.09806	7.07257	0.615521	0.000979243	0.0458556
1425815_a_at	BC021427	Mm.116997	hyaluronan mediated motility receptor (RHAMM)	'Hmmr'	---	15366	10.3839	10.158	10.1691	10.7471	10.5547	10.6765	1.34142	0.00097918	0.0459003
1438872_at	AV278675	Mm.64542	tripartite motif family-like 1	'Triml1'	ENSMUSG00000031651	244448	8.63025	8.19956	8.34327	9.28176	8.69444	8.90613	1.48574	0.000985526	0.0459115
1416077_at	NM_009627	Mm.1408	adrenomedullin	'Adm'	ENSMUSG00000030790	11535	5.69568	5.22351	6.25049	6.11772	6.19299	6.82574	1.59597	0.000981782	0.0459268
1450223_at	NM_009684	Mm.220289	apoptotic peptidase activating factor 1	'Apaf1'	ENSMUSG00000019979	11783	6.90005	6.9043	6.89629	7.51889	7.32963	7.53004	1.4767	0.000988339	0.0459476
1434094_at	AV332097	Mm.23639	transmembrane protein 125	'Tmem125'	ENSMUSG00000050854	230678	6.54399	6.30973	6.39301	5.92528	5.80957	5.54018	0.637325	0.000985502	0.0459578
1435218_at	BI134758	Mm.87660	RasGEF domain family, member 1A	'Rasgef1a'	---	70727	3.63266	4.24999	4.29969	4.34772	4.95135	4.63381	1.5094	0.000989704	0.0459637
1419378_a_at	NM_052823	Mm.22742	FXYD domain-containing ion transport regulator 2	'Fxyd2'	ENSMUSG00000059412	11936	4.94663	5.28321	5.10098	5.81	5.64974	5.73975	1.55518	0.000987849	0.0459722
1434770_at	BG076247	Mm.222934	IQ calmodulin-binding motif containing 1	'Iqcb1'	ENSMUSG00000022837	320299	7.52958	7.2925	7.64013	8.0812	8.03533	8.07206	1.49607	0.000984209	0.0459926
1425048_a_at	U00431	Mm.455099	high mobility group box 1 /// RIKEN cDNA 2810416G20 gene /// similar to high-mobility group box 1 /// similar to High mobility group protein 1 (HMG-1) (High mobility group protein B1) (Amphoterin) (Heparin-binding protein p30) /// hypothetical protein LOC100038833 /// similar to high mobility group box 1 /// hypothetical protein LOC100044152	'2810416G20Rik /// Hmgb1 /// LOC100038833 /// LOC100039256 /// LOC100039558 /// LOC100040320 /// LOC100040413 /// LOC100041307 /// LOC100043368 /// LOC100044152 /// LOC100045611 /// LOC100045876 /// LOC100045972 /// LOC100046260 /// LOC100048378 /// LOC625467 /// LOC677578'	ENSMUSG00000066551	100038833 /// 100039256 /// 100039558 /// 100040320 /// 100040413 /// 100041307 /// 100043368 /// 100044152 /// 100045611 /// 100045876 /// 100045972 /// 100046260 /// 100048378 /// 15289 /// 625467 /// 67124 /// 677578	12.6278	12.6839	12.7377	12.3377	12.4379	12.4769	0.831897	0.000985496	0.0460051
1418280_at	NM_011803	Mm.275036	Kruppel-like factor 6	'Klf6'	ENSMUSG00000000078	23849	5.56278	5.97785	5.6175	6.26492	6.63829	6.11034	1.53823	0.000998504	0.0460404
1448654_at	BI872421	Mm.28023	mitochondrial carrier homolog 2 (C. elegans)	'Mtch2'	ENSMUSG00000027282	56428	8.97959	8.59787	8.35434	8.37848	7.80475	7.9639	0.666414	0.000993868	0.0460622
1419548_at	U20619	Mm.6952	karyopherin (importin) alpha 1	'Kpna1'	ENSMUSG00000022905	16646	9.11216	9.28872	9.06981	8.67691	8.79336	8.4038	0.693065	0.000998095	0.0460687
1420622_a_at	BC006722	Mm.290774	heat shock protein 8	'Hspa8'	ENSMUSG00000015656 /// ENSMUSG00000059814 /// ENSMUSG00000062019	15481	12.269	12.9913	13.178	11.9538	12.77	12.3884	0.746672	0.00099716	0.0460727
1455102_at	BB213860	Mm.28811	La ribonucleoprotein domain family, member 4	'Larp4'	---	207214	9.99015	10.138	10.0579	9.49908	9.66772	9.71177	0.73999	0.00099624	0.0460774
1444615_x_at	AV327778	Mm.4909	runt-related transcription factor 1; translocated to, 1 (cyclin D-related)	'Runx1t1'	ENSMUSG00000006586	12395	4.89997	5.12536	5.3526	6.01325	5.7378	5.84108	1.69839	0.000993852	0.0461088
1429776_a_at	AK005680	Mm.290110	DnaJ (Hsp40) homolog, subfamily B, member 6	'Dnajb6'	ENSMUSG00000029131 /// ENSMUSG00000062673 /// ENSMUSG00000075398	23950	9.90515	9.69776	9.54676	9.34765	9.12677	9.24422	0.721154	0.000996201	0.0461229
1417777_at	BC014865	Mm.34497	leukotriene B4 12-hydroxydehydrogenase	'Ltb4dh'	ENSMUSG00000028378	67103	9.2815	8.95786	9.21474	9.73277	9.49062	9.7705	1.42796	0.00100256	0.0461331
1415738_at	NM_025334	Mm.159965	thioredoxin domain containing 12 (endoplasmic reticulum)	'Txndc12'	ENSMUSG00000028567	66073	9.09496	8.85434	8.9947	9.59237	9.4279	9.4744	1.43144	0.00100392	0.0461485
1460063_at	BB230617	Mm.452845	DNA segment, Chr 5, ERATO Doi 798, expressed	'D5Ertd798e'	---	52409	4.18816	3.86244	4.70091	4.55987	5.14134	5.41272	1.78609	0.00100248	0.0461766
1418428_at	BI328541	Mm.223744	kinesin family member 5B	'Kif5b'	---	16573	8.66542	9.64017	9.35049	8.45818	8.61248	8.14425	0.596694	0.00101117	0.0461991
1427405_s_at	BF682225	Mm.220334	RAB11 family interacting protein 5 (class I)	'Rab11fip5'	ENSMUSG00000051343	52055	4.10135	4.84351	4.8022	5.0522	5.82768	5.09067	1.71084	0.00101223	0.0462008
1426856_at	BM200015	Mm.272905	hydroxysteroid dehydrogenase like 2	'Hsdl2'	ENSMUSG00000028383	72479	5.60935	5.69429	5.86487	6.3992	6.27643	6.32378	1.53349	0.00101392	0.0462312
1435341_at	BG075790	Mm.11815	peptidyl-prolyl isomerase G (cyclophilin G)	'Ppig'	---	228005	9.67894	9.74084	9.63026	9.24332	9.25987	9.06108	0.709957	0.00101115	0.0462454
1417346_at	BG084230	Mm.24163	PYD and CARD domain containing	'Pycard'	ENSMUSG00000030793	66824	9.75596	9.69047	9.77715	10.1856	10.2383	10.0856	1.34907	0.00101027	0.0462518
1455642_a_at	AI844703	Mm.32883	tetraspanin 17	'Tspan17'	ENSMUSG00000025875	74257	7.41951	7.41202	7.60807	8.12246	8.4424	8.00733	1.66308	0.00101557	0.0462596
1448465_at	BC010837	Mm.293716	4-nitrophenylphosphatase domain and non-neuronal SNAP25-like protein homolog 1 (C. elegans)	'Nipsnap1'	ENSMUSG00000034285	18082	9.62287	9.28233	9.20102	9.95762	9.79133	9.78821	1.39551	0.00100761	0.0462709
1417354_at	NM_030749	Mm.291482	endoplasmic reticulum chaperone SIL1 homolog (S. cerevisiae)	'Sil1'	ENSMUSG00000024357	81500	7.2479	6.94799	6.92812	7.88729	7.95455	7.38346	1.64596	0.00100993	0.0462831
1421818_at	U41465	Mm.347398	B-cell leukemia/lymphoma 6	'Bcl6'	ENSMUSG00000022508	12053	4.79932	4.94313	5.65576	5.94233	6.15371	5.86819	1.89379	0.00101771	0.0463106
1451672_at	AF040748	Mm.10193	G protein-coupled receptor kinase 6	'Grk6'	---	26385	9.46346	10.0744	9.98489	9.00047	9.63178	8.85637	0.639557	0.00100987	0.0463278
1424724_a_at	BC019957	Mm.37332	DNA segment, Chr 16, ERATO Doi 472, expressed	'D16Ertd472e'	ENSMUSG00000022864	67102	8.27451	8.32455	7.97319	7.88863	7.34419	7.17761	0.616095	0.00101938	0.0463396
1416202_at	NM_007531	Mm.36241	prohibitin 2	'Phb2'	---	12034	11.6818	12.0065	11.7984	11.3329	11.7089	11.235	0.758499	0.00102156	0.046392
1425059_at	BC022899	Mm.458651	protein arginine N-methyltransferase 6	'Prmt6'	---	99890	7.97212	8.22153	7.73429	7.5714	7.2778	6.99278	0.62516	0.00102367	0.0464409
1455727_at	AW542140	Mm.426178	zinc finger (CCCH type), RNA binding motif and serine/arginine rich 2	'Zrsr2'	---	22184	9.36916	9.43985	9.01573	8.82331	8.58896	8.59035	0.661357	0.00104169	0.0466486
1426721_s_at	BB707122	Mm.246398	TCDD-inducible poly(ADP-ribose) polymerase	'Tiparp'	ENSMUSG00000034640	99929	9.78698	9.46405	9.30358	10.116	9.97341	9.97903	1.42557	0.00102931	0.0466502
1435795_at	BE956926	Mm.440489	galactosidase, beta 1	'Glb1'	---	12091	6.60731	6.73621	6.86978	6.0467	6.03412	6.2622	0.649666	0.00104101	0.0466645
1436841_at	AV229336	Mm.170855	RIKEN cDNA B230380D07 gene	'B230380D07Rik'	ENSMUSG00000042444	235461	5.80141	6.03479	5.48987	6.47284	7.03069	5.98093	1.66415	0.00103145	0.0467001
1451199_at	BC017628	Mm.275354	queuine tRNA-ribosyltransferase domain containing 1	'Qtrtd1'	ENSMUSG00000022704	106248	8.26584	8.39567	8.6382	7.86641	7.71376	7.74381	0.639823	0.00104101	0.0467106
1435066_at	BB305507	Mm.439910	phosphatidylinositol transfer protein, cytoplasmic 1	'Pitpnc1'	ENSMUSG00000040430	71795	7.60121	7.80675	7.56079	8.17749	8.34347	7.95105	1.41743	0.00104551	0.0467265
1433679_at	BB399719	Mm.207261	far upstream element (FUSE) binding protein 3	'Fubp3'	ENSMUSG00000026843	320267	10.3822	10.6242	10.4277	10.0856	10.1236	9.9874	0.752645	0.00104784	0.0467382
1449718_s_at	AI649104	Mm.212157	RIKEN cDNA 4930453N24 gene	'4930453N24Rik'	ENSMUSG00000059920	67609	7.39034	7.25679	7.20719	6.96245	6.30756	6.60743	0.640375	0.00104474	0.0467385
1420565_at	NM_010449	Mm.197	homeo box A1	'Hoxa1'	ENSMUSG00000029844	15394	5.53743	5.31548	4.84013	6.42798	6.02953	5.15409	1.57914	0.0010406	0.0467389
1425542_a_at	BC003979	Mm.240396	protein phosphatase 2, regulatory subunit B (B56), gamma isoform	'Ppp2r5c'	ENSMUSG00000017843	26931	10.3217	10.3444	10.59	10.8549	10.9376	10.7822	1.36606	0.00103792	0.0467583
1454625_at	BG073473	Mm.26870	PHD finger protein 6	'Phf6'	---	70998	7.42749	7.53218	7.81977	6.7896	7.06648	6.92936	0.635409	0.00105349	0.046759
1442060_at	BB224442	Mm.259035	prolyl endopeptidase-like	'Prepl'	---	213760	3.44371	4.23342	4.3582	3.18269	3.18269	2.78299	0.550937	0.00105557	0.0467593
1419086_at	U49641	Mm.46053	fibroblast growth factor binding protein 1	'Fgfbp1'	ENSMUSG00000048373	14181	7.36498	6.96419	7.01413	6.78489	6.46924	6.29662	0.662217	0.0010546	0.0467624
1418820_s_at	BC025078	Mm.288072	zinc finger, CCHC domain containing 10	'Zcchc10'	ENSMUSG00000018239	67966	9.38044	9.81296	10.2352	9.14513	9.17745	9.10759	0.650292	0.00103698	0.0467625
1434914_at	BB396668	Mm.335395	RAB6B, member RAS oncogene family	'Rab6b'	ENSMUSG00000032549	270192	5.51577	5.28796	5.96507	6.17711	6.17256	6.3657	1.58263	0.00104739	0.0467644
1450029_s_at	NM_133721	Mm.335520	integrin alpha 9	'Itga9'	ENSMUSG00000039115	104099	6.71662	6.91388	7.13206	6.15858	6.40994	5.66109	0.581714	0.00105157	0.046766
1448300_at	NM_025569	Mm.218286	microsomal glutathione S-transferase 3	'Mgst3'	ENSMUSG00000026688	66447	9.40833	8.82223	9.16337	9.72679	9.35979	10.0109	1.4993	0.00103915	0.0467671
1425217_a_at	AF041862	Mm.236068	synaptojanin 2	'Synj2'	ENSMUSG00000023805	20975	3.95938	3.85725	3.62773	4.81948	4.18937	4.39588	1.59237	0.00104036	0.0467749
1416416_x_at	NM_010358	Mm.37199	glutathione S-transferase, mu 1	'Gstm1'	ENSMUSG00000058135	14862	8.07837	7.73149	8.79763	8.46192	8.66431	9.36448	1.56495	0.00105813	0.0467808
1457094_at	AV229195	Mm.225	src homology 2 domain-containing transforming protein E	'She'	ENSMUSG00000046280	214547	6.43539	6.47064	6.71817	6.06699	5.53919	6.08319	0.647639	0.00105936	0.0467893
1453520_at	AK010712	Mm.250868	tetratricopeptide repeat domain 21B	'Ttc21b'	ENSMUSG00000034848	73668	5.23096	5.20806	5.36241	5.78903	5.95786	5.7624	1.49112	0.00105328	0.0467957
1456616_a_at	AV035166	Mm.726	basigin	'Bsg'	ENSMUSG00000023175	12215	11.3916	11.3429	11.3638	11.6829	11.755	11.8053	1.30414	0.00105141	0.0468048
1429668_at	BB465134	Mm.246550	POU domain, class 4, transcription factor 1	'Pou4f1'	---	18996	4.4386	4.49172	4.18813	3.9564	3.84249	3.7287	0.693594	0.00103485	0.0468071
1448034_at	AA215276	Mm.101581	expressed sequence AI842396	'AI842396'	ENSMUSG00000057054	103844	5.04214	4.72917	4.6146	5.64683	5.78487	5.13456	1.67777	0.00103696	0.0468087
1423842_a_at	AF305730	Mm.294120	ring finger protein 41	'Rnf41'	ENSMUSG00000025373	67588	7.62531	7.79566	7.63013	7.17848	7.20068	6.88602	0.664248	0.00105797	0.0468197
1426438_at	AA210261	Mm.302938	DEAD (Asp-Glu-Ala-Asp) box polypeptide 3, Y-linked	'Ddx3y'	---	26900	9.85243	9.84304	10.0499	9.03502	9.64974	9.10705	0.654085	0.00103624	0.0468228
1416034_at	NM_009846	Mm.29742	CD24a antigen	'Cd24a'	ENSMUSG00000047139	12484	8.59198	8.41525	8.6066	8.90387	8.91808	9.31447	1.43057	0.00105123	0.0468433
1454802_x_at	BB140664	Mm.290447	ariadne homolog 2 (Drosophila)	'Arih2'	ENSMUSG00000064145	23807	10.7683	10.4545	10.3676	11.2245	10.7118	10.8066	1.30759	0.00106773	0.0471126
1443934_at	AI467525	Mm.172430	RIKEN cDNA 9230110C19 gene	'9230110C19Rik'	ENSMUSG00000053070	234912	6.00314	5.62453	5.77469	7.00476	6.71088	6.09536	1.79151	0.00106983	0.0471594
1443038_at	BB222041	Mm.408998	Adult male aorta and vein cDNA, RIKEN full-length enriched library, clone:A530073D18 product:unclassifiable, full insert sequence	'---'	---	---	4.88389	4.36763	4.64241	5.35718	4.90003	5.25415	1.45423	0.00107645	0.0472202
1452021_a_at	AF247040	Mm.280029	hairy and enhancer of split 6 (Drosophila)	'Hes6'	ENSMUSG00000067071	55927	6.99817	7.2625	7.32073	8.00729	8.31049	7.61582	1.7691	0.00107624	0.047257
1433532_a_at	AI323506	Mm.252063	myelin basic protein	'Mbp'	ENSMUSG00000041607	17196	2.96048	2.90064	3.0802	3.53907	3.79663	3.4079	1.53643	0.00107484	0.0472879
1418002_at	NM_025933	Mm.29353	HIG1 domain family, member 2A	'Higd2a'	ENSMUSG00000025868	67044	11.1277	10.9384	10.7877	11.4081	11.3673	11.1668	1.28711	0.00107601	0.0472928
1428362_at	AU015377	Mm.185453	eukaryotic translation initiation factor 4, gamma 2	'Eif4g2'	---	13690	10.7556	10.6727	10.749	10.3658	10.3169	10.2303	0.74756	0.00107447	0.0473177
1460578_at	BM120195	Mm.295740	FYVE, RhoGEF and PH domain containing 5	'Fgd5'	ENSMUSG00000034037	232237	6.53529	6.64822	6.31102	7.36689	7.63304	6.73027	1.69865	0.00107978	0.0473206
1448469_at	X14480	Mm.4691	nidogen 1 /// similar to Nidogen precursor (Entactin)	'LOC630776 /// Nid1'	ENSMUSG00000005397	18073 /// 630776	7.47034	7.58676	7.64809	7.93674	8.12831	8.36028	1.49183	0.00108278	0.0474059
1437342_x_at	BB498753	Mm.28853	pituitary tumor-transforming 1 interacting protein	'Pttg1ip'	ENSMUSG00000009291	108705	8.16194	7.69672	8.21057	8.60255	8.26571	8.82498	1.4572	0.00108756	0.0475687
1434329_s_at	BG074607	Mm.291826	adiponectin receptor 2	'Adipor2'	ENSMUSG00000030168	68465	9.94315	9.74199	9.96936	10.3377	10.3231	10.3638	1.37501	0.00109189	0.0477119
1416188_at	BC004651	Mm.287807	GM2 ganglioside activator protein	'Gm2a'	ENSMUSG00000000594	14667	7.2401	7.4046	7.31565	7.78313	7.91977	8.17585	1.56716	0.00109685	0.0478823
1428574_a_at	AK006398	Mm.321147	chimerin (chimaerin) 2	'Chn2'	ENSMUSG00000004633	69993	4.271	4.80074	5.064	5.17785	5.34183	5.55544	1.57862	0.00109878	0.0479202
1460547_a_at	BB722680	Mm.142872	heterogeneous nuclear ribonucleoprotein K	'Hnrpk'	---	15387	12.5387	12.7182	12.786	12.3151	12.4873	12.3865	0.82223	0.00110526	0.0481562
1452807_s_at	AK005271	Mm.440393	RIKEN cDNA 1500016O10 gene	'1500016O10Rik'	ENSMUSG00000058966	68952	5.10055	5.11373	5.02735	5.64046	6.0001	5.49088	1.56044	0.00110799	0.0482287
1456557_at	BB256666	Mm.425204	RIKEN cDNA 1700041C02 gene	'1700041C02Rik'	ENSMUSG00000028637	73332	3.05509	3.30528	3.35324	3.66203	3.90815	3.65046	1.42351	0.00111436	0.0484122
1453065_at	BQ175320	Mm.393311	aldhehyde dehydrogenase family 5, subfamily A1	'Aldh5a1'	---	214579	5.09202	5.14188	5.40997	5.72511	6.04957	5.78748	1.57534	0.00111335	0.048415
1435679_at	BB770843	Mm.116942	optineurin	'Optn'	ENSMUSG00000026672	71648	5.98825	5.80708	6.23852	6.62712	6.9451	6.55719	1.66836	0.00111674	0.048469
1449011_at	BB732135	Mm.275800	solute carrier family 12, member 7	'Slc12a7'	ENSMUSG00000017756	20499	6.4022	6.73656	6.82657	6.94396	7.51095	7.31633	1.52347	0.00112256	0.0485815
1419204_at	NM_007865	Mm.4875	delta-like 1 (Drosophila)	'Dll1'	---	13388	7.09451	6.92942	7.05131	7.48924	8.09048	7.8143	1.7493	0.0011215	0.0485822
1428260_at	BE948928	Mm.291936	spastic paraplegia 3A homolog (human)	'Spg3a'	ENSMUSG00000021066	73991	4.83525	4.59651	4.69157	5.38565	5.37003	5.1328	1.51056	0.00112102	0.0486083
1458382_a_at	C79035	Mm.244931	zinc fingers and homeoboxes protein 1	'Zhx1'	---	22770	7.98258	7.99116	8.05403	7.36576	7.2814	7.6337	0.67026	0.00112764	0.0487547
1435971_at	AW491516	Mm.192502	regulating synaptic membrane exocytosis 3	'Rims3'	---	242662	5.64005	5.97417	6.06308	6.57109	7.05732	6.4095	1.76557	0.00113187	0.0488437
1423521_at	AA270173	Mm.4105	lamin B1	'Lmnb1'	ENSMUSG00000024590	16906	9.66965	10.2185	10.1315	9.37404	9.70358	9.43251	0.710196	0.00113096	0.0488511
1416105_at	BC008518	Mm.195803	nicotinamide nucleotide transhydrogenase	'Nnt'	ENSMUSG00000025453	18115	8.20936	8.15995	8.82734	8.59922	9.09683	9.39054	1.5674	0.00114181	0.0488519
1455516_at	BG065199	Mm.460457	Transcribed locus	'---'	---	---	4.38701	5.09976	5.32206	5.46377	5.81855	5.60685	1.65777	0.0011433	0.0488694
1434726_at	AV278444	Mm.23401	transmembrane protein 146	'Tmem146'	ENSMUSG00000040828	106757	5.69358	5.21291	4.97243	6.14752	6.51624	5.63121	1.80551	0.00114155	0.0488873
1459453_at	BB176702	---	---	'---'	---	---	3.80765	3.67342	4.80572	4.486	4.65905	5.18433	1.62686	0.00113804	0.0489228
1430107_at	AK020348	Mm.99733	acyl-Coenzyme A binding domain containing 7	'Acbd7'	ENSMUSG00000026644	78245	4.72177	4.25281	4.62425	5.14413	5.28792	5.26702	1.65024	0.00114152	0.0489324
1433611_s_at	AV132191	Mm.277413	BUD31 homolog (yeast)	'Bud31'	---	231889	11.1019	10.8835	10.7387	10.696	10.5496	10.4501	0.788954	0.00113523	0.0489419
1417697_at	BG064396	Mm.28099	sterol O-acyltransferase 1	'Soat1'	ENSMUSG00000026600	20652	6.31819	6.45512	6.52152	7.02351	6.98756	7.04764	1.50564	0.00114083	0.0489495
1421088_at	BC006622	Mm.1528	glypican 4	'Gpc4'	ENSMUSG00000031119	14735	8.301	8.5249	8.12447	8.01835	7.61771	7.22135	0.63001	0.00113676	0.0489608
1436941_at	BB626288	Mm.310635	gene model 1752, (NCBI)	'Gm1752'	---	385658	6.1531	6.05849	6.50385	6.72825	6.70135	6.89418	1.45398	0.00113792	0.0489644
1439375_x_at	AV030922	Mm.275831	aldolase 1, A isoform /// similar to Fructose-bisphosphate aldolase A (Muscle-type aldolase) (Aldolase 1)	'Aldoa /// LOC237155'	ENSMUSG00000030695 /// ENSMUSG00000059343 /// ENSMUSG00000060355	11674 /// 237155	11.7841	11.8763	11.9979	12.1474	12.4212	12.17	1.29067	0.00114037	0.0489764
1423042_at	BF123067	---	similar to DEAD (Asp-Glu-Ala-Asp) box polypeptide 3, Y-linked	'LOC100045923'	ENSMUSG00000060628	100045923	11.7734	11.8061	11.7623	11.3614	11.5112	11.3057	0.765147	0.00114798	0.0489765
1449188_at	NM_021565	Mm.143813	midnolin	'Midn'	ENSMUSG00000035621	59090	8.37923	9.33429	8.84443	7.99303	8.68315	8.00474	0.653562	0.00114798	0.0490228
1428402_at	AV140894	Mm.427626	zinc finger, CCHC domain containing 3	'Zcchc3'	---	67917	7.94806	8.59388	8.4774	7.57044	8.01453	7.3065	0.627706	0.00115383	0.0491332
1440825_s_at	AV100366	Mm.296565	coiled-coil domain containing 28A /// similar to coiled-coil domain containing 28A	'Ccdc28a /// LOC100045472'	ENSMUSG00000059554	100045472 /// 215814	7.30624	6.73662	6.65477	7.74112	7.22399	7.43126	1.48888	0.00115839	0.0491415
1438520_at	BF018182	Mm.228067	solute carrier family 25, member 36	'Slc25a36'	---	192287	7.16477	6.81082	6.87573	7.62646	7.59743	7.79159	1.66295	0.00115646	0.0491521
1452073_at	AK011345	Mm.33118	RIKEN cDNA 6720460F02 gene	'6720460F02Rik'	ENSMUSG00000020808	109212	7.80067	7.4901	8.02109	8.1998	8.24456	8.60122	1.50023	0.00115346	0.049164
1416880_at	BC003839	Mm.1639	myeloid cell leukemia sequence 1	'Mcl1'	ENSMUSG00000038612	17210	10.4928	10.8229	10.8933	11.1031	11.377	11.1148	1.38695	0.00115791	0.0491674
1451447_at	BC024476	Mm.374846	CUE domain containing 1	'Cuedc1'	ENSMUSG00000018378	103841	4.59629	4.81477	4.94849	5.69845	5.54206	5.34608	1.70653	0.00115633	0.0491929
1434873_a_at	BB115902	Mm.288671	centaurin, beta 1 /// similar to Centaurin, beta 1	'Centb1 /// LOC100045877'	ENSMUSG00000001588	100045877 /// 216859	7.40578	7.25604	7.23597	7.86954	7.95965	7.71716	1.46786	0.00116345	0.04931
1450044_at	NM_008057	Mm.297906	frizzled homolog 7 (Drosophila)	'Fzd7'	ENSMUSG00000041075	14369	8.89887	8.72531	9.03823	9.25544	9.59608	9.49369	1.49341	0.00116691	0.0493175
1435400_at	BF462791	Mm.392977	RIKEN cDNA 2900075B16 gene	'2900075B16Rik'	---	78506	5.56784	4.71578	5.46938	6.04324	5.33165	6.04902	1.47242	0.00116604	0.0493269
1441180_at	BB404952	Mm.387187	RIKEN cDNA C330024D21 gene	'C330024D21Rik'	---	320479	6.60438	6.7997	6.79243	6.035	6.11929	6.1241	0.642376	0.00116536	0.0493443
1449084_s_at	NM_012059	Mm.2454	SH3 domain protein D19	'Sh3d19'	ENSMUSG00000028082	27059	8.6937	8.85617	9.49306	9.45309	9.50896	9.73996	1.48388	0.00117049	0.0494225
1456251_x_at	BB132602	Mm.1508	translocator protein	'Tspo'	ENSMUSG00000041736	12257	7.51235	7.06601	7.49271	8.01738	7.73428	8.08537	1.50545	0.00117504	0.0494293
1451665_a_at	BC001985	Mm.386749	adaptor-related protein complex AP-4, sigma 1	'Ap4s1'	ENSMUSG00000020955	11782	8.5941	8.32463	8.52092	8.19162	7.76042	7.94929	0.701913	0.00117288	0.0494307
1448791_at	NM_024225	Mm.273379	sorting nexin 5 /// similar to Snx5 protein	'LOC100048642 /// Snx5'	ENSMUSG00000027423	100048642 /// 69178	12.2315	12.5423	12.3278	12.0224	12.2327	11.8547	0.797428	0.00117403	0.0494332
1423854_a_at	BC008101	Mm.293316	RAS-like, family 11, member B	'Rasl11b'	ENSMUSG00000049907	68939	7.12188	7.30193	7.74147	7.85403	8.0264	8.14285	1.54472	0.00117622	0.0494332
1422769_at	BG920261	Mm.260545	synaptotagmin binding, cytoplasmic RNA interacting protein	'Syncrip'	ENSMUSG00000032423	56403	10.498	10.4292	9.99653	10.0158	9.53283	9.70575	0.690192	0.00117238	0.0494561
1417060_at	NM_029632	Mm.46176	protein phosphatase 1, regulatory (inhibitor) subunit 11	'Ppp1r11'	ENSMUSG00000036398	76497	7.82642	7.79344	7.87068	7.38504	7.2807	7.14161	0.680205	0.00118417	0.0497208
1425725_s_at	BF136532	Mm.240396	protein phosphatase 2, regulatory subunit B (B56), gamma isoform	'Ppp2r5c'	---	26931	5.54357	6.04971	6.14558	6.34534	6.39979	6.84887	1.5487	0.00118835	0.0498501
