# Supplementary material for: A mouse embryonic stem cell bank for inducible overexpression of human chromosome 21 genes
Source: Genome Biol. 2010 Jun 22;11(6):R64. doi: 10.1186/gb-2010-11-6-r64 (PMC2911112; doi:10.1186/gb-2010-11-6-r64)
Supplement: Additional file 22 — Raw data of the proteomic analysis, using 2DGE, following the induction of two Runx1 overexpressing clones (E6 and E7). Three technical repeats were performed for each biological replicate: this comprises 6 gels for E6 and 6 gels for E7. For each clone we ran three replicates for t0 (control) and three replicates for t48 hours. Corresponding t0 and t48 hour samples were always run simultaneously in the same chamber to ensure gel pattern comparability. The detailed spot quantification data are provided in this table. We list the relative volume of each spot on each individual 2DGE gel, together with other spot parameters, such as pixel spot volume, x and y coordinates of spots on the fusion gel image, as well as spot quality index. [file gb-2010-11-6-r64-S22.XLS]

## Sheet: Runx1 raw
Raw data of the proteomic analysis, using the 2DGE, following the induction of two Runx1 overexpressing clones (E6 and E7). Three technical repeats were performed for each biological replicate: this accounts 6 gels for E6 and 6 gels for E7 clone. For each clone we run 3 replicates for t0 (control) and 3 replicates for t48hrs. Corresponding t0 and t48hrs samples were always run simultaneously in t…
	Percent Spot Volume at t0						Percent Spot Volume at t48hrs						Spot parameters
Spot ID	RUNX1_clone_E7_t0_repeat 1	RUNX1_clone_E7_t0_repeat 2	RUNX1_clone_E7_t0_repeat 3	RUNX1_clone_E6_t0_repeat 1	RUNX1_clone_E6_t0_repeat 2	RUNX1_clone_E6_t0_repeat 3	RUNX1_clone_ E7_t48_repeat 1	RUNX1_clone_ E7_t48_repeat 2	RUNX1_clone_ E7_t48_repeat 3	RUNX1_clone_ E6_t48_repeat 1	RUNX1_clone_ E6_t48_repeat 2	RUNX1_clone_ E6_t48_repeat 3	% spot volume on Fused Image	pixel spot volume on Fused Image	Spot area on Fused Image	Spot label	x-coordinate of spot center on Fused Image	y-coordinate of spot center on Fused Image	spot-quality	Gel Side
56	0.53508	0.53645	0.65074	0.5407	0.51272	0.36786	0.38392	0.34106	0.48838	0.48218	0.41928	0.4114	0.48017	199394202	18799	ID56	128304791	37901979	0.81606	Basic
73	0.05816	0.08172	0.05846	0.06496	0.00275	0.0561	0.02764	0.05821	0.04497	0.06131	0.06598	0.01378	0.04735	19661683	822	ID73	8623634	25350369	0.42172	Basic
83	0.08169	0.08043	0.04228	0.01476	0.11437	0.10541	0.01987	0.04338	0.0829	0.05466	0.04949	0.00533	0.03784	15712543	747	ID83	1794315	24664962	0.27581	Basic
87	0.17794	0.24841	0.06303	0.04241	0.26825	0.26071	0.06867	0.21998	0.10334	0.44777	0.16616	0.01472	0.22521	93519184	7793	ID87	41965263	28610483	0.66144	Basic
92	0.03522	0.04984	0.02257	0.01156	0.03192	0.03749	0.01341	0.02847	0.03572	0.03188	0.03811	0.00877	0.01973	8191279	318	ID92	13997333	25298465	0.22817	Basic
97	0.24209	0.35071	0.16974	0.09171	0.45956	0.30802	0.11058	0.31638	0.43174	0.34045	0.21885	0.07607	0.26429	109748284	4565	ID97	1794507	27640595	0.5943	Basic
98	0.0135	0.01628	0.00513	0.03835	0.02015	0.02183	0.00511	0.02645	0.03045	0.01473	0.02873	0.02595	0.01563	6490811	216	ID98	10502609	26151662	0.2402	Basic
99	0.11796	0.18391	0.11092	0.08084	0.096	0.12843	0.04146	0.22606	0.29186	0.15105	0.28914	0.09393	0.21183	8796412	2380	ID99	11362503	27663547	0.70085	Basic
105	0.0091	0.01408	0.0173	0.02554	0.04074	0.01597	0.00542	0.05221	0.07587	0.04215	0.05699	0.00013	0.07456	3096173	1132	ID105	45952957	28706091	0.76812	Basic
107	0.00138	0.00335	0.00228	0.00211	0.00858	0.00626	0.00066	0.01739	0.02313	0.01212	0.01877		0.02527	10491995	282	ID107	44394455	28856298	0.88513	Basic
118	0.03175	0.03494	0.0203	0.0357	0.0361	0.02834	0.06177	0.09194	0.11109	0.03989	0.10199	0.10039	0.06581	27327535	1395	ID118	17342335	3373204	0.55748	Basic
119	0.01185	0.01612	0.01121	0.00523	0.01277	0.01681	0.0131	0.01115	0.01409	0.03712	0.02192	0.10653	0.09207	38233417	1902	ID119	4329867	33832518	0.7057	Basic
121	0.09021	0.12058	0.0375	0.07212	0.05329	0.05442	0.1491	0.12339	0.14644	0.12085	0.14398	0.17073	0.1235	51284569	2203	ID121	9995007	35223228	0.5355	Basic
122	0.03648	0.01694	0.01326	0.05059	0.05814	0.03196	0.06566	0.108	0.13839	0.03663	0.16026	0.18023	0.10076	4184347	1488	ID122	12735514	34950202	0.57411	Basic
123	0.17875	0.23215	0.19998	0.14132	0.23644	0.13766	0.14335	0.16732	0.20769	0.11147	0.23063	0.1399	0.16624	69031341	2029	ID123	21174833	35439751	0.63625	Basic
124	0.02163	0.02452	0.01137	0.0221	0.03649	0.04824	0.02015	0.00234	0.0041	0.08182	0.00548	0.08174	0.06349	26366918	1398	ID124	3928473	34015548	0.72702	Basic
128	0.18439	0.14576	0.20631	0.13769	0.20459	0.2504	0.16394	0.20051	0.2085	0.23261	0.17066	0.28601	0.21483	89208376	4972	ID128	121695092	37505353	0.67556	Basic
133	0.02061	0.01615	0.02092	0.0282	0.02352	0.01165	0.03575	0.05733	0.06847	0.01453	0.08766	0.06411	0.04407	18300359	529	ID133	15892594	35310887	0.34475	Basic
134	0.07749	0.09225	0.05971	0.06563	0.08751	0.13824	0.10261	0.06247	0.07369	0.12967	0.06866	0.03768	0.09195	38184247	1778	ID134	40596327	35712639	0.63271	Basic
136	0.03116	0.03196	0.0364	0.03045	0.04839	0.0538	0.03272	0.04247	0.03897	0.04349	0.02766	0.05777	0.03639	15109581	594	ID136	12546532	36620195	0.49886	Basic
138	0.01884	0.02791	0.03318	0.01083	0.01773	0.04212	0.04249	0.03029	0.02918	0.04152	0.02754	0.04674	0.05304	22026989	817	ID138	49866027	36891103	0.77429	Basic
139	0.00989	0.00944	0.01327	0.00792	0.01392	0.03264	0.01717	0.05659	0.05949	0.01843	0.0516	0.0411	0.05436	22573448	741	ID139	52837666	36885914	0.73632	Basic
141	0.01494	0.01424	0.02695	0.00945	0.01511	0.01284	0.00703	0.05518	0.06382	0.00918	0.0885	0.01469	0.0596	24747561	486	ID141	21451618	3688457	0.35998	Basic
142	0.0697	0.09515	0.08083	0.05304	0.06255	0.11446	0.0935	0.03276	0.05965	0.07863	0.03969	0.08976	0.07868	32671977	1851	ID142	4893025	38450341	0.40216	Basic
143	0.00843	0.00497	0.01465	0.00511	0.00708	0.00706	0.00828	0.04378	0.05126	0.00744	0.0652	0.02838	0.02789	1158276	369	ID143	16965413	36969106	0.2616	Basic
147	0.09766	0.05046	0.06827	0.0504	0.07497	0.12538	0.14442	0.11543	0.09269	0.07697	0.08799	0.11942	0.10009	41561971	2986	ID147	106386891	3983626	0.63438	Basic
150	0.02815	0.04935	0.02937	0.02141	0.04808	0.05072	0.02385	0.00639	0.01603	0.05711	0.01132	0.023	0.01688	7010903	492	ID150	42947756	38700607	0.42456	Basic
151	0.01143	0.01756	0.01656	0.00742	0.01654	0.01606	0.01042	0.00917	0.01122	0.01826	0.00289	0.01216	0.00999	4150054	261	ID151	44811212	38797428	0.31751	Basic
152	0.00773	0.00668	0.00642	0.00306	0.00752	0.01173	0.00336	0.00223	0.01061	0.00766	0.01456	0.05766	0.04996	20746693	555	ID152	52008659	38538503	0.85004	Basic
157	0.09723	0.05757	0.08563	0.0558	0.08411	0.12342	0.13474	0.0876	0.06545	0.068	0.0685	0.08171	0.07075	29377682	2662	ID157	99915124	4033551	0.44601	Basic
158	0.08831	0.08044	0.07884	0.05388	0.06528	0.08386	0.06064	0.01428	0.0379	0.05898	0.03133	0.05432	0.02518	10455773	1330	ID158	54528481	40825728	0.30089	Basic
160	0.05095	0.05574	0.05116	0.03258	0.0371	0.03894	0.03734	0.01117	0.0279	0.03032	0.02112	0.02798	0.01857	771341	1359	ID160	57194537	41008038	0.2898	Basic
163	0.01405	0.0129	0.02092	0.00759	0.01964	0.02798	0.03853	0.01467	0.02687	0.0232	0.02234	0.02638	0.01942	806295	1120	ID163	88936608	41796946	0.30501	Basic
164	0.02126	0.01742	0.0427	0.00977	0.02532	0.04987	0.04182	0.02267	0.02727	0.02019	0.0241	0.01827	0.02388	9916394	1834	ID164	94704586	42043988	0.31423	Basic
165	0.00878	0.00527	0.0044	0.0027	0.00608	0.00727	0.01013	0.01106	0.01514	0.00617	0.00951	0.01108	0.01115	4630124	639	ID165	91035418	41914069	0.33874	Basic
167	0.0217	0.00877	0.01103	0.01526	0.02232	0.02424	0.0121	0.00309	0.01686	0.01823	0.00605	0.00899	0.01614	6702409	1327	ID167	145700293	42962188	0.33282	Basic
168	0.0985	0.07285	0.07223	0.11068	0.05138	0.17003	0.10289	0.1528	0.15104	0.09904	0.1821	0.22089	0.17326	71949259	2277	ID168	8333287	44451345	0.62595	Basic
169	0.05777	0.03298	0.07545	0.05318	0.04241	0.0786	0.06724	0.07457	0.07083	0.0745	0.07527	0.07562	0.051	21176204	865	ID169	10169741	41759105	0.3574	Basic
170	0.10864	0.12474	0.12352	0.1152	0.08864	0.12532	0.11207	0.06495	0.09187	0.14348	0.05916	0.07937	0.06212	25797537	661	ID170	36109312	41339072	0.60653	Basic
171	0.01182	0.0077	0.00777	0.01135	0.01091	0.00898	0.00612	0.00917	0.01801	0.01316	0.01274	0.01387	0.01691	7020224	1044	ID171	141514058	43340464	0.3591	Basic
172	0.00443	0.0047	0.00448	0.00546	0.00651	0.00571	0.00247	0.00481	0.01215	0.00538	0.00558	0.01105	0.01144	4752628	714	ID172	14290046	43898141	0.44087	Basic
173	0.10054	0.0503	0.06258	0.07031	0.13941	0.15295	0.07486	0.09973	0.09159	0.07071	0.12747	0.27074	0.10656	44249067	1669	ID173	18965856	42560347	0.55622	Basic
174	0.07617	0.04956	0.07014	0.08575	0.03426	0.05712	0.06591	0.06919	0.08856	0.05997	0.05608	0.08813	0.06366	26434108	690	ID174	33035585	41691399	0.54954	Basic
175	0.07266	0.07349	0.09893	0.06183	0.05182	0.06222	0.07113	0.16121	0.18128	0.05184	0.18495	0.32317	0.15008	6232428	2012	ID175	2614045	42311725	0.35274	Basic
176	0.06817	0.04094	0.07391	0.07523	0.07406	0.08421	0.08031	0.13654	0.14339	0.09531	0.11968	0.03132	0.11388	47288072	5988	ID176	113605243	45649608	0.54804	Basic
177	0.14445	0.1756	0.1801	0.13712	0.17082	0.19216	0.1792	0.20868	0.20292	0.17234	0.20947	0.23763	0.22327	9271332	3961	ID177	83424358	46372685	0.90231	Basic
179	0.10744	0.11053	0.1251	0.07938	0.12187	0.16948	0.16609	0.12321	0.12985	0.12025	0.13185	0.11855	0.08918	37033443	1710	ID179	17926505	44783896	0.46475	Basic
180	0.18292	0.16513	0.18063	0.12824	0.15514	0.21415	0.15324	0.13691	0.15079	0.15078	0.1952	0.13482	0.13793	57276445	6035	ID180	66248057	47161672	0.52403	Basic
184	0.1321	0.14254	0.12129	0.10046	0.12084	0.13216	0.14937	0.18137	0.18	0.11009	0.17062	0.22152	0.20902	86795927	3147	ID184	87895624	46486955	0.94704	Basic
185	0.03167	0.02369	0.01866	0.02353	0.02474	0.03689	0.04214	0.03487	0.04479	0.05735	0.04027	0.04063	0.02375	9863789	1491	ID185	7148824	47095627	0.27989	Basic
186	0.02316	0.03278	0.05595	0.0294	0.00296	0.02426	0.01612	0.02735	0.03954	0.00819	0.03349	0.04086	0.02657	11035294	1602	ID186	51499035	46151608	0.30016	Basic
187	0.01265	0.04183	0.05078	0.03364	0.00032	0.00695	0.02526	0.01381	0.01808	0.00208	0.03555	0.01946	0.01689	7014368	942	ID187	460625	45774651	0.4623	Basic
188	0.22729	0.22363	0.25639	0.17738	0.20453	0.18972	0.20294	0.17666	0.18533	0.1934	0.22512	0.20208	0.22741	94433027	5417	ID188	134472421	54435829	0.80983	Basic
191	0.0219	0.03716	0.03999	0.02268	0.01309	0.02454	0.03405	0.03836	0.05183	0.0202	0.0371	0.04055	0.02883	11972023	1546	ID191	55275525	47807164	0.30259	Basic
192	0.07494	0.05407	0.10496	0.07952	0.0697	0.02416	0.06591	0.03662	0.02679	0.04715	0.02776	0.01214	0.01633	6781411	708	ID192	3385691	47582734	0.39679	Basic
193	0.1664	0.14548	0.18954	0.16846	0.17533	0.0938	0.17195	0.12582	0.04674	0.08663	0.06617	0.03628	0.09356	38853791	1525	ID193	35164567	49016373	0.74058	Basic
194	0.01557	0.04851	0.03602	0.03733	0.0448	0.0937	0.03772	0.07139	0.06723	0.0585	0.07634	0.11252	0.06557	27226958	1047	ID194	6883186	48254687	0.41896	Basic
197	0.0227	0.01022	0.03037	0.01893	0.02462	0.02293	0.02248	0.0151	0.0243	0.02502	0.0123	0.01564	0.01768	7340398	1303	ID197	120294097	49288595	0.30664	Basic
198	0.06122	0.04847	0.07621	0.04301	0.07201	0.05979	0.07446	0.06872	0.03637	0.05752	0.02736	0.02312	0.04067	16887588	462	ID198	32084829	48943615	0.59411	Basic
199	0.0369	0.01922	0.04928	0.03021	0.0328	0.04463	0.0233	0.02979	0.02542	0.03201	0.02086	0.04696	0.03731	15492628	1947	ID199	122490276	51751848	0.29867	Basic
200	0.0032	0.01023	0.01279	0.00129	0.01022	0.00429	0.00524	0.00272	0.0147	0.00528	0.00769	0.01165	0.00763	3167697	781	ID200	145406705	47900554	0.31516	Basic
203	0.02212	0.00929	0.0363	0.02005	0.0312	0.02961	0.01515	0.01272	0.02474	0.02857	0.01702	0.0182	0.01898	7883136	1228	ID203	115709444	50035037	0.25279	Basic
205	0.11879	0.15416	0.13572	0.12982	0.06053	0.10566	0.13524	0.1249	0.12551	0.08127	0.09559	0.12969	0.1198	4974854	2400	ID205	52225568	51253075	0.79077	Basic
206	0.07519	0.07883	0.08633	0.0619	0.06317	0.08766	0.07761	0.05445	0.04719	0.08076	0.02922	0.05046	0.03433	14254945	1146	ID206	56897474	50184006	0.33688	Basic
207	0.01892	0.00976	0.0343	0.01415	0.02304	0.02757	0.01095	0.01132	0.01915	0.02211	0.01648	0.01134	0.01302	5408231	1077	ID207	109360705	50113372	0.24997	Basic
208	0.02245	0.0109	0.0349	0.01636	0.02516	0.02683	0.02514	0.01324	0.01262	0.02399	0.01313	0.0156	0.01363	5659295	951	ID208	125282022	50119986	0.20736	Basic
211	0.02691	0.02274	0.04085	0.01594	0.02685	0.03321	0.03176	0.0148	0.01789	0.033	0.01517	0.0184	0.0151	6269577	1086	ID211	128997709	50512733	0.22486	Basic
213	0.1127	0.07186	0.11066	0.04079	0.05676	0.05538	0.06301	0.04228	0.04975	0.05393	0.04215	0.05995	0.05315	22070489	1543	ID213	169949221	49830246	0.62222	Basic
226	0.01414	0.00929	0.01603	0.01393	0.01069	0.02538	0.01527	0.0553	0.04292	0.00644	0.01753	0.03921	0.03326	13812882	774	ID226	32576163	50581707	0.42474	Basic
227	0.00622	0.00702	0.00744	0.00644	0.00519	0.01052	0.00583	0.01251	0.0143	0.00431	0.00621	0.01263	0.01809	7510237	366	ID227	35085536	50333216	0.35358	Basic
228	0.02393	0.07431	0.05594	0.02998	0.02507	0.03611	0.03964	0.05449	0.03179	0.01315	0.02477	0.02505	0.02782	11552688	738	ID228	37331756	50523094	0.29809	Basic
229	0.04368	0.09011	0.05682	0.05726	0.02943	0.04141	0.08065	0.03843	0.02492	0.03043	0.02244	0.03193	0.0184	7641909	564	ID229	45393165	50837108	0.24826	Basic
230	0.08122	0.16278	0.10666	0.10878	0.04199	0.0734	0.11427	0.04249	0.03145	0.05705	0.02981	0.04008	0.02812	11675586	1245	ID230	47698047	51192902	0.33779	Basic
231	0.04343	0.01595	0.02204	0.03404	0.04731	0.09998	0.06775	0.03966	0.04496	0.05162	0.0468	0.06635	0.04812	19982847	600	ID231	1275414	5154859	0.77764	Basic
233	0.01755	0.02033	0.02603	0.02138	0.0484	0.01171	0.06541	0.04419	0.05421	0.07325	0.04429	0.03842	0.0758	31476706	1074	ID233	15134047	51995466	0.82263	Basic
234	0.04519	0.03183	0.03034	0.03844	0.0269	0.04099	0.02519	0.06042	0.03844	0.02949	0.04846	0.04098	0.05252	21808978	1386	ID234	60586157	52589755	0.60948	Basic
235	0.02883	0.02507	0.0395	0.02997	0.02217	0.02766	0.0239	0.02498	0.01683	0.01781	0.02027	0.03927	0.0297	12334797	1395	ID235	116066241	51654568	0.29686	Basic
236	0.02902	0.0191	0.02801	0.04462	0.03022	0.03316	0.04715	0.08505	0.10919	0.06192	0.08343	0.1504	0.07964	33071612	1329	ID236	11255787	52471365	0.60097	Basic
238	0.06925	0.08584	0.08076	0.06293	0.05954	0.07653	0.07053	0.02328	0.01157	0.0906	0.01707	0.01675	0.01165	4837522	828	ID238	68841749	53290521	0.33153	Basic
239	0.02568	0.02364	0.02167	0.02859	0.00934	0.02694	0.0112	0.04668	0.04762	0.0098	0.0517	0.04583	0.07048	29266404	1350	ID239	39607646	53050466	0.7286	Basic
240	0.03742	0.02688	0.02291	0.03086	0.03354	0.03192	0.03186	0.00935	0.00735	0.04198	0.02246	0.01981	0.01547	6424158	1084	ID240	73192453	55052265	0.33104	Basic
241	0.0978	0.05777	0.06425	0.07705	0.06229	0.07006	0.08844	0.06788	0.07197	0.08603	0.10592	0.05444	0.07178	29806564	1720	ID241	75175086	57317709	0.46462	Basic
242	0.0291	0.00922	0.01727	0.02177	0.02	0.02564	0.01374	0.03065	0.01849	0.02429	0.01316	0.03992	0.02478	10290797	1089	ID242	130264359	53351093	0.27214	Basic
244	0.06055	0.05207	0.06285	0.04857	0.05411	0.07495	0.03098	0.06756	0.05669	0.03646	0.06861	0.04396	0.0543	22547701	1660	ID244	63611391	5417699	0.69181	Basic
245	0.00665	0.00976	0.00776	0.01053	0.00794	0.01007	0.01545	0.00544	0.00247	0.01975	0.01773	0.00033	0.00969	4024483	498	ID245	70799361	5330883	0.38772	Basic
246	0.06671	0.02226	0.03234	0.03999	0.04551	0.05228	0.0366	0.04591	0.02562	0.04015	0.03225	0.06438	0.04014	16666627	1453	ID246	125847629	53683609	0.33978	Basic
248	0.22647	0.15771	0.18518	0.22073	0.17296	0.12429	0.20378	0.09384	0.10096	0.28966	0.12898	0.07383	0.08121	33725145	3808	ID248	79338939	57339906	0.35494	Basic
249	0.02966	0.00512	0.0225	0.0269	0.01934	0.01684	0.02086	0.03546	0.03249	0.01162	0.02611	0.03685	0.0442	18354459	1191	ID249	103935386	53413098	0.70763	Basic
261	0.03113	0.0135	0.03602	0.02845	0.01891	0.03308	0.01412	0.02953	0.02346	0.0163	0.019	0.02443	0.0275	11421625	1360	ID261	112543509	54716344	0.38261	Basic
262	0.03913	0.01476	0.02483	0.03294	0.0204	0.02163	0.01233	0.02584	0.01638	0.01437	0.01304	0.02959	0.01838	76333	1122	ID262	116927482	53658687	0.29948	Basic
267	0.12891	0.07251	0.10411	0.11711	0.07657	0.11659	0.04848	0.08181	0.1073	0.10033	0.0702	0.08375	0.07869	32678808	3382	ID267	145571348	56910857	0.40288	Basic
269	0.01437	0.00618	0.01354	0.00386	0.00038	0.0117	0.00361	0.03395	0.02484	0.00748	0.01412	0.02537	0.01724	715958	1461	ID269	58334428	54678469	0.31103	Basic
270	0.12981	0.12435	0.16684	0.12654	0.14699	0.12247	0.11142	0.07342	0.07192	0.07677	0.10359	0.04909	0.07266	30171788	2866	ID270	21436853	57445552	0.58364	Basic
271	0.06288	0.01713	0.05908	0.04196	0.02456	0.03377	0.01723	0.05008	0.04793	0.01725	0.02403	0.05479	0.0702	29151711	1966	ID271	121934617	55578539	0.55174	Basic
272	0.07636	0.04389	0.05012	0.05832	0.04504	0.04382	0.03298	0.044	0.04889	0.04856	0.04718	0.05028	0.04289	17811167	1672	ID272	138793204	57043412	0.41126	Basic
273	0.00887	0.01987	0.02848	0.04037	0.05023	0.0465	0.00689	0.06069	0.07229	0.01352	0.06611	0.06597	0.04654	19325855	1081	ID273	7613493	55320179	0.36978	Basic
274	0.01838	0.01511	0.01454	0.01238	0.01455	0.02031	0.00973	0.02961	0.03323	0.01631	0.03849	0.02668	0.03673	15251327	690	ID274	3877366	57449077	0.87011	Basic
275	0.0383	0.03242	0.04351	0.04323	0.04125	0.03807	0.03988	0.03922	0.03258	0.04901	0.03984	0.0423	0.04377	18174804	828	ID275	73343112	56925748	0.59903	Basic
276	0.11881	0.06576	0.13091	0.10348	0.10428	0.12302	0.1099	0.17794	0.13427	0.09308	0.12323	0.12419	0.13952	57937359	2628	ID276	99964274	58292215	0.71324	Basic
277	0.08243	0.06977	0.1004	0.09565	0.16481	0.17135	0.08878	0.23177	0.24208	0.08789	0.26275	0.22963	0.24969	103685595	2967	ID277	12395313	58203178	0.72896	Basic
278	0.01493	0.01446	0.01082	0.00976	0.01366	0.02158	0.00683	0.03472	0.03993	0.01043	0.04355	0.02376	0.04537	1883929	747	ID278	37027381	58659441	0.58557	Basic
279	0.0702	0.01313	0.03775	0.03864	0.0176	0.02246	0.01444	0.04167	0.0312	0.01504	0.00669	0.05022	0.04591	19062701	1167	ID279	130379955	56364669	0.59519	Basic
281	0.04267	0.02474	0.0405	0.03205	0.04133	0.05568	0.06407	0.05614	0.03835	0.04824	0.03798	0.04703	0.03763	15624573	1410	ID281	93172218	581838	0.48137	Basic
283	0.13818	0.16067	0.10446	0.12393	0.06517	0.17752	0.11608	0.04647	0.05674	0.12559	0.0663	0.05536	0.05995	24893614	1620	ID283	340.23	58567917	0.46008	Basic
284	0.07552	0.04901	0.06156	0.06678	0.11037	0.10702	0.0812	0.08175	0.0919	0.07111	0.09792	0.0688	0.07199	29892769	1437	ID284	1793449	59091123	0.63232	Basic
285	0.13451	0.17271	0.15973	0.11482	0.20023	0.14756	0.10522	0.04511	0.06973	0.10998	0.06251	0.05088	0.03566	14807259	1452	ID285	28610077	58627627	0.23328	Basic
286	0.06637	0.03271	0.0419	0.04886	0.04164	0.05875	0.08609	0.04605	0.02687	0.04741	0.02558	0.03577	0.02003	8317589	1245	ID286	89039725	58007409	0.30133	Basic
287	0.08496	0.09841	0.10879	0.06747	0.07946	0.08129	0.06238	0.03575	0.04675	0.04749	0.0442	0.03522	0.02952	12260104	1299	ID287	23658545	58743094	0.27751	Basic
288	0.05974	0.06132	0.04643	0.05748	0.06293	0.08621	0.05105	0.10371	0.08781	0.0772	0.10472	0.08085	0.11706	48608925	2176	ID288	40266458	60634295	0.76471	Basic
289	3e-05	0.02408	0.03512	0.03233		0.08709		0.03457	0.04553	0.02598	0.08819	0.01417	0.07164	2974775	996	ID289	5668889	58128843	0.46665	Basic
290	0.02738	0.03	0.0265	0.0284	0.03601	0.04606	0.02257	0.02716	0.03602	0.03284	0.02777	0.01925	0.03127	12985727	630	ID290	40290587	592047	0.64741	Basic
291	0.15352	0.06026	0.12472	0.12361	0.08864	0.10094	0.04525	0.3102	0.25493	0.06007	0.25715	0.26968	0.29745	123520566	3618	ID291	109308756	58910228	0.841	Basic
292	0.11225	0.06981	0.11245	0.09072	0.09698	0.10134	0.04581	0.07015	0.06235	0.06859	0.09031	0.0571	0.07071	29364486	894	ID292	115973683	59028686	0.75064	Basic
293	0.04115	0.01027	0.01625	0.02493	0.02013	0.01199	0.00823	0.05085	0.04922	0.01684	0.03282	0.0542	0.05845	24273855	936	ID293	137112114	58785072	0.74623	Basic
294	0.05656	0.04738	0.06555	0.04564	0.03717	0.05597	0.01371	0.05846	0.05215	0.02645	0.0517	0.05732	0.0439	18230327	1299	ID294	5840229	60607727	0.6895	Basic
295	0.08531	0.09094	0.04129	0.08242	0.07717	0.0472	0.06983	0.05832	0.05625	0.07882	0.04338	0.05721	0.05091	21139826	795	ID295	143336635	59420858	0.61947	Basic
296	0.19471	0.18102	0.14079	0.18802	0.1379	0.20635	0.16412	0.09235	0.08566	0.15425	0.11835	0.09233	0.09958	41349569	2543	ID296	44551249	60945164	0.536	Basic
297	0.20823	0.17329	0.19164	0.15844	0.16233	0.18301	0.16742	0.06857	0.04122	0.18585	0.04398	0.09885	0.07223	2999565	2760	ID297	119434187	59511436	0.4765	Basic
298	0.06796	0.05093	0.05633	0.0673	0.04345	0.08398	0.05648	0.06655	0.04827	0.07198	0.0699	0.04205	0.04609	19139117	1870	ID298	5592012	61197476	0.56327	Basic
299	0.06338	0.0296	0.04213	0.02709	0.01839	0.02725	0.00853	0.05304	0.04346	0.02691	0.02068	0.0736	0.04165	17296706	1947	ID299	129824629	60643626	0.489	Basic
300	0.05418	0.05325	0.05203	0.04528	0.05047	0.04803	0.03304	0.05586	0.05985	0.06306	0.06665	0.06623	0.05114	21236544	1102	ID300	139822968	60303621	0.3679	Basic
301	0.20453	0.19561	0.13308	0.20605	0.21639	0.15731	0.12781	0.37975	0.33423	0.18008	0.33705	0.36041	0.36453	151376757	3013	ID301	145386814	62664509	0.89738	Basic
302	0.01473	0.01007	0.01145	0.01281	0.01966	0.01858	0.02109	0.04588	0.05183	0.01645	0.05617	0.05158	0.04422	18363534	999	ID302	34454309	60349005	0.35307	Basic
303	0.17082	0.17168	0.19945	0.14804	0.1354	0.19809	0.16531	0.23985	0.20638	0.13813	0.19757	0.21063	0.20552	85345679	3037	ID303	69409327	62655223	0.64936	Basic
304	0.0088	0.0118	0.03085	0.00897	0.00475	0.01173	0.00473	0.0225	0.01789	0.00452	0.00987	0.01638	0.01283	5329714	276	ID304	98038172	59846069	0.45186	Basic
305	0.23114	0.1163	0.13862	0.12339	0.14853	0.14718	0.11643	0.10068	0.07394	0.14297	0.05985	0.13162	0.1119	4646912	3249	ID305	170871003	65111723	0.65865	Basic
306	0.00573	0.00119	0.00103	0.00336	0.00432	0.0033	0.00964	0.01648	0.02625	0.00852	0.01452	0.02988	0.01928	8007141	300	ID306	11839129	59779157	0.35422	Basic
307	0.13407	0.10101	0.11086	0.12094	0.12631	0.12964	0.15827	0.15853	0.14325	0.15842	0.14013	0.13971	0.15425	6405393	1720	ID307	76544808	62727828	0.71891	Basic
308	0.03155	0.01898	0.06039	0.01921	0.02414	0.03648	0.0405	0.07959	0.05026	0.01824	0.07201	0.06173	0.05456	22655198	2737	ID308	94761775	60025954	0.30666	Basic
309	0.00345	0.0037	0.014	0.00416	0.00211	0.00816	0.00426	0.01822	0.01187	0.00292	0.01801	0.00968	0.01488	6179379	342	ID309	99398483	6030902	0.36971	Basic
310	0.09825	0.0978	0.07572	0.09203	0.07788	0.09958	0.06814	0.03756	0.03836	0.09107	0.03154	0.04558	0.02744	11396507	1030	ID310	6364097	61046172	0.38516	Basic
311	0.04967	0.04658	0.07017	0.04082	0.07214	0.04525	0.0269	0.16019	0.19547	0.02254	0.19884	0.20995	0.18491	76784813	3518	ID311	12766521	6227466	0.6797	Basic
312	0.16803	0.25139	0.24181	0.17395	0.25989	0.30525	0.25603	0.21307	0.18026	0.21751	0.22526	0.21256	0.21243	88212076	1776	ID312	74077993	64227905	0.62406	Basic
313	0.35279	0.42968	0.3834	0.33664	0.36735	0.32904	0.29841	0.10443	0.11493	0.37416	0.10115	0.09809	0.10354	42997514	1915	ID313	151990038	61950722	0.6358	Basic
314	0.65534	0.85295	0.72988	0.56755	0.71256	0.7846	0.85935	0.4522	0.50799	0.75413	0.47565	0.60655	0.55987	232490909	7657	ID314	78176177	64199993	0.73227	Basic
315	0.23492	0.16599	0.26582	0.17155	0.18692	0.3098	0.1368	0.01374	0.01265	0.2251	0.01641	0.01987	0.01632	6777267	1792	ID315	159145627	63246687	0.24006	Basic
316		0.03504	0.05499	0.05122		0.07105		0.00058	0.00084	0.06213	0.00769		0.0328	13618912	678	ID316	5137394	61896038	0.5631	Basic
317	0.052	0.03585	0.06015	0.04936	0.03076	0.04508	0.03837	0.07979	0.05909	0.02947	0.06561	0.04729	0.05539	23001968	1577	ID317	103512656	61590049	0.50698	Basic
318	0.07962	0.05135	0.07989	0.05451	0.02705	0.06443	0.03922	0.00329	0.00241	0.05222	0.00724	0.00528	0.00427	1772848	810	ID318	161892403	62158853	0.23358	Basic
320		0.02456	0.07334	0.04339	0.03822	0.0613		0.04936	0.08498	0.03177	0.09564	0.0379	0.07717	32045586	1872	ID320	6935898	62371909	0.43763	Basic
321	0.069	0.05884	0.05707	0.06099	0.05196	0.05071	0.03862	0.08624	0.08127	0.05007	0.07265	0.09531	0.0733	3043761	1711	ID321	134765723	62253624	0.58456	Basic
322	0.06539	0.05031	0.06527	0.06048	0.05758	0.09171	0.06947	0.0696	0.08537	0.06335	0.08915	0.06708	0.0841	34921732	1503	ID322	32128046	63028656	0.85207	Basic
323	0.00733	0.00408	0.00444	0.00488	0.00896	0.01361	0.0182	0.07607	0.05697	0.006	0.07385	0.05621	0.05324	22109679	1086	ID323	61546349	64748709	0.5481	Basic
324	0.01505	0.01425	0.01057	0.01386	0.01144	0.01637	0.01232	0.03646	0.03741	0.01543	0.02914	0.03107	0.01998	8298058	610	ID324	635069	62450311	0.31298	Basic
325	0.04912	0.04221	0.02254	0.03331	0.04958	0.04183	0.03455	0.04094	0.07923	0.03885	0.0606	0.05925	0.05669	23540366	1467	ID325	29572291	64541299	0.37907	Basic
326	0.0582	0.06546	0.06363	0.05875	0.04878	0.07899	0.05696	0.03933	0.03651	0.0346	0.05691	0.04324	0.0314	13040377	1149	ID326	39577436	63304728	0.39545	Basic
327	0.12419	0.09583	0.07904	0.10338	0.10945	0.12141	0.06552	0.02764	0.04607	0.07413	0.04702	0.04543	0.03572	14831878	2076	ID327	45099788	64375417	0.344	Basic
328	0.05638	0.03406	0.03838	0.05405	0.04174	0.04853	0.02712	0.05326	0.03497	0.02463	0.04665	0.06297	0.04324	17956201	2001	ID328	109699221	65790021	0.29318	Basic
329	0.12325	0.10018	0.09222	0.1155	0.07609	0.09783	0.10318	0.08386	0.08507	0.10351	0.07241	0.08399	0.09983	41457209	1629	ID329	175658655	65013957	0.92273	Basic
330	0.03683	0.02296	0.01776	0.03705	0.0264	0.04348	0.02464	0.00481	0.0087	0.02663	0.01101	0.01022	0.01385	5749354	846	ID330	49370888	6544874	0.46873	Basic
331	0.03643	0.02913	0.04182	0.01821	0.01832	0.02116	0.04287	0.02604	0.01945	0.02264	0.02372	0.04671	0.02328	9666363	1389	ID331	94640941	64344169	0.35957	Basic
332	0.00466	0.00731	0.00316	0.00774	0.01148	0.01015	0.00767	0.01373	0.01622	0.0118	0.00864	0.01689	0.00908	3770059	513	ID332	120582652	6465574	0.28988	Basic
333	0.01452	0.00627	0.01286	0.01199	0.00746	0.01357	0.00661	0.00968	0.00968	0.00669	0.00658	0.02092	0.01198	4972786	591	ID333	122320407	64819324	0.28543	Basic
334	0.03091	0.01883	0.02837	0.03319	0.03957	0.03886	0.03466	0.03825	0.05449	0.02511	0.0816	0.04362	0.05573	23141286	1068	ID334	34212754	64479682	0.53655	Basic
335	0.03047	0.01871	0.04903	0.02646	0.00605	0.0254	0.02264	0.06144	0.06733	0.02465	0.02973	0.05737	0.03418	141.94	1881	ID335	58015929	66026693	0.33286	Basic
336	0.07565	0.08864	0.10314	0.08252	0.06581	0.0957	0.10289	0.11507	0.12685	0.07979	0.13049	0.12853	0.13116	54465232	1746	ID336	63192246	6635705	0.73802	Basic
337	0.02857	0.01582	0.03734	0.02571	0.02356	0.02689	0.01825	0.05016	0.03794	0.01467	0.05169	0.0468	0.03485	14471133	1728	ID337	10677358	64956105	0.38044	Basic
338	0.04648	0.04172	0.03999	0.0375	0.04388	0.05489	0.02062	0.08531	0.09381	0.03667	0.07796	0.1009	0.08106	33658956	2662	ID338	116129812	66348671	0.47492	Basic
339	0.05097	0.03154	0.0236	0.04353	0.05692	0.06776	0.02729	0.06132	0.0738	0.0645	0.05307	0.11459	0.07015	291322	2259	ID339	129633467	64884965	0.45517	Basic
340	0.03134	0.03178	0.02577	0.02289	0.04874	0.03885	0.02074	0.07724	0.10359	0.03858	0.09579	0.12053	0.11178	46417754	1566	ID340	136089516	64908607	0.77641	Basic
341	0.08396	0.08633	0.07911	0.07794	0.10334	0.09549	0.08013	0.14179	0.16665	0.1081	0.19929	0.20009	0.18145	75347639	1728	ID341	140395122	64956412	0.74521	Basic
343	0.18842	0.16861	0.10884	0.17367	0.15147	0.17094	0.08802	0.18343	0.17173	0.12551	0.14587	0.18711	0.17516	72735869	2109	ID343	149610073	65726462	0.86671	Basic
344	0.08729	0.11887	0.09519	0.09402	0.09255	0.08237	0.09853	0.07942	0.06342	0.10713	0.03835	0.0846	0.05574	2314658	822	ID344	145344257	65615929	0.54504	Basic
348	0.01372	0.02677	0.07196	0.01152	0.01977	0.02265	0.01673	0.05984	0.0797	0.03061	0.07044	0.07108	0.05585	23192039	957	ID348	26730733	66894436	0.64512	Basic
349	0.01063	0.00229	0.08332	0.00264	0.00112	0.00805	0.01004	0.07139	0.07575	0.0111	0.0705	0.05449	0.05314	22067964	909	ID349	18910661	68644536	0.52732	Basic
350	0.24072	0.24646	0.21087	0.22415	0.27022	0.28404	0.2023	0.13551	0.17225	0.23116	0.15465	0.13368	0.15839	65775041	2405	ID350	38016279	67558571	0.76571	Basic
351	0.04383	0.02914	0.03699	0.02872	0.03842	0.05242	0.04286	0.06064	0.06268	0.04282	0.05644	0.07162	0.06259	25992207	1452	ID351	123865625	66872981	0.30245	Basic
352	0.05064	0.02905	0.03419	0.03744	0.0444	0.0438	0.03829	0.0386	0.03134	0.04141	0.03576	0.0565	0.04164	17291864	882	ID352	126909397	66804385	0.38699	Basic
353	0.08664	0.08838	0.33219	0.06638	0.1	0.1154	0.09884	0.24417	0.28435	0.11773	0.25161	0.25657	0.25726	106829052	2818	ID353	22663247	69310749	0.84288	Basic
354	0.05385	0.06907	0.08162	0.04672	0.06038	0.0686	0.06618	0.0456	0.06473	0.05819	0.05931	0.04632	0.05837	24237031	931	ID354	29353249	67409248	0.46153	Basic
355	0.0226	0.00368	0.14765	0.00796	0.01062	0.01161	0.0132	0.08084	0.08215	0.00223	0.07463	0.0551	0.0812	33718671	1414	ID355	16375631	68419997	0.70429	Basic
356	0.2124	0.29111	0.39756	0.19358	0.31647	0.36705	0.29404	0.20363	0.23996	0.25853	0.2295	0.18894	0.20969	87074052	3531	ID356	32117049	69237975	0.60605	Basic
357	0.0784	0.04887	0.06341	0.06653	0.11135	0.12108	0.0924	0.12002	0.13659	0.06131	0.1291	0.13624	0.13643	56654832	1419	ID357	70031702	66915958	0.7118	Basic
358	0.00022	0.01224	0.37308	0.04615	0.03939	0.04137	6e-05	0.06567	0.08991	0.05201	0.09766	0.05106	0.07791	32353773	2347	ID358	8073528	68586806	0.40352	Basic
360	0.24944	0.14507	0.15264	0.18331	0.22916	0.2309	0.11665	0.25956	0.25981	0.22965	0.24939	0.31687	0.28826	119702443	4162	ID360	132145729	69945555	0.80294	Basic
362	0.0097	0.00467	0.00876	0.00821	0.01462	0.0135	0.00764	0.0159	0.00909	0.0147	0.0169	0.01715	0.01494	6203597	507	ID362	111449782	68242014	0.42613	Basic
364	0.22948	0.26982	0.2441	0.21147	0.21356	0.25674	0.18666	0.02907	0.03271	0.2159	0.0311	0.02042	0.03518	14609764	1525	ID364	49555085	69279141	0.47321	Basic
365	0.12224	0.06043	0.0904	0.11937	0.11192	0.11985	0.13625	0.205	0.22544	0.12025	0.20486	0.23273	0.23166	96201109	2782	ID365	71245693	69448932	0.63303	Basic
366	0.09292	0.14819	0.11594	0.06322	0.07415	0.0983	0.08949	0.1591	0.14154	0.08456	0.13302	0.1273	0.16673	6923801	2373	ID366	93053038	70778007	0.81008	Basic
367	0.00261	0.00261	0.02293	0.00724	0.01216	0.00842	0.01169	0.02039	0.01524	0.00574	0.0156	0.01757	0.0113	4694456	862	ID367	105529269	68205933	0.24415	Basic
368	0.00745	0.01285	0.01609	0.01162	0.0103	0.00759	0.00972	0.01388	0.01305	0.00697	0.02418	0.02251	0.01653	6865441	777	ID368	109518828	68283506	0.34024	Basic
369	0.05861	0.01493	0.03182	0.03403	0.04724	0.05371	0.02551	0.18478	0.19691	0.04184	0.16071	0.21481	0.20565	85399832	2716	ID369	126088162	69838789	0.82752	Basic
371	0.02848	0.02711	0.05237	0.02682	0.01843	0.01076	0.03661	0.08179	0.06775	0.01617	0.06805	0.07151	0.05646	23444492	1351	ID371	6371693	68894605	0.35967	Basic
372	0.09798	0.06889	0.06248	0.08205	0.07944	0.07062	0.03545	0.10802	0.08629	0.06213	0.07309	0.11857	0.10952	45479762	2209	ID372	149876065	69395348	0.80009	Basic
375	0.07663	0.0466	0.28118	0.06812	0.08372	0.07222	0.05763	0.22317	0.276	0.06066	0.26573	0.29647	0.21276	88351173	2880	ID375	14961208	70681341	0.67568	Basic
376	0.195	0.16491	0.19436	0.17181	0.18726	0.20572	0.25896	0.25641	0.26839	0.25816	0.24759	0.26711	0.18093	75133242	2302	ID376	77633822	69453864	0.73505	Basic
377	0.10339	0.11827	0.18697	0.09248	0.08569	0.10436	0.10788	0.1004	0.10081	0.09827	0.10509	0.08976	0.12145	50432064	2508	ID377	97512865	71575604	0.75009	Basic
378	0.00803	0.01188	0.02382	0.00962	0.0252	0.01531	0.0061	0.07301	0.10837	0.01845	0.06514	0.10724	0.06914	28711751	1854	ID378	117701292	69590968	0.37668	Basic
379	0.05182	0.04808	0.04037	0.04054	0.04081	0.05502	0.01921	0.04024	0.04311	0.05647	0.02756	0.0574	0.03534	14675727	1615	ID379	145456661	69365629	0.3839	Basic
381	0.02051	0.00605	0.10303	0.01222	0.01199	0.01627	0.0153	0.16391	0.16055	0.01354	0.1677	0.21095	0.16768	69631431	1608	ID381	20793202	70701364	0.8631	Basic
382	0.14539	0.16018	0.16746	0.13725	0.15009	0.16766	0.15666	0.06626	0.06533	0.16077	0.05941	0.07129	0.04643	19279879	1335	ID382	88082253	70733636	0.37426	Basic
384	0.0786	0.10469	0.09103	0.07798	0.08351	0.09562	0.09835	0.05072	0.0419	0.07455	0.07288	0.02781	0.04855	20160848	606	ID384	38228068	69595755	0.52196	Basic
385	0.07857	0.13031	0.21001	0.07434	0.15111	0.14695	0.11255	0.12371	0.14561	0.14205	0.1198	0.17282	0.11652	48385217	1515	ID385	28786547	70858023	0.59437	Basic
386	0.27307	0.30999	0.36398	0.21928	0.29373	0.31936	0.3301	0.33622	0.33168	0.24887	0.38886	0.31915	0.33198	137857617	4039	ID386	42882574	72681716	0.87417	Basic
387	0.13335	0.17772	0.20655	0.11566	0.18239	0.20527	0.15149	0.11205	0.13227	0.17132	0.13097	0.08138	0.07734	32114289	1146	ID387	37521659	71544505	0.34315	Basic
388	0.14808	0.21887	0.21779	0.14193	0.15272	0.20636	0.17038	0.12732	0.09788	0.18077	0.13556	0.07853	0.09113	37841491	1599	ID388	48379977	72090726	0.60134	Basic
389	0.18848	0.23321	0.22987	0.17553	0.19179	0.2369	0.19041	0.08365	0.07622	0.22629	0.07283	0.0699	0.06147	25525946	1326	ID389	52824185	72995611	0.68386	Basic
390	0.20657	0.19594	0.30058	0.17639	0.14715	0.19733	0.17717	0.0889	0.08007	0.17323	0.09753	0.08111	0.06501	26997214	2272	ID390	55200858	731275	0.55062	Basic
391	0.12904	0.16648	0.15817	0.122	0.12525	0.12116	0.15979	0.11696	0.10889	0.13807	0.12214	0.07824	0.08583	35643658	1470	ID391	83145302	71876801	0.51135	Basic
392	0.04435	0.02867	0.07504	0.0473	0.05416	0.04623	0.05151	0.05271	0.04512	0.04991	0.06152	0.05534	0.04136	17176576	1920	ID392	106429305	71331937	0.37577	Basic
393	0.08504	0.0563	0.07307	0.07025	0.0613	0.06705	0.09244	0.05222	0.05174	0.08074	0.08758	0.04632	0.04896	20331325	798	ID393	80228814	71530381	0.36474	Basic
394	0.20311	0.19556	0.19508	0.16892	0.22801	0.22025	0.14639	0.11571	0.1005	0.23815	0.08892	0.13237	0.08588	35661044	2352	ID394	139176382	71716204	0.4943	Basic
395	0.09205	0.06496	0.09202	0.08724	0.07618	0.07571	0.06599	0.14786	0.16678	0.07073	0.15187	0.14917	0.14777	61363195	1956	ID395	64391756	72482866	0.74276	Basic
396	0.01817	0.01159	0.02591	0.00871	0.0231	0.02948	0.01145	0.03041	0.02605	0.02279	0.03323	0.03457	0.02192	9104517	1254	ID396	127625509	7221468	0.34245	Basic
397		0.05662	0.10584	0.09022	0.08955	0.11091		0.02802	0.04695	0.03174	0.03007	0.0215	0.01978	8215195	897	ID397	7678095	7303912	0.25295	Basic
398	0.15077	0.12209	0.19175	0.10375	0.16152	0.15317	0.15157	0.13976	0.15136	0.1359	0.15159	0.162	0.16643	69111791	3728	ID398	120777576	74660852	0.83339	Basic
399	0.12461	0.13887	0.13016	0.12345	0.1035	0.13191	0.13725	0.08827	0.07267	0.10768	0.09722	0.06697	0.05527	22949862	961	ID399	67899008	73315791	0.32913	Basic
400	0.02969	0.01752	0.08124	0.03812	0.03467	0.0382	0.02213	0.04921	0.03143	0.03438	0.04241	0.03663	0.04905	20369744	1296	ID400	96928305	73945544	0.5278	Basic
401	0.12581	0.11932	0.10447	0.07869	0.08762	0.10407	0.13635	0.10261	0.08885	0.09938	0.08748	0.1016	0.08587	35657377	1459	ID401	93347361	74361366	0.68178	Basic
403	0.55455	0.66575	0.59317	0.49505	0.63834	0.68431	0.7133	0.8048	0.87625	0.8166	0.63778	0.73981	0.48147	199933356	3907	ID403	80777553	76870545	0.77682	Basic
404	0.33282	0.48567	0.37929	0.29245	0.35782	0.35338	0.35391	0.25035	0.23774	0.37341	0.24034	0.22219	0.1891	78526441	2467	ID404	86476856	7550866	0.73577	Basic
405	0.05706	0.04893	0.06674	0.0426	0.07022	0.05648	0.0547	0.06094	0.05771	0.06032	0.04062	0.05784	0.0447	18561918	2857	ID405	105296412	76975558	0.29834	Basic
406	0.1472	0.12097	0.1445	0.12224	0.26913	0.1542	0.16689	0.11471	0.10677	0.13118	0.10511	0.11799	0.10593	43987718	1585	ID406	16042162	75844828	0.85466	Basic
407	0.0946	0.09702	0.08772	0.05799	0.0983	0.09553	0.05621	0.1447	0.10756	0.0959	0.13996	0.14664	0.12085	50183593	4090	ID407	147203656	76713258	0.57157	Basic
408	0.12575	0.44576	0.5399	0.49767	0.29956	0.68509	0.0632	0.23574	0.24904	0.46309	0.29465	0.2107	0.2034	84463206	4369	ID408	10701761	77060396	0.83473	Basic
409	0.12461	0.10396	0.12806	0.1036	0.14583	0.1442	0.11378	0.0614	0.05335	0.10461	0.0661	0.06464	0.04058	16852473	1581	ID409	20422525	76422309	0.48506	Basic
410	0.10425	0.0929	0.11438	0.09272	0.13859	0.13376	0.10749	0.05378	0.03019	0.12753	0.0602	0.03989	0.04389	18225344	2193	ID410	154915163	76763988	0.3865	Basic
412	0.08197	0.11895	0.12326	0.05207	0.05807	0.07396	0.0428	0.02592	0.02039	0.06391	0.0222	0.02389	0.01856	7705248	1314	ID412	159871739	76614981	0.30448	Basic
413	0.00957	0.00691	0.00961	0.00737	0.00825	0.01126	0.01816	0.01783	0.01406	0.01384	0.01734	0.02417	0.02121	8808507	795	ID413	39868556	76274328	0.54777	Basic
414	0.15488	0.17403	0.17408	0.15027	0.16208	0.19194	0.20983	0.20061	0.21687	0.20072	0.21676	0.2135	0.23276	96657588	3183	ID414	57229224	7860406	0.80918	Basic
415	0.04767	0.04154	0.04951	0.03316	0.05895	0.04681	0.04773	0.05621	0.06122	0.05812	0.05757	0.0711	0.06233	25884044	1917	ID415	1097762	77977918	0.46104	Basic
417	0.03728	0.05174	0.06756	0.02354	0.06447	0.03337	0.03364	0.06632	0.08683	0.06014	0.08466	0.08184	0.06665	27678085	1575	ID417	117113234	7733711	0.39764	Basic
419	0.05541	0.03909	0.06335	0.02586	0.0715	0.04558	0.06783	0.04223	0.04623	0.06185	0.05037	0.06133	0.04963	2060791	1218	ID419	125479844	77409451	0.7178	Basic
420	0.22528	0.24151	0.24981	0.17618	0.20026	0.24986	0.16625	0.27604	0.26728	0.19996	0.26958	0.34995	0.27293	113334934	5279	ID420	2507167	80231286	0.86101	Basic
421	0.05686	0.0421	0.02909	0.03799	0.04624	0.0378	0.03383	0.06058	0.06231	0.04092	0.07461	0.07291	0.05628	23369918	1341	ID421	38604975	79172347	0.49333	Basic
423	0.01416	0.0067	0.01498	0.00728	0.01324	0.00596	0.0242	0.00635	0.01132	0.0112	0.0102	0.02447	0.00829	3444576	1137	ID423	200987227	78248067	0.16938	Basic
424	0.05748	0.07405	0.06029	0.04	0.06189	0.10093	0.04733	0.15695	0.17223	0.05625	0.15517	0.17215	0.15865	65879472	2596	ID424	29683394	80666609	0.77915	Basic
425	0.19053	0.17581	0.17156	0.13371	0.17634	0.1881	0.12424	0.12137	0.12976	0.13891	0.13592	0.1344	0.21087	87566993	2926	ID425	44934561	80264212	0.87517	Basic
426	0.15233	0.18623	0.16502	0.14182	0.16326	0.18533	0.15359	0.07915	0.09158	0.14786	0.08456	0.0928	0.0675	280306	1390	ID426	37110652	80421434	0.55048	Basic
427	0.02042	0.02753	0.02472	0.02674	0.03042	0.0303	0.0189	0.04085	0.03425	0.02649	0.03114	0.04147	0.02532	10513635	705	ID427	52561717	78865867	0.33849	Basic
428	0.03335	0.03203	0.04691	0.03127	0.0305	0.03579	0.03526	0.02965	0.02602	0.03726	0.03577	0.01556	0.03333	13841622	633	ID428	102745809	79250056	0.67083	Basic
429	0.01411	0.00655	0.01108	0.01363	0.01865	0.02109	0.00661	0.02006	0.01718	0.01448	0.01327	0.01923	0.01784	7408841	423	ID429	147533137	78313277	0.40376	Basic
430	0.08933	0.07809	0.07428	0.10453	0.06886	0.07953	0.11904	0.05134	0.12138	0.09816	0.04442	0.07736	0.04654	19327327	1095	ID430	69891733	79041672	0.60689	Basic
431	0.10593	0.13148	0.12701	0.09841	0.10133	0.10501	0.10025	0.0865	0.08608	0.11069	0.11775	0.0772	0.09424	39136001	783	ID431	82357167	78905257	0.69816	Basic
432	0.01053	0.00628	0.00825	0.00873	0.01107	0.00605	0.00684	0.01526	0.01375	0.00899	0.01244	0.01822	0.01298	5391383	486	ID432	106793183	79336653	0.24934	Basic
433	0.40427	0.53471	0.41893	0.37886	0.43603	0.48938	0.42472	0.26422	0.25945	0.43723	0.29782	0.26879	0.26879	111615827	2938	ID433	63759398	81611761	0.80368	Basic
434	0.05866	0.03768	0.04255	0.04659	0.05271	0.06503	0.0408	0.06188	0.0556	0.04129	0.05977	0.07099	0.05385	22363433	1320	ID434	110805421	81343989	0.45166	Basic
435	0.0402	0.03507	0.07575	0.02925	0.02639	0.03829	0.02367	0.0628	0.03524	0.0274	0.05093	0.0585	0.04393	18242087	2797	ID435	149694783	80128619	0.38722	Basic
436	0.02608	0.02061	0.03411	0.03514	0.03083	0.02333	0.01815	0.045	0.05093	0.02195	0.0372	0.05355	0.07352	30531109	1228	ID436	166764665	80100907	0.80459	Basic
437	0.03279	0.02033	0.01494	0.03376	0.02509	0.03543	0.03098	0.08456	0.05662	0.03352	0.08664	0.11047	0.08198	34042609	852	ID437	170565414	80499158	0.55936	Basic
438	0.0508	0.07615	0.03266	0.03376	0.03893	0.03258	0.03064	0.04402	0.0355	0.04196	0.04227	0.04401	0.03515	14594401	784	ID438	86240059	79981213	0.54552	Basic
439	0.0372	0.03522	0.02257	0.02805	0.03423	0.03324	0.02265	0.024	0.01934	0.0303	0.01322	0.02168	0.01663	6904804	492	ID439	90306624	80129808	0.45626	Basic
440	0.11106	0.10663	0.10095	0.09302	0.1195	0.13974	0.06793	0.17649	0.20773	0.09771	0.20328	0.2107	0.20755	86189195	2704	ID440	116936295	80852995	0.84208	Basic
441	0.16271	0.17633	0.22219	0.14048	0.17056	0.19091	0.14099	0.15236	0.14912	0.16195	0.16211	0.17879	0.15421	64037354	2047	ID441	119866272	82172539	0.81434	Basic
442	0.1388	0.17287	0.15046	0.13659	0.17665	0.18819	0.14055	0.1992	0.21525	0.15297	0.18301	0.22336	0.18732	77784709	1795	ID442	53364314	81248035	0.83624	Basic
443	0.14397	0.15346	0.15615	0.14769	0.17542	0.1601	0.1279	0.05992	0.07254	0.17846	0.09018	0.07083	0.07414	30786921	1315	ID443	132690013	82361745	0.5856	Basic
444	0.18772	0.14665	0.09898	0.12384	0.16423	0.10996	0.09294	0.09172	0.09713	0.12187	0.07008	0.1116	0.11923	49509546	1425	ID444	135054457	83831043	0.84132	Basic
445	0.02494	0.00633	0.01267	0.01757	0.03959	0.01143	0.01809	0.03316	0.06282	0.01769	0.0229	0.04229	0.05356	22241106	568	ID445	172007638	80918924	0.62511	Basic
446	3e-05	0.25533	0.23947	0.22259	0.17376	0.23952		0.07149	0.0719	0.0951	0.08452	0.09135	0.06991	29030985	1423	ID446	9288341	80934079	0.74972	Basic
447	0.02442	0.02267	0.03834	0.01677	0.03177	0.02317	0.02235	0.02696	0.02799	0.03046	0.03642	0.03158	0.02816	11694011	528	ID447	128890834	80729328	0.67155	Basic
448	0.24592	0.2862	0.28758	0.19678	0.18755	0.15927	0.12061	0.16645	0.1284	0.16762	0.10633	0.18647	0.16817	69834733	2509	ID448	138921084	82574128	0.7405	Basic
449	0.01993	0.01662	0.0222	0.0079	0.0109	0.00735	0.00479	0.01767	0.01535	0.00964	0.01429	0.02648	0.01022	4243403	916	ID449	143881671	80439436	0.32469	Basic
450	0.02069	0.01527	0.01862	0.01882	0.02302	0.02693	0.01607	0.01084	0.01572	0.01945	0.01007	0.02454	0.01334	554087	1086	ID450	162224464	80493453	0.28587	Basic
451	0.00062	0.06619	0.06628	0.03458		0.05812		0.00746	0.0057	0.07919	0.03896	0.00294	0.02846	11818912	960	ID451	5291627	81678373	0.58352	Basic
452	0.11709	0.07504	0.06168	0.08123	0.08823	0.09075	0.06675	0.08687	0.07225	0.07772	0.07113	0.08287	0.0992	41193228	1772	ID452	90704264	813483	0.88156	Basic
453	0.02353	0.01617	0.02898	0.0183	0.02228	0.02881	0.01666	0.03724	0.02986	0.01568	0.03475	0.03839	0.03092	12840156	786	ID453	109367415	81854348	0.48579	Basic
454	0.15324	0.16589	0.17711	0.13325	0.19722	0.21262	0.1354	0.16258	0.16179	0.18094	0.16285	0.2124	0.19115	7937612	1822	ID454	127064322	82228559	0.91281	Basic
455	0.08237	0.0536	0.06968	0.09987	0.05039	0.06911	0.06786	0.00699	0.01348	0.06513	0.0089	0.0079	0.01369	5684601	408	ID455	175176069	80745624	0.64961	Basic
456	0.06336	0.09016	0.06869	0.06506	0.08238	0.09632	0.06028	0.09312	0.09121	0.07605	0.09455	0.09787	0.09511	39495326	633	ID456	57402845	8098705	0.49554	Basic
457	0.05657	0.07605	0.07748	0.06333	0.10019	0.09579	0.06846	0.19105	0.21558	0.07931	0.15198	0.19713	0.18033	7488578	1533	ID457	58257462	82488273	0.79465	Basic
458	0.06643	0.03768	0.07188	0.0477	0.03943	0.04826	0.0302	0.05716	0.05705	0.03118	0.0628	0.06085	0.06289	26113814	1666	ID458	103062553	79831986	0.50969	Basic
459	0.04039	0.02517	0.03893	0.03481	0.03566	0.04214	0.02131	0.05224	0.04497	0.02472	0.04227	0.04995	0.04083	16955662	1162	ID459	106501068	815.42	0.4302	Basic
460	0.38913	0.46849	0.39901	0.3531	0.33526	0.38212	0.42213	0.228	0.17974	0.39451	0.23221	0.21577	0.18158	7540221	3403	ID460	76806306	81688688	0.69367	Basic
461	0.13643	0.19961	0.14224	0.11807	0.15046	0.15682	0.15546	0.09525	0.06106	0.14645	0.07644	0.08258	0.0587	24376712	1999	ID461	83868816	81517442	0.37948	Basic
462	0.00978	0.00945	0.01452	0.00835	0.00885	0.00699	0.0088	0.00798	0.00691	0.00987	0.0044	0.01108	0.006	249288	948	ID462	193381232	81954005	0.27348	Basic
463	0.10861	0.19124	0.20529	0.27094	0.22088	0.26696	0.11025	0.15741	0.15135	0.21837	0.19398	0.13367	0.12701	52740912	4098	ID463	12786713	83795072	0.52966	Basic
464	0.09343	0.09253	0.06914	0.07608	0.07968	0.07868	0.07291	0.11057	0.08984	0.08609	0.11034	0.12432	0.06901	28658482	1111	ID464	4862379	82269153	0.52517	Basic
465	0.0638	0.07033	0.06295	0.04324	0.069	0.08562	0.03078	0.01167	0.00643	0.03692	0.028	0.01355	0.01453	6034839	543	ID465	22801453	82930237	0.50238	Basic
466	0.07512	0.058	0.08505	0.06365	0.07732	0.08843	0.03032	0.09066	0.09296	0.07427	0.09489	0.08985	0.07491	31105615	1953	ID466	24875741	84382242	0.4872	Basic
467	0.00159	0.00845	0.01478	0.00288	0.00908	0.00726	0.0033	0.00749	0.00619	0.00516	0.00421	0.00929	0.00352	1460732	1071	ID467	192256967	83417574	0.19773	Basic
468	0.096	0.09241	0.09251	0.08836	0.1468	0.13029	0.08301	0.16951	0.14973	0.1069	0.19225	0.1501	0.16085	66795093	1983	ID468	36896033	8480775	0.85804	Basic
469	0.06016	0.06939	0.04529	0.053	0.03732	0.04022	0.05344	0.06061	0.04815	0.04224	0.0763	0.05122	0.05825	24187195	1080	ID469	90301949	83212007	0.71845	Basic
470	1e-05	0.09762	0.10698	0.05076		0.11698		0.01255	0.01521	0.05478	0.04719	0.00621	0.02786	11568452	780	ID470	5363074	83501448	0.5054	Acid
471	0.04375	0.035	0.02952	0.03805	0.05539	0.06043	0.04231	0.07443	0.0653	0.03064	0.06792	0.06651	0.06618	27482588	1014	ID471	4149114	85309683	0.66622	Basic
472	0.06175	0.05177	0.05076	0.04079	0.05368	0.06068	0.05058	0.02523	0.02145	0.03967	0.05495	0.02255	0.02792	11595688	735	ID472	44062672	84132744	0.49599	Basic
473	0.26455	0.30662	0.22482	0.21979	0.27537	0.27537	0.26138	0.12623	0.14106	0.26796	0.12722	0.11608	0.0827	3434058	1398	ID473	69835273	83257817	0.49958	Basic
474	201157	200299	18815	216906	224115	18734	209036	210449	238772	227918	232561	253528	240957	1000597148	25582	ID474	167583961	96497219	1	Basic
475	0.03709	0.05288	0.04064	0.03626	0.04408	0.06953	0.02538	0.06383	0.07142	0.0394	0.06388	0.07694	0.05351	22219654	1038	ID475	32212031	83985287	0.6886	Basic
476	0.1048	0.14074	0.13443	0.09432	0.08091	0.14452	0.0882	0.06329	0.07835	0.08843	0.12884	0.07149	0.09781	40617711	831	ID476	132912392	84418031	0.7462	Basic
478	0.03192	0.05829	0.02357	0.02888	0.06099	0.04888	0.04757	0.04314	0.04462	0.03521	0.04536	0.0395	0.02832	11761186	678	ID478	65478762	84068782	0.51763	Basic
479	0.05765	0.04232	0.07268	0.03683	0.04123	0.06243	0.03286	0.05228	0.03733	0.03599	0.03825	0.05456	0.03643	15127207	681	ID479	125497518	83779269	0.47293	Basic
480	0.05267	0.05422	0.07849	0.03622	0.03617	0.04811	0.03273	0.06289	0.05722	0.03284	0.0423	0.07573	0.05642	23427004	1605	ID480	143270164	849921	0.53283	Basic
481	0.15405	0.1911	0.15024	0.13904	0.16949	0.17366	0.16191	0.08528	0.06697	0.15189	0.08473	0.07598	0.07752	32190004	1179	ID481	46613768	85339422	0.74397	Basic
482	0.03262	0.02219	0.04502	0.02564	0.02372	0.02768	0.01935	0.03117	0.01504	0.01818	0.0265	0.01284	0.01581	6567178	1137	ID482	101927328	84618256	0.38773	Basic
483	0.05363	0.05327	0.07762	0.04975	0.03514	0.06605	0.03137	0.04442	0.04406	0.02701	0.05457	0.04255	0.03493	14507109	846	ID483	123104888	84230448	0.31013	Basic
484	0.04626	0.03588	0.04907	0.04125	0.04147	0.05379	0.04462	0.06529	0.06638	0.05078	0.05032	0.07733	0.0942	3911613	1608	ID484	150712932	85249558	0.85784	Basic
485	0.05125	0.03789	0.05479	0.05659	0.04888	0.05527	0.04972	0.04054	0.02171	0.03701	0.02578	0.01724	0.02176	9034903	849	ID485	103789323	85991965	0.44352	Basic
486	0.04204	0.04352	0.05166	0.04592	0.05672	0.05608	0.04298	0.02183	0.01794	0.05348	0.02346	0.02482	0.01919	7967187	1110	ID486	156259579	853313	0.29129	Basic
487	0.05949	0.05363	0.06161	0.06106	0.0655	0.05351	0.06038	0.0793	0.07285	0.05796	0.07755	0.08396	0.09835	40839583	1738	ID487	159312421	86712156	0.76707	Basic
488	0.12878	0.18792	0.10776	0.12634	0.15169	0.1474	0.15556	0.14729	0.14509	0.118	0.14358	0.13641	0.1294	53735547	2164	ID488	63421883	86765321	0.72154	Basic
489	0.06686	0.06629	0.0639	0.06684	0.05844	0.06391	0.07031	0.07403	0.06225	0.06705	0.07578	0.05039	0.0749	31103761	1672	ID489	87407554	87136852	0.68512	Basic
490	0.01108	0.0116	0.01543	0.01233	0.03825	0.02355	0.01601	0.02709	0.03365	0.01116	0.07434	0.02803	0.03743	15541598	474	ID490	43687947	85965713	0.30509	Basic
491	0.00014	0.39184	0.52035	0.42942	0.25253	0.47472	2e-05	0.34256	0.38257	0.33736	0.39884	0.36358	0.36413	151210639	7118	ID491	9256065	9106971	0.77674	Basic
492	0.10417	0.12665	0.11184	0.10457	0.13595	0.119	0.11521	0.06144	0.06451	0.08988	0.06318	0.06002	0.04525	18788898	1306	ID492	57656382	87242381	0.35024	Basic
493	0.0932	0.05649	0.05559	0.06072	0.03761	0.03418	0.06813	0.07921	0.06624	0.05964	0.07774	0.08103	0.07419	30806134	1822	ID493	78701956	87067767	0.52871	Basic
494	0.03808	0.0228	0.01746	0.03215	0.03606	0.04521	0.04624	0.06038	0.04595	0.02539	0.05144	0.05027	0.04264	17704623	1414	ID494	113912616	86751012	0.61676	Basic
495	0.04698	0.03071	0.03941	0.03919	0.04416	0.04525	0.02923	0.08659	0.08498	0.04275	0.08619	0.1017	0.09405	3905664	1432	ID495	125153921	86845944	0.86431	Basic
496	0.04489	0.05502	0.06422	0.03932	0.05354	0.05769	0.03409	0.12915	0.12616	0.05807	0.13697	0.12946	0.11843	49177273	1561	ID496	19097982	87627785	0.76707	Basic
497	0.16541	0.16665	0.18348	0.17651	0.18554	0.16508	0.19326	0.21983	0.2448	0.20042	0.22162	0.20937	0.22674	94155314	2308	ID497	70908902	8700095	0.9312	Basic
498	0.13275	0.13917	0.10665	0.11669	0.13	0.12307	0.12816	0.06509	0.0636	0.16009	0.05132	0.06624	0.06216	25812515	964	ID498	74509377	87163002	0.73575	Basic
499	0.04821	0.0384	0.05457	0.04734	0.04281	0.03988	0.04803	0.06914	0.07667	0.04345	0.06137	0.07646	0.06455	26803351	2095	ID499	121856057	86866243	0.55277	Basic
500	0.12383	0.07874	0.11738	0.0941	0.10585	0.11806	0.11703	0.13253	0.15245	0.10603	0.12451	0.16918	0.16841	69932483	2377	ID500	132486243	8689881	0.87553	Basic
501	0.00262	0.00945	0.00994	0.0054	0.01251	0.01191	0.00836	0.01755	0.01424	0.01331	0.01002	0.01433	0.01544	6410327	1048	ID501	190176887	8712785	0.42925	Basic
502	0.05126	0.03158	0.02577	0.04652	0.01788	0.01539	0.05335	0.03807	0.03068	0.0313	0.03043	0.0252	0.02503	10395012	924	ID502	83510103	8741993	0.37262	Basic
503	0.04529	0.02558	0.02216	0.04184	0.01974	0.02786	0.03502	0.0307	0.0144	0.02804	0.02303	0.01442	0.01548	6426882	1017	ID503	91181019	86885589	0.29739	Basic
504	0.05834	0.08908	0.09019	0.08581	0.11789	0.15503	0.04276	0.07015	0.07272	0.10645	0.06923	0.0725	0.05379	22335418	1185	ID504	14013912	88201405	0.48991	Basic
505	0.21487	0.24187	0.21907	0.18489	0.26846	0.29828	0.20964	0.21866	0.27565	0.27098	0.22614	0.20285	0.21304	88466815	2491	ID505	28465875	87771815	0.76361	Basic
506	0.28366	0.33381	0.31486	0.28833	0.32774	0.35675	0.29305	0.35446	0.36653	0.31717	0.33302	0.37414	0.36507	15159882	3346	ID506	32886358	88565317	0.92524	Basic
507	0.16683	0.18652	0.16061	0.14861	0.21333	0.21142	0.16316	0.12319	0.12514	0.19083	0.13489	0.12652	0.09076	37688338	1125	ID507	39687028	87584148	0.45882	Basic
508	0.13937	0.18608	0.15043	0.13965	0.19333	0.22632	0.14022	0.15523	0.14289	0.17189	0.14522	0.14826	0.13918	57795576	1477	ID508	49144224	87747141	0.85555	Basic
509	0.13248	0.10386	0.09493	0.10459	0.12247	0.11559	0.116	0.06973	0.09165	0.11382	0.06197	0.07063	0.06711	27867338	2599	ID509	138593932	87228585	0.41875	Basic
510	0.00727	0.00219		0.00394	0.00896	0.00559	0.01082	0.01715	0.01686	0.00798	0.00524	0.03117	0.01661	6896719	1672	ID510	222685431	88115862	0.15758	Basic
511	0.04377	0.0401	0.06332	0.05579	0.0189	0.04182	0.05838	0.06021	0.05969	0.05149	0.0492	0.01037	0.05146	21369549	1552	ID511	103392113	88055955	0.70351	Basic
512	0.03445	0.04573	0.03907	0.02531	0.01938	0.01677	0.02204	0.01731	0.01694	0.02542	0.01803	0.01663	0.013	5398161	663	ID512	143959605	87395999	0.3068	Basic
513	0.03174	0.02627	0.02749	0.02228	0.02481	0.022	0.02236	0.02558	0.04789	0.02244	0.0228	0.01888	0.03965	16466888	1615	ID513	14593966	89522849	0.4077	Basic
515	0.01438	0.01055	0.00851	0.01469	0.01864	0.0088	0.01413	0.01606	0.02757	0.01168	0.00807	0.01471	0.01511	6275239	1839	ID515	18809295	88586959	0.27265	Basic
516	0.17873	0.27959	0.22062	0.1558	0.10229	0.13228	0.1761	0.03818	0.06136	0.16472	0.06307	0.0453	0.04833	20071164	1428	ID516	60266494	88780749	0.38117	Basic
517	0.04653	0.02525	0.02933	0.03557	0.0359	0.04553	0.0331	0.07909	0.06416	0.04205	0.04468	0.0898	0.07193	29869841	2268	ID517	148777414	89902106	0.47864	Basic
518	0.06198	0.02633	0.03724	0.04589	0.04609	0.05901	0.03533	0.04571	0.03641	0.04619	0.03139	0.05082	0.03495	14514688	1237	ID518	153792387	8827894	0.41429	Basic
519	0.14462	0.15807	0.12527	0.14652	0.24068	0.17331	0.12946	0.27893	0.30487	0.14419	0.32305	0.2668	0.28409	117970802	2470	ID519	44369541	89506967	0.83112	Basic
520	147987	168216	128159	149643	15096	129915	155389	0.94083	0.93544	154815	0.85731	100552	109736	455688078	9873	ID520	173208458	98162105	0.94449	Basic
521	0.01099	0.00698	0.00113	0.01429	0.0163	0.0202	0.01691	0.02669	0.07628	0.01302	0.0372	0.04585	0.04312	17905197	2422	ID521	219095436	91244174	0.25197	Basic
522	0.03529	0.02042	0.01439	0.02762	0.02375	0.03599	0.02698	0.01621	0.0155	0.02663	0.02235	0.01838	0.01481	6150715	711	ID522	144367977	88951684	0.32944	Basic
523	0.12253	0.16998	0.14075	0.10439	0.11232	0.17888	0.12768	0.06581	0.07442	0.12646	0.063	0.0569	0.06682	27745991	837	ID523	20100661	89326397	0.52027	Basic
524	0.19459	0.25839	0.19883	0.1675	0.22403	0.26238	0.18443	0.18196	0.19802	0.18784	0.21613	0.10527	0.15856	65844884	1822	ID524	23390876	89153985	0.74719	Basic
525	0.25317	0.31126	0.2076	0.21031	0.27865	0.282	0.24321	0.08389	0.09611	0.25022	0.08806	0.08527	0.0733	30437852	1617	ID525	55388607	89705524	0.5269	Basic
526	0.07216	0.0391	0.08065	0.08922	0.10787	0.08727	0.05372	0.08709	0.1048	0.07558	0.09166	0.12218	0.12283	51005653	2253	ID526	156796097	90448023	0.7205	Basic
527	0.03016	0.03568	0.04299	0.05822	0.04172	0.03923	0.05689	0.11438	0.11978	0.04481	0.11409	0.11349	0.10827	44961642	978	ID527	13146076	9090904	0.89378	Basic
528	0.09438	0.09627	0.07485	0.09924	0.14823	0.11323	0.12482	0.09346	0.10773	0.07175	0.09411	0.08414	0.08331	34594527	1389	ID528	17297706	90886868	0.63529	Basic
529	0.14255	0.17318	0.11838	0.10801	0.18341	0.18779	0.15329	0.05766	0.07684	0.17789	0.07634	0.06213	0.07118	29559852	780	ID529	49436836	89643654	0.59463	Basic
530	0.04971	0.04742	0.06662	0.03749	0.03931	0.03754	0.03276	0.03016	0.01177	0.03258	0.03699	0.01265	0.01892	7855918	1254	ID530	95045642	89896287	0.35679	Basic
531	0.01378	0.01005	0.00894	0.01734	0.02026	0.01552	0.02609	0.02333	0.01588	0.01525	0.0265	0.011	0.01326	5505054	864	ID531	88600789	90257652	0.26097	Basic
532	0.06662	0.07014	0.06733	0.05887	0.04594	0.06513	0.06589	0.01526	0.01112	0.05636	0.00994	0.01476	0.01321	5485867	864	ID532	91113576	90196786	0.24668	Basic
533	0.10439	0.09109	0.07707	0.1269	0.06543	0.04925	0.10754	0.03553	0.02407	0.10187	0.03222	0.04391	0.02545	10568405	1698	ID533	70425395	91319366	0.36966	Basic
534	0.07889	0.09757	0.09699	0.08775	0.04778	0.06233	0.0923	0.07965	0.07835	0.07344	0.09002	0.04616	0.07655	31787494	1353	ID534	83282471	91495905	0.68835	Basic
536	0.01436	0.00507	0.00242	0.02814	0.01975	0.00495	0.01268	0.0219	0.01493	0.00743	0.04268	0.03382	0.02663	11059826	1191	ID536	72340816	9153482	0.3885	Basic
538	0.0243	0.02202	0.02173	0.01937	0.03246	0.03436	0.03598	0.07826	0.07085	0.02578	0.06102	0.0667	0.07999	33216104	2188	ID538	105932284	94436466	0.70361	Basic
539	0.08787	0.08857	0.07667	0.09168	0.09713	0.09582	0.09159	0.07845	0.09032	0.09122	0.06646	0.07457	0.08015	33284065	1347	ID539	123272117	92940131	0.76374	Basic
541	0.07489	0.08475	0.07308	0.08586	0.08051	0.07607	0.06972	0.10456	0.10132	0.08076	0.0984	0.06881	0.05885	24437058	858	ID541	38382023	90825641	0.62663	Basic
542	0.08586	0.11	0.10081	0.09964	0.1103	0.10031	0.08228	0.10057	0.10399	0.10698	0.10365	0.11713	0.1266	52570849	1614	ID542	50657291	91513274	0.88676	Basic
543	0.0348	0.04852	0.04425	0.03701	0.05387	0.05835	0.05456	0.1673	0.16282	0.05168	0.14602	0.16058	0.17243	71602168	2521	ID543	118994254	93675953	0.89768	Basic
544	0.00874	0.00084		0.00332	0.01238	0.00558	0.01898	0.0182	0.02522	0.00947	0.00938	0.06782	0.04123	17122226	2374	ID544	221614286	91645012	0.2306	Basic
545	0.17438	0.07627	0.08646	0.16572	0.12019	0.05685	0.14943	0.05476	0.07093	0.13755	0.06099	0.0589	0.04602	19111911	1939	ID545	183347314	93524289	0.26579	Basic
546	0.0639	0.03883	0.0278	0.0723	0.06293	0.05139	0.05984	0.10575	0.09378	0.04813	0.10033	0.1146	0.10562	43860003	1677	ID546	7986096	93078374	0.85711	Basic
547	0.07971	0.05582	0.04199	0.06982	0.07771	0.08699	0.08658	0.05952	0.04503	0.07033	0.06639	0.03551	0.05063	21025042	1218	ID547	103799999	93695198	0.70307	Basic
548	0.11179	0.13801	0.13888	0.11493	0.06813	0.07867	0.10596	0.0914	0.0565	0.06492	0.08678	0.07319	0.05752	23886305	3131	ID548	97080203	94249963	0.34078	Basic
549	0.01277	0.01265	0.00846	0.01185	0.02506	0.04037	0.02941	0.08824	0.07773	0.02234	0.05062	0.0954	0.06628	27524546	2416	ID549	113668654	9291112	0.43548	Basic
550	0.20604	0.18402	0.174	0.16957	0.17696	0.21338	0.21385	0.14217	0.13247	0.2227	0.1307	0.14191	0.15041	62460317	3629	ID550	127524522	93837313	0.77244	Basic
551	0.08015	0.08207	0.06875	0.07669	0.05997	0.07731	0.06742	0.04095	0.03534	0.07637	0.03684	0.04388	0.03696	15349024	1116	ID551	64955779	9343843	0.70364	Basic
552	0.01001	0.029	0.02918	0.019	0.02258	0.02425	0.01277	0.01304	0.01423	0.01546	0.00927	0.01649	0.00874	3629331	1099	ID552	192016023	93573518	0.23611	Basic
553	0.02566	0.04219	0.06938	0.05926	0.03646	0.03287	0.02495	0.01019	0.01274	0.035	0.00813	0.01689	0.00799	3316967	1284	ID553	195655616	93428664	0.212	Basic
554	0.20187	0.28071	0.21878	0.22478	0.22466	0.228	0.2135	0.23985	0.21068	0.17431	0.21353	0.20941	0.22084	91707095	3226	ID554	87705321	94415824	0.93997	Basic
555	0.39122	0.42438	0.35585	0.46465	0.41559	0.4817	0.80072	0.64348	0.6232	0.5604	0.7447	0.57869	0.64684	268607141	6941	ID555	21789344	99666605	0.9234	Basic
556	0.12127	0.13231	0.10802	0.09979	0.11186	0.12504	0.11032	0.06553	0.05466	0.12603	0.06683	0.02614	0.05828	2420007	1471	ID556	60289777	94061775	0.7342	Basic
557	0.40936	0.47806	0.4117	0.40815	0.5032	0.48521	0.41254	0.22444	0.20182	0.48649	0.18068	0.1998	0.19786	82162579	2748	ID557	38085439	96912605	0.67832	Basic
558	0.66428	0.76603	0.63094	0.58349	0.65584	0.70745	0.63767	0.31882	0.24163	0.64235	0.3596	0.23731	0.2564	106474746	4289	ID558	44132328	97285867	0.73417	Basic
559	0.08821	0.08523	0.07204	0.08949	0.08906	0.04878	0.05147	0.07474	0.06534	0.08426	0.09872	0.06017	0.08387	34827031	1504	ID559	52560704	94459008	0.77378	Basic
560	0.36516	0.30525	0.28968	0.38329	0.44832	0.48357	0.33416	0.58379	0.59033	0.44263	0.4952	0.61671	0.55254	229448478	9720	ID560	156186897	97522822	0.85988	Basic
561	0.0235	0.00766	0.01095	0.02723	0.01805	0.00836	0.03572	0.00887	0.01321	0.01611	0.00759	0.01451	0.00854	354527	1075	ID561	198560987	94575663	0.20606	Basic
562	0.05324	0.09018	0.06146	0.11826	0.06712	0.09468	0.10057	0.14525	0.13928	0.04427	0.18175	0.17182	0.1176	48835749	2322	ID562	13858654	96132763	0.55767	Basic
563	0.10579	0.10126	0.11169	0.1035	0.11242	0.10782	0.16126	0.12366	0.10982	0.1108	0.11687	0.10994	0.12215	50722104	1500	ID563	32893339	97224447	0.78139	Basic
564	0.06487	0.06801	0.04298	0.06054	0.05384	0.05995	0.0574	0.05626	0.03862	0.03941	0.02886	0.05993	0.04568	18967118	1075	ID564	55717538	95873167	0.51525	Basic
565	0.00774	0.00728	0.0037	0.01877	0.01753	0.01239	0.01765	0.10709	0.10657	0.00726	0.11241	0.10323	0.11175	46406639	919	ID565	80247517	9435727	0.86559	Basic
566	0.04062	0.01242	0.00763	0.02086	0.02754	0.01214	0.03023	0.03567	0.01566	0.01476	0.02217	0.01531	0.01764	7323233	1446	ID566	20448343	95800132	0.26326	Basic
568	0.036	0.01965	0.01005	0.03197	0.01033	0.01404	0.01717	0.02553	0.03442	0.02119	0.01068	0.01316	0.02288	9500845	1728	ID568	137840649	96590174	0.36863	Basic
569	0.48444	0.44907	0.36523	0.55527	0.48889	0.53571	0.47828	0.34894	0.31316	0.44405	0.22395	0.24175	0.24338	101065249	4704	ID569	186433533	97453613	0.6925	Basic
570	0.01083	0.00668	0.00152	0.00802	0.01613	0.01334	0.01228	0.01994	0.02085	0.01499	0.03311	0.01837	0.02014	8363885	1248	ID570	208780297	95698336	0.27447	Basic
571	0.77854	0.90022	0.76099	0.73096	0.87861	0.89227	0.83181	0.54484	0.61172	0.88666	0.61008	0.46411	0.5661	235080407	6959	ID571	3068333	9843626	0.8831	Basic
572	0.06203	0.05791	0.04175	0.05057	0.05721	0.05861	0.04489	0.02682	0.01737	0.06114	0.02917	0.00843	0.01933	8025281	354	ID572	53974703	96170716	0.5935	Basic
574	0.05666	0.01335	0.01903	0.04784	0.04449	0.01801	0.02909	0.02082	0.01523	0.02739	0.00763	0.01456	0.00756	3138869	1008	ID574	198885283	96520004	0.16704	Basic
575	0.0536	0.2746	0.22609	0.27735	0.17632	0.20084	0.04349	0.35696	0.37348	0.23164	0.36179	0.41664	0.41364	171766224	3969	ID575	9420153	99621964	0.9149	Basic
576	0.03955	0.03567	0.04018	0.03748	0.02618	0.03037	0.02716	0.0285	0.02463	0.01088	0.03507	0.0287	0.03727	15475375	993	ID576	69018037	97498757	0.6177	Basic
577	0.0019	0.00135		0.00184	0.01085	0.00229	0.00139	0.00348	0.00461	0.0106	0.0081	0.0031	0.00822	3412337	408	ID577	72695351	96798086	0.42159	Basic
578		0.00337			0.00737			0.00589	0.00014		2e-05	0.00645	0.00549	2277865	321	ID578	74515039	96938096	0.34462	Basic
579	0.00378	0.01693	0.00196	0.0079	0.00397	0.00018	0.00602	0.02515	0.01655	0.00344	0.02456	0.02157	0.02405	998513	1035	ID579	76533278	97751947	0.42467	Basic
580	0.01908	0.01728	0.01425	0.01781	0.0251	0.02894	0.03792	0.02445	0.01603	0.02555	0.01646	0.02482	0.01591	6608179	1239	ID580	109369757	97218267	0.33387	Basic
581	0.08687	0.09411	0.06725	0.0605	0.11204	0.12183	0.1109	0.10539	0.10671	0.10209	0.09598	0.10953	0.12242	50837874	2557	ID581	11596783	98902573	0.81935	Basic
582	0.10438	0.11992	0.09106	0.0933	0.0874	0.09823	0.13377	0.13323	0.12427	0.08821	0.11915	0.12018	0.12971	53865408	1905	ID582	121275215	98300219	0.92678	Basic
584	0.14569	0.21	0.13977	0.1386	0.15106	0.14496	0.18928	0.07151	0.0448	0.15027	0.05638	0.05383	0.03677	15268261	1392	ID584	50536455	97472674	0.40929	Basic
585	0.0212	0.0176	0.02305	0.01996	0.02003	0.0164	0.02642	0.03334	0.02234	0.01665	0.03	0.02313	0.02576	10697304	1035	ID585	98169933	98536929	0.53509	Basic
586	0.02739	0.01885	0.01233	0.01786	0.0303	0.03118	0.03812	0.03239	0.02721	0.02852	0.0284	0.02595	0.02389	9919937	1530	ID586	104747757	98937744	0.32237	Basic
587	0.11277	0.11863	0.09817	0.0815	0.06257	0.07969	0.08747	0.03993	0.04296	0.06665	0.05321	0.06162	0.04157	17261239	2515	ID587	63131279	100279048	0.33982	Basic
588	0.0646	0.03353	0.04199	0.02938	0.0497	0.0472	0.03793	0.03246	0.02257	0.01816	0.05347	0.02134	0.0345	14325866	1969	ID588	88771711	9957151	0.40306	Basic
589	0.07125	0.05128	0.03694	0.05242	0.06336	0.06615	0.08028	0.06311	0.05692	0.0692	0.05488	0.0624	0.06382	26503177	1783	ID589	128308841	99213207	0.70918	Basic
590	0.07842	0.06108	0.03914	0.06004	0.06621	0.07757	0.11157	0.15272	0.14285	0.05638	0.13469	0.14373	0.16589	68888751	3220	ID590	10492391	10218269	0.80022	Basic
591	0.07966	0.02621	0.02447	0.03878	0.04694	0.04288	0.00656	0.00859	0.00494	0.01523	0.03691	0.0085	0.02998	1244918	946	ID591	95883905	99918553	0.63456	Basic
592	0.05074	0.02992	0.02434	0.04653	0.03715	0.02626	0.05241	0.03232	0.02314	0.04199	0.02365	0.02913	0.02043	8484787	2155	ID592	205070458	99038237	0.27629	Basic
593	0.18867	0.26143	0.16742	0.13539	0.1744	0.19641	0.16997	0.09593	0.07628	0.18356	0.16306	0.09349	0.10179	42269882	3046	ID593	55685014	100310705	0.56429	Basic
594	0.08081	0.08283	0.06309	0.12536	0.05775	0.05641	0.14627	0.1231	0.09774	0.05859	0.09261	0.07062	0.10069	41811304	2407	ID594	80237756	100216279	0.6932	Basic
595	0.00192	0.0612	0.08794	0.00729		0.02465		0.03879	0.10264	0.00113	0.05303	0.0219	0.10722	44524381	1111	ID595	4994733	100979351	0.87314	Basic
596	0.0223	0.01082	0.00289	0.01728	0.0047	0.01229	0.00796	0.01919	0.01657	0.01232	0.00855	0.01635	0.01387	5759919	1152	ID596	141135782	99324993	0.30803	Basic
597	0.01492	0.01192	0.00568	0.02695	0.00677	0.00609	0.0588	0.02319	0.03443	0.00872	0.01499	0.03989	0.02755	11441357	1453	ID597	70799335	100693447	0.36001	Basic
598	0.00632	0.01084	0.00906	0.02081	0.01023	0.00139	0.04046	0.01937	0.02023	0.0103	0.01699	0.02879	0.01565	6498767	925	ID598	74273804	100867505	0.34541	Basic
599	0.02138	0.01804	0.0127	0.01026	0.0095	0.00993	0.01434	0.0246	0.01708	0.00392	0.02074	0.01852	0.01983	8233222	739	ID599	98882284	101208736	0.35526	Basic
600	1e-05	0.01122	0.01357	0.02523	0.03285	0.03299		0.02955	0.04808	0.03082	0.02718	0.02531	0.05024	2086161	298	ID600	9760441	100664348	0.45741	Basic
601	0.03568	0.01346	0.02059	0.02478	0.03005	0.03929	0.04348	0.03007	0.02576	0.0318	0.0243	0.02397	0.02855	11853608	1167	ID601	129625333	101445943	0.55963	Basic
603		0.06349	0.07245	0.06272	0.02429	0.03483		0.11025	0.12898	0.04052	0.10787	0.10187	0.11298	46915784	660	ID603	7479734	101390246	0.57515	Basic
604	0.1837	0.20057	0.16233	0.15971	0.1305	0.13753	0.17478	0.11696	0.1061	0.13248	0.10135	0.10754	0.14065	58408284	2595	ID604	92254933	103168566	0.92008	Basic
605	0.05252	0.04276	0.0374	0.05073	0.04204	0.05433	0.04223	0.03472	0.06005	0.05909	0.0334	0.03719	0.05009	2079873	1017	ID605	139067663	102943544	0.75138	Basic
606	0.05803	0.00089		0.00099	0.05165	0.00159	0.05555	0.05021	0.08158	0.0192	0.01862	0.08861	0.12521	51996197	5454	ID606	227056282	109077701	0.55118	Basic
607	0.07352	0.0864	0.07637	0.09362	0.04239	0.10141	0.06215	0.11003	0.16032	0.1031	0.11942	0.1149	0.10893	45234095	1557	ID607	20943928	101816283	0.49007	Basic
608	0.08109	0.05739	0.04858	0.06158	0.08871	0.08023	0.07918	0.07651	0.0688	0.06843	0.07095	0.07625	0.09239	38365858	1536	ID608	98176387	103053168	0.81711	Basic
609	0.13741	0.0711	0.08479	0.10173	0.12462	0.11435	0.14128	0.12019	0.14069	0.12722	0.12446	0.10705	0.12198	50655248	2148	ID609	133756152	103782034	0.74743	Basic
610	0.10502	0.03518	0.07513	0.10608	0.0723	0.09288	0.0816	0.0687	0.04636	0.07196	0.04981	0.10552	0.05587	23200772	1998	ID610	178848256	102513613	0.45886	Basic
611	0.02405	0.02094	0.02528	0.03575	0.02842	0.03302	0.02628	0.04315	0.04464	0.03288	0.04065	0.03984	0.04743	19696117	918	ID611	60456022	10277774	0.74671	Basic
612	0.05917	0.03587	0.03795	0.04883	0.04714	0.04654	0.04757	0.07004	0.07703	0.05613	0.05995	0.0583	0.07405	3074797	1485	ID612	141724267	103641581	0.78516	Basic
613	0.10203	0.06884	0.0814	0.10071	0.09999	0.09851	0.09794	0.14259	0.13485	0.09471	0.10218	0.1611	0.1517	62994714	1827	ID613	169386534	103233766	0.87086	Basic
614	0.03773	0.07741	0.1042	0.12396	0.11208	0.11916	3e-05	0.06389	0.06175	0.14277	0.04296	0.05774	0.07784	32322129	1503	ID614	11654291	103724681	0.58167	Basic
615	0.05543	0.04014	0.03541	0.06002	0.05531	0.05308	0.04889	0.03963	0.0442	0.07232	0.03163	0.03711	0.03545	14718927	855	ID615	29378036	103102069	0.66911	Basic
616	0.05951	0.0616	0.05153	0.05895	0.08905	0.10865	0.06806	0.10627	0.10671	0.08573	0.10192	0.10987	0.12066	50107257	2169	ID616	81811014	103293123	0.83556	Basic
617	7e-05	0.03746	0.05096	0.06867	0.04959	0.09709		0.1115	0.13248	0.10067	0.10771	0.07444	0.10396	43170523	1494	ID617	8861889	103474216	0.72954	Basic
618	0.13742	0.08623	0.11482	0.12803	0.16387	0.16131	0.1472	0.22975	0.25484	0.16655	0.2376	0.19869	0.23049	95715065	3648	ID618	34100973	105169678	0.84069	Basic
619	0.02965	0.02153	0.02323	0.02698	0.02255	0.02132	0.01682	0.13298	0.13883	0.03196	0.1174	0.09002	0.11812	49048759	1908	ID619	58728966	104283681	0.77849	Basic
620	0.07975	0.09968	0.07991	0.08395	0.06358	0.08842	0.10931	0.01725	0.01664	0.09288	0.01278	0.02624	0.01713	7114411	1053	ID620	65646104	103420166	0.25137	Basic
621	0.01531	0.00357	0.00879	0.0134	0.01568	0.01723	0.00692	0.02197	0.0326	0.00946	0.01664	0.0113	0.07821	32478676	828	ID621	168314321	104495373	0.919	Basic
622	0.04626	0.05352	0.05882	0.03201	0.04017	0.06971	0.03435	0.05953	0.06117	0.03089	0.06524	0.04952	0.04401	18275428	1488	ID622	26954801	104440143	0.47211	Basic
623	0.20479	0.1988	0.19633	0.1903	0.16018	0.17456	0.17999	0.04597	0.03994	0.14764	0.06333	0.06491	0.06741	27992131	2623	ID623	68877367	105189693	0.46681	Basic
624	0.22594	0.23076	0.21022	0.22012	0.19864	0.22617	0.23201	0.09619	0.10545	0.21004	0.08877	0.11236	0.10252	4257216	1878	ID624	43432107	104696725	0.81593	Basic
625	0.09583	0.09232	0.08235	0.08901	0.09447	0.10037	0.10092	0.09363	0.10759	0.10144	0.09504	0.09574	0.11065	4594983	2320	ID625	11482572	106379921	0.8197	Basic
626	0.01164	0.00703	0.00854	0.0095	0.01271	0.01089	0.01798	0.04508	0.04017	0.01591	0.03365	0.03645	0.04454	18496977	1119	ID626	122741466	104062163	0.63739	Basic
627	0.20647	0.21962	0.1648	0.17539	0.17151	0.20289	0.23508	0.16567	0.15478	0.21415	0.122	0.14016	0.11755	48814766	3040	ID627	47262107	10708483	0.58178	Basic
628	0.04139	0.02265	0.02654	0.03143	0.0495	0.05292	0.04534	0.03667	0.0383	0.05455	0.0411	0.02878	0.02637	10948615	891	ID628	125891075	104476667	0.34042	Basic
629	0.01801	0.01627	0.01281	0.0139	0.01592	0.00923	0.01689	0.04311	0.03726	0.01681	0.02582	0.03226	0.03129	12993787	1024	ID629	120514468	106207615	0.40436	Basic
630	0.13923	0.15923	0.14166	0.14068	0.14562	0.14985	0.16118	0.07898	0.08528	0.14109	0.08499	0.10065	0.09621	39951087	1296	ID630	63417266	106905389	0.88921	Basic
631	0.12248	0.13108	0.11016	0.11613	0.12501	0.12829	0.17582	0.14692	0.17819	0.13955	0.14973	0.1583	0.14254	59189543	2606	ID631	102617147	106522368	0.96145	Basic
632	0.00625	0.00214	0.02388	0.00944	0.00716	0.00725	0.00156	0.01517	0.01568	0.00034	0.01455	0.02722	0.01808	7507877	1024	ID632	158921949	106557172	0.38541	Basic
634	0.09675	0.06166	0.07926	0.07679	0.0792	0.09608	0.06201	0.10615	0.07324	0.07505	0.1049	0.1489	0.11072	45978911	3319	ID634	16459349	109671948	0.38165	Basic
635	0.03218	0.0147	0.00745	0.02065	0.02663	0.02434	0.02831	0.0541	0.0475	0.03467	0.04354	0.05937	0.05771	23962971	1734	ID635	111705792	106651024	0.63261	Basic
636	0.08405	0.06486	0.0617	0.08556	0.07506	0.08122	0.07013	0.05747	0.0818	0.0962	0.02883	0.03419	0.0531	2204864	2650	ID636	145839445	106251163	0.37974	Basic
637	0.00807	0.00146	0.00626	0.04724	0.00757	0.00981	0.02233	0.01423	0.02257	0.01015	0.02082	0.01038	0.01696	704242	1564	ID637	151557689	106958776	0.21339	Basic
638	0.00833	0.00343	0.0058	0.022	0.00859	0.00758	0.01061	0.01983	0.01829	0.0125	0.01119	0.01081	0.01357	5634432	840	ID638	150267327	107783056	0.19336	Basic
639	0.09031	0.11501	0.10205	0.08619	0.10789	0.13187	0.09806	0.11461	0.12008	0.10044	0.12755	0.12394	0.11584	48104865	1219	ID639	60127295	107169568	0.90667	Basic
640	0.12303	0.06604	0.08683	0.12327	0.09896	0.10126	0.06802	0.07774	0.05526	0.08438	0.09914	0.06178	0.07257	30134127	3574	ID640	88499236	10830246	0.41652	Basic
641	0.11682	0.02993	0.04845	0.11468	0.0396	0.06961	0.05672	0.06263	0.07506	0.02369	0.05263	0.09955	0.05922	24591614	4081	ID641	173583678	108148494	0.36824	Basic
642	0.07184	0.05297	0.05363	0.06087	0.0492	0.05183	0.04319	0.03345	0.02408	0.04476	0.04721	0.02436	0.03491	14498674	1729	ID642	82040828	107345492	0.50268	Basic
643	0.26784	0.26455	0.2573	0.20809	0.26837	0.33425	0.21581	0.06662	0.05335	0.23056	0.06242	0.08105	0.05689	23623502	1978	ID643	20750637	107657942	0.48522	Basic
644	0.10218	0.08301	0.08023	0.09486	0.09767	0.09691	0.15076	0.12568	0.1515	0.15037	0.11519	0.15033	0.12207	50690318	2992	ID644	124485351	107744555	0.65585	Basic
645	0.11046	0.07	0.08123	0.09519	0.08972	0.09825	0.13157	0.13259	0.12568	0.12633	0.13057	0.13844	0.14653	60846409	2173	ID645	133852597	107492734	0.88848	Basic
646	0.02615	0.00771	0.03041	0.03544	0.01662	0.01697	0.00624	0.02407	0.02608	0.00853	0.01771	0.03376	0.02453	10186046	1488	ID646	15843624	1080976	0.31355	Basic
647	0.00454	0.00817	0.00678	0.01092	0.00743	0.00671	0.00919	0.01288	0.00972	0.00493	0.01036	0.01135	0.00756	314061	1147	ID647	192525605	1081825	0.23405	Basic
648	0.022	0.00868	0.01367	0.01753	0.01337	0.01212	0.01427	0.00928	0.00805	0.01598	0.00849	0.01326	0.00443	1837697	1336	ID648	205046132	108166982	0.19431	Basic
649	0.1825	0.17113	0.19361	0.16415	0.13713	0.16592	0.11162	0.07269	0.08096	0.10064	0.12103	0.09105	0.06662	27663719	2638	ID649	29766758	110107024	0.37263	Basic
650	0.08244	0.04398	0.06728	0.08076	0.05104	0.07974	0.06856	0.21755	0.20745	0.05541	0.22643	0.14157	0.19032	79033364	2464	ID650	38743918	108674322	0.76616	Basic
651	0.06442	0.03546	0.04677	0.05384	0.04244	0.06553	0.04711	0.12546	0.14304	0.04807	0.13454	0.11208	0.13561	56312831	1494	ID651	37243537	109742761	0.80783	Basic
652	0.46607	0.58651	0.49875	0.42562	0.43966	0.56015	0.60259	0.27524	0.27101	0.49613	0.31186	0.27029	0.28377	117838938	4518	ID652	56707082	109785254	0.87132	Basic
653	0.04348	0.02405	0.0206	0.01204	0.01057	0.02619	0.00891	0.03672	0.04431	0.01364	0.02245	0.02834	0.03083	12802092	1894	ID653	140835086	10878254	0.36123	Basic
654	0.02808	0.00721	0.00991	0.04079	0.01741	0.01121	0.00897	0.03749	0.03621	0.01332	0.02812	0.04713	0.03125	12978248	1758	ID654	18847908	108939858	0.40041	Basic
655	0.00399	0.00262	0.00192	0.0082	0.00301	0.00388	0.00475	0.01583	0.01653	0.0055	0.00682	0.00955	0.0116	4815605	660	ID655	148108781	109092005	0.26588	Basic
656	0.01969	0.00356	0.00662	0.03203	0.01197	0.04748	0.0185	0.03686	0.03216	0.00996	0.02981	0.05475	0.0217	9010013	2433	ID656	181615759	109106045	0.25704	Basic
657	0.00107	0.01725	0.0317	0.03237	0.02684	0.03562	5e-05	0.05276	0.03798	0.01837	0.04913	0.05491	0.04233	17578021	1215	ID657	13851719	109883285	0.39484	Basic
658	0.14751	0.15283	0.13969	0.13818	0.14879	0.18485	0.16108	0.06914	0.06947	0.15847	0.11425	0.06845	0.07131	2961268	1284	ID658	47889445	109244331	0.47297	Basic
659	0.00595	0.00255	0.007	0.01294	0.00444	0.00747	0.00535	0.01107	0.01049	0.00653	0.00964	0.0111	0.00887	3683996	726	ID659	153348919	109836837	0.24191	Basic
660	0.01204	0.01298	0.01332	0.01049	0.01309	0.01277	0.02405	0.02542	0.02374	0.01472	0.03689	0.01581	0.02906	12066424	756	ID660	90561568	109437262	0.30891	Basic
661	0.00952	0.0108	0.00785	0.01099	0.01377	0.0068	0.02004	0.03305	0.03735	0.02016	0.03624	0.03688	0.04109	17061022	1569	ID661	119911219	109747805	0.51898	Basic
662	0.05826	0.06835	0.08448	0.06276	0.06836	0.0724	0.04815	0.03962	0.04805	0.04197	0.04697	0.04559	0.13065	54252107	2779	ID662	163400463	111713191	0.79146	Basic
663	0.03544	0.02191	0.01659	0.03295	0.02386	0.02572	0.02151	0.03354	0.02586	0.01852	0.01971	0.04678	0.03126	12979547	963	ID663	9260444	111593532	0.35542	Basic
664	0.10747	0.11026	0.10669	0.10002	0.11896	0.13516	0.13628	0.15561	0.16304	0.12979	0.16398	0.15513	0.17341	72010237	2305	ID664	116412982	112690972	0.96445	Basic
665	0.00234	0.0706	0.10667	0.04673		0.06141		0.02208	0.02433	0.02648	0.03497	0.01828	0.01909	792643	1614	ID665	5890885	111073601	0.25283	Basic
666	0.00468	0.00963	0.00817	0.00852	0.00809	0.01011	0.01006	0.0338	0.04172	0.00782	0.02456	0.03636	0.03155	13102808	1743	ID666	149398396	111491082	0.31682	Basic
667	0.01209	0.00947	0.02059	0.0143	0.01402	0.01505	0.01229	0.01657	0.02022	0.01294	0.0135	0.01674	0.01943	8069932	1050	ID667	153468088	11149424	0.33688	Basic
668	0.08222	0.01893	0.02821	0.09267	0.05607	0.02985	0.04131	0.04845	0.08222	0.04573	0.02942	0.06262	0.04867	2021107	2136	ID668	168430128	112860499	0.33946	Basic
669	0.22744	0.22686	0.219	0.23959	0.28058	0.26435	0.30645	0.19124	0.18275	0.22265	0.19901	0.18127	0.18635	77381904	3367	ID669	74888333	113223854	0.72891	Basic
670	0.45895	0.43314	0.36504	0.43469	0.45625	0.44258	0.50152	0.34641	0.3585	0.39335	0.36241	0.2466	0.35355	146815003	4565	ID670	85221773	114717846	0.79894	Basic
671	0.0684	0.05498	0.04226	0.04601	0.0485	0.05558	0.00925	0.05021	0.05074	0.01317	0.06031	0.03304	0.0688	28570716	1302	ID671	98065196	113198678	0.70261	Basic
672	0.02877	0.02831	0.0145	0.03283	0.04305	0.04206	0.04672	0.06388	0.06309	0.0323	0.05785	0.08456	0.06789	28192435	1773	ID672	107500536	112534336	0.61757	Basic
673	0.0917	0.09185	0.07652	0.08326	0.0657	0.07305	0.0802	0.11565	0.06126	0.06122	0.1376	0.11178	0.13259	55057488	2329	ID673	99418963	114356581	0.73862	Basic
674	0.12925	0.10406	0.10509	0.11107	0.10952	0.12402	0.12653	0.15822	0.1775	0.1365	0.14871	0.13528	0.17086	70952486	2440	ID674	126676043	11313602	0.92968	Basic
675	0.00086	0.00058	0.00068	0.00174	0.00053	0.00069	0.00018	0.02329	0.02029	0.00172	0.03762	0.0237	0.02382	9890292	405	ID675	1413347	111621817	0.37795	Basic
676	0.02438	0.01995	0.02168	0.01684	0.00306	0.00513	0.00742	0.01902	0.01757	0.00694	0.01591	0.04746	0.03366	13977452	489	ID676	16519449	111855976	0.31551	Basic
677	0.05576	0.01873	0.03592	0.03575	0.06612	0.06586	0.04685	0.04207	0.06238	0.06738	0.0551	0.08233	0.04094	17002806	1665	ID677	20551609	113102853	0.28769	Basic
678	0.04204	0.02781	0.03273	0.03854	0.02321	0.02983	0.02388	0.1141	0.11441	0.02389	0.11854	0.11428	0.11471	47635514	897	ID678	37329235	111543969	0.78209	Basic
679	0.01258	0.00663	0.00723	0.01724	0.00395	0.00901	0.00804	0.02718	0.01348	0.00615	0.021	0.01318	0.01553	6449955	690	ID679	199481973	112135016	0.36318	Basic
680	1e-05	0.00329	0.00349	0.00622	0.00241	0.00276		0.02787	0.03956	0.00593	0.0322	0.05372	0.03778	15686685	612	ID680	12691649	113304309	0.62012	Basic
681	0.44202	0.46344	0.45966	0.4049	0.51297	0.50468	0.48238	0.4887	0.5303	0.50197	0.46213	0.50999	0.49577	205875187	4712	ID681	54178026	114133851	0.88169	Basic
682	0.01441	0.03484	0.03687	0.02419	0.0178	0.02075	0.05515	0.03119	0.02901	0.01928	0.03444	0.03244	0.03462	14375729	816	ID682	70589232	112707925	0.53704	Basic
683	0.02466	0.00429	0.00596	0.01957	0.00942	0.00901	0.00453	0.01863	0.01814	0.00582	0.01691	0.02147	0.01773	7364274	1174	ID683	184845168	112375679	0.29489	Basic
684	0.04011	0.01953	0.0323	0.04849	0.03128	0.0236	0.01714	0.03861	0.03491	0.01557	0.03086	0.03683	0.03907	16225866	1215	ID684	201802649	113050769	0.62211	Basic
685	0.00061	0.0177	0.03489	0.02404	0.00284	0.04998		0.04768	0.06286	0.01169	0.0434	0.08264	0.06619	27484857	2182	ID685	10365391	11338198	0.60275	Basic
686	0.10434	0.06232	0.09421	0.09423	0.11364	0.09411	0.09522	0.20349	0.2188	0.09029	0.19071	0.23387	0.23052	95727463	3149	ID686	27734202	113525668	0.97483	Basic
687	0.1254	0.16346	0.16347	0.15143	0.15226	0.14542	0.2321	0.09634	0.09737	0.15377	0.09392	0.09658	0.09716	40347301	1176	ID687	63825797	112555659	0.86349	Basic
688	0.07686	0.06504	0.04455	0.07028	0.0711	0.06738	0.08996	0.0959	0.10942	0.08613	0.09366	0.07485	0.09372	38917194	1240	ID688	119730611	112943964	0.75255	Basic
689	0.02139	0.00976	0.015	0.02458	0.01139	0.01066	0.00953	0.0294	0.01971	0.00753	0.02403	0.02758	0.01642	6818186	1267	ID689	196471854	113271398	0.25466	Basic
690	0.01209	0.00765	0.00952	0.01057	0.01263	0.01406	0.01337	0.01586	0.01117	0.00851	0.01186	0.01257	0.00775	3216368	1432	ID690	205818098	112733591	0.16334	Basic
691	0.15872	0.13972	0.12631	0.14685	0.17284	0.18612	0.17229	0.13298	0.12844	0.16824	0.15357	0.15912	0.11765	48855715	1639	ID691	41189616	113550477	0.6156	Basic
692	0.10053	0.09341	0.09927	0.10856	0.14635	0.11442	0.1733	0.1454	0.14866	0.16048	0.17268	0.16427	0.15762	65452808	1356	ID692	59207666	11376819	0.85848	Basic
693	0.01348	0.00216	0.00566	0.01587	0.00912	0.00508	0.00933	0.01262	0.01754	0.00391	0.00934	0.02452	0.00785	3261166	1099	ID693	179673628	112694008	0.19628	Basic
694	0.02796	0.00707	0.00897	0.03379	0.01297	0.00841	0.00631	0.02592	0.02933	0.00441	0.02274	0.02755	0.0247	10258293	1104	ID694	188582284	112837916	0.43691	Basic
695	0.0598	0.05563	0.07232	0.05645	0.05112	0.05302	0.04687	0.07724	0.0852	0.07564	0.06667	0.11018	0.08613	35768052	1690	ID695	3628629	113379259	0.40147	Basic
696	0.06189	0.02783	0.03216	0.05657	0.06452	0.05913	0.04264	0.11514	0.13163	0.05391	0.09201	0.15727	0.10324	42870761	1347	ID696	45969936	113938525	0.58971	Basic
697	0.0289	0.01843	0.01302	0.02448	0.0184	0.01644	0.01069	0.01378	0.0108	0.00852	0.01892	0.01837	0.014	5812021	397	ID697	93852549	113243847	0.2238	Basic
698	0.01406	0.00272	0.00391	0.01204	0.00579	0.0029	0.00199	0.00748	0.00976	0.00129	0.00875	0.00931	0.00797	3310573	813	ID698	182103962	113039793	0.22593	Basic
699	0.0738	0.05246	0.06583	0.06666	0.04109	0.04577	0.04092	0.06595	0.08049	0.04663	0.06815	0.09923	0.08853	36761047	1174	ID699	15607546	113856791	0.75175	Basic
700	0.21181	0.2919	0.23757	0.20614	0.20528	0.2856	0.25216	0.17126	0.1585	0.18419	0.1872	0.15198	0.17425	72357737	1603	ID700	69787485	114923723	0.76849	Basic
701	0.06533	0.06181	0.05606	0.07027	0.05814	0.06662	0.08712	0.08379	0.08309	0.06367	0.06631	0.07718	0.08875	36855407	1249	ID701	14215503	11409745	0.90688	Basic
702	0.0153	0.01331	0.01025	0.01844	0.01642	0.02069	0.01877	0.03085	0.03577	0.02585	0.02585	0.0227	0.04087	169734	574	ID702	106051618	114038862	0.52658	Basic
704	0.13177	0.17907	0.1451	0.11575	0.0997	0.12437	0.14507	0.08701	0.10284	0.12298	0.09861	0.09468	0.09951	41321209	1089	ID704	72281946	115414075	0.78089	Basic
705	0.04703	0.04849	0.03167	0.04923	0.04488	0.03921	0.05774	0.05338	0.03886	0.02896	0.06588	0.05176	0.06068	25198048	948	ID705	10424685	115273727	0.50556	Basic
706	0.03501	0.02388	0.02555	0.04412	0.02764	0.03862	0.03395	0.08259	0.07702	0.04325	0.03971	0.0495	0.07299	30311556	3646	ID706	144711226	115180182	0.45249	Basic
707	0.19284	0.14112	0.14661	0.15591	0.16962	0.13085	0.09984	0.10166	0.07003	0.09737	0.17963	0.07681	0.09818	40771017	1455	ID707	95419931	11538816	0.43748	Basic
708	0.00726	0.00428	0.00261	0.0079	0.00461	0.00411	0.00588	0.01756	0.01494	0.00669	0.00574	0.03179	0.0209	8680014	333	ID708	108836984	11380371	0.54206	Basic
709	0.02102	0.0072	0.02812	0.02321	0.02681	0.02487	0.00975	0.02448	0.01782	0.02429	0.01021	0.01774	0.01973	8192741	1176	ID709	157573456	115231812	0.47539	Basic
710	0.00487	0.00088	0.0025	0.0025	0.00763	0.00419	0.00493	0.01228	0.01271	0.00345	0.01242	0.00708	0.014	5812354	1548	ID710	184110694	115590331	0.3134	Basic
711	0.26071	0.32018	0.27167	0.27385	0.30724	0.2423	0.35283	0.15079	0.15235	0.32696	0.1448	0.15277	0.12445	51677708	1488	ID711	6266656	116365157	0.60985	Basic
712	0.21798	0.2516	0.23448	0.223	0.30377	0.33018	0.29915	0.30888	0.32108	0.33572	0.3633	0.29851	0.30138	125150587	3851	ID712	116063065	117900722	0.84003	Basic
713	0.03166	0.01092	0.01389	0.02348	0.02632	0.02734	0.0175	0.01873	0.02046	0.02543	0.01568	0.00947	0.01546	6421801	786	ID713	1322623	11548727	0.42795	Basic
714	0.09507	0.08147	0.07609	0.09101	0.09319	0.0942	0.10984	0.08309	0.08391	0.10847	0.09007	0.07448	0.07187	298434	1353	ID714	102338624	116357049	0.38646	Basic
715	0.15279	0.11633	0.10198	0.15487	0.139	0.12551	0.20325	0.16906	0.1762	0.16646	0.16082	0.18497	0.15426	6405911	3898	ID715	107820308	116876909	0.45788	Basic
716	0.14554	0.12844	0.1078	0.12629	0.1277	0.09728	0.10333	0.11823	0.14131	0.08888	0.10759	0.20251	0.1383	57431405	1722	ID716	88523592	116403414	0.53661	Basic
717	0.15905	0.18142	0.14886	0.14959	0.16181	0.13203	0.18318	0.1301	0.11847	0.15397	0.1095	0.13469	0.12614	52379196	1266	ID717	117475658	116875368	0.78463	Basic
718	0.19411	0.12679	0.16258	0.18672	0.21161	0.18534	0.19203	0.20385	0.20381	0.22975	0.15189	0.18836	0.21681	90033336	5480	ID718	168883531	119414884	0.87621	Basic
719	0.01866	0.00678	0.01159	0.02924	0.01067	0.00903	0.0148	0.04297	0.04152	0.00804	0.04704	0.04743	0.03979	16522582	681	ID719	46204725	115951552	0.52764	Basic
720	0.75866	0.73143	0.59019	0.71082	0.68548	0.69115	0.83828	0.73833	0.69843	0.79151	0.63255	0.6764	0.64679	268586596	8363	ID720	12504302	118370362	0.98504	Basic
721	0.02626	0.01288	0.02024	0.0285	0.0116	0.01289	0.06422	0.01732	0.01375	0.01073	0.02213	0.02023	0.02738	11368618	1353	ID721	23901526	117412487	0.53506	Basic
722	0.10052	0.12187	0.09173	0.09561	0.07498	0.08398	0.14067	0.084	0.10366	0.08506	0.07883	0.07067	0.08661	35964765	849	ID722	68964176	116490883	0.68811	Basic
723	0.10852	0.16719	0.11798	0.17743	0.10165	0.11839	0.21143	0.07629	0.08768	0.0902	0.07524	0.11357	0.08012	33270251	1578	ID723	79084236	1173238	0.61547	Basic
724	0.0131	0.00789	0.00934	0.02077	0.01105	0.01288	0.01136	0.01085	0.0111	0.0178	0.00471	0.00673	0.00871	3615349	618	ID724	146066196	11673198	0.25515	Basic
725	0.08052	0.05815	0.06735	0.069	0.03948	0.06206	0.06581	0.07042	0.04415	0.05912	0.07839	0.04748	0.05898	24491202	2455	ID725	46551874	118511868	0.42117	Basic
726	0.02553	0.019	0.03112	0.0443	0.02354	0.03037	0.0387	0.01726	0.0208	0.0272	0.02219	0.01631	0.01328	551465	1086	ID726	30601717	117951514	0.3908	Basic
727	0.10067	0.0509	0.08909	0.10442	0.08978	0.09649	0.07128	0.12459	0.11911	0.0953	0.08362	0.12924	0.14503	60225792	1773	ID727	52854208	117900338	0.90664	Basic
728	0.1245	0.09752	0.10052	0.10588	0.10616	0.11071	0.11594	0.08479	0.09534	0.09548	0.09648	0.10699	0.09468	3931489	1167	ID728	9497176	118022887	0.90212	Basic
729	0.01075	0.01111	0.01016	0.01748	0.00381	0.0122	0.00913	0.02328	0.00911	0.00619	0.03855	0.03307	0.04124	17125293	1107	ID729	13821201	118909548	0.65336	Basic
730	0.14934	0.08136	0.11625	0.145	0.10144	0.12154	0.444	0.31708	0.39109	0.11959	0.17842	0.3636	0.35843	148841798	8240	ID730	33226646	122230936	0.78133	Basic
731	0.13116	0.12281	0.10342	0.1267	0.12976	0.1027	0.13271	0.02597	0.03616	0.13219	0.02329	0.0264	0.02676	11111614	864	ID731	62160932	118582725	0.48358	Basic
732	0.06549	0.05988	0.04709	0.06936	0.07204	0.04725	0.08713	0.09395	0.08938	0.03969	0.04147	0.05651	0.07958	33045792	1242	ID732	8489728	118712543	0.65449	Basic
733	0.08772	0.03176	0.05524	0.1006	0.08756	0.08226	0.05628	0.07916	0.06568	0.09938	0.0484	0.07375	0.07837	32545455	2220	ID733	16335299	122462341	0.79452	Basic
734	0.07074	0.07567	0.0826	0.07186	0.05321	0.05012	0.02371	0.04082	0.03881	0.0417	0.0648	0.03877	0.04524	18787623	931	ID734	5697151	119735773	0.68945	Basic
735	0.03708	0.02465	0.03402	0.05001	0.03707	0.0572	0.03271	0.05928	0.03811	0.05143	0.02985	0.03193	0.04036	16760835	1564	ID735	146001092	119915021	0.49083	Basic
736	0.00347	0.02901	0.03506	0.0341	0.00469	0.03002		0.0626	0.06207	0.00898	0.09879	0.05808	0.07889	32761128	3151	ID736	7951407	122621777	0.51242	Basic
737	0.07333	0.04636	0.06413	0.06697	0.03271	0.05647	0.03801	0.07587	0.06429	0.02616	0.0577	0.08833	0.09479	39361436	1873	ID737	70850172	12057085	0.67406	Basic
738	0.08362	0.14431	0.13346	0.13038	0.09815	0.12956	0.05086	0.05001	0.06368	0.1072	0.03886	0.06616	0.0632	26243557	1465	ID738	13645984	120058315	0.70348	Basic
739	0.10306	0.13361	0.14363	0.14041	0.13778	0.14025	0.13384	0.11834	0.09882	0.15619	0.15456	0.10451	0.1255	52116309	1675	ID739	75524724	121310625	0.84368	Basic
740	0.01096	0.00823	0.024	0.01989	0.04103	0.04683	0.01613	0.02155	0.01157	0.03114	0.01739	0.01307	0.01614	6701288	1032	ID740	15488861	120585609	0.34419	Basic
741	0.0536	0.0499	0.04875	0.04748	0.03954	0.04571	0.04726	0.07543	0.07085	0.04325	0.05158	0.08135	0.0727	30191348	1816	ID741	88606433	120688224	0.55145	Basic
742	0.05661	0.03724	0.02637	0.05129	0.03437	0.02481	0.07214	0.04835	0.04595	0.07237	0.04346	0.05615	0.05449	22628521	1369	ID742	95005012	120318128	0.76949	Basic
743	0.01412	0.00297	0.00887	0.00732	0.01593	0.01507	0.00354	0.00769	0.00234	0.00432	0.01358	0.00392	0.00476	1976979	1465	ID743	184139892	12074075	0.20545	Basic
745	0.34314	0.42952	0.37741	0.35932	0.31057	0.38835	0.28759	0.229	0.14523	0.34319	0.29593	0.14856	0.22506	93460246	3714	ID745	50388658	12279046	0.91598	Basic
746	0.28249	0.16849	0.18009	0.26584	0.22928	0.19333	0.20963	0.17012	0.17236	0.17998	0.15716	0.15464	0.1776	73749897	3915	ID746	100729363	124044343	0.72472	Basic
747	0.00716	0.00744	0.01637	0.01075	0.02945	0.02641	0.00206	0.05947	0.05499	0.02744	0.05952	0.0539	0.08925	37062594	1182	ID747	1560617	122146966	0.88395	Basic
748	0.00522	0.00665	0.00441	0.00517	0.00605	0.00799	0.00559	0.01159	0.0077	0.01097	0.00571	0.00814	0.00839	3483333	501	ID748	142023817	121924613	0.37224	Basic
749	0.0081	0.00578	0.00615	0.0131	0.01603	0.02794	0.02052	0.04265	0.03843	0.01853	0.02909	0.03294	0.05956	24733275	1065	ID749	145013598	121869234	0.83514	Basic
750	0.14318	0.19909	0.16463	0.16072	0.1191	0.08701	0.12577	0.11942	0.12891	0.06941	0.117	0.0874	0.12488	51859055	1479	ID750	82083051	12308513	0.85956	Basic
751	0.08956	0.07271	0.04338	0.09163	0.08772	0.07301	0.08996	0.05635	0.0511	0.07334	0.02974	0.04066	0.03977	16514258	1287	ID751	85984112	122300981	0.35198	Basic
752	0.10454	0.10954	0.12461	0.12271	0.05345	0.12998	0.08545	0.12817	0.12921	0.09093	0.08358	0.16189	0.1422	59049105	1425	ID752	75549408	123183508	0.80429	Basic
753	0.76381	0.69947	0.72213	0.74446	0.77845	0.76878	0.74208	0.51653	0.6488	0.70841	0.51112	0.56248	0.62525	259641811	6616	ID753	114491211	129499696	0.87539	Basic
754	0.10711	0.12199	0.10621	0.10042	0.12554	0.16271	0.12399	0.04903	0.06042	0.15151	0.09797	0.05757	0.057	23668698	510	ID754	78054629	123742573	0.65547	Basic
755	0.07823	0.04232	0.04775	0.07303	0.06879	0.06463	0.05915	0.03245	0.03845	0.06944	0.03315	0.01972	0.02933	12177531	1450	ID755	12823021	124779529	0.42004	Basic
756	0.0898	0.07107	0.06922	0.10205	0.101	0.08613	0.06695	0.04789	0.04512	0.07643	0.05593	0.06941	0.03479	14447002	1266	ID756	66194801	123778371	0.37616	Basic
757	0.07996	0.0674	0.06263	0.07607	0.06155	0.05728	0.06826	0.04209	0.05594	0.05496	0.04009	0.03152	0.04247	17636138	1317	ID757	118372968	124364879	0.54478	Basic
758	0.12457	0.14149	0.16063	0.13195	0.15727	0.15812	0.15096	0.13271	0.13055	0.13675	0.12084	0.13437	0.13372	55528435	1798	ID758	94514109	125493256	0.9404	Basic
759	0.02527	0.0084	0.01208	0.02292	0.01126	0.00573	0.01916	0.02794	0.0335	0.00839	0.01666	0.01058	0.03622	15039315	1299	ID759	194267173	124340825	0.65117	Basic
761	0.00603	0.00425	0.00563	0.00501	0.00431	0.00935	0.00976	0.03861	0.02673	0.01047	0.02832	0.029	0.0293	12166024	999	ID761	130095838	12524086	0.38549	Basic
762	0.03814	0.02217	0.01698	0.03588	0.03653	0.03959	0.04246	0.02383	0.04874	0.03647	0.01261	0.03788	0.03491	14496405	1848	ID762	136386104	125608223	0.30446	Basic
763	0.00804	0.02368	0.00933	0.00883	0.00873	0.01734	0.03378	0.04958	0.07432	0.01595	0.02682	0.06262	0.0767	31850585	2788	ID763	14077827	125263969	0.39152	Basic
764	0.10632	0.09936	0.09412	0.12563	0.10576	0.08846	0.15132	0.14909	0.11896	0.15824	0.10324	0.11514	0.10648	44218279	3046	ID764	149642943	125204403	0.44247	Basic
765	0.06712	0.06897	0.0786	0.08221	0.04854	0.05914	0.06982	0.05788	0.04105	0.05713	0.05139	0.04181	0.05496	22824657	1834	ID765	3498186	125187414	0.50867	Basic
766	0.01062	0.01608	0.01638	0.01643	0.00952	0.01213	0.01766	0.02693	0.02701	0.01202	0.01504	0.02736	0.02071	8601921	1693	ID766	132533044	125165785	0.26991	Basic
767	0.07488	0.05579	0.05205	0.05035	0.0358	0.03659	0.04987	0.03071	0.0214	0.03152	0.03571	0.02659	0.04359	18102287	1240	ID767	21752671	125521053	0.668	Basic
768	0.08775	0.09265	0.09121	0.11106	0.08533	0.13442	0.14935	0.07723	0.08534	0.07739	0.04078	0.10366	0.07975	33117551	2040	ID768	4685363	125345754	0.62368	Basic
769	0.22119	0.13224	0.16295	0.1975	0.25122	0.19774	0.2203	0.31131	0.33495	0.20196	0.3252	0.29466	0.33016	137103153	3232	ID769	63445999	126781494	0.9554	Basic
770	0.00302	0.00631	0.00209	0.00494	0.00253	0.0069	0.02475	0.02407	0.02894	0.01008	0.00755	0.03045	0.02272	943431	655	ID770	14465362	125338792	0.3721	Basic
771	0.03746	0.01655	0.01055	0.03132	0.0274	0.03307	0.02648	0.02843	0.02304	0.0318	0.01189	0.03878	0.02462	10223789	2215	ID771	17300955	126800716	0.37532	Basic
773	0.06719	0.04263	0.04697	0.09296	0.04927	0.04426	0.05623	0.06936	0.06642	0.0519	0.05068	0.11545	0.06801	28243536	1071	ID773	58570047	125553471	0.64244	Basic
774	0.28812	0.29747	0.24811	0.24283	0.28868	0.31423	0.3067	0.22306	0.23637	0.25261	0.23304	0.21837	0.23012	95561198	2250	ID774	77967912	12584855	0.89058	Basic
775	0.07853	0.07538	0.07935	0.09434	0.10504	0.09618	0.03787	0.12178	0.10562	0.12001	0.1491	0.07159	0.12296	51058476	1131	ID775	15545521	12512889	0.86371	Basic
776	0.10251	0.08843	0.08333	0.10648	0.09128	0.09808	0.08633	0.13406	0.08939	0.1364	0.06335	0.10287	0.09717	40351292	2902	ID776	159470947	125433811	0.46688	Basic
777	0.00111	0.10122	0.06956	0.05082	0.01091	0.02837	0.00037	0.1025	0.08419	0.0134	0.11275	0.08174	0.1016	42192369	2734	ID777	7625231	126902913	0.60296	Basic
778	0.07125	0.0213	0.02301	0.06832	0.12515	0.06274	0.07702	0.02299	0.02359	0.06384	0.01928	0.03267	0.02461	10220786	1024	ID778	54960582	125350645	0.39585	Basic
779	0.14659	0.1572	0.14134	0.1246	0.07961	0.12381	0.07523	0.09402	0.07863	0.1023	0.11723	0.07569	0.09132	37922995	3076	ID779	16490916	127853629	0.53516	Basic
780	0.48852	0.51957	0.44169	0.48432	0.50219	0.54459	0.51721	0.31976	0.37891	0.45271	0.29962	0.37124	0.3263	135501216	4861	ID780	70446831	128707325	0.89912	Basic
781	0.1139	0.12554	0.10397	0.11053	0.10355	0.10153	0.03815	0.07945	0.07228	0.07955	0.10106	0.03835	0.06412	26626658	1198	ID781	82270862	12623747	0.64165	Basic
782	0.0063	0.00535	0.00301	0.01107	0.00879	0.01109	0.01553	0.01605	0.01677	0.01265	0.01871	0.01452	0.0157	6520345	1960	ID782	210224735	12712808	0.31536	Basic
783	0.18648	0.15299	0.1189	0.19563	0.18149	0.17926	0.19024	0.12048	0.13605	0.21559	0.12114	0.0835	0.11653	48390236	2621	ID783	87836929	130042936	0.7091	Basic
784	0.07108	0.02991	0.02994	0.06317	0.05167	0.05224	0.0607	0.05831	0.09158	0.0754	0.0527	0.05724	0.07408	30762405	1195	ID784	12064532	127487145	0.75063	Basic
785	0.06965	0.05755	0.04911	0.07592	0.07173	0.08059	0.06551	0.05956	0.05565	0.07426	0.0839	0.06573	0.06152	25548669	1486	ID785	47978504	127415438	0.44986	Basic
786	0.06799	0.03561	0.03988	0.07912	0.11093	0.10894	0.0729	0.11533	0.09426	0.08354	0.10797	0.09145	0.11132	46226313	1315	ID786	99771866	127606574	0.82672	Basic
787	0.01694	0.00523	0.00773	0.01447	0.01644	0.01668	0.01589	0.02268	0.01775	0.03031	0.01063	0.03307	0.01291	5360769	1198	ID787	165992553	127415955	0.17393	Basic
788	0.12222	0.05243	0.08919	0.10633	0.08469	0.11748	0.08608	0.05264	0.06834	0.14061	0.04033	0.07439	0.05474	22731106	2166	ID788	23176882	128530403	0.409	Basic
789	0.03061	0.01374	0.0227	0.01867	0.02965	0.02779	0.02726	0.09181	0.10781	0.03334	0.10362	0.11417	0.11058	45920441	1182	ID789	27830714	129387522	0.96677	Basic
790	0.00416	0.0083	0.00385	0.00604	0.00377	0.00795	0.01301	0.02047	0.03405	0.00472	0.01065	0.03826	0.02506	10406552	1179	ID790	144314019	127920328	0.25845	Basic
791	0.03877	0.03191	0.04429	0.03721	0.03109	0.037	0.03943	0.06558	0.03843	0.03223	0.05893	0.05788	0.05488	22790439	1056	ID791	155513126	127293802	0.63108	Basic
792	0.02272	0.01745	0.01448	0.01804	0.03192	0.0171	0.03543	0.02042	0.01775	0.02271	0.03184	0.01229	0.01885	7827793	648	ID792	31766612	12824717	0.36643	Basic
793	0.18791	0.14857	0.14424	0.18282	0.19974	0.1946	0.18325	0.14131	0.15135	0.16332	0.13537	0.13126	0.13495	56038556	1557	ID793	103238899	129710271	0.67163	Basic
794	0.00059	0.04855	0.06924	0.04256	0.02058	0.06941		0.06075	0.06904	0.03205	0.06183	0.05997	0.06576	2730616	1755	ID794	7442019	129177283	0.53151	Basic
795	0.06967	0.05888	0.05302	0.07252	0.05021	0.06627	0.12318	0.04282	0.034	0.07863	0.04062	0.03098	0.04457	1850741	1416	ID795	33623682	1292.08	0.51539	Basic
796	0.03597	0.02728	0.02756	0.03269	0.0499	0.02978	0.03504	0.04457	0.01715	0.04157	0.03426	0.02469	0.03647	15143153	1272	ID796	46402702	128884037	0.4274	Basic
797	0.02193	0.00853	0.0095	0.0186	0.01413	0.01474	0.01392	0.03158	0.03993	0.02321	0.0207	0.02894	0.02923	12139574	702	ID797	123230258	128848656	0.46416	Basic
798	0.07889	0.02604	0.05126	0.08458	0.07724	0.06968	0.04141	0.07638	0.06329	0.08782	0.05947	0.07132	0.06317	26234049	2721	ID798	126430991	129671648	0.33455	Basic
799	0.1695	0.13833	0.12296	0.16345	0.20091	0.18195	0.15539	0.06278	0.05934	0.17838	0.09467	0.07016	0.05918	24575927	2892	ID799	57295785	129567293	0.49691	Basic
800	0.08869	0.07665	0.06386	0.08311	0.09145	0.11198	0.08683	0.07214	0.05693	0.08872	0.09528	0.04639	0.06381	26497154	1839	ID800	94608525	129088062	0.49347	Basic
801	0.03413	0.06454	0.05495	0.0558	0.02794	0.03836	0.01914	0.04985	0.03916	0.03219	0.09243	0.03996	0.04976	20665364	1446	ID801	1469715	130431939	0.44483	Basic
802	0.01904	0.02103	0.0239	0.02195	0.02594	0.03618	0.0311	0.02473	0.02	0.03218	0.00454	0.03053	0.02148	8918201	450	ID802	96106175	129796161	0.44169	Basic
803	0.00776	0.0072	0.01567	0.00525	0.01852	0.01468	0.00842	0.02763	0.02787	0.0192	0.02385	0.03387	0.04021	16697308	1410	ID803	158366913	130161176	0.61121	Basic
804	0.06243	0.03565	0.06526	0.08176	0.04588	0.0915	0.05833	0.03364	0.03172	0.06124	0.02928	0.03383	0.02325	9656237	1128	ID804	82637698	13072712	0.34552	Basic
805	0.08983	0.07226	0.04049	0.08689	0.09769	0.08224	0.08954	0.08265	0.06919	0.08311	0.08871	0.09663	0.08301	34469537	951	ID805	89140587	131657584	0.79214	Basic
806	0.04063	0.03131	0.03851	0.04857	0.02632	0.03234	0.03248	0.0402	0.03358	0.0338	0.02639	0.03825	0.03743	1554349	1941	ID806	150969467	129989284	0.44241	Basic
808	0.08178	0.09566	0.08225	0.07453	0.06713	0.07676	0.10887	0.04586	0.04528	0.06582	0.05401	0.03878	0.04637	19255807	753	ID808	84293898	131921731	0.63609	Basic
809	0.22688	0.25931	0.21783	0.22101	0.3045	0.30655	0.29384	0.14641	0.09054	0.2834	0.16371	0.13757	0.12654	52548685	1576	ID809	98918228	131936768	0.70832	Basic
810	0.15296	0.1963	0.26646	0.1578	0.17599	0.22298	0.13285	0.11983	0.07049	0.13914	0.1886	0.10443	0.14503	60226561	3298	ID810	30164503	132225888	0.7286	Basic
811	0.00838	0.01606	0.00545	0.02846	0.00775	0.01078	0.07115	0.02695	0.02513	0.01995	0.03185	0.02848	0.01983	8234603	870	ID811	78351473	131896564	0.36347	Basic
812	0.04574	0.02223	0.03372	0.04501	0.04662	0.05123	0.0423	0.05249	0.04806	0.04812	0.04205	0.05105	0.05413	22477812	1101	ID812	141800956	132229489	0.85824	Basic
813	0.0451	0.01171	0.03029	0.06422	0.04317	0.03773	0.03478	0.03488	0.05367	0.03798	0.03733	0.05106	0.04946	20540479	985	ID813	191979331	132704409	0.87943	Basic
814	0.17236	0.1755	0.15473	0.15381	0.20107	0.2075	0.19576	0.12391	0.09912	0.16181	0.1508	0.14338	0.10352	42985817	1155	ID814	103508773	131534781	0.51779	Basic
815	0.23699	0.49073	0.52867	0.33367	0.3772	0.4558	0.23702	0.34296	0.36468	0.39929	0.4228	0.42397	0.42735	17746168	8102	ID815	12664116	136399851	0.83362	Basic
816	0.10805	0.06942	0.08291	0.09752	0.09327	0.08375	0.20521	0.08559	0.06283	0.16223	0.09073	0.09519	0.0992	41191807	3301	ID816	56616752	133731189	0.59081	Basic
817	0.66233	0.74151	0.64936	0.64401	0.73813	0.76627	0.69945	102752	106161	0.82291	102993	109624	0.95012	394548243	6817	ID817	114297485	135056871	0.93447	Basic
818	0.33447	0.32812	0.27006	0.29643	0.30302	0.30442	0.3433	0.368	0.38019	0.36878	0.36407	0.30372	0.34027	14130226	2635	ID818	1213.68	134901346	0.87812	Basic
819	0.10749	0.06272	0.05335	0.12106	0.11801	0.10906	0.1205	0.13531	0.10738	0.09986	0.0936	0.13371	0.10548	43801143	3092	ID819	78750043	134381835	0.52634	Basic
820	0.01333	0.01311	0.02627	0.03519	0.01626	0.00952	0.01252	0.00798	0.0156	0.01185	0.01346	0.01744	0.01255	5211951	1195	ID820	184188197	133784541	0.30726	Basic
821	0.04444	0.02157	0.01765	0.05155	0.03073	0.02929	0.02847	0.03218	0.06596	0.03639	0.03913	0.02729	0.11545	47941872	2515	ID821	213898659	13494322	0.66322	Basic
823	0.38918	0.50127	0.36351	0.37699	0.56841	0.57518	0.52867	0.47025	0.40578	0.56884	0.43094	0.4586	0.36943	153411508	3841	ID823	92252933	13477875	0.93921	Basic
824	0.2161	0.17446	0.16626	0.19406	0.20201	0.18154	0.19674	0.16105	0.13887	0.23551	0.19195	0.13499	0.14219	59047066	1237	ID824	127609669	134842866	0.82502	Basic
825	0.27314	0.04319	0.04244	0.19236	0.06531	0.04538	0.18125	0.13255	0.22211	0.06484	0.10081	0.05806	0.19726	81914856	4538	ID825	208907525	134928997	0.68817	Basic
826	0.07927	0.08665	0.09932	0.14595	0.03426	0.16605	0.13563	0.02509	0.00928	0.12049	0.06364	0.01094	0.03639	15111241	1644	ID826	40913917	135652362	0.50589	Basic
827	0.3087	0.26087	0.2129	0.28593	0.27521	0.21793	0.27131	0.2934	0.27063	0.28361	0.26758	0.23024	0.2524	104810655	4314	ID827	132286209	135645468	0.75587	Basic
828	0.01683	0.01503	0.01989	0.01432	0.01145	0.01401	0.01413	0.00974	0.01067	0.00914	0.0138	0.01513	0.0106	4401886	1294	ID828	161041103	133951312	0.24507	Basic
829	0.10893	0.10551	0.07419	0.10709	0.16696	0.15575	0.12516	0.0985	0.0981	0.15504	0.08239	0.07962	0.06888	28602565	1134	ID829	84358649	134138752	0.50943	Basic
830	0.04097	0.02725	0.02992	0.03735	0.03345	0.02948	0.03667	0.03619	0.03466	0.03887	0.02939	0.02697	0.02697	1119827	1737	ID830	148816553	135587191	0.30775	Basic
833	0.19964	0.07876	0.12495	0.27845	0.14525	0.04961	0.14856	0.04303	0.07331	0.11162	0.05437	0.05622	0.05229	21715225	2400	ID833	19131554	135340328	0.34611	Basic
834	0.03247	0.01837	0.02545	0.03577	0.02933	0.01631	0.01871	0.02428	0.0231	0.02507	0.01842	0.02041	0.01503	6239333	1011	ID834	15738683	135691251	0.26661	Basic
835	0.04859	0.01937	0.02593	0.04844	0.03643	0.02772	0.02829	0.02961	0.02963	0.04353	0.02124	0.03402	0.02359	9796988	1626	ID835	163392623	135734778	0.25271	Basic
836	0.14488	0.11294	0.13012	0.0688	0.04301	0.04228	0.0419	0.04107	0.02642	0.04546	0.0417	0.01317	0.03316	1377089	2832	ID836	38311968	1377194	0.26412	Basic
837	0.02832	0.01657	0.02187	0.03053	0.02201	0.01497	0.02147	0.01892	0.02029	0.02375	0.01505	0.01353	0.01336	554864	801	ID837	152415499	135656467	0.30753	Basic
839	0.01462	0.03657	0.03305	0.02911	0.04332	0.01806	0.01065	0.00918	0.01232	0.02863	0.00868	0.00898	0.00744	3091209	498	ID839	184473343	135351739	0.18656	Basic
840	0.1248	0.10447	0.15719	0.09226	0.11868	0.12333	0.10808	0.07624	0.11224	0.10555	0.06752	0.12419	0.09148	37989865	2592	ID840	20509493	136123841	0.45926	Basic
841	0.38843	0.39715	0.36218	0.38807	0.39441	0.4063	0.5032	0.59473	0.42394	0.47793	0.46999	0.48426	0.70139	291260218	5398	ID841	126561649	138306593	0.88617	Basic
842	0.15745	0.18366	0.14646	0.1184	0.17368	0.14699	0.15178	0.01599	0.02578	0.14475	0.02168	0.01297	0.01373	5703137	843	ID842	26735078	136419089	0.18572	Basic
843	0.00078	0.02023	0.03005	0.02653	0.02786	0.10334		0.00856	0.02123	0.04044	0.01448	0.0101	0.0139	5771737	861	ID843	4441609	136751367	0.30352	Basic
844	0.00018	0.0003	0.00183	0.00224	0.0004	0.00135	0.00253	0.01704	0.01258	0.00365	0.02027	0.00867	0.01797	7460781	675	ID844	67435138	138213476	0.47735	Basic
845	5e-05	0.00033	0.00031	0.0006		0.0002	0.00218	0.00258	0.00062	0.00013	0.00183	0.01348	0.00829	3440525	456	ID845	68741855	137263327	0.42769	Basic
846	0.06477	0.03022	0.00011	0.06412	0.06459	0.04408	0.03361	0.05984	0.07495	0.05799	0.07557	0.0624	0.09379	38947106	2368	ID846	218637756	137243749	0.66529	Basic
847	0.01732	0.01459	0.01079	0.02807	0.01031	0.01482	0.01871	0.05464	0.03012	0.01493	0.03358	0.09777	0.08074	33526574	1531	ID847	80948038	139269144	0.78415	Basic
848	0.06791	0.02961	0.06169	0.07132	0.09431	0.0826	0.05935	0.23007	0.27311	0.15238	0.26337	0.28676	0.15435	64096933	1443	ID848	102733188	136712619	0.77546	Basic
849	0.01245	0.00453	0.01118	0.02578	0.00463	0.01133	0.01114	0.0107	0.01202	0.00716	0.01472	0.01965	0.01194	4959034	936	ID849	55029162	137727513	0.33019	Basic
850	0.08804	0.10475	0.03882	0.08306	0.11715	0.13027	0.12766	0.11541	0.08773	0.1267	0.08344	0.12968	0.10237	42510681	1900	ID850	74817366	140084565	0.59847	Basic
851	0.01822	0.00641	0.01017	0.0195	0.02481	0.02161	0.01462	0.02031	0.01703	0.02602	0.01176	0.01903	0.01621	673196	813	ID851	171172733	137372374	0.43004	Basic
852	0.06208	0.01787	0.01026	0.02089	0.00681	0.00999	0.01714	0.01794	0.00938	0.01928	0.01222	0.01057	0.00823	3416941	1663	ID852	49208091	138765252	0.19958	Basic
853	0.05436	0.04401	0.03151	0.07837	0.05086	0.05138	0.07932	0.11505	0.13103	0.07009	0.15195	0.06221	0.1442	59881761	1344	ID853	78819256	140424325	0.97666	Basic
854	0.08708	0.04149	0.01943	0.04979	0.01148	0.02202	0.0247	0.02223	0.01198	0.02608	0.01716	0.00958	0.00913	3792667	1321	ID854	43136346	138805878	0.16305	Basic
855	0.06334	0.06906	0.10466	0.08794	0.07262	0.0697	0.10164	0.08047	0.0516	0.06984	0.06226	0.07246	0.07551	31357571	1161	ID855	71793927	140578112	0.76218	Basic
856	0.0453	0.03862	0.06145	0.04499	0.07201	0.06508	0.08037	0.05355	0.05071	0.08458	0.05083	0.08595	0.07554	31367996	2143	ID856	96769168	139695685	0.74466	Basic
857	0.25077	0.22906	0.2438	0.25293	0.28561	0.27042	0.29933	0.33892	0.54518	0.30949	0.31398	0.44689	0.46919	194834391	4798	ID857	120463089	141392243	0.90527	Basic
858	0.18765	0.18178	0.18607	0.18805	0.16654	0.15364	0.15388	0.05402	0.04209	0.17318	0.05911	0.03238	0.05722	23763075	2731	ID858	26343449	139322415	0.42497	Basic
859	0.01551	0.01921	0.0198	0.02222	0.01873	0.01509	0.03041	0.03353	0.02426	0.02005	0.01186	0.01667	0.01755	728828	1636	ID859	55049756	139682901	0.20459	Basic
860	0.01154	0.00983	0.01126	0.0206	0.01105	0.01575	0.01154	0.01397	0.01219	0.01643	0.01208	0.01591	0.01309	5435492	1294	ID860	161146328	139717603	0.34308	Basic
861	0.00024	0.01425	0.01913	0.03949	0.01916	0.0224	5e-05	0.02571	0.02306	0.03058	0.04169	0.03771	0.01964	8155573	1492	ID861	8178186	139760703	0.21866	Basic
862	0.04015	0.05127	0.07194	0.08616	0.07013	0.09663	0.11683	0.07958	0.06172	0.0855	0.06527	0.02742	0.0775	32182191	1408	ID862	69128071	140618758	0.77567	Basic
863	0.00152	0.00457	0.00604	0.03117	0.01024	0.00891	0.00689	0.07605	0.07306	0.01108	0.02373	0.0949	0.08819	36619919	2293	ID863	82653696	140714955	0.62887	Basic
864	0.01479	0.00804	0.01556	0.01263	0.01636	0.01207	0.0092	0.00584	0.00969	0.00538	0.01344	0.0173	0.00915	3801706	1984	ID864	190811514	139986835	0.20927	Basic
865	0.0684	0.03962	0.04902	0.0579	0.04751	0.0493	0.06345	0.10437	0.11893	0.05387	0.12188	0.13849	0.13066	54259333	2226	ID865	17078647	141969928	0.95333	Basic
866	0.0305	0.01914	0.02627	0.03813	0.06386	0.06081	0.06622	0.09413	0.12259	0.06729	0.08769	0.15081	0.1313	54521788	2368	ID866	106152263	140256736	0.78274	Basic
867	0.04849	0.02548	0.00867	0.03825	0.03047	0.02505	0.02409	0.0279	0.02943	0.02971	0.03071	0.02459	0.01867	7752734	2028	ID867	21428352	140966049	0.22281	Basic
868	0.03474	0.00666	0.00014	0.03552	0.02631	0.01082	0.01358	0.03576	0.04203	0.02984	0.02464	0.03956	0.05794	24061518	2088	ID868	224803922	141329419	0.66813	Basic
869	0.12747	0.10693	0.07471	0.11378	0.1259	0.11856	0.15225	0.10984	0.11791	0.14976	0.06671	0.10588	0.09335	38763316	2902	ID869	133475079	141318924	0.41859	Basic
870	0.00718	0.01042	0.00855	0.00698	0.00463	0.01076	0.01346	0.01673	0.01174	0.00901	0.00873	0.01183	0.0079	3278938	1116	ID870	144804576	141800027	0.19392	Basic
871	0.01089	0.01976	0.00902	0.01374	0.01054	0.01922	0.03477	0.02124	0.01808	0.01646	0.01459	0.0197	0.01556	6461927	1731	ID871	148225611	143193338	0.25319	Basic
872	0.02405	0.01626	0.03649	0.02439	0.03339	0.03559	0.02045	0.05759	0.04652	0.04209	0.03918	0.04769	0.04899	20343078	2259	ID872	156162058	142860279	0.5774	Basic
873	0.02854	0.0121	0.03166	0.02357	0.02618	0.03348	0.02342	0.03183	0.02459	0.0296	0.03555	0.02366	0.02392	9933852	1926	ID873	22878013	143460414	0.3752	Basic
874	0.28304	0.27127	0.23876	0.33624	0.36561	0.37	0.40321	0.23672	0.19638	0.38078	0.24078	0.20457	0.21013	87258347	5425	ID874	58088189	143834798	0.67096	Basic
875	0.03166	0.04569	0.03201	0.04943	0.05475	0.05296	0.06885	0.06566	0.06709	0.09133	0.07853	0.07828	0.07158	29722959	1224	ID875	65629104	143830127	0.74173	Basic
876	0.00663	0.00312	0.00489	0.01805	0.01567	0.00652	0.00683	0.02619	0.04918	0.01005	0.02773	0.04623	0.03829	15898579	1383	ID876	110058057	143144794	0.50646	Basic
877	0.3207	0.26345	0.29477	0.38307	0.38348	0.3154	0.28505	0.2816	0.41958	0.38075	0.2951	0.3839	0.40482	168104912	7607	ID877	181427483	150526335	0.93397	Basic
878	0.14321	0.12185	0.12929	0.15147	0.16855	0.13427	0.12731	0.12012	0.1525	0.15666	0.12909	0.15248	0.14875	61769659	2254	ID878	202958118	146290529	1	Basic
879	0.81645	0.84374	0.61566	0.84534	0.80369	0.83085	0.9489	0.8278	0.81045	0.88527	0.76082	0.80429	0.82741	343591669	12087	ID879	72121444	146861178	0.90852	Basic
880	0.00055	0.01084	0.00265	0.00479	0.00638	0.00332	0.01653	0.04946	0.04993	0.00895	0.0575	0.06125	0.07031	29198871	2347	ID880	93557949	144403451	0.64609	Basic
881	0.12683	0.09506	0.08227	0.15304	0.10878	0.09649	0.09275	0.06194	0.03481	0.09982	0.05502	0.05267	0.04084	16958161	2739	ID881	44851102	145197849	0.42105	Basic
882	0.10194	0.03038	0.05651	0.13055	0.08466	0.08731	0.04233	0.086	0.08769	0.08936	0.05172	0.08661	0.08784	3647619	2092	ID882	169303884	145928564	0.80971	Basic
883	0.00995	0.11399	0.08649	0.06974	0.01072	0.01705	0.00352	0.01951	0.02001	0.02051	0.0282	0.04092	0.0178	7390031	1381	ID883	8841106	144956746	0.24973	Basic
884	0.35559	0.39172	0.32571	0.46139	0.29399	0.33572	0.42381	0.2502	0.09527	0.32639	0.28616	0.05173	0.20413	84766252	3025	ID884	36384177	148524376	0.8191	Basic
885	0.07214	0.03812	0.0576	0.07677	0.09171	0.08063	0.04328	0.04895	0.05994	0.07846	0.05232	0.05256	0.06306	26187864	1483	ID885	193058071	14634701	0.8401	Basic
886	0.03167	0.02644	0.02242	0.03865	0.04689	0.03235	0.04432	0.05387	0.05464	0.03765	0.05552	0.06189	0.04217	17512798	1045	ID886	63906135	146168261	0.28972	Basic
887	0.02992	0.0323	0.03186	0.02229	0.0174	0.03342	0.02037	0.04026	0.0326	0.03287	0.05022	0.05904	0.04231	17571724	1866	ID887	11994302	147075434	0.4025	Basic
888	0.0658	0.04543	0.06317	0.07788	0.04668	0.0549	0.09012	0.04401	0.0427	0.03273	0.04039	0.04538	0.04255	17667274	1423	ID888	28814969	147280587	0.42507	Basic
889	0.04121	0.01407	0.02208	0.03802	0.03952	0.02925	0.02573	0.02309	0.03037	0.03866	0.0173	0.0187	0.0262	10881714	1434	ID889	207944272	147237107	0.42313	Basic
890	0.08796	0.08213	0.08557	0.04703	0.08447	0.05917	0.25249	0.09265	0.17174	0.07257	0.08732	0.25273	0.19474	80868774	4491	ID890	22124298	149036501	0.50404	Basic
891	0.09392	0.08347	0.05768	0.09577	0.06094	0.05411	0.10035	0.09095	0.08477	0.0918	0.09551	0.05812	0.09696	40262774	1263	ID891	65769726	148259807	0.66759	Basic
892	0.39733	0.48456	0.44636	0.49321	0.3709	0.35031	0.35104	0.44018	0.14749	0.3933	0.51991	0.10362	0.35452	147219815	5396	ID892	39241816	151584069	0.79154	Basic
893	0.1266	0.07891	0.11082	0.14306	0.14441	0.12733	0.1033	0.14379	0.14454	0.14165	0.12266	0.15813	0.14835	61603201	2388	ID893	157076807	149577989	0.95378	Basic
894	0.0376	0.02893	0.02154	0.05425	0.02833	0.0424	0.0423	0.04595	0.04164	0.03964	0.02925	0.04432	0.04064	16877067	1941	ID894	146766293	149677684	0.54352	Basic
895	0.21395	0.2498	0.18843	0.2177	0.22479	0.2041	0.2587	0.30809	0.28153	0.21557	0.27176	0.28798	0.31166	1294205	3424	ID895	88011856	151482083	0.96731	Basic
896	0.07667	0.02537	0.04165	0.09247	0.03018	0.04932	0.02508	0.03062	0.02427	0.04725	0.01923	0.02609	0.02601	10800984	1311	ID896	153135129	150098637	0.42684	Basic
897	0.17369	0.15026	0.05726	0.19863	0.21258	0.19906	0.13732	0.14819	0.19243	0.2044	0.14545	0.16065	0.22405	93037728	3094	ID897	210676796	150645305	1	Basic
898	0.10556	0.07592	0.02316	0.08586	0.10329	0.06054	0.07263	0.04541	0.09787	0.09475	0.06367	0.03977	0.06277	26064057	2701	ID898	218611131	152566092	0.48521	Basic
899	0.1753	0.33974	0.24105	0.16179	0.11652	0.15874	0.22394	0.17582	0.35676	0.09983	0.11464	0.48315	0.41198	171078402	6944	ID899	12080271	151746394	0.66046	Basic
900	0.06822	0.07287	0.0577	0.06761	0.07397	0.0306	0.07357	0.02911	0.01477	0.05264	0.04723	0.02811	0.02612	10846419	1248	ID900	53357496	150217424	0.37044	Basic
901	0.00817	0.00478	0.00587	0.00437	0.00761	0.00929	0.00212	0.02632	0.029	0.00528	0.03085	0.03114	0.04226	17549377	1329	ID901	127021171	150605309	0.62101	Basic
902	0.11113	0.02602	0.05813	0.14943	0.11345	0.12325	0.06337	0.09891	0.10036	0.13078	0.05838	0.0918	0.09475	39344181	2861	ID902	16886077	150890621	0.66968	Basic
903	6e-05	0.0101	0.00513	0.0156	0.07371	0.08398	0.00021	0.00729	0.01878	0.08485	0.00615	0.01737	0.01179	4897829	510	ID903	6656526	149923345	0.33483	Basic
904	0.01935	0.00907	0.01471	0.02716	0.02913	0.01756	0.00569	0.02127	0.0288	0.018	0.01786	0.02121	0.02353	9769679	1380	ID904	201027086	150583546	0.35697	Basic
905	0.03173	0.01191	0.01351	0.0336	0.03	0.02162	0.02049	0.00996	0.01516	0.02158	0.01077	0.00808	0.0098	4071156	1639	ID905	19216455	150733662	0.18976	Basic
906	0.03597	0.03902	0.04164	0.06136	0.05164	0.02953	0.04271	0.07154	0.05362	0.04866	0.07008	0.08278	0.05774	239761	1704	ID906	64921462	150991906	0.35056	Basic
907	0.46794	0.46119	0.3716	0.47403	0.46746	0.46062	0.45024	0.45765	0.43253	0.45639	0.45884	0.44909	0.44087	183075235	4702	ID907	81630576	153950056	0.98353	Basic
908	0.00112	0.00391	0.00224	0.00139	0.00302	0.00293	0.00277	0.01051	0.01074	0.00325	0.01114	0.01994	0.00921	3823565	679	ID908	99876614	151482761	0.28077	Basic
909	0.01479	0.01796	0.01364	0.01388	0.01879	0.02822	0.01707	0.01676	0.0242	0.01864	0.02682	0.02869	0.02115	8783861	2437	ID909	108236451	151687148	0.23922	Basic
910	0.15607	0.20153	0.20085	0.1882	0.23239	0.10501	0.14557	0.15962	0.07813	0.12478	0.16439	0.11937	0.11099	46088716	5542	ID910	46292987	154838225	0.42817	Basic
911	0.00654	0.00888	0.00593	0.00632	0.0054	0.00633	0.00788	0.00572	0.00857	0.00611	0.00663	0.01268	0.00865	3589981	831	ID911	102436891	151731295	0.25198	Basic
912	0.04581	0.05184	0.02404	0.0325	0.03511	0.04787	0.05818	0.11038	0.06396	0.03197	0.14817	0.11181	0.14741	61214527	2324	ID912	57635957	153288464	0.72034	Basic
913	0.04614	2e-05	0.0001	0.00035	0.03393	0.00446	0.03031	0.04694	0.04981	0.02658	0.01016	0.06316	0.04249	17646191	3152	ID913	232501556	152343748	0.37363	Basic
914	0.05526	0.06647	0.06075	0.08571	0.09466	0.05998	0.09347	0.11036	0.0615	0.09553	0.09415	0.084	0.09077	37691298	2437	ID914	31367045	15343877	0.4754	Basic
915	0.06115	0.08979	0.0777	0.07236	0.02534	0.06575	0.09141	0.0203	0.03299	0.04908	0.04578	0.02255	0.0276	11461785	2641	ID915	117269003	153523172	0.2615	Basic
916	0.0768	0.06587	0.07115	0.07697	0.06291	0.05827	0.06488	0.06583	0.05484	0.0674	0.064	0.07994	0.06785	28176683	1584	ID916	27001904	153483537	0.6421	Basic
917	0.04113	0.03663	0.03776	0.03605	0.07209	0.04099	0.04026	0.09024	0.10237	0.05816	0.10492	0.10621	0.13274	55122531	2128	ID917	126958731	153904704	0.84651	Basic
918	0.0092	0.01044	0.01199	0.02205	0.01958	0.0232	0.00657	0.01652	0.01898	0.01608	0.01511	0.01787	0.01689	701201	1759	ID918	197307494	152668798	0.28934	Basic
919	0.12855	0.2158	0.16754	0.15556	0.11608	0.1519	0.19705	0.13236	0.09875	0.1313	0.14335	0.13663	0.12955	53797353	1929	ID919	52919347	153756018	0.87641	Basic
920	0.03182	0.02871	0.02718	0.03745	0.03234	0.03395	0.02468	0.07756	0.04641	0.02515	0.07718	0.10299	0.06373	26465243	1344	ID920	64732524	153472342	0.25219	Basic
921	0.02121	0.03124	0.00926	0.00412	0.02037	0.01139	0.02801	0.03025	0.03985	0.01497	0.02642	0.08006	0.04011	16654792	1459	ID921	22900367	153333035	0.38236	Basic
922	0.03218	0.02266	0.01667	0.05218	0.04124	0.03473	0.04252	0.05542	0.04232	0.04115	0.03797	0.07105	0.03405	14137934	1204	ID922	75515389	15371162	0.27179	Basic
923	0.25049	0.24331	0.11326	0.23989	0.19494	0.18634	0.19929	0.20828	0.20512	0.17908	0.15443	0.20021	0.18724	77753109	2673	ID923	86054955	154401275	0.64805	Basic
924	0.03527	0.03458	0.01877	0.04193	0.02592	0.03161	0.01408	0.0959	0.0948	0.02819	0.09078	0.1251	0.11556	4798746	2934	ID924	97399244	154937525	0.69829	Basic
925	0.02376	0.01968	0.0178	0.02716	0.02052	0.02743	0.02554	0.00919	0.01707	0.02711	0.02091	0.01242	0.00999	414901	1050	ID925	111206001	15399342	0.21482	Basic
926	0.18314	0.1747	0.03081	0.19774	0.23844	0.24318	0.23225	0.21107	0.27691	0.26534	0.2314	0.23212	0.25384	105411206	4929	ID926	218634054	15621232	0.79968	Basic
927	0.0823	0.07775	0.06098	0.07751	0.05033	0.1003	0.063	0.17848	0.19164	0.06388	0.20005	0.19969	0.21657	89934957	3823	ID927	105655941	158629598	0.90124	Basic
928	0.02897	0.05086	0.06005	0.04216	0.01882	0.04797	0.05545	0.09117	0.14111	0.06722	0.06603	0.1039	0.14734	61184732	1491	ID928	60720947	156210906	0.72593	Basic
929	0.02359	0.02981	0.03642	0.03476	0.0161	0.01799	0.03776	0.08659	0.04619	0.03011	0.05716	0.10608	0.06747	28015769	1311	ID929	64088825	155630275	0.39377	Basic
930	0.03634	0.01927	0.02854	0.03849	0.02737	0.02307	0.02522	0.0153	0.02145	0.02707	0.01557	0.02052	0.01777	7378204	1752	ID930	176504512	156285809	0.33496	Basic
931	0.05081	0.03525	0.05193	0.05418	0.0386	0.07594	0.08632	0.01129	0.03019	0.07557	0.10635	0.01731	0.07501	31146741	855	ID931	57949981	155698189	0.70532	Basic
932	0.0432	0.06349	0.0492	0.03787	0.04504	0.03753	0.0398	0.063	0.07407	0.04036	0.05861	0.10447	0.06957	28891406	1557	ID932	9931127	156019872	0.61824	Basic
933	0.01929	0.01621	0.01577	0.03153	0.0234	0.01707	0.03143	0.02623	0.02165	0.02251	0.02675	0.04977	0.02421	10051843	1287	ID933	74912731	156327119	0.31556	Basic
934	0.0567	0.02894	0.03116	0.05788	0.04259	0.04443	0.01891	0.05488	0.06525	0.03069	0.05808	0.06332	0.06634	27549665	2305	ID934	116190292	157397044	0.60782	Basic
935	0.02529	0.02605	0.02853	0.03581	0.02907	0.03656	0.03715	0.03195	0.04651	0.04207	0.04279	0.03745	0.0468	19434287	1720	ID935	143594511	157659197	0.44495	Basic
936	0.00651	0.01351	0.01088	0.0104	0.01268	0.01137	0.007	0.0192	0.01889	0.00862	0.01821	0.01983	0.01827	7586096	1206	ID936	158558704	156690413	0.39154	Basic
937	0.12775	0.13233	0.14918	0.13487	0.13945	0.13868	0.11791	0.14077	0.18218	0.15117	0.13535	0.16816	0.18783	78000056	2191	ID937	130674547	158351513	0.99737	Basic
938	0.01897	0.00916	0.01372	0.01962	0.00491	0.00864	0.01	0.02151	0.02437	0.00619	0.01496	0.0067	0.02126	8829642	1221	ID938	168273637	157810788	0.47267	Basic
939	0.01101	0.00792	0.01033	0.00497	0.02017	0.0159	0.0061	0.01852	0.03743	0.02305	0.00818	0.02908	0.03679	15275865	669	ID939	10275458	157184681	0.62326	Basic
940	0.0624	0.04329	0.0613	0.08204	0.06261	0.02741	0.0413	0.03334	0.01491	0.04949	0.03084	0.03754	0.02328	9667248	1494	ID940	34625817	158825579	0.29191	Basic
941	0.11601	0.1201	0.11975	0.14676	0.12361	0.12852	0.16007	0.16837	0.18779	0.16092	0.16502	0.12608	0.25436	105624469	2899	ID941	13950409	159649014	0.97552	Basic
942	0.04854	0.03732	0.05133	0.0695	0.07214	0.05559	0.04821	0.07384	0.07834	0.08103	0.07714	0.07177	0.08379	3479393	2578	ID942	121570106	159449059	0.57985	Basic
943	0.04852	0.03263	0.0455	0.04668	0.04627	0.04077	0.02279	0.04625	0.02194	0.0487	0.03031	0.02749	0.02675	1110743	1351	ID943	37182835	15901095	0.26123	Basic
944	0.01661	0.02417	0.04169	0.03823	0.03569	0.02772	0.03282	0.06246	0.04407	0.0446	0.05355	0.02656	0.04748	19717125	2471	ID944	157344784	160617688	0.33406	Basic
946	0.0302	0.02988	0.03596	0.04523	0.02742	0.02864	0.10133	0.08107	0.03261	0.03741	0.05881	0.04864	0.05247	21788699	1827	ID946	4511834	160844512	0.58943	Basic
947	0.08731	0.04168	0.0707	0.07706	0.04598	0.03675	0.05428	0.05514	0.08613	0.0381	0.07447	0.05008	0.07793	32361975	2158	ID947	170016533	160572015	0.59101	Basic
948	0.01919	0.03838	0.02803	0.0431	0.05953	0.05502	0.03836	0.06468	0.03367	0.07371	0.02331	0.02167	0.02573	10682657	1386	ID948	148390409	16085468	0.24785	Basic
949	0.01344	0.01637	0.01886	0.01951	0.01674	0.01742	0.01249	0.02808	0.02246	0.01848	0.02608	0.00988	0.01984	8238889	957	ID949	160983894	16032212	0.24657	Basic
950	0.04985	0.03244	0.04166	0.05673	0.03293	0.03322	0.03116	0.045	0.04557	0.03357	0.04435	0.01401	0.02931	12173256	1123	ID950	164626033	160453391	0.24077	Basic
951	0.0392	0.04098	0.05062	0.05519	0.03365	0.01816	0.03416	0.06343	0.03949	0.03485	0.06961	0.06918	0.0535	22216512	3193	ID951	6563926	160077244	0.35096	Basic
952	0.08119	0.06546	0.06265	0.06515	0.09575	0.09172	0.09651	0.04284	0.0383	0.09335	0.05061	0.04375	0.04101	17028014	2347	ID952	98359467	160445059	0.28292	Basic
953	0.06114	0.07333	0.0567	0.05303	0.07164	0.08568	0.08608	0.02492	0.02058	0.07498	0.02698	0.02759	0.02536	10532137	708	ID953	101799676	160731376	0.358	Basic
955	0.19377	0.19472	0.19171	0.22215	0.19478	0.145	0.19654	0.06492	0.04915	0.21129	0.06329	0.03026	0.03684	15296924	2586	ID955	31640229	162844177	0.32427	Basic
956	0.00629	0.00641	0.00588	0.00894	0.00363	0.00304	0.00788	0.02373	0.00269	0.00878	0.02228	0.0144	0.02017	8373805	1062	ID956	71674719	161191584	0.38623	Basic
958	0.01617	0.0148	0.00971	0.01755	0.01666	0.00426	0.01014	0.01826	0.01162	0.01382	0.01626	0.01879	0.01561	6481039	1320	ID958	74864894	162413813	0.2711	Basic
959	0.00468	0.00484	0.00213	0.00603	0.00381	0.00061	0.00243	0.00833	0.00294	0.00239	0.01207	0.0053	0.00604	2506558	402	ID959	73731663	161619233	0.23089	Basic
960	0.11595	0.07573	0.07334	0.13875	0.04528	0.04216	0.06588	0.05786	0.04547	0.08606	0.0609	0.05153	0.04518	18763117	2673	ID960	85611964	161474174	0.4102	Basic
964	0.03754	0.02154	0.02864	0.03679	0.03267	0.02614	0.01455	0.07331	0.01377	0.03268	0.02098	0.01548	0.03854	16004996	1536	ID964	40178309	162653757	0.36704	Basic
966	0.01134	0.01948	0.01076	0.0068	0.0258	0.01972	0.01601	0.12465	0.10644	0.02336	0.12854	0.10684	0.126	52320911	2707	ID966	34722102	164640989	0.85953	Basic
967	0.02788	0.04607	0.04673	0.06308	0.09156	0.07334	0.04661	0.10657	0.05218	0.08329	0.03328	0.04463	0.06784	28171006	1794	ID967	151705534	162225517	0.41032	Basic
968	0.01777	0.01867	0.0119	0.02056	0.02454	0.01921	0.01335	0.02803	0.00853	0.01594	0.01128	0.01479	0.01093	4539261	372	ID968	36030748	16232194	0.15312	Basic
969	0.03496	0.02539	0.02286	0.03571	0.03339	0.02651	0.01869	0.03932	0.00936	0.04349	0.01053	0.0129	0.02273	9437945	732	ID969	38153735	162494758	0.414	Basic
970	0.00402	0.00744	0.00725	0.00659	0.00282	0.00145	0.00412	0.00854	0.00162	0.00395	0.0054	0.01343	0.00837	3474449	345	ID970	69640286	162372307	0.2817	Basic
971	0.06117	0.02854	0.02429	0.06177	0.04374	0.04054	0.02738	0.03824	0.03331	0.04746	0.03963	0.02646	0.03421	14204366	1830	ID971	114941377	162745749	0.27252	Basic
972	0.06997	0.03315	0.03151	0.07292	0.0464	0.04241	0.0374	0.04795	0.0337	0.04168	0.03952	0.02743	0.0351	14576075	1464	ID972	119392371	162806078	0.35352	Basic
973	0.1242	0.12607	0.14447	0.16514	0.1315	0.13663	0.11076	0.12424	0.09264	0.1263	0.10353	0.11033	0.12013	49884768	2133	ID973	129667987	162840242	0.84015	Basic
976	0.12897	0.04649	0.04545	0.13014	0.08283	0.0614	0.06556	0.08186	0.06723	0.09151	0.06972	0.04987	0.06548	27191357	2886	ID976	102179139	163085276	0.33641	Basic
977	0.04646	0.02027	0.01512	0.04716	0.01574	0.02675	0.02422	0.03918	0.02999	0.02464	0.0347	0.02949	0.02478	10289923	1497	ID977	109995395	163272801	0.21671	Basic
978	0.04466	0.07655	0.06584	0.10434	0.09742	0.09988	0.05338	0.12533	0.04876	0.12013	0.02544	0.04967	0.0719	29856072	2463	ID978	142059346	16286929	0.32237	Basic
979	0.0164	0.02898	0.02342	0.02763	0.04089	0.03876	0.022	0.05097	0.01952	0.03593	0.00956	0.00674	0.02875	11939266	546	ID979	153170963	163117145	0.3882	Basic
980	0.0223	0.02858	0.01876	0.04799	0.02851	0.03162	0.01536	0.04927	0.01863	0.03592	0.01783	0.02847	0.02427	10078332	1041	ID980	136414791	163001697	0.27408	Basic
981	0.01923	0.04235	0.0311	0.03757	0.04795	0.03513	0.02383	0.06043	0.02523	0.04026	0.01338	0.01	0.03339	13865457	663	ID981	155582771	163132004	0.47964	Basic
982	0.0917	0.00666	0.00056	0.01585	0.05406	0.02888	0.02471	0.03163	0.03022	0.04063	0.00442	0.04159	0.02616	10864877	1464	ID982	228426207	162744257	0.35379	Basic
983	0.00824	0.01101	0.00728	0.00793	0.01367	0.00297	0.00947	0.02409	0.01261	0.00891	0.0193	0.0293	0.01786	741749	1102	ID983	6867913	163465097	0.27984	Basic
984	0.45857	0.00095		7e-05	0.40426	0.05073	0.50384	0.27618	0.33979	0.51361	0.00923	0.30565	0.35472	147299474	3595	ID984	232569793	166224107	0.96826	Basic
985	0.03227	0.02143	0.03365	0.04244	0.02526	0.0131	0.01977	0.03425	0.01065	0.01685	0.02106	0.02197	0.01824	7572946	1608	ID985	51549194	163422443	0.32154	Basic
986	0.06093	0.10813	0.06188	0.06081	0.09725	0.05983	0.02577	0.11177	0.09901	0.07866	0.11486	0.07553	0.12926	53676948	3077	ID986	6776997	165018057	0.76314	Basic
987	0.02018	0.00655	0.01245	0.03403	0.02207	0.00705	0.00357	0.00866	0.03093	0.01131	0.01034	0.02058	0.03019	12538415	855	ID987	85933833	163660895	0.51434	Basic
988	0.00469	0.01015	0.00945	0.01474	0.00366	0.00564	0.01043	0.00122	0.01225	0.01069	0.00242	0.00559	0.01224	5083153	714	ID988	71629256	164246825	0.35815	Basic
989	0.02587	0.01334	0.02104	0.04138	0.00607	0.00842	0.01925	0.01265	0.00697	0.01975	0.00876	0.01072	0.01046	4344556	1110	ID989	83839643	16532461	0.26435	Basic
990	0.01298	0.0074	0.0078	0.01287	0.03342	0.00339	0.00619	0.01947	0.00746	0.0193	0.00755	0.0213	0.02444	10150723	1563	ID990	77450601	165411106	0.40725	Basic
991	0.02991	0.01571	0.02295	0.03053	0.03696	0.01849	0.02092	0.03464	0.03769	0.02928	0.02994	0.03078	0.04167	17304732	1606	ID991	181895023	164873539	0.49331	Basic
992	0.08281	0.11853	0.11061	0.10992	0.06468	0.0538	0.04842	0.03806	0.04115	0.07135	0.0549	0.04931	0.0377	15654936	3226	ID992	1881667	166643601	0.30483	Basic
993	0.00149	0.00057	0.00201	0.00219	0.00129	0.00113	0.00119	0.00472	0.00168	0.0015	0.02007	0.00119	0.01112	4619298	406	ID993	79572263	165742964	0.43217	Basic
994	0.02903	0.02395	0.03596	0.03256	0.04188	0.02282	0.01857	0.0255	0.02538	0.0236	0.01136	0.02288	0.02468	10249705	2149	ID994	137412392	165709937	0.26895	Basic
995	0.29202	0.01161	0.00053	0.1911	0.25142	0.3101	0.13131	0.08021	0.08515	0.14185	0.02284	0.05506	0.08626	35821712	2758	ID995	225710926	16674826	0.57261	Basic
996	0.01861	0.00576	0.01395	0.03091	0.01574	0.01768	0.01866	0.02949	0.02104	0.01257	0.01495	0.01472	0.02852	11841843	1213	ID996	106767522	166351499	0.58575	Basic
997	0.13892	0.07641	0.07995	0.11908	0.08895	0.08143	0.08232	0.13179	0.12413	0.09257	0.12422	0.11668	0.12951	53780598	2011	ID997	171675127	166248769	0.95219	Basic
998	0.01761	0.02408	0.03216	0.02819	0.0194	0.02749	0.01371	0.01763	0.02684	0.01973	0.02005	0.01738	0.01948	8091257	1915	ID998	190396621	167050495	0.28202	Basic
999	0.00983	0.00578	0.00566	0.01186	0.00797	0.0064	0.00638	0.0071	0.00956	0.01176	0.00986	0.00467	0.00867	3598556	802	ID999	86804477	166400454	0.30475	Basic
1001	0.02008	0.02097	0.03276	0.03966	0.04314	0.01998	0.02165	0.04656	0.03033	0.03164	0.0367	0.03024	0.0303	12584344	2284	ID1001	153643366	166525084	0.2314	Basic
1002	0.0562	0.00844	0.01661	0.03072	0.01088	0.00824	0.00877	0.02609	0.02312	0.01029	0.0353	0.01749	0.01736	7207495	1405	ID1002	165852129	166900238	0.25729	Basic
1003	0.14006	0.15111	0.14966	0.17602	0.0952	0.10722	0.10628	0.03569	0.0189	0.0796	0.0478	0.04831	0.02524	10479818	2295	ID1003	12279687	167991029	0.26902	Basic
1004	0.00535	0.00138	0.00544	0.00473	0.0148	0.00514	0.00155	0.01516	0.01748	0.00695	0.0228	0.01937	0.01995	8283905	1497	ID1004	80273629	168235238	0.30984	Basic
1005	0.02196	0.00794	0.00832	0.02568	0.01579	0.01171	0.0167	0.02118	0.01194	0.01976	0.0134	0.02111	0.0186	7722473	1647	ID1005	10088604	168518862	0.34005	Basic
1006	0.13878	0.12786	0.14466	0.16535	0.13897	0.10143	0.13596	0.09651	0.06815	0.15792	0.1175	0.10654	0.09278	38526824	5908	ID1006	67509161	172307137	0.53662	Basic
1007	0.01571	0.00411	0.00344	0.00574	0.0045	0.00387	0.00341	0.02513	0.00605	0.00504	0.01324	0.01585	0.01192	4947955	1113	ID1007	42165402	169577878	0.28029	Basic
1008	0.01121	0.00581	0.00922	0.01525	0.0134	0.00356	0.01434	0.00674	0.0073	0.00967	0.00922	0.00868	0.0051	2118271	1095	ID1008	86120386	16857024	0.24185	Basic
1009	0.01731	0.00244	0.00519	0.00566	0.03425	0.01074	0.01288	0.02586	0.02532	0.00463	0.02266	0.01745	0.02875	1194043	1083	ID1009	123024768	168928518	0.63128	Basic
1010	0.00849	0.00671	0.00818	0.00491	0.00897	0.00848	0.01262	0.01666	0.02104	0.00768	0.02638	0.01275	0.01946	8079184	1918	ID1010	166604687	169692522	0.35619	Basic
1011	0.00674	0.00337	0.00473	0.00456	0.00485	0.0106	0.00314	0.01112	0.00986	0.00067	0.01525	0.0156	0.01021	4241558	1512	ID1011	1092622	169768234	0.27252	Basic
1012	0.00977	0.00338	0.00671	0.00365	0.01753	0.00688	0.00539	0.00579	0.00702	0.00704	0.00756	0.00806	0.00588	244352	1342	ID1012	126091312	170236583	0.20982	Basic
1013	0.03668	0.02038	0.02282	0.02357	0.01854	0.0118	0.01756	0.05957	0.02405	0.01882	0.04054	0.02516	0.04012	16659631	2323	ID1013	39832705	171290954	0.38517	Basic
1014	0.01697	0.01414	0.02742	0.02276	0.02593	0.02569	0.02347	0.01817	0.01766	0.02674	0.01724	0.01696	0.01492	6194722	2176	ID1014	156583242	171842981	0.26552	Basic
1015	0.30494	0.35999	0.31942	0.25933	0.28003	0.27511	0.29738	0.23165	0.25377	0.26103	0.25349	0.25241	0.26492	110009586	3490	ID1015	10885153	17293484	0.99017	Basic
1016	0.00353	0.00402	0.00707	0.00543	0.01111	0.00329	0.00501	0.00335	0.00962	0.00888	0.0056	0.00273	0.0045	1870018	1282	ID1016	140120973	171374714	0.21679	Basic
1017	0.02306	0.03249	0.02791	0.03178	0.02643	0.02118	0.03066	0.03159	0.04056	0.02469	0.03213	0.02831	0.0261	10838088	1519	ID1017	21393593	172585333	0.28981	Basic
1018	0.02462	0.03738	0.04221	0.03426	0.02105	0.01445	0.02888	0.02164	0.03995	0.02876	0.03572	0.01755	0.01909	7926004	1593	ID1018	25527671	173680307	0.17577	Basic
1019	0.01388	0.00227	0.01115	0.01015	0.02638	0.00992	0.00821	0.00583	0.00979	0.0122	0.00815	0.00507	0.0052	2157778	1329	ID1019	127553319	173286174	0.2143	Basic
1020	0.02601	0.02187	0.01701	0.05271	0.05648	0.13654	0.02132	0.02118	0.01782	0.13813	0.0245	0.01048	0.01186	4924086	1933	ID1020	214198433	173044833	0.26041	Basic
1021	0.03343	0.03604	0.03129	0.02866	0.02929	0.02796	0.05076	0.00397	0.01495	0.0283	0.00034	0.00553	0.01009	4189487	861	ID1021	3667371	173517981	0.34678	Basic
1022	0.00699	0.01176	0.00775	0.00333	0.00974	0.00863	0.01135	0.00949	0.0111	0.00989	0.0209	0.00907	0.00693	2878642	1549	ID1022	171487139	173324847	0.20391	Basic
1023	0.00693	0.0081	0.01176	0.0142	0.00935	0.00874	0.02203	0.03079	0.02039	0.01806	0.0255	0.0278	0.02683	11139698	1614	ID1023	91827652	17424863	0.39907	Basic
1024	0.05531	0.02181	0.03811	0.06137	0.03739	0.03323	0.02776	0.02919	0.03198	0.04244	0.0299	0.02735	0.03605	14969856	1305	ID1024	121590632	174464799	0.60921	Basic
1025	0.00156	0.00322	0.00487	0.00392	0.00588	0.00272	0.00811	0.00604	0.00969	0.00292	0.00672	0.00959	0.00821	3411135	711	ID1025	157099319	173256985	0.30162	Basic
1026	0.05863	0.01935	0.00027	0.19236	0.20563	0.34057	0.01705	0.02833	0.02697	0.17828	0.0441	0.02064	0.03073	12759814	1971	ID1026	221059078	174514905	0.44013	Basic
1027	0.02417	0.01681	0.01534	0.03301	0.02417	0.03712	0.01378	0.05043	0.05009	0.01522	0.04667	0.05872	0.05686	23612624	1464	ID1027	110187841	174654907	0.6582	Basic
1028	0.07945	0.07068	0.08971	0.08171	0.06653	0.03607	0.10857	0.10315	0.12379	0.09426	0.12175	0.12537	0.12757	52974368	3361	ID1028	87108492	176321091	0.79934	Basic
1029	0.01929	0.00878	0.02204	0.01503	0.02011	0.01309	0.01541	0.06549	0.00842	0.02535	0.08263	0.00506	0.06383	26504819	1281	ID1029	55665674	176033733	0.74077	Basic
1030	0.17994	0.17601	0.18578	0.15911	0.23201	0.20808	0.19415	0.17407	0.16412	0.25941	0.18703	0.19275	0.19329	80266737	3052	ID1030	61165799	177012816	0.78217	Basic
1031	0.05953	0.05776	0.07352	0.05231	0.03859	0.0436	0.06454	0.04176	0.03736	0.05097	0.05339	0.04638	0.04807	19963311	1695	ID1031	78254862	17630653	0.52858	Basic
1032	0.01363	0.00372	0.01729	0.00416	0.03164	0.01012	0.00429	0.03288	0.03829	0.01652	0.02444	0.03058	0.03413	1417116	1401	ID1032	131629701	175887761	0.62481	Basic
1033	0.0166	0.04957	0.0484	0.04308	0.04003	0.02725	0.03755	0.01903	0.03448	0.02962	0.04793	0.03504	0.02897	12031495	2082	ID1033	17136805	175617006	0.32961	Basic
1034	0.25625	0.27283	0.23703	0.21837	0.26468	0.23864	0.22897	0.23662	0.26137	0.25129	0.26006	0.25487	0.27281	113287802	3641	ID1034	46988457	178290298	0.9842	Basic
1035	0.17972	0.21197	0.20866	0.17292	0.2206	0.13231	0.19161	0.25318	0.28438	0.19722	0.26544	0.28728	0.28055	116499406	2707	ID1035	71579296	178978115	0.94788	Basic
1036	0.03821	0.03863	0.04361	0.03436	0.04182	0.02349	0.03947	0.04386	0.03259	0.0373	0.0443	0.02639	0.04662	1936105	1845	ID1036	37899378	177478485	0.47554	Basic
1037	0.08961	0.08701	0.09117	0.0903	0.1152	0.10923	0.10284	0.10334	0.07072	0.08778	0.12494	0.08645	0.11566	48030054	1426	ID1037	81686439	179519019	0.68782	Basic
1038	0.04542	0.0302	0.04731	0.0514	0.03962	0.03472	0.03481	0.04076	0.04955	0.04399	0.0403	0.04814	0.04554	18908971	1959	ID1038	167001875	17672342	0.61711	Basic
1039	0.05285	0.04556	0.04995	0.04064	0.04002	0.05458	0.06903	0.11651	0.12065	0.05456	0.1296	0.1432	0.18454	76632078	2455	ID1039	7339963	177745842	0.93878	Basic
1040	0.33063	0.39856	0.33879	0.28482	0.36767	0.34623	0.33039	0.21647	0.23722	0.38908	0.2045	0.26264	0.24193	100463313	3097	ID1040	68277307	179018559	0.87329	Basic
1041	0.06387	0.07186	0.10416	0.08711	0.09404	0.06967	0.07464	0.06331	0.07297	0.08308	0.07746	0.0595	0.06077	25237406	3938	ID1041	25199911	177604576	0.32931	Basic
1042	0.05108	0.03015	0.0507	0.06591	0.05371	0.01503	0.04844	0.09128	0.09915	0.04106	0.10305	0.11121	0.11461	47591458	2089	ID1042	108985947	177704587	0.82541	Basic
1043	0.02512	0.02432	0.02399	0.02681	0.04666	0.03235	0.03558	0.01922	0.0263	0.0479	0.0339	0.02342	0.0171	7099332	1921	ID1043	33646139	177879256	0.1768	Basic
1044	0.04086	0.05517	0.06346	0.04711	0.0405	0.03444	0.05895	0.04585	0.04134	0.06717	0.06597	0.06115	0.04508	18719472	792	ID1044	85122144	179025968	0.36976	Basic
1045	0.0768	0.07095	0.07202	0.05875	0.114	0.08977	0.0665	0.05748	0.05677	0.11471	0.0584	0.05144	0.05541	23008579	1431	ID1045	52663018	178451702	0.51649	Basic
1046	0.07915	0.06092	0.10881	0.08087	0.07328	0.06871	0.06992	0.01628	0.02165	0.07053	0.0278	0.01858	0.02479	10294572	1555	ID1046	115549411	178486704	0.3425	Basic
1047	0.02321	0.02338	0.05488	0.03278	0.02879	0.01348	0.01548	0.02789	0.02096	0.03015	0.01083	0.01056	0.01439	5977639	1276	ID1047	19568459	178330694	0.3272	Basic
1048	0.07004	0.07572	0.07113	0.06357	0.10047	0.06972	0.05978	0.08185	0.07755	0.09837	0.08362	0.09075	0.08781	36465611	1570	ID1048	55909902	178429325	0.41923	Basic
1049	0.03647	0.01938	0.03222	0.03166	0.02001	0.01276	0.01595	0.01872	0.02813	0.01812	0.01778	0.03313	0.02266	9409018	1396	ID1049	119613907	179868954	0.2839	Basic
1050	0.16129	0.17952	0.17565	0.1715	0.15587	0.11529	0.16278	0.13192	0.13271	0.14027	0.11742	0.12589	0.12741	52908231	2377	ID1050	210057107	179381099	0.94885	Basic
1051	0.29039	0.27978	0.28287	0.2713	0.27374	0.23906	0.16093	0.13253	0.0736	0.22687	0.22532	0.06726	0.141	58553756	3841	ID1051	10870741	182275489	0.59446	Basic
1052	0.04035	0.03866	0.03898	0.03547	0.04256	0.03258	0.04156	0.04995	0.05075	0.04077	0.04668	0.04571	0.03811	15825449	612	ID1052	78358241	179080686	0.33669	Basic
1054	0.0482	0.08989	0.07655	0.04911	0.03993	0.02281	0.08546	0.05752	0.0556	0.0259	0.05842	0.07862	0.06126	25438376	2058	ID1054	102309403	182649328	0.36741	Basic
1055	0.07775	0.08907	0.08626	0.06399	0.06883	0.06478	0.0565	0.06599	0.05985	0.06627	0.05435	0.04196	0.0546	22671716	1371	ID1055	18253705	181284278	0.66157	Basic
1056	0.11663	0.10165	0.12013	0.10379	0.09259	0.06947	0.08113	0.0637	0.04025	0.07982	0.04593	0.04421	0.03914	16254356	2247	ID1056	19986832	181674788	0.25135	Basic
1057	0.01949	0.01673	0.01919	0.02108	0.01415	0.00809	0.02125	0.02216	0.02565	0.01068	0.02219	0.02487	0.02008	833957	864	ID1057	103929314	180895026	0.28197	Basic
1058	0.04439	0.02331	0.05253	0.04031	0.05705	0.02363	0.02869	0.02452	0.03846	0.04402	0.02315	0.03161	0.02589	10751301	2007	ID1058	130431536	180737989	0.23834	Basic
1059	0.07907	0.05727	0.08791	0.08568	0.05825	0.04328	0.05696	0.05207	0.06476	0.05815	0.0393	0.06783	0.03983	16538921	2208	ID1059	143037864	180458773	0.29424	Basic
1060	0.0919	0.00615		0.05899	0.029	0.00567	0.03038	0.05302	0.03921	0.01825	0.01037	0.06916	0.03354	13926357	3130	ID1060	227776078	181758892	0.20921	Basic
1061	0.02737	0.02076	0.03465	0.02987	0.02535	0.02732	0.02637	0.02762	0.03119	0.03297	0.02925	0.02986	0.02223	9231476	1512	ID1061	23309333	180266547	0.27922	Basic
1062	0.04333	0.07111	0.06179	0.03033	0.03703	0.02024	0.05834	0.04451	0.03603	0.0225	0.04165	0.04641	0.033	13703473	1111	ID1062	99697702	182506907	0.30482	Basic
1063	0.0291	0.04724	0.05975	0.03266	0.02409	0.01634	0.03952	0.05378	0.06291	0.03287	0.03238	0.0772	0.0418	17356197	2004	ID1063	149325782	181287956	0.325	Basic
1064	0.05865	0.06019	0.09768	0.07203	0.0624	0.03569	0.06416	0.06698	0.05628	0.06337	0.04179	0.05134	0.05328	22125241	2436	ID1064	17800027	181263482	0.37403	Basic
1065	0.03116	0.04211	0.06169	0.04252	0.04883	0.02072	0.03556	0.03446	0.02662	0.04725	0.02236	0.01985	0.02285	9487021	1221	ID1065	196987223	180480774	0.26714	Basic
1066	0.2707	0.107	0.00014	0.36456	0.04351	0.03605	0.11969	0.08178	0.08002	0.03217	0.1343	0.06569	0.08314	34525519	5272	ID1066	220173473	183567814	0.29105	Basic
1067	0.16531	0.00715	1e-05	0.18317	0.01524	0.00829	0.02124	0.03367	0.03453	0.01198	0.02062	0.03899	0.02558	10622773	1588	ID1067	225178744	181859416	0.23072	Basic
1069	0.03514	0.04095	0.05301	0.0462	0.03739	0.02195	0.03966	0.0222	0.02257	0.03581	0.02709	0.02029	0.01331	5528093	1350	ID1069	161623431	18072563	0.21971	Basic
1071	0.07807	0.04956	0.07028	0.07118	0.05404	0.02962	0.04935	0.05302	0.0712	0.06021	0.05684	0.05267	0.06259	2599127	1536	ID1071	115609213	181259443	0.52853	Basic
1072	0.41116	0.65149	0.56226	0.298	0.53243	0.57333	0.54579	0.5964	0.4712	0.36851	0.60475	0.35072	0.54839	227726009	8228	ID1072	81320761	181788023	0.69897	Basic
1073	0.11012	0.13185	0.13841	0.12859	0.0737	0.04966	0.15002	0.08179	0.09135	0.06724	0.08448	0.11861	0.08341	3463735	2431	ID1073	106581688	182600605	0.3715	Basic
1074	0.07607	0.13881	0.14122	0.07346	0.10638	0.08311	0.07857	0.08843	0.08409	0.10035	0.07936	0.08091	0.08472	35179535	1656	ID1074	190538254	182973099	0.87308	Basic
1075	0.05431	0.02993	0.03619	0.03268	0.04105	0.03718	0.04017	0.04501	0.02872	0.03721	0.02867	0.02511	0.03001	12460954	1806	ID1075	7193876	182840782	0.28111	Basic
1076	0.06095	0.05594	0.04234	0.1046	0.02116	0.01295	0.04774	0.01732	0.01847	0.0168	0.02442	0.02073	0.01335	554501	933	ID1076	215555139	181920485	0.1547	Basic
1077	0.16686	0.18107	0.24008	0.12591	0.15009	0.18518	0.18799	0.14641	0.15397	0.17979	0.19579	0.16372	0.16159	6710323	8927	ID1077	39337716	185598533	0.48692	Basic
1078	0.34607	0.52681	0.54777	0.30185	0.48017	0.72266	0.43431	0.22065	0.22585	0.55873	0.24849	0.19262	0.28795	119575297	4921	ID1078	60317021	18388619	0.86991	Basic
1079	0.15536	0.16933	0.20387	0.14049	0.14305	0.10269	0.18538	0.12949	0.17856	0.14067	0.15239	0.21278	0.16874	70070243	3187	ID1079	118964038	183707334	0.76673	Basic
1080	0.03655	0.04197	0.07877	0.03893	0.06465	0.02179	0.05725	0.01634	0.02976	0.04587	0.02348	0.03486	0.01824	757574	1155	ID1080	127325542	183086718	0.2043	Basic
1081	0.06885	0.05585	0.08498	0.05173	0.06301	0.04323	0.06553	0.0462	0.05978	0.07349	0.05179	0.07451	0.04881	20270913	1830	ID1081	135231329	184964193	0.30408	Basic
1082	0.04378	0.05618	0.0874	0.05799	0.04551	0.02665	0.0417	0.03385	0.02717	0.0447	0.02672	0.02665	0.0194	8056066	1059	ID1082	194786362	182869376	0.19649	Basic
1083	0.02147	0.02592	0.04341	0.01973	0.03284	0.01615	0.03722	0.01199	0.02269	0.03	0.01739	0.03167	0.01679	6973722	843	ID1083	130357727	183064678	0.16002	Basic
1085	0.24744	0.17606	0.20004	0.2024	0.14338	0.0962	0.1842	0.09999	0.09741	0.11688	0.07528	0.12201	0.07267	30178891	3622	ID1085	207243632	183232816	0.38442	Basic
1086	0.08349	0.09106	0.10055	0.07769	0.04844	0.03606	0.10581	0.04902	0.06705	0.05302	0.06875	0.10709	0.06187	25692074	1765	ID1086	113060941	183887272	0.31241	Basic
1087	0.04665	0.07926	0.11555	0.05321	0.06721	0.03891	0.07228	0.03557	0.0304	0.04712	0.03867	0.02582	0.02275	9445212	1071	ID1087	182830005	183082864	0.21194	Basic
1088	0.03282	0.04338	0.06439	0.04125	0.04314	0.0187	0.04489	0.03561	0.02315	0.03663	0.02847	0.0291	0.01662	689978	960	ID1088	177419287	183486293	0.15238	Basic
1089	0.0719	0.04207	0.0234	0.05305	0.01131	0.00841	0.04257	0.01802	0.01685	0.00772	0.01989	0.02072	0.01359	5643665	1024	ID1089	21523245	184352627	0.20889	Basic
1090	0.07258	0.0418	0.0421	0.05637	0.06111	0.05749	0.07087	0.05158	0.05473	0.06987	0.06507	0.03623	0.04717	19589816	2770	ID1090	20995882	187142116	0.41685	Basic
1091	0.0137	0.02064	0.02952	0.02085	0.01827	0.01578	0.02175	0.01657	0.02036	0.01763	0.02187	0.0185	0.00822	3413902	1641	ID1091	25316765	185799862	0.18117	Basic
1092	0.03113	0.01973	0.02974	0.03378	0.01748	0.00698	0.02453	0.01094	0.02353	0.01708	0.01104	0.01114	0.01282	5321836	484	ID1092	198915034	185093319	0.29317	Basic
1093	0.07276	0.03399	0.04601	0.05367	0.027	0.02283	0.06155	0.02575	0.03566	0.02021	0.02069	0.02407	0.02249	933928	924	ID1093	201443282	18496037	0.24352	Basic
1094	0.02069	0.05239	0.03209	0.0189	0.02245	0.01884	0.04621	0.03358	0.01644	0.01543	0.02958	0.04017	0.02732	1134527	873	ID1094	97568318	184910638	0.32658	Basic
1095	0.04967	0.08039	0.09938	0.05861	0.06282	0.03657	0.03628	0.02106	0.0223	0.04667	0.02205	0.01328	0.01185	4920237	696	ID1095	187107087	185673391	0.15542	Basic
1096	0.0289	0.0584	0.0725	0.03866	0.04543	0.02028	0.01986	0.02208	0.01914	0.03506	0.0219	0.01336	0.01187	4927279	721	ID1096	189775896	185484638	0.16247	Basic
1097	0.06821	0.04623	0.04735	0.05652	0.04099	0.03873	0.03923	0.06048	0.05088	0.0403	0.06054	0.06035	0.07041	29239092	1734	ID1097	6676659	185948494	0.72328	Basic
1098	0.04411	0.05262	0.0416	0.03205	0.02571	0.02876	0.03485	0.03734	0.00876	0.01636	0.06436	0.0367	0.03511	14580865	1057	ID1098	95087883	186219762	0.484	Basic
1099	0.11524	0.12228	0.14607	0.10129	0.09799	0.14208	0.11661	0.15014	0.16426	0.10465	0.15863	0.17506	0.15633	64916213	2961	ID1099	141584729	18818536	0.47789	Basic
1100	0.11796	0.14374	0.14632	0.14186	0.13407	0.14026	0.17142	0.15398	0.15931	0.14159	0.15656	0.18491	0.15617	64849751	2205	ID1100	104314498	186621467	0.92303	Basic
1101	0.14629	0.16234	0.20006	0.16709	0.13216	0.16413	0.17787	0.09179	0.12929	0.14446	0.11058	0.12739	0.1084	45013358	3394	ID1101	169755796	189349366	0.62663	Basic
1102	0.32959	0.32858	0.3024	0.34746	0.40969	0.33467	0.35769	0.37499	0.38698	0.38788	0.38825	0.41028	0.40951	170052432	3673	ID1102	86143618	189696352	0.98109	Basic
1103	0.13994	0.16354	0.22263	0.14165	0.2049	0.19375	0.17877	0.09839	0.05911	0.17385	0.07189	0.06807	0.05693	23639394	2362	ID1103	131729824	186643794	0.32703	Basic
1104	0.09038	0.09093	0.08154	0.10665	0.08215	0.08701	0.09528	0.02733	0.03352	0.09485	0.04108	0.04826	0.02807	11658427	1494	ID1104	11241698	186856417	0.34452	Basic
1105	0.10659	0.0928	0.11067	0.10222	0.10254	0.13766	0.11878	0.1048	0.08862	0.09215	0.10593	0.09243	0.08365	34737906	1839	ID1105	136424564	187640884	0.39372	Basic
1106	0.09165	0.16247	0.17981	0.08922	0.10252	0.14035	0.11551	0.05357	0.06714	0.11527	0.0694	0.06702	0.04057	16845594	1629	ID1106	178356644	18779245	0.26357	Basic
1107	0.22628	0.09249	0.12899	0.15563	0.05193	0.037	0.32996	0.06191	0.05966	0.05893	0.07201	0.0655	0.05389	22379367	3036	ID1107	199137057	187378723	0.27813	Basic
1108	0.02621	0.05554	0.04844	0.03492	0.02739	0.05111	0.06389	0.01779	0.01839	0.02333	0.04188	0.02814	0.02605	10817427	1020	ID1108	58777252	187569859	0.41436	Basic
1109	0.07139	0.24376	0.25747	0.1022	0.08738	0.14833	0.12869	0.02947	0.04971	0.08217	0.07403	0.04997	0.04397	18258134	2040	ID1109	189437327	187608638	0.22488	Basic
1110	0.08825	0.12667	0.14802	0.10539	0.07208	0.05798	0.08132	0.02628	0.03363	0.07512	0.03516	0.0192	0.02174	9025801	846	ID1110	195251346	187605638	0.17118	Basic
1111	0.00622	0.02601	0.0253	0.00768	0.01638	0.02539	0.02582	0.01969	0.02201	0.01468	0.01921	0.03041	0.02133	8858404	945	ID1111	61533027	18752975	0.21242	Basic
1112	0.11355	0.12874	0.17837	0.13324	0.17748	0.2602	0.13288	0.07205	0.05885	0.19228	0.0601	0.07313	0.04315	17920288	3054	ID1112	124656455	188077151	0.26349	Basic
1113	0.08741	0.08442	0.0699	0.12073	0.07682	0.04756	0.04666	0.07715	0.04331	0.05319	0.07775	0.05401	0.06895	28633954	1830	ID1113	94659985	188822369	0.58534	Basic
1114	0.12969	0.14866	0.1109	0.16523	0.14514	0.09036	0.10478	0.08947	0.0794	0.12476	0.06246	0.08544	0.06146	25521971	2277	ID1114	90954155	190737653	0.371	Basic
1115	0.08898	0.12725	0.17041	0.13375	0.06466	0.08268	0.13018	0.05965	0.05741	0.06533	0.07436	0.07449	0.08043	33400755	2845	ID1115	5532355	190193479	0.54825	Basic
1116	0.0319	0.02389	0.02807	0.02848	0.03958	0.0248	0.03137	0.12929	0.09989	0.03922	0.0763	0.12972	0.14364	59646636	2179	ID1116	82153945	19044904	0.86674	Basic
1117	0.05858	0.07679	0.13566	0.07118	0.0386	0.08153	0.05596	0.04157	0.01891	0.04279	0.04803	0.03077	0.02768	11495109	1371	ID1117	195536008	18929755	0.2854	Basic
1118	0.01936	0.0201	0.01504	0.01239	0.01844	0.01522	0.026	0.02373	0.03278	0.01595	0.02297	0.03358	0.01871	7770249	1777	ID1118	9127919	190769018	0.21228	Basic
1119	0.04142	0.02472	0.04646	0.0372	0.03845	0.02801	0.03152	0.02566	0.02323	0.03714	0.04792	0.02488	0.0234	971693	3101	ID1119	39265033	191409928	0.29076	Basic
1120	0.02412	0.0458	0.02392	0.0422	0.02446	0.0346	0.02713	0.04501	0.03567	0.02313	0.04723	0.05518	0.04598	19094955	2137	ID1120	105005038	190806821	0.46096	Basic
1121	0.01248	0.00684	0.02032	0.0143	0.01741	0.00968	0.01896	0.01654	0.03101	0.01698	0.01717	0.03016	0.01361	5653405	2038	ID1121	15510875	191907368	0.22679	Basic
1122	0.01302	0.03089	0.04203	0.02314	0.02885	0.02509	0.03793	0.01632	0.00916	0.02705	0.02654	0.03492	0.01741	7228724	1168	ID1122	614493	190957349	0.2667	Basic
1123	0.04094	0.06432	0.08637	0.04956	0.03541	0.08521	0.11613	0.06354	0.06902	0.05471	0.08567	0.09936	0.07602	3156952	1924	ID1123	160913848	191153933	0.66469	Basic
1124	0.0771	0.04774	0.07577	0.0697	0.09356	0.0789	0.07054	0.09909	0.05937	0.08799	0.10436	0.09824	0.08508	35328432	3541	ID1124	47935798	193851404	0.51281	Basic
1125	0.27504	0.31881	0.27379	0.3164	0.30534	0.28414	0.33049	0.2822	0.22772	0.29197	0.29658	0.30429	0.26901	111711023	4798	ID1125	70372876	193898239	0.88639	Basic
1126	0.00576	0.0006		0.00018	0.01032	0.00276	0.01143	0.02813	0.0082	0.00689	0.0073	0.02606	0.00782	3247744	1615	ID1126	231133525	192932584	0.22579	Basic
1127	0.0398	0.03511	0.02058	0.05055	0.03004	0.03706	0.05093	0.0184	0.0167	0.02673	0.02292	0.02089	0.02752	11427521	1269	ID1127	102873922	192996827	0.44059	Basic
1128	0.00531	0.00606	0.00705	0.00677	0.00267	0.01207	0.00902	0.02875	0.03467	0.00582	0.04402	0.045	0.03456	14351781	1548	ID1128	141965106	192883658	0.46099	Basic
1129	0.08088	0.04842	0.06367	0.09886	0.06427	0.06139	0.07156	0.06306	0.06632	0.06714	0.05871	0.06861	0.07693	31944059	1383	ID1129	122168771	193887556	0.86657	Basic
1130	0.08513	0.05329	0.07867	0.07416	0.07426	0.05263	0.07736	0.09648	0.08078	0.07922	0.09863	0.08285	0.10128	42056652	2487	ID1130	8645073	194389954	0.66374	Basic
1131	0.04901	0.0348	0.04575	0.04429	0.03444	0.02303	0.03082	0.03156	0.01992	0.03259	0.03616	0.02874	0.02944	12225924	1080	ID1131	44054094	195011937	0.5409	Basic
1132	0.08221	0.05752	0.056	0.06198	0.07746	0.07396	0.07617	0.06762	0.07358	0.08007	0.07709	0.06247	0.06004	2493275	3202	ID1132	13994148	197868411	0.43725	Basic
1133	0.17273	0.16233	0.17478	0.18765	0.15782	0.1483	0.19389	0.12711	0.14388	0.1479	0.14584	0.14064	0.14263	59227533	3334	ID1133	111780912	197257208	0.86744	Basic
1134	0.00616	0.00129	0.00397	0.00401	0.00634	0.00603	0.00694	0.01261	0.02175	0.00966	0.01257	0.01353	0.00853	3540577	1242	ID1134	1612342	19491463	0.193	Basic
1135	0.03065	0.03671	0.01166	0.04268	0.05966	0.03587	0.05371	0.07086	0.07304	0.05009	0.06733	0.06514	0.08635	35859217	2043	ID1135	103072418	195073394	0.72427	Basic
1136	0.13073	0.08015	0.12864	0.09553	0.08401	0.10835	0.03468	0.0607	0.09667	0.06798	0.0365	0.08298	0.10904	45278517	5546	ID1136	194124305	196340147	0.53289	Basic
1137	0.02412	0.01022		0.03592	0.00498	0.0048	0.0042	0.01569	0.00619	0.00482	0.01828	0.00645	0.00437	1813704	1293	ID1137	21808813	194915508	0.20009	Basic
1139	0.03534	0.04258	0.03876	0.04558	0.03536	0.03251	0.06263	0.03128	0.01869	0.04396	0.03296	0.02375	0.02523	10477813	2053	ID1139	98329288	1967898	0.2978	Basic
1140	0.02872	0.01014	0.01526	0.04339	0.02413	0.03185	0.04541	0.03651	0.03209	0.03559	0.03524	0.04382	0.04911	20395335	1914	ID1140	136741177	196111953	0.594	Basic
1141	0.00482	0.008	0.00422	0.00485	0.00251	0.0132	0.0088	0.02377	0.01917	0.00607	0.01767	0.01823	0.02178	9046346	1594	ID1141	145091906	196538967	0.41308	Basic
1143	0.01724	0.01373	0.00539	0.01703	0.01955	0.01641	0.01389	0.03539	0.01329	0.02178	0.02252	0.03371	0.02058	8544158	1891	ID1143	9177137	196778517	0.27401	Basic
1146	0.04316	0.01272	5e-05	0.05392	0.00618	0.01044	0.01734	0.09361	0.05147	0.01071	0.05285	0.03003	0.04488	18637353	3484	ID1146	224604551	198083503	0.2746	Basic
1147	0.00836	0.00044		0.00012	0.01364		0.01359	0.02256	0.06561	0.00437	0.00887	0.04544	0.02716	11278541	1837	ID1147	233899403	198116167	0.27761	Basic
1148	0.02056	0.01321	0.01552	0.0173	0.02004	0.02352	0.02189	0.01536	0.02925	0.02228	0.02064	0.01594	0.01284	5333326	2164	ID1148	29354935	198169913	0.19224	Basic
1149	0.26626	0.31816	0.29	0.25429	0.27674	0.26702	0.28805	0.06881	0.07281	0.25065	0.05198	0.02101	0.10934	45406535	3175	ID1149	4278916	199165746	0.69185	Basic
1150	0.03942	0.02369	0.01822	0.05037	0.0311	0.01512	0.02182	0.04342	0.03959	0.0335	0.03998	0.03879	0.03381	14039988	2344	ID1150	120034976	198150053	0.3495	Basic
1151	0.1926	0.03008	0.01272	0.1746	0.03789	0.01203	0.02558	0.0801	0.01076	0.03076	0.03671	0.01278	0.02654	11023012	2266	ID1151	215809299	198796236	0.26147	Basic
1152	0.1308	0.13076	0.12514	0.13233	0.1346	0.13302	0.1309	0.14828	0.12072	0.13273	0.1445	0.13437	0.14483	60144125	2140	ID1152	49760632	199666504	0.9389	Basic
1153	0.00994	0.01382	0.02158	0.01418	0.01379	0.01823	0.0131	0.03462	0.01599	0.01443	0.00856	0.00976	0.0116	4818611	1992	ID1153	37966754	199383654	0.2089	Basic
1154	0.00874	0.01417	0.02084	0.01394	0.00565	0.00658	0.02014	0.01292	0.01434	0.00418	0.01288	0.00917	0.01633	6780298	1233	ID1154	59803476	199765336	0.23791	Basic
1155	0.00535	0.01248	0.01537	0.01076	0.01652	0.01587	0.01508	0.02469	0.01762	0.01165	0.00689	0.02688	0.02094	8696419	1893	ID1155	64924656	20021071	0.20843	Basic
1156	0.08214	0.01776	0.01402	0.08248	0.0293	0.0083	0.0114	0.0182	0.00207	0.01665	0.00945	0.00747	0.00429	1780757	789	ID1156	208541504	19912272	0.16511	Basic
1157	0.00429	0.0183	0.0022	0.00883	0.00486	0.0077	0.01503	0.01966	0.01505	0.00829	0.01362	0.02154	0.01341	5569764	1104	ID1157	105614772	20003799	0.25941	Basic
1158	0.11875	0.12678	0.11699	0.16193	0.11494	0.11	0.17263	0.10595	0.07856	0.11799	0.09562	0.0828	0.09539	39611229	4537	ID1158	100703279	20173528	0.56005	Basic
1159	0.07066	0.08876	0.07251	0.05585	0.07173	0.08747	0.07079	0.09127	0.08109	0.06428	0.11544	0.07339	0.09516	39518241	3763	ID1159	26332724	202073132	0.52098	Basic
1161	0.03922	0.02852	0.02663	0.05452	0.03877	0.03145	0.03826	0.02715	0.02448	0.03706	0.02113	0.01423	0.023	9551165	1458	ID1161	171855738	202207508	0.45867	Basic
1162	0.00904	0.01426	0.01511	0.00846	0.00696	0.00928	0.02356	0.0294	0.02642	0.02011	0.01425	0.03178	0.02278	9457588	1789	ID1162	131817934	203483745	0.38589	Basic
1163	0.25695	0.23306		0.26484	0.08898	0.0148	0.12946	0.2034	0.01954	0.14669	0.19641	0.03884	0.16579	68846447	2545	ID1163	224135182	203311791	0.88255	Basic
1164	0.04809	0.03128	0.02955	0.06287	0.03963	0.03033	0.07838	0.06524	0.07883	0.06076	0.04727	0.064	0.09341	38788698	2881	ID1164	124151292	202807222	0.7252	Basic
1165	0.00781	0.01431	0.01445	0.01174	0.00362	0.00719	0.0202	0.01178	0.00691	0.00716	0.00552	0.01919	0.0074	3070938	789	ID1165	58582389	201699454	0.18298	Basic
1166	0.00589	0.01782	0.00735	0.00571	0.00965	0.01287	0.01154	0.00925	0.00309	0.00364	0.00743	0.00933	0.0117	4856701	1431	ID1166	155512283	203700795	0.26972	Basic
1167	0.02772	0.02173	0.04213	0.02284	0.03529	0.02319	0.03598	0.05096	0.01749	0.03146	0.05004	0.06147	0.03408	14151659	2500	ID1167	50290202	203310676	0.25432	Basic
1168	0.04872	0.03598	0.05274	0.05059	0.04811	0.04257	0.04035	0.05823	0.05278	0.04489	0.07317	0.05937	0.04305	17877597	3076	ID1168	11943989	205522805	0.35584	Basic
1169	0.08896	0.12047	0.09104	0.07502	0.05153	0.07774	0.09522	0.10976	0.09938	0.07933	0.09773	0.08847	0.11539	47917394	1687	ID1169	43631933	204956077	0.92388	Basic
1170	0.0081	0.00919	0.01844	0.01598	0.01994	0.01286	0.02316	0.02949	0.01821	0.01533	0.02443	0.02851	0.02931	1217172	2089	ID1170	93079927	204485865	0.36827	Basic
1171	0.09837	0.05176	0.09842	0.11303	0.10545	0.09141	0.11963	0.0521	0.05448	0.12661	0.062	0.0501	0.04426	18380055	2557	ID1171	22927477	205637465	0.35902	Basic
1172	0.00208	0.00359	0.0023	0.00292	0.00272	0.00263	0.00311	0.00637	0.00441	0.00322	0.02081	0.0052	0.01068	4434284	838	ID1172	80267834	204771161	0.33043	Basic
1173	0.00073	0.00527	0.00662	0.0011	0.00116	0.00174	0.00281	0.01334	0.01326	0.00187	0.01369	0.00331	0.01475	6123021	696	ID1173	82139311	205376672	0.35504	Basic
1174	0.0033	0.0051	0.00564	0.00739	0.00136	0.00277	0.00929	0.00995	0.00408	0.00323	0.00503	0.01603	0.00916	3802213	621	ID1174	84006588	205061535	0.29342	Basic
1175	0.01696	0.03978	0.00609	0.01756	0.0072	0.00928	0.00407	0.02589	0.02805	0.02154	0.00662	0.02793	0.01236	5133082	2164	ID1175	141627477	205938585	0.19932	Basic
1176	0.00171	0.0042	0.0017	0.00132	0.00185	0.00252	0.00144	0.00494	0.00928	0.00249	0.00327	0.00629	0.00652	2708505	702	ID1176	155875436	205057816	0.25928	Basic
1177	0.03034	0.02621	0.03028	0.0216	0.03895	0.03316	0.04945	0.0221	0.02202	0.03614	0.01866	0.01407	0.02471	10261123	2593	ID1177	4711892	208402431	0.29872	Basic
1178	0.01738	0.01713	0.02518	0.00903	0.01733	0.02008	0.01187	0.02183	0.01674	0.01519	0.02274	0.01666	0.01602	6654264	1569	ID1178	36774563	207166774	0.2768	Basic
1179	0.06172	0.06221	0.06364	0.07388	0.04647	0.02732	0.05067	0.01914	0.01698	0.04185	0.0283	0.0222	0.01475	6125621	1737	ID1179	73116314	207247771	0.20104	Basic
1180	0.01317	0.00514	0.01334	0.00103	0.01791	0.01564	0.01433	0.02009	0.01599	0.01568	0.0148	0.00997	0.0208	8637763	2400	ID1180	188380357	208059792	0.24506	Basic
1181	0.00328	0.01053	0.00839	0.00889	0.00818	0.00663	0.00589	0.01604	0.0139	0.00533	0.0224	0.00878	0.01174	4877205	1245	ID1181	80599445	208051902	0.19641	Basic
1182	0.0103	0.01128	0.00821	0.01471	0.00736	0.00834	0.01856	0.023	0.01909	0.0164	0.01612	0.02147	0.01487	6173159	1413	ID1182	84791022	207095757	0.20015	Basic
1183	0.00812	0.00357	0.00095	0.01968	0.01058	0.0068	0.01484	0.01575	0.02509	0.00883	0.01089	0.01482	0.01527	6341622	1215	ID1183	109198517	20756804	0.22968	Basic
1184	0.00053	0.00161		0.00219	0.00202	0.00319	0.00673	0.02351	0.01727	0.00293	0.00606	0.01791	0.06643	27585359	1257	ID1184	227838976	208437244	0.61853	Basic
1185	0.03328	0.02552	0.04203	0.0215	0.02681	0.047	0.02497	0.13035	0.11936	0.02191	0.16809	0.15237	0.14204	58982896	2836	ID1185	2656529	209802953	0.83383	Basic
1186	0.15691	0.12697	0.1523	0.16244	0.13676	0.11892	0.1479	0.14178	0.10315	0.14259	0.16141	0.11508	0.14049	58339417	2562	ID1186	45184751	207724029	0.79839	Basic
1187	0.01742	0.02874	0.02674	0.02166	0.01155	0.01448	0.02811	0.01906	0.01203	0.01223	0.03347	0.01798	0.01237	5136748	1599	ID1187	53447832	207574634	0.17193	Basic
1188	0.19749	0.13156	0.13592	0.23472	0.13678	0.12939	0.17658	0.11178	0.12023	0.14837	0.09219	0.10347	0.08505	35317499	3202	ID1188	112918199	209332323	0.42456	Basic
1189	0.09502	0.04069	0.03039	0.12686	0.05053	0.03341	0.0538	0.17931	0.19559	0.05379	0.16065	0.17681	0.17943	7451032	3622	ID1189	123987936	209227824	0.88906	Basic
1190	0.01116	0.00061		0.00065	0.01163	0.00118	0.02891	0.01562	0.14924	0.00641	0.00869	0.13356	0.11563	480151	2333	ID1190	232671295	208625357	0.55106	Basic
1191	0.29424	0.3939	0.41086	0.27339	0.40375	0.38894	0.39183	0.41024	0.40898	0.37456	0.3539	0.44849	0.41454	172140775	4810	ID1191	94909396	211131802	0.98357	Basic
1192	0.35063	0.31394	0.20814	0.38757	0.29411	0.25486	0.29351	0.30988	0.31795	0.28453	0.30248	0.34271	0.32873	136509648	5573	ID1192	101077669	211066168	0.84288	Basic
1193	0.03912	0.03873	0.0307	0.06004	0.03098	0.02672	0.0497	0.06145	0.05449	0.04794	0.04436	0.06264	0.05192	21559118	1728	ID1193	13161102	208263658	0.63455	Basic
1194	0.01503	0.0073	0.00844	0.02304	0.00801	0.00737	0.01075	0.01403	0.01344	0.01626	0.00837	0.05598	0.0301	12500227	642	ID1194	135855147	209034273	0.73191	Basic
1195	0.00782	0.00206	0.00388	0.00456	0.01169	0.00632	0.00818	0.00828	0.00409	0.00542	0.01038	0.00328	0.00721	2996017	1687	ID1195	179157825	208716289	0.14925	Basic
1196	0.01586	0.03184	2e-05	0.01867	0.00494	0.01232	0.01589	0.09692	0.02516	0.01324	0.09108	0.02259	0.06509	27030961	2635	ID1196	2231372	209717527	0.47511	Basic
1197	0.10367	0.10742	0.10313	0.11115	0.08218	0.07952	0.08395	0.09388	0.09697	0.0857	0.08186	0.05119	0.08722	36219103	2044	ID1197	138217871	209162745	0.82481	Basic
1198	0.01078	0.02139	0.00455	0.00709	0.00698	0.0089	0.00324	0.00856	0.00647	0.00686	0.0051	0.00753	0.00329	1367768	1341	ID1198	157378722	208596682	0.14122	Basic
1199	0.00868	0.01091	0.00782	0.00759	0.00954	0.00661	0.00305	0.00665	0.00507	0.0033	0.00995	0.00622	0.00352	1462548	1167	ID1199	159837982	208787774	0.14441	Basic
1200	0.01502	0.0041	0.00347	0.0082	0.00572	0.00522	0.00511	0.00622	0.00329	0.00188	0.00379	0.00157	0.00368	1529952	1012	ID1200	172064518	208450391	0.14806	Basic
1201	0.00959	0.00145	0.00141	0.00363	0.00321	0.00165	0.00119	0.0027	0.00151	0.00077	0.00155	0.00065	0.00257	1068534	558	ID1201	173673752	208415268	0.15012	Basic
1202	0.03871	0.04574	0.04958	0.05908	0.04885	0.02984	0.04167	0.07702	0.06089	0.03634	0.08239	0.06641	0.07513	31197557	2536	ID1202	79169085	210757643	0.48905	Basic
1203	0.03166	0.03834	0.04239	0.04376	0.05608	0.04095	0.04267	0.04649	0.03885	0.06254	0.06159	0.05267	0.04513	18742527	2187	ID1203	64381261	211292636	0.34143	Basic
1204	0.00023	0.00131		0.00371	0.00148	0.00294	0.00536	0.03815	0.0153	0.0011	0.0169	0.01069	0.04816	19999979	831	ID1204	227156554	209989046	0.41123	Basic
1205	0.0176	0.0196	0.01667	0.01575	0.04387	0.02046	0.02921	0.04091	0.02146	0.03572	0.04862	0.04305	0.03789	15732502	1777	ID1205	60270382	211761641	0.43278	Basic
1206	0.02058	0.03187	0.03508	0.03635	0.03016	0.02709	0.02902	0.03352	0.02787	0.03461	0.03034	0.02747	0.02231	92632	1399	ID1206	695188	211399838	0.24218	Basic
1207	0.02974	0.02892	0.03137	0.04494	0.06037	0.03507	0.0374	0.06928	0.07131	0.05753	0.07505	0.06945	0.07415	30790573	3343	ID1207	74380571	213254632	0.43393	Basic
1208	0.0439	0.04277	0.01316	0.03909	0.02751	0.02685	0.01357	0.02318	0.02517	0.04216	0.01388	0.01553	0.01402	582295	2077	ID1208	147392222	211780063	0.25684	Basic
1209	0.01107	0.01159	0.01433	0.01196	0.03622	0.00836	0.01728	0.01252	0.01649	0.02747	0.06092	0.01706	0.03379	14032157	906	ID1209	17410555	213550384	0.48106	Basic
1210	0.02633	0.02198	0.03666	0.02356	0.0554	0.01344	0.03194	0.08008	0.0618	0.03032	0.05423	0.08052	0.07063	2932889	1686	ID1210	15202189	215002703	0.60969	Basic
1211	0.08723	0.12068	0.13032	0.0936	0.03068	0.0896	0.07406	0.02754	0.03298	0.04644	0.06295	0.03743	0.028	11627994	1767	ID1211	20566746	214663909	0.2523	Basic
1212	0.02124	0.01739	0.01793	0.01521	0.01613	0.02245	0.03462	0.01587	0.01774	0.03286	0.01911	0.00945	0.01013	4206487	693	ID1212	81219578	213164693	0.25365	Basic
1213	0.02431	0.01785	0.01468	0.02959	0.01137	0.00763	0.01025	0.01841	0.01494	0.01032	0.01488	0.01441	0.00987	4097179	906	ID1213	83779679	213736709	0.21553	Basic
1214	0.10391	0.02721	0.00019	0.05113	0.36057	0.03251	0.36205	0.21082	0.42624	0.29957	0.16653	0.29085	0.30003	124589694	12275	ID1214	225609629	217818626	0.39814	Basic
1215	0.00504	0.0077	0.01038	0.00796	0.00836	0.00777	0.00581	0.01819	0.01408	0.00563	0.03804	0.01933	0.01917	7959933	1128	ID1215	44859307	21538303	0.29754	Basic
1216	0.01843	0.00597	0.00891	0.02669	0.01712	0.01378	0.01106	0.02561	0.02397	0.01445	0.01434	0.02271	0.0251	10423687	1548	ID1216	118963355	215210825	0.4071	Basic
1217	0.15942	0.08239	0.12905	0.05787	0.0596	0.09624	0.05389	0.10244	0.07354	0.04856	0.12622	0.11944	0.09245	38392332	3988	ID1217	42536833	216968212	0.54279	Basic
1218	0.20023	0.04777	0.02418	0.14068	0.03508	0.03427	0.05495	0.19886	0.02813	0.03903	0.09345	0.04586	0.09493	39421018	5419	ID1218	213565939	218919442	0.43992	Basic
1219	0.01781	0.04868	0.07005	0.07587	0.07806	0.03993	0.01965	0.01085	0.02136	0.05962	0.01855	0.01315	0.00819	3399585	1924	ID1219	19649362	215191498	0.14094	Basic
1220	0.0273	0.01005	1e-05	0.0202	0.0063	0.00697	0.01042	0.08681	0.01838	0.01037	0.04362	0.01629	0.03266	13564361	1474	ID1220	217967761	216301819	0.25261	Basic
1221	0.15641	0.06536	0.0812	0.04131	0.12757	0.07355	0.04616	0.06874	0.07059	0.04049	0.04241	0.02325	0.05456	22655311	2968	ID1221	7775309	218221285	0.35771	Basic
1222	0.02814	0.05529	0.05286	0.03004	0.02641	0.05356	0.02988	0.03954	0.04602	0.03759	0.0662	0.07453	0.05246	21784216	5957	ID1222	66620576	21986615	0.23942	Basic
1223	0.03579	0.02041	0.02701	0.03981	0.02816	0.01245	0.01209	0.0304	0.01896	0.01892	0.02808	0.01487	0.01668	6925354	1501	ID1223	81815874	217134527	0.27158	Basic
1224	0.02162	0.01894	0.01505	0.03449	0.01558	0.01118	0.01572	0.01491	0.02125	0.0252	0.01097	0.0142	0.01375	5709316	1714	ID1224	138402208	216835459	0.27366	Basic
1225	0.09918	0.07644	0.09819	0.04446	0.05267	0.03255	0.04524	0.03285	0.01504	0.02618	0.05588	0.02739	0.02692	11180229	2975	ID1225	57909066	218082795	0.25145	Basic
1226	0.08009	0.05072	0.05102	0.10368	0.07203	0.05968	0.07578	0.06608	0.0615	0.0647	0.05402	0.05661	0.06039	25075799	3977	ID1226	110697368	218545758	0.3816	Basic
1228	0.23499	0.17142	0.0802	0.26744	0.11652	0.03672	0.12695	0.02939	0.02193	0.09284	0.03063	0.02287	0.01152	478238	3271	ID1228	202912462	216946801	0.17919	Basic
1229	0.08828	0.03019	0.04155	0.01802	0.04526	0.02499	0.0246	0.04972	0.03194	0.02337	0.02335	0.0415	0.03296	13688461	1011	ID1229	10946554	218325824	0.40886	Basic
1230	0.02655	0.0191	0.03329	0.03054	0.02895	0.02448	0.0334	0.02898	0.02552	0.03515	0.03163	0.01908	0.02577	10702496	1999	ID1230	177051153	218639821	0.31549	Basic
1231	0.01597	0.01689	0.01628	0.00544	0.00645	0.01506	0.0049	0.01127	0.01673	0.00899	0.03819	0.01232	0.02119	8797891	1272	ID1231	72235584	218723225	0.36861	Basic
1232	0.01535	0.01146	0.01224	0.00513	0.0051	0.01125	0.00664	0.02966	0.03194	0.00827	0.01765	0.01378	0.03531	14664814	1411	ID1232	74755088	218867558	0.48345	Basic
1233	0.0144	0.01144	0.00949	0.00384	0.00673	0.00702	0.0091	0.01761	0.01901	0.00972	0.00938	0.03132	0.0163	6767227	1077	ID1233	77278457	218667232	0.29709	Basic
1234	0.1011	0.04114	0.0458	0.01371	0.05879	0.03339	0.02963	0.08742	0.05923	0.02802	0.02548	0.07962	0.06	24914018	1168	ID1234	16083573	218174665	0.46275	Basic
1235	0.18267	0.09149	0.10272	0.03445	0.05904	0.05834	0.05743	0.09441	0.06668	0.04573	0.03514	0.12802	0.06826	28346215	2128	ID1235	19600424	218211066	0.38187	Basic
1236	0.06826	0.0333	0.04841	0.01764	0.01631	0.01708	0.02432	0.02675	0.01118	0.01095	0.01218	0.03123	0.01214	5043311	927	ID1236	38707163	218686753	0.24082	Basic
1237	0.01685	0.00977	0.01152	0.02568	0.01857	0.0185	0.01265	0.01676	0.02343	0.01827	0.02093	0.0296	0.00858	3564683	2547	ID1237	122184781	219384103	0.19634	Basic
1238	0.05483	0.04342	0.05773	0.04379	0.02146	0.02233	0.05387	0.00815	0.00609	0.02659	0.0174	0.00536	0.01052	4370028	894	ID1238	61170306	219888493	0.2013	Basic
1239	0.04895	0.05583	0.04415	0.04325	0.02914	0.02355	0.02386	0.05045	0.0361	0.02511	0.05968	0.02643	0.03135	13018209	2454	ID1239	82502787	219557605	0.22074	Basic
1240	0.00907	0.01608	0.01348	0.01314	0.00386	0.00899	0.01038	0.00124	0.00138	0.00773	0.00751	0.00151	0.00407	1688862	258	ID1240	64826574	219550667	0.18091	Basic
1248	0.02005	0.01312	0.00645	0.00867	0.00654	0.00386	0.00863	0.01556	0.01596	0.00615	0.00979	0.01795	0.01172	486639	855	ID1248	8904909	219805505	0.236	Basic
1249	0.02353	0.01773	0.02124	0.00665	0.01316	0.00597	0.01343	0.00745	0.00699	0.00801	0.02009	0.00884	0.00742	3080157	810	ID1249	59093079	220361894	0.20933	Basic
1250	0.01954	0.01705	0.01271	0.011	0.00756	0.0218	0.01922	0.01928	0.01255	0.01981	0.02065	0.01959	0.01741	7229076	1185	ID1250	64280452	221292869	0.22048	Basic
1253	0.0164	0.01298	0.00703	0.00824	0.00547	0.00522	0.00686	0.00502	0.00567	0.00579	0.00057	0.00165	0.00335	1392938	573	ID1253	5082436	220429944	0.18585	Basic
1254	0.02759	0.01604	0.03062	0.02991	0.01719	0.01248	0.03935	0.01683	0.0102	0.03374	0.02934	0.00748	0.00879	3649421	1437	ID1254	180306993	221009507	0.1721	Basic
1255	0.05409	0.03719	0.02266	0.02111	0.02077	0.0229	0.03872	0.03194	0.0416	0.04696	0.02348	0.04822	0.02086	866097	1968	ID1255	16316531	220651296	0.20457	Basic
1256	0.00833	0.01215	0.00911	0.00528	0.00261	0.00615	0.01352	0.00615	0.00423	0.00872	0.02076	0.01225	0.00937	3890402	738	ID1256	61849674	221667253	0.22155	Basic
1257	0.00598	0.02232	0.00882	0.01366	0.0117	0.01863	0.01361	0.01443	0.01112	0.00575	0.015	0.01689	0.0077	3198688	1869	ID1257	104015302	223363293	0.20173	Basic
1259	0.00709	0.02918	0.01714	0.00723	0.01002	0.01076	0.01538	0.02447	0.01863	0.01083	0.02303	0.02588	0.01296	5381004	2275	ID1259	89552116	224694979	0.20129	Basic
1260	0.01344	0.00213		0.00952	0.01093	0.00349	0.00493	0.0218	0.00581	0.01189	0.01842	0.02355	0.02603	1080873	1326	ID1260	226251958	22611233	0.42565	Basic
1261	0.00261	0.00023		0.00089	0.00783	0.00142	0.00475	0.02569	0.02663	0.00347	0.00415	0.02897	0.02201	9140432	1257	ID1261	229253877	225794301	0.3682	Basic
1262	0.02821	0.00515		0.01913	0.0125	0.02565	0.02469	0.01546	0.03492	0.01224	0.03404	0.02218	0.03258	13529621	2371	ID1262	219846859	22820471	0.28431	Basic
1263	0.07476	0.07634	0.07848	0.09004	0.0596	0.04209	0.08107	0.06004	0.03866	0.06619	0.09617	0.07347	0.0475	19726413	5048	ID1263	61794359	228909256	0.26556	Basic
1264	0.00674	0.02012	0.00701	0.01106	0.00677	0.02516	0.01103	0.02263	0.02493	0.01503	0.03304	0.02996	0.02724	11311426	2619	ID1264	71946207	227178019	0.31313	Basic
1265	0.01997	0.00243	0.00874	0.00871	0.01017	0.01595	0.01599	0.01091	0.03579	0.01298	0.02349	0.02579	0.02522	10474284	2071	ID1265	21543633	228225635	0.24318	Basic
1266	0.01408	0.02053	0.01313	0.01237	0.01677	0.01676	0.01462	0.01265	0.00901	0.01039	0.01477	0.01448	0.00759	315355	1653	ID1266	116526256	227232875	0.20084	Basic
1267	0.06548	0.02197	0.01977	0.0226	0.00664	0.01208	0.014	0.05865	0.01739	0.01071	0.02721	0.02564	0.02545	10568804	2812	ID1267	205817106	22835052	0.26065	Basic
1268	0.01166	0.04097	0.01196	0.00838	0.02759	0.01432	0.04273	0.05393	0.05369	0.02816	0.06025	0.04472	0.05359	22252744	3696	ID1268	84279966	228251804	0.45258	Basic
1269	0.00712	0.00384	0.00884	0.00199	0.00508	0.01039	0.01083	0.01371	0.01457	0.00643	0.02063	0.01735	0.01167	4847181	1444	ID1269	211583625	228565388	0.18339	Basic
1270	0.0354	0.03158	0.04829	0.05887	0.01917	0.01472	0.03496	0.02535	0.0311	0.02744	0.02076	0.01841	0.01642	6817691	3043	ID1270	3117365	232200724	0.18834	Basic
1271	0.04522	0.04415	0.05462	0.06674	0.0446	0.03882	0.04764	0.0705	0.07233	0.05702	0.06181	0.07366	0.07191	29859689	2065	ID1271	138169703	231030051	0.77778	Basic
1272	0.0833	0.05643	0.06265	0.08324	0.05897	0.02474	0.06801	0.04382	0.03319	0.03844	0.03564	0.01525	0.01879	7804721	2869	ID1272	178224004	229715215	0.16041	Basic
1273	0.00797	0.0056	0.00971	0.00566	0.0069	0.006	0.00346	0.0047	0.00666	0.006	0.01276	0.00238	0.0026	1079367	1050	ID1273	33446307	229194149	0.15397	Basic
1274	0.00965	0.00016		7e-05	0.01021		0.01725	0.01742	0.02996	0.00562	0.00702	0.04575	0.01048	4350039	1938	ID1274	233102945	229991699	0.14501	Basic
1276	0.06433	0.05236	0.05944	0.07453	0.06713	0.05691	0.05961	0.07241	0.07017	0.05707	0.08333	0.04169	0.06136	25478686	2401	ID1276	169995029	2304286	0.48119	Basic
1277	0.01745	0.00632	0.00926	0.01655	0.01187	0.01317	0.0156	0.01492	0.01762	0.00854	0.0131	0.00793	0.00789	3275207	1323	ID1277	18307866	229929846	0.16401	Basic
1278	0.00974	0.00334	0.00546	0.00933	0.0073	0.00826	0.00971	0.00557	0.01015	0.0048	0.00972	0.00435	0.00562	2332354	898	ID1278	185218454	230281574	0.1729	Basic
1279	0.02942	0.00288		0.03225	0.02121	0.00545	0.00887	0.00642	0.00735	0.01353	0.015	0.00469	0.01751	7269137	996	ID1279	221794098	23024633	0.37662	Basic
1280	0.00386	0.00551		0.01398	0.00601	0.00579	0.00408	0.0308	0.02227	0.00402	0.03828	0.03939	0.02962	12300526	1216	ID1280	223894186	229641112	0.42234	Basic
1283	0.00413	0.00012		9e-05	0.00419	0.00323	0.00324	0.01993	0.01466	0.00355	0.00469	0.0199	0.00988	4102628	1528	ID1283	230128427	231133089	0.16772	Basic
1284	0.0065	0.04426	0.00763	0.01162	0.00843	0.0106	0.00379	0.01004	0.00506	0.01116	0.0089	0.00542	0.00615	2555279	1104	ID1284	143513643	231267465	0.24049	Basic
1285	0.00321	0.03879	0.00275	0.00473	0.00412	0.00446	0.00178	0.0062	0.00268	0.00269	0.00371	0.0019	0.00305	1264471	682	ID1285	14469736	229433644	0.1581	Basic
1286	0.02841	0.04527	0.02041	0.02555	0.04159	0.04129	0.02866	0.0373	0.02588	0.03696	0.02446	0.02267	0.01739	7221083	3046	ID1286	153663455	230317188	0.17603	Basic
1287	0.03385	0.02752	0.03063	0.02945	0.02967	0.02037	0.01854	0.01387	0.01664	0.03378	0.02233	0.02275	0.01975	8200282	1774	ID1287	165036157	23048795	0.24274	Basic
1288	0.01824	0.01339	0.01126	0.02017	0.01554	0.01268	0.01177	0.00791	0.0159	0.00571	0.01211	0.00551	0.00894	3713931	1323	ID1288	187249458	230142315	0.1645	Basic
1289	0.06457	0.08424	0.06908	0.1141	0.05458	0.03153	0.02472	0.02056	0.03	0.03063	0.02692	0.01532	0.02304	9566195	2290	ID1289	192405261	231480735	0.26224	Basic
1290	0.00095	0.00076		0.00021	0.00355	0.00511	0.00765	0.02067	0.01075	0.00319	0.01275	0.01798	0.00828	343843	1026	ID1290	228083902	231238602	0.16839	Basic
1291	0.09002	0.06243	0.02201	0.09708	0.02965	0.02221	0.02299	0.02438	0.03059	0.03171	0.02679	0.03147	0.03317	13772811	2248	ID1291	196160079	232335318	0.38197	Basic
1292	0.00844	0.01149	0.01612	0.01172	0.0115	0.01296	0.00879	0.01038	0.04057	0.00724	0.01776	0.01233	0.01418	5886413	2601	ID1292	44496573	232757145	0.17768	Basic
1293	0.00672	0.00745	0.01888	0.00674	0.01025	0.00747	0.01213	0.00706	0.01437	0.0078	0.01878	0.00208	0.00631	262038	1257	ID1293	33518838	233398682	0.14807	Basic
1294	0.04264	0.04806	0.02311	0.05836	0.04649	0.04106	0.04328	0.03325	0.03408	0.04233	0.03326	0.00656	0.04106	17051742	1557	ID1294	157044274	234358449	0.52742	Basic
1297	0.0115	0.02367	0.02007	0.00946	0.00977	0.01573	0.00578	0.01041	0.01804	0.01045	0.01252	0.01091	0.01323	5494792	1968	ID1297	202782298	234568916	0.23433	Basic
1298	0.01279	0.02365	0.03536	0.01989	0.01628	0.02388	0.03592	0.02475	0.02819	0.00985	0.03689	0.02542	0.03303	13714946	2875	ID1298	170316711	236023062	0.31755	Basic
1301	0.00689	0.0051	0.01012	0.00897	0.00725	0.00791	0.00445	0.00796	0.01906	0.00757	0.01025	0.00411	0.00482	2001683	1510	ID1301	3140153	236372741	0.15811	Basic
1302	0.00322	0.0041	0.00825	0.00404	0.00388	0.00424	0.00312	0.00244	0.01193	0.00235	0.00473	0.00318	0.00363	1507817	789	ID1302	44318791	236876844	0.20082	Basic
1303	0.00679	0.00769	0.00862	0.00597	0.00552	0.00763	0.00746	0.00542	0.02735	0.0045	0.00807	0.00573	0.00896	3722261	1561	ID1303	46662719	238279085	0.18258	Basic
1305	0.00206	0.00138	0.00356	0.00144	0.001	0.00246	0.0007	0.00085	0.00742	0.00071	0.0024	0.00104	0.00328	1360029	429	ID1305	45194121	238667475	0.16141	Basic
1306	0.00445	0.00445	0.00952	0.00729	0.00482	0.00802	0.00559	0.00305	0.01377	0.0092	0.00753	0.00357	0.00286	1186651	1242	ID1306	28114239	239251838	0.16313	Basic
1307	0.20852	0.22994	0.24914	0.20862	0.23298	0.19729	0.25757	0.21903	0.24128	0.19406	0.23135	0.27499	0.23026	95616103	4027	ID1307	97791906	244125127	0.953	Basic
1308	0.00995	0.01674	0.01712	0.01694	0.0212	0.01845	0.01058	0.05964	0.05468	0.01319	0.04746	0.05084	0.07221	29987102	2934	ID1308	158534851	2403.11	0.51411	Basic
1309	0.00987	0.00957	0.01921	0.01059	0.01777	0.01784	0.01592	0.02533	0.03888	0.01464	0.03526	0.02822	0.02699	11207343	1897	ID1309	43344338	241633438	0.38264	Basic
1310	0.01763	0.01449	0.02508	0.02224	0.02271	0.01529	0.03978	0.03748	0.03186	0.02236	0.03939	0.04035	0.04067	16888443	1905	ID1310	78894029	241173381	0.47796	Basic
1311	0.0421	0.0001		1e-05	0.30101	0.00027	0.27694	0.1431	0.35143	0.19185	0.00941	0.2234	0.26789	111245132	3393	ID1311	232802187	244721571	0.76527	Basic
1312	0.09616	0.05297	3e-05	0.01358	0.09071	0.03546	0.11139	0.41409	0.2371	0.06309	0.21789	0.06412	0.32849	13640874	5540	ID1312	227455616	244695272	0.68108	Basic
1313	0.58174	0.46389	0.39189	0.59411	0.50144	0.17315	0.72218	0.45373	0.17812	0.46099	0.13906	0.14183	0.31455	130621616	11696	ID1313	216568688	248609501	0.73028	Basic
1314	0.0033	0.00282	0.00216	0.00473	0.0027	0.00482	0.00418	0.00532	0.00723	0.00332	0.0069	0.05553	0.0327	13578013	1123	ID1314	68695074	242893573	0.50774	Basic
1315	0.02622	0.03718	0.04509	0.03696	0.06497	0.07007	0.13668	0.18073	0.16163	0.06764	0.20138	0.15065	0.18286	75935529	5331	ID1315	67287894	244449124	0.55965	Basic
1316	0.00682	0.00826	0.01259	0.00765	0.00819	0.01403	0.00826	0.0041	0.01396	0.01961	0.00731	0.0052	0.0044	1828008	1243	ID1316	27723954	243408665	0.1807	Basic
1318	0.09444	0.08917	0.11601	0.14193	0.11266	0.0818	0.05175	0.06431	0.05491	0.07561	0.04313	0.01648	0.0483	20057975	1800	ID1318	202589962	245127909	0.45124	Basic
1319	0.01849	0.02293	0.02795	0.04024	0.0147	0.02145	0.0099	0.03074	0.03195	0.01483	0.01911	0.02967	0.02235	9281811	1957	ID1319	159284953	243192311	0.24302	Basic
1320	0.03105	0.02603	0.02886	0.03588	0.03654	0.09822	0.01146	0.01982	0.01916	0.09492	0.01549	0.00504	0.01228	5101424	2248	ID1320	193229651	244690337	0.19219	Basic
1321	0.00545	0.00614	0.0121	0.00728	0.00685	0.00814	0.01357	0.02536	0.01391	0.00467	0.05131	0.00767	0.02988	12407082	1000	ID1321	8253344	244172932	0.54434	Basic
1322	0.01097	0.00948	0.01997	0.02075	0.01166	0.01458	0.032	0.07191	0.05789	0.01183	0.04754	0.06384	0.0676	28071975	2220	ID1322	8939836	245801194	0.59409	Basic
1323	0.00685	0.00883	0.02222	0.01103	0.0208	0.01277	0.04894	0.05162	0.06807	0.01501	0.03617	0.0943	0.03976	16509516	2205	ID1323	84713624	245612554	0.2766	Basic
1324	0.05234	0.17392	0.11195	0.07367	0.02636	0.02481	0.05446	0.02983	0.02629	0.04069	0.02032	0.01304	0.02033	8440227	2275	ID1324	146785979	245026104	0.21534	Basic
1325	0.05062	0.05531	0.06943	0.06751	0.02869	0.02825	0.03288	0.02928	0.02349	0.02847	0.01589	0.02043	0.01377	5716388	2512	ID1325	150189685	243853072	0.16975	Basic
1326	0.0045	0.00999	0.01516	0.00625	0.01051	0.0146	0.00722	0.00588	0.01135	0.01876	0.00918	0.00822	0.00465	1929532	1047	ID1326	31120056	244677204	0.17312	Basic
1327	0.01699	0.01287	0.02396	0.02211	0.03952	0.04131	0.03396	0.03166	0.07803	0.03478	0.0687	0.03882	0.0441	18311724	3022	ID1327	47311032	244809956	0.22428	Basic
1328	0.00912	0.01046	0.02174	0.01008	0.02325	0.01919	0.05033	0.0514	0.06295	0.01851	0.04209	0.07757	0.04351	18068824	1938	ID1328	76182586	245261295	0.30361	Basic
1329	0.00841	0.00722	0.01829	0.00931	0.01766	0.01181	0.04283	0.04308	0.05946	0.0146	0.03941	0.07542	0.04623	19199251	2644	ID1329	80493145	245348178	0.26747	Basic
1330	0.01631	0.03489	0.02694	0.01279	0.02026	0.01489	0.05119	0.02462	0.02924	0.0158	0.02504	0.04018	0.02185	9072946	2073	ID1330	104614102	246079817	0.22395	Basic
1331	0.07239	0.03194	0.04899	0.07203	0.05484	0.05297	0.05303	0.02393	0.01359	0.03692	0.01634	0.04501	0.02295	9528527	1048	ID1331	205227464	244916708	0.31864	Basic
1332	0.09723	0.03439		0.03266	0.00481	0.00474	0.09478	0.10079	0.03589	0.00443	0.06717	0.01885	0.04543	18865632	804	ID1332	220631521	24524064	0.398	Basic
1333	0.03538	0.04454	0.09144	0.03054	0.03823	0.03238	0.06966	0.05672	0.06677	0.03403	0.05594	0.04882	0.05699	2366397	2328	ID1333	12454506	245635099	0.5587	Basic
1334	0.02919	0.06883	0.08842	0.03217	0.05048	0.03438	0.06794	0.07487	0.07677	0.0501	0.09671	0.05512	0.06673	27712084	5278	ID1334	138580175	24813106	0.31593	Basic
1335	0.01003	0.02201	0.02798	0.0098	0.01491	0.01261	0.05095	0.02137	0.02465	0.01341	0.02293	0.02923	0.01444	5997839	1338	ID1335	107810338	246069316	0.17599	Basic
1336	0.03406	0.05235	0.08491	0.0338	0.03826	0.05331	0.10335	0.06543	0.06458	0.04051	0.06553	0.06857	0.03342	13877887	3303	ID1336	113900291	246177335	0.1637	Basic
1337	0.0463	0.11472	0.08924	0.08089	0.12181	0.12049	0.02202	0.03171	0.02057	0.14669	0.01637	0.0106	0.01191	4946397	2014	ID1337	196901133	24561062	0.14226	Basic
1338	0.0367	0.03404	0.05789	0.04335	0.02719	0.02133	0.05648	0.00733	0.00724	0.03585	0.01306	0.00909	0.00703	2918094	870	ID1338	128718084	24639494	0.1647	Basic
1339	0.01275	0.04169	0.06794	0.01922	0.02478	0.01825	0.04339	0.01723	0.01877	0.02051	0.03081	0.01473	0.01483	6156901	2226	ID1339	132095199	246481056	0.1559	Basic
1340	0.04182	0.0567	0.04504	0.03317	0.02661	0.02446	0.05709	0.02824	0.03064	0.02925	0.02871	0.04479	0.01696	7040812	948	ID1340	101477072	245914158	0.15638	Basic
1341	0.02643	0.04175	0.05667	0.03572	0.03766	0.03133	0.05437	0.01238	0.0161	0.03704	0.0129	0.01062	0.00899	373182	1209	ID1341	142772485	246804819	0.1507	Basic
1342	0.16478	0.2166	0.16908	0.15198	0.24322	0.12068	0.08263	0.06974	0.0256	0.21072	0.04226	0.05179	0.04385	18207521	2257	ID1342	203890718	247757534	0.3141	Basic
1343	0.01614	0.01217	0.01564	0.01333	0.01176	0.00797	0.01568	0.01349	0.01438	0.01105	0.02019	0.01352	0.00971	4030568	1183	ID1343	126835891	248111778	0.20198	Basic
1344	0.06689	0.13381		0.03278	0.01002	0.00544	0.03546	0.05267	0.01858	0.00693	0.12378	0.09619	0.10111	41985391	999	ID1344	220289786	248318033	0.77512	Basic
1345	0.00851	0.0076	0.01094	0.01203	0.01058	0.00896	0.00743	0.00696	0.00743	0.01124	0.00649	0.0049	0.00439	1822588	739	ID1345	21940091	249277598	0.20187	Basic
1346	0.77726	0.89371	0.73187	0.78016	0.75135	0.77899	0.83029	0.77294	0.72025	0.77687	0.81417	0.69238	0.8348	346657783	11297	ID1346	61475304	254360852	0.99987	Basic
1347	0.07316	0.06222	0.05674	0.07645	0.04335	0.04409	0.05931	0.04271	0.03168	0.043	0.03603	0.19568	0.09168	38072497	1138	ID1347	63068965	250972991	0.59597	Basic
1348	0.02574	0.04598	0.02051	0.02215	0.04656	0.03153	0.01426	0.05183	0.01049	0.09294	0.01225	0.01893	0.01977	8208713	2031	ID1348	200759282	250399908	0.24566	Basic
1349	0.02906	0.01078	0.01139	0.03089	0.03705	0.02673	0.03936	0.05711	0.07098	0.02949	0.05857	0.0669	0.04414	18328295	3499	ID1349	85586628	251705899	0.30679	Basic
1350	0.09442	0.06423	0.11032	0.11447	0.03531	0.03728	0.08949	0.11441	0.08289	0.0451	0.11031	0.07067	0.09862	40954191	4363	ID1350	7849997	252546258	0.39532	Basic
1351	0.05911	0.04808	0.06521	0.06845	0.0673	0.0441	0.0457	0.02694	0.02659	0.06771	0.02661	0.03243	0.01786	7418268	2637	ID1351	21996422	251118056	0.2071	Basic
1352	0.06136	0.06393	0.10771	0.08555	0.09167	0.07133	0.04769	0.07186	0.07016	0.09864	0.09353	0.08159	0.05408	22457867	4400	ID1352	26986673	25296904	0.2164	Basic
1353	0.04562	0.02641	0.04112	0.04703	0.04491	0.05899	0.05506	0.09796	0.07625	0.0269	0.06568	0.06509	0.07163	29745126	2658	ID1353	18576566	253177654	0.62461	Basic
1354	0.02941	0.01547	0.03355	0.02809	0.02493	0.01556	0.01865	0.028	0.04578	0.01615	0.02944	0.02754	0.02179	904674	2268	ID1354	49729162	253007794	0.22682	Basic
1356	0.01056	0.01285	0.0227	0.0152	0.026	0.01517	0.0094	0.02334	0.02823	0.01449	0.03694	0.02235	0.01272	5280876	1362	ID1356	34444944	252649566	0.15386	Basic
1357	0.02219	0.02591	0.01986	0.02282	0.02363	0.00682	0.02018	0.03897	0.01688	0.01531	0.01861	0.01414	0.01996	8287178	1857	ID1357	193940789	253904459	0.31114	Basic
1358	0.03233	0.02313	0.02492	0.02754	0.01652	0.01996	0.03552	0.0353	0.03296	0.028	0.03514	0.03445	0.03342	13878036	1740	ID1358	112714636	254655356	0.47423	Basic
1359	0.44223	0.55223	0.55373	0.4446	0.56456	0.43571	0.4934	0.48751	0.39323	0.38535	0.55092	0.51641	0.46651	193724453	6152	ID1359	93985163	262073291	0.91078	Basic
1360	0.11594	0.09116	0.13778	0.1158	0.12336	0.08421	0.12525	0.13045	0.13122	0.10766	0.12472	0.08104	0.11881	49336391	4243	ID1360	56739848	255711883	0.47164	Basic
1361	0.03595	0.032	0.03592	0.03798	0.0249	0.02451	0.03538	0.0464	0.04187	0.02063	0.04176	0.04791	0.02883	1197173	3896	ID1361	104478041	255823566	0.22718	Basic
1367	0.02802	0.01572	0.01247	0.02672	0.02035	0.01055	0.01655	0.04245	0.04433	0.01295	0.05277	0.0574	0.03152	13088357	2227	ID1367	82933639	25672231	0.30455	Basic
1369	0.01822	0.03443	0.03357	0.03424	0.01964	0.04587	0.03197	0.05073	0.03941	0.02574	0.02859	0.0417	0.04508	18718279	2863	ID1369	157648044	257814028	0.4348	Basic
1373	0.00963	0.00613	0.01134	0.01107	0.00687	0.00663	0.00683	0.00618	0.00536	0.01403	0.01263	0.00839	0.00509	2114568	1062	ID1373	20218223	258778931	0.16403	Basic
1374	0.0139	0.0099	0.01047	0.01258	0.00349	0.01123	0.01306	0.0214	0.01537	0.01072	0.01311	0.01671	0.01325	5500143	1123	ID1374	112824674	257372932	0.21939	Basic
1375	0.02427	0.01278	0.02635	0.02771	0.01719	0.01245	0.01405	0.00595	0.00494	0.02465	0.01557	0.00994	0.009	3736272	1471	ID1375	22403438	25830638	0.16557	Basic
1376	0.01743	0.01688	0.01395	0.03077	0.02069	0.02192	0.01982	0.07248	0.0497	0.04028	0.09713	0.04269	0.06175	25643272	2865	ID1376	32628395	259158903	0.41129	Basic
1377	0.005	0.00729	0.00518	0.00298	0.00514	0.00443	0.00425	0.0059	0.00544	0.00612	0.01315	0.00482	0.00494	2050233	636	ID1377	114567284	25747317	0.18074	Basic
1382	0.05733	0.03606	0.05448	0.0746	0.04777	0.0358	0.03561	0.01148	0.01834	0.06087	0.029	0.01941	0.01462	606958	2043	ID1382	27564184	258769232	0.16403	Basic
1383	0.01454	0.00728	0.01752	0.0178	0.02413	0.01688	0.00774	0.02689	0.04932	0.02068	0.02368	0.01105	0.01968	8173246	1596	ID1383	48893943	259504823	0.19773	Basic
1384	0.01146	0.00653	0.01322	0.0214	0.02451	0.00971	0.01166	0.01826	0.01661	0.02449	0.02816	0.0052	0.01244	5164131	1395	ID1384	4073921	259305675	0.20036	Basic
1385	0.00868	0.00541	0.0111	0.01175	0.0209	0.01017	0.00772	0.02342	0.03318	0.0148	0.01637	0.01254	0.01608	6677159	1326	ID1385	52153713	259597573	0.21153	Basic
1386	0.26929	0.23209	0.19743	0.28327	0.38617	0.245	0.2331	0.45535	0.39898	0.15973	0.49066	0.48273	0.44106	183154565	4828	ID1386	82847719	262658901	0.94465	Basic
1387	0.03395	0.01751	0.01529	0.01207	0.00807	0.01488	0.02254	0.0133	0.01626	0.01686	0.00761	0.00975	0.01015	4213983	2055	ID1387	148942717	260372724	0.17598	Basic
1388	0.04262	0.03742	0.03343	0.04259	0.01654	0.01387	0.02676	0.00777	0.01242	0.02039	0.01306	0.04	0.01161	4819927	1263	ID1388	109127408	260492896	0.19397	Basic
1389	0.30858	0.4188	0.3256	0.30444	0.51605	0.40676	0.36731	0.56889	0.63427	0.40121	0.55334	0.63601	0.59535	247223304	5449	ID1389	92383458	266012011	0.9588	Basic
1390	0.02223	0.03485	0.00863	0.0034	0.00789	0.00657	0.01121	0.00731	0.00735	0.00753	0.00729	0.00526	0.00488	2027037	1117	ID1390	144958052	261150597	0.17808	Basic
1391	0.02701	0.05328	0.06461	0.05083	0.02261	0.08722	0.0522	0.11714	0.13329	0.02754	0.11607	0.13524	0.10776	44746674	4477	ID1391	154749613	264446919	0.53146	Basic
1396	0.04038	0.04156	0.06274	0.05614	0.06404	0.04762	0.03313	0.09768	0.10193	0.04962	0.12628	0.10002	0.09885	41046567	2580	ID1396	49946134	265419204	0.6631	Basic
1397	0.0438	0.06136	0.10022	0.09381	0.07573	0.06657	0.04271	0.0867	0.08708	0.0762	0.12993	0.12124	0.0795	33011366	7101	ID1397	65296702	266093739	0.24623	Basic
1398	0.10996	0.08365	0.05678	0.13569	0.12186	0.19192	0.13091	0.11574	0.1175	0.19203	0.11399	0.10535	0.10745	44619852	2730	ID1398	78834952	264183211	0.57017	Basic
1399	0.49812	0.60534	0.57469	0.51236	0.50861	0.48096	0.60437	0.39483	0.42385	0.49877	0.44144	0.41887	0.40727	169124436	6130	ID1399	11901851	269213234	0.93535	Basic
1400	0.07411	0.05711	0.09653	0.09234	0.02881	0.02608	0.03481	0.06436	0.05245	0.05049	0.07135	0.07004	0.06097	2531635	3099	ID1400	20527111	265597732	0.47571	Basic
1401	0.05413	0.06711	0.07655	0.06343	0.0326	0.05849	0.06323	0.09816	0.12374	0.0449	0.11831	0.09918	0.10355	43001997	3180	ID1401	125601562	265696211	0.56868	Basic
1404	0.32502	0.56153	0.41041	0.33183	0.29462	0.32512	0.32198	0.2713	0.27951	0.31002	0.2532	0.25733	0.23199	96337345	5929	ID1404	9906774	266686628	0.50812	Basic
1405	0.05601	0.03607	0.04731	0.05912	0.03513	0.0287	0.03893	0.03526	0.03557	0.04468	0.04741	0.03973	0.02029	842685	1791	ID1405	114409503	265430343	0.21108	Basic
1406	0.07855	0.06497	0.07785	0.09331	0.07271	0.05465	0.08293	0.04317	0.03752	0.06893	0.04373	0.0463	0.02239	9298689	2319	ID1406	7278707	265516311	0.16523	Basic
1407	0.05021	0.07102	0.06007	0.06507	0.0304	0.02963	0.04017	0.03369	0.03082	0.0424	0.04284	0.03543	0.01567	6507001	1534	ID1407	106570008	266799577	0.17007	Basic
1408	0.05219	0.0636	0.07478	0.07961	0.05401	0.03595	0.07384	0.05809	0.08081	0.06473	0.07338	0.07083	0.05724	23770658	3301	ID1408	141107686	267352218	0.42939	Basic
1409	0.08938	0.10955	0.16118	0.10929	0.05531	0.02512	0.10038	0.02638	0.01982	0.05209	0.03019	0.02624	0.01075	4463116	1545	ID1409	132376039	26658911	0.15704	Basic
1410	0.0038	0.00854	0.00639	0.00838	0.0053	0.00912	0.00584	0.00884	0.00675	0.00096	0.00406	0.01018	0.0039	1621184	918	ID1410	173705916	265989817	0.21392	Basic
1411	0.01334	0.01925	0.032	0.02893	0.01818	0.02241	0.02032	0.02444	0.02183	0.0122	0.01756	0.0183	0.01535	6376205	1647	ID1411	171498528	267622546	0.25382	Basic
1412	0.01918	0.01948	0.03224	0.02368	0.026	0.02854	0.02283	0.04526	0.05491	0.02617	0.04357	0.01913	0.05014	20820592	2641	ID1412	4735154	268353135	0.44786	Basic
1413	0.15025	0.0888	0.09885	0.17108	0.1267	0.12102	0.07271	0.06947	0.09306	0.11996	0.06151	0.07867	0.0848	35214441	3007	ID1413	45707128	268378928	0.51828	Basic
1415	0.10588	0.08325	0.06771	0.11559	0.09614	0.07717	0.07541	0.08309	0.11234	0.09938	0.06639	0.11569	0.08531	3542766	2206	ID1415	85113014	268315227	0.55855	Basic
1416	0.05249	0.04595	0.05461	0.05936	0.06945	0.05462	0.04052	0.041264	0.04338	0.04478	0.03761	0.02759	0.12306	51102676	2596	ID1416	49499964	270127545	0.62765	Basic
1419	0.11625	0.1621	0.13939	0.13088	0.10839	0.09246	0.14219	0.11469	0.10717	0.13378	0.10611	0.09654	0.08039	33383458	3136	ID1419	127021438	269543379	0.32485	Basic
1422	0.01742	0.01164	0.01027	0.03098	0.03047	0.00913	0.0212	0.01667	0.01339	0.01913	0.01359	0.00564	0.00596	247427	787	ID1422	172359452	269219769	0.15473	Basic
1427	0.14833	0.18862	0.22373	0.21958	0.17345	0.16547	0.18348	0.04384	0.09012	0.17594	0.06661	0.07535	0.05129	21298616	4897	ID1427	2793461	273797703	0.25792	Basic
1428	0.21906	0.19964	0.23701	0.24318	0.19549	0.14934	0.19286	0.31839	0.28676	0.17896	0.33251	0.37804	0.33841	140530217	3826	ID1428	39052794	275442558	0.9919	Basic
1431	0.02587	0.01918	0.03237	0.02443	0.03006	0.01948	0.00971	0.10626	0.12604	0.01828	0.10421	0.07361	0.09331	3874766	2581	ID1431	43918507	275770712	0.46541	Basic
1432	0.01489	0.02909	0.04398	0.03021	0.02204	0.01678	0.04182	0.00733	0.02672	0.0378	0.03108	0.02309	0.01283	5327134	2338	ID1432	141849003	274537876	0.20335	Basic
1434	0.01332	0.03198	0.04664	0.0298	0.0335	0.02034	0.02308	0.00823	0.01476	0.02664	0.01663	0.02767	0.01296	5380516	1876	ID1434	62978692	276208407	0.21849	Basic
1435	0.03158	0.106	0.17128	0.1248	0.06085	0.12106	0.15958	0.03984	0.06931	0.11245	0.09835	0.07013	0.06491	26956326	3766	ID1435	153834012	276965406	0.35626	Basic
1436	0.01992	0.04178	0.05391	0.03418	0.03025	0.02562	0.03008	0.01492	0.03671	0.0226	0.02591	0.01744	0.01573	6531154	2349	ID1436	59439117	276324451	0.21481	Basic
1437	0.01632	0.02514	0.02478	0.01505	0.02151	0.02515	0.01274	0.13709	0.14428	0.01817	0.16073	0.17404	0.14503	60226253	3709	ID1437	49330787	277753602	0.57801	Basic
1438	0.01406	0.03142	0.04431	0.03076	0.02916	0.02278	0.0195	0.04699	0.04346	0.02105	0.06534	0.07862	0.04984	20698645	4381	ID1438	68152564	277886104	0.27268	Basic
1440	0.02444	0.04376	0.06624	0.08736	0.02908	0.03108	0.06241	0.03029	0.04023	0.06299	0.03376	0.05819	0.03252	13503735	2608	ID1440	158091859	278537967	0.21298	Basic
1441	0.01476	0.01563	0.01359	0.01839	0.0146	0.00754	0.01139	0.01932	0.0394	0.00964	0.02159	0.01469	0.01505	6251026	2383	ID1441	88336333	277608424	0.21516	Basic
1442	0.06152	0.07175	0.10466	0.06253	0.06254	0.04961	0.08167	0.05786	0.06104	0.05977	0.09031	0.07176	0.06458	26819449	2583	ID1442	109616609	278556368	0.52537	Basic
1446	0.0416	0.05184	0.06016	0.04255	0.06219	0.04155	0.0454	0.06295	0.05653	0.04863	0.09645	0.05707	0.07728	32091653	2746	ID1446	116114878	281379647	0.48219	Basic
1447	0.02397	0.06289	0.07237	0.04548	0.03519	0.02407	0.07411	0.03428	0.03917	0.04939	0.05646	0.03541	0.03065	12729642	2080	ID1447	122536844	281311347	0.25025	Basic
1454	0.09361	0.13261	0.17234	0.15735	0.07793	0.08295	0.11173	0.14164	0.13029	0.06296	0.16001	0.10729	0.13369	55516851	4024	ID1454	7699527	283754324	0.63095	Basic
1455	0.03446	0.08886	0.07443	0.09223	0.06354	0.04762	0.12034	0.02014	0.02375	0.11668	0.08241	0.02351	0.02228	925306	1630	ID1455	148133226	28254181	0.17118	Basic
1456	0.06527	0.18215	0.22565	0.14036	0.09365	0.09358	0.15657	0.0395	0.05556	0.14987	0.08787	0.04117	0.03905	16213939	1369	ID1456	156932442	281727565	0.30331	Basic
1457	0.00739	0.01307	0.00986	0.02258	0.01371	0.01222	0.01845	0.05244	0.02368	0.01662	0.03012	0.0347	0.02897	12029306	2491	ID1457	17478794	284176471	0.26004	Basic
1460	0.0163	0.01393	0.01623	0.01951	0.01065	0.00729	0.01504	0.01355	0.02375	0.01106	0.02465	0.01365	0.01357	5634987	1636	ID1460	88446412	283775247	0.18464	Basic
1461	0.00723	0.01227	0.01112	0.01494	0.01238	0.00819	0.01169	0.00738	0.01526	0.01713	0.03428	0.00944	0.01555	6457726	2322	ID1461	97803409	284110312	0.16036	Basic
1462	0.01101	0.01446	0.00409	0.02036	0.01175	0.01071	0.01198	0.03173	0.04028	0.01037	0.05328	0.02971	0.02899	12039879	2049	ID1462	82564172	284104205	0.24644	Basic
1463	0.01211	0.012	0.01516	0.0149	0.00711	0.00726	0.01105	0.00502	0.01407	0.01104	0.0213	0.00547	0.00939	3897841	1515	ID1463	91870904	283985182	0.13659	Basic
1464	0.00519	0.01342	0.01714	0.02563	0.01696	0.00991	0.0153	0.00812	0.01438	0.02337	0.03561	0.00814	0.01216	5050686	1746	ID1464	102099154	284127394	0.17089	Basic
1465	0.0419	0.05443	0.05516	0.06353	0.08141	0.03061	0.04598	0.04766	0.0433	0.07894	0.11997	0.01696	0.0607	25207976	2343	ID1465	115222975	283864389	0.2954	Basic
1466	0.01677	0.02705	0.02624	0.05467	0.04066	0.01615	0.04861	0.01753	0.02467	0.04582	0.05493	0.01416	0.02808	116621	1854	ID1466	124365656	284489815	0.18483	Basic
1468	0.00869	0.01767	0.00978	0.0315	0.0345	0.00641	0.02723	0.01888	0.01811	0.03467	0.04803	0.01445	0.0184	7640726	1272	ID1468	121005426	284453356	0.20219	Basic
1475	0.03242	0.04276	0.04644	0.03656	0.01668	0.03356	0.00894	0.02155	0.06576	0.01641	0.02478	0.02504	0.02726	11319176	2629	ID1475	53318977	28863599	0.25234	Basic
1476	0.02004	0.02864	0.07111	0.03779	0.02346	0.01987	0.02263	0.03136	0.05391	0.01875	0.03476	0.03034	0.03008	12491156	2878	ID1476	9634855	288367517	0.2898	Basic
1477	0.059	0.05748	0.05141	0.04933	0.05709	0.0418	0.0442	0.05546	0.05548	0.0473	0.08261	0.05354	0.05634	23395483	2683	ID1477	114583592	288277048	0.38874	Basic
1479	0.01068	0.01368	0.01912	0.01069	0.009	0.01446	0.00749	0.007	0.03454	0.00987	0.00841	0.00536	0.00985	409194	1707	ID1479	56978283	289240465	0.15232	Basic
1480	0.01006	0.01178	0.01941	0.02531	0.02063	0.0201	0.02872	0.0673	0.06514	0.01913	0.04019	0.03529	0.03609	14986378	2922	ID1480	13931014	290226757	0.20655	Basic
1483	0.02381	0.02133	0.02255	0.03517	0.06601	0.05179	0.03106	0.1008	0.10858	0.0228	0.11066	0.12019	0.11302	46934415	2376	ID1483	111081124	291122934	0.75942	Basic
1485	0.006	0.00999	0.01135	0.00614	0.0036	0.01062	0.0017	0.00286	0.00882	0.00366	0.00437	0.00162	0.00378	1570933	414	ID1485	55137329	290356989	0.169	Basic
1487	0.0206	0.02634	0.00803	0.02928	0.0175	0.02803	0.02737	0.05096	0.08971	0.02049	0.04149	0.07535	0.0496	20598735	5137	ID1487	81681694	292368726	0.20496	Basic
1488	0.01491	0.01792	0.00505	0.02125	0.01403	0.0253	0.01879	0.02688	0.02408	0.01089	0.0392	0.02403	0.02152	8937432	3196	ID1488	7437881	294896763	0.2251	Basic
1492	0.01685	0.01257	0.02061	0.02516	0.0225	0.02254	0.01097	0.02065	0.02089	0.01406	0.01589	0.02916	0.01936	8038744	2429	ID1492	135960664	295257482	0.25289	Basic
1493	0.00663	0.00198	0.00504	0.00612	0.01097	0.00705	0.00227	0.01607	0.01119	0.00484	0.01696	0.01985	0.01517	6298193	1491	ID1493	148799455	295682117	0.29636	Basic
1494	0.44757	0.5558	0.52241	0.48324	0.41172	0.46003	0.32426	0.49105	0.26358	0.41903	0.61369	0.12447	0.45466	188801978	8346	ID1494	48437791	300028784	0.86281	Basic
1495	0.00236	0.00176	0.00315	0.00435	0.00471	0.00224	0.00048	0.00631	0.00389	0.00275	0.00716	0.00493	0.004	1659615	730	ID1495	151131306	296037626	0.15396	Basic
1497	0.0007	0.00051	0.0012	0.00243	0.00116	0.00431	0.00724	0.00301	0.00599	0.0016	0.00632	0.01008	0.00406	1685898	1818	ID1497	177126058	297938127	0.17322	Basic
1498	0.00733	0.01097	0.01092	0.0204	0.03617	0.02804	0.00077	0.00247	4e-05	0.02514	0.00236	0.00664	0.00148	615186	798	ID1498	20862684	297753606	0.18841	Basic
1499	0.0741	0.07255	0.11829	0.09757	0.10826	0.08147	0.37054	0.17601	0.28486	0.11477	0.10987	0.14684	0.21953	91162106	7967	ID1499	8770534	299681297	0.48214	Basic
1500	0.0013	0.01073	0.00427	0.00154	0.01663	0.04282	5e-05	0.00671	0.00409	0.02685	0.00421	0.0008	0.00418	1737343	1194	ID1500	20570383	297900394	0.24397	Basic
1501	0.00972	0.01564	0.0138	0.02151	0.01851	0.01568	0.05088	0.06164	0.06701	0.0211	0.03877	0.04434	0.03389	14072682	1923	ID1501	18835084	299734768	0.2521	Basic
1502	0.16597	0.1852	0.24213	0.18936	0.14272	0.17032	0.21004	0.20908	0.25694	0.14343	0.22666	0.30243	0.23001	95515686	4465	ID1502	141779023	302097758	0.87158	Basic
1503	0.01889	0.01553	0.0208	0.02311	0.02161	0.02055	0.00988	0.1447	0.12747	0.01841	0.17694	0.15111	0.13318	55303182	2962	ID1503	6253456	301101809	0.77902	Basic
1506	0.0096	0.01044	0.01004	0.01251	0.00657	0.00942	0.00372	0.02193	0.03242	0.00904	0.02397	0.00804	0.0107	4442712	984	ID1506	58660994	300144792	0.16631	Basic
1508	0.47701	0.51121	0.49183	0.48486	0.51386	0.52748	0.49212	0.54575	0.52487	0.47657	0.59809	0.65488	0.54084	224591179	7135	ID1508	83597555	304261758	0.99063	Basic
1509	0.0035	0.00771	0.00554	0.0086	0.00438	0.00863	0.0127	0.01149	0.0183	0.01297	0.01526	0.01641	0.01093	4537305	1333	ID1509	20990206	300322225	0.25854	Basic
1510	0.0007	0.00083	0.00011	0.00222	0.00558	0.00714	0.00167	0.00418	0.00899	0.00037	0.00698	0.01075	0.00536	2224068	2065	ID1510	184727219	300714758	0.18105	Basic
1511	0.00034	0.01214	0.00992	0.00019	0.00277	0.00241	2e-05	0.02233	0.01257	0.00645	0.00786	0.00383	0.01415	5877523	1002	ID1511	207246443	301023342	0.33859	Basic
1512	0.01511	0.01304	0.01839	0.01267	0.01371	0.01721	0.01408	0.0236	0.02434	0.01059	0.02344	0.02443	0.01856	7708667	2278	ID1512	117351118	301381653	0.24118	Basic
1513	0.01594	0.01821	0.0402	0.02943	0.02436	0.02479	0.03795	0.02439	0.01987	0.02552	0.02616	0.03579	0.02995	12435175	2776	ID1513	164930118	302557471	0.3543	Basic
1514	0.01214	0.01012	0.0228	0.01064	0.0078	0.01809	0.00338	0.0167	0.01469	0.00918	0.00793	0.01026	0.0068	2822846	2242	ID1514	124870307	301681636	0.14982	Basic
1515	0.00534	0.00461	0.00163	0.00465	0.00023	0.00628	0.00524	0.00309	0.00224	0.00088	0.00226	0.00382	0.0063	2614916	1009	ID1515	20396484	301857035	0.23893	Basic
1516	0.01671	0.01352	0.02404	0.01384	0.01171	0.01923	0.00615	0.01874	0.01768	0.01099	0.00781	0.01891	0.00935	3882797	2025	ID1516	12735458	303770388	0.15332	Basic
1517	0.01275	0.01395	0.02419	0.01431	0.01785	0.01576	0.01901	0.02827	0.02288	0.02076	0.02423	0.0275	0.01822	7565888	2380	ID1517	151272401	303367454	0.18629	Basic
1518	0.00815	0.00604	0.01185	0.00984	0.00934	0.011	0.01355	0.02193	0.03881	0.01002	0.05624	0.00863	0.03279	13618379	1575	ID1518	13197524	30426949	0.42581	Basic
1519	0.02581	0.01714	0.03361	0.02578	0.01754	0.02406	0.02169	0.02601	0.02299	0.02812	0.02042	0.02815	0.01351	5608681	2193	ID1519	104993695	304904733	0.17914	Basic
1520	0.01238	0.01191	0.01297	0.01414	0.01682	0.02225	0.03378	0.01648	0.0121	0.01232	0.02087	0.02652	0.01998	8296939	2698	ID1520	192394794	306253999	0.2538	Basic
1521	0.05889	0.05913	0.08595	0.08555	0.06284	0.0505	0.07305	0.04068	0.10026	0.07135	0.06463	0.04629	0.06241	25917173	5557	ID1521	35412368	30732929	0.34859	Basic
1522	0.01822	0.01728	0.04597	0.01974	0.01849	0.02286	0.02084	0.02586	0.02876	0.02166	0.02239	0.02143	0.00974	4045089	3117	ID1522	114627881	305046765	0.12474	Basic
1523	0.00816	0.00896	0.01413	0.01042	0.0116	0.01087	0.00437	0.01014	0.04484	0.01482	0.01403	0.01074	0.02589	10752767	1582	ID1523	55131162	306906724	0.34519	Basic
1526	0.00613	0.00831	0.01012	0.01016	0.00825	0.00897	0.01705	0.02776	0.02987	0.00909	0.03383	0.02259	0.03024	12558897	1432	ID1526	17756531	309090631	0.36525	Basic
1527	0.02638	0.03144	0.06577	0.03541	0.02636	0.01909	0.04016	0.04638	0.07774	0.03205	0.05163	0.07489	0.05623	23350014	2787	ID1527	169760839	31024816	0.46787	Basic
1528	0.00105	0.00202	0.00154	0.00077	0.0012	0.00244	0.00125	0.00149	0.00461	0.00088	0.00402	0.00303	0.00273	1135122	372	ID1528	34404312	309273489	0.18943	Basic
1529	0.0034	0.00562	0.00223	0.00443	0.00515	0.00859	0.00218	0.00288	0.02074	0.00364	0.00734	0.00526	0.0074	3073951	1128	ID1529	44290225	310481182	0.18037	Basic
1530	0.02966	0.06673	0.08522	0.08573	0.05471	0.04587	0.04725	0.04505	0.108	0.04719	0.0755	0.0424	0.0591	24540534	6777	ID1530	55300467	311118396	0.25757	Basic
1531	0.00787	0.01034	0.02133	0.01054	0.01476	0.01709	0.00708	0.01452	0.00895	0.01277	0.01185	0.01117	0.00767	3186964	1077	ID1531	95502309	311186584	0.15539	Basic
1533	0.00265	0.00369	0.00316	0.00368	0.00387	0.00487	0.01073	0.01934	0.01113	0.00356	0.01625	0.01436	0.01935	803388	840	ID1533	18795486	310186031	0.30082	Basic
1534	0.0011	0.00366	0.00167	0.0019	0.00179	0.0028	0.00139	0.00268	0.0051	0.00133	0.0032	0.00965	0.00359	149104	564	ID1534	34274001	310755587	0.14791	Basic
1535	0.02488	0.02293	0.01908	0.02364	0.04493	0.03712	0.02385	0.05064	0.05693	0.03955	0.07666	0.05874	0.05913	24554089	3898	ID1535	87009486	312051858	0.32288	Basic
1536	0.00845	0.01305	0.02438	0.00944	0.01469	0.01698	0.00929	0.02434	0.0086	0.01303	0.02725	0.01584	0.01716	7125696	1983	ID1536	92785761	311183796	0.2269	Basic
1537	0.003	0.00532	0.00669	0.00689	0.0045	0.00946	0.00094	0.00977	0.00473	0.00746	0.00726	0.00951	0.00858	3564131	1228	ID1537	35839783	312883998	0.1804	Basic
1538	0.00948	0.00844	0.0094	0.00697	0.01199	0.01056	0.01012	0.01091	0.01335	0.01372	0.01361	0.01323	0.00584	2424611	1641	ID1538	7133515	312216785	0.15451	Basic
1539	0.00985	0.01286	0.01402	0.01009	0.01031	0.0155	0.01474	0.02059	0.01068	0.01444	0.01659	0.01461	0.01165	483951	2094	ID1539	24802672	312612262	0.16417	Basic
1540	0.00337	0.00613	0.00425	0.00408	0.0053	0.0112	0.00092	0.0086	0.00915	0.00543	0.01015	0.00998	0.00739	3067485	1134	ID1540	3930644	312546662	0.16002	Basic
1541	0.00187	0.00432	0.00227	0.00297	0.00336	0.00622	0.00122	0.00511	0.01163	0.00339	0.00527	0.00386	0.00565	2347729	834	ID1541	41955346	312014647	0.18355	Basic
1542	0.00727	0.01182	0.00755	0.01164	0.00918	0.01618	0.01375	0.01465	0.03147	0.01113	0.01538	0.01392	0.01621	6729316	1903	ID1542	30874352	31286141	0.17713	Basic
1543	0.00245	0.00321	0.0032	0.00244	0.0022	0.00552	0.00075	0.00567	0.00652	0.00245	0.00285	0.00301	0.00667	2771232	834	ID1543	33787559	312832511	0.19407	Basic
1544	0.00185	0.0039	0.00173	0.00289	0.00748	0.00566	0.00159	0.00756	0.0115	0.00385	0.00612	0.00467	0.00816	3388754	951	ID1544	45679549	312391786	0.18562	Basic
1545	0.00929	0.00685	0.00615	0.00583	0.01094	0.00911	0.00621	0.01266	0.01198	0.01158	0.0131	0.01269	0.00622	2581193	1453	ID1545	66880606	312622109	0.13887	Basic
1546	0.0009	0.00135	0.00057	0.00107	0.00142	0.00361	0.00043	0.00266	0.00662	0.0016	0.00188	0.00107	0.00453	1880696	504	ID1546	43586651	312583334	0.15283	Basic
1547	0.00842	0.01345	0.01933	0.01167	0.01233	0.00974	0.01047	0.01184	0.02002	0.00827	0.01221	0.0182	0.00676	2806249	1561	ID1547	108571512	312826876	0.15826	Basic
1548	0.00455	0.00399	0.00762	0.00617	0.00873	0.00612	0.00219	0.00861	0.02105	0.00928	0.01006	0.00619	0.01209	502233	1098	ID1548	8940303	312815943	0.19808	Basic
1550	0.00327	0.00418	0.01191	0.00299	0.00675	0.00832	0.00354	0.0046	0.00476	0.00492	0.00475	0.00961	0.00317	1317534	909	ID1550	139433426	312579581	0.15945	Basic
1551	0.01376	0.02101	0.04286	0.01959	0.02269	0.03254	0.01119	0.02849	0.02613	0.0176	0.02108	0.048	0.02093	8692755	2323	ID1551	139009397	314383338	0.22847	Basic
1552	0.00256	0.00643	0.00959	0.00527	0.0041	0.00522	0.00484	0.00439	0.01215	0.01086	0.00283	0.00427	0.00552	2294121	603	ID1552	53701013	313602496	0.16066	Basic
1553	0.01414	0.00792	0.01061	0.05366	0.01627	0.01535	0.05946	0.01588	0.01231	0.02682	0.02258	0.00723	0.01305	5418787	939	ID1553	21976475	313659402	0.27225	Basic
1554	0.03242	0.05874	4e-05	0.02764	0.03749	0.00914	0.12093	0.06279	0.04711	0.03981	0.07254	0.02157	0.051	2117791	1180	ID1554	22512917	313758286	0.48794	Basic
1555	0.01191	0.00024		0.00034	0.01274	0.01301	0.04373	0.02097	0.01	0.01696	0.01146	0.05041	0.01984	8240673	1806	ID1555	232684027	314782679	0.27644	Basic
1556	0.13682	0.11766	0.17447	0.1338	0.09916	0.09397	0.10823	0.12136	0.11451	0.10127	0.10844	0.1112	0.10918	45336179	2611	ID1556	134739825	316347361	0.70058	Basic
1557	0.01749	0.01392	0.03413	0.02328	0.01872	0.01235	0.01697	0.00533	0.02167	0.0193	0.00963	0.00618	0.01184	4915042	1314	ID1557	1210097	315675232	0.18695	Basic
1558	0.00214	0.00435	0.00225	0.0017	0.00418	0.00701	0.00026	0.00335	0.00713	0.00476	0.01124	0.00351	0.00905	3756637	658	ID1558	47868631	314834205	0.38665	Basic
1559	0.01615	0.02847	0.04431	0.02458	0.01481	0.01109	0.02507	0.00607	0.0199	0.0219	0.00443	0.013	0.01048	4352349	1071	ID1559	5212712	316081267	0.17759	Basic
1560	0.00846	0.00559	2e-05	0.00805	0.01223	0.01438	0.07128	0.02994	0.02755	0.01857	0.03331	0.02671	0.03358	13943011	1836	ID1560	227558642	315711997	0.31786	Basic
1561	0.00355	0.00298	0.00552	0.00328	0.00623	0.00367	0.00197	0.00233	0.00832	0.0058	0.00629	0.00242	0.00633	2630184	682	ID1561	8926791	315777341	0.21446	Basic
1562	0.00479	0.00834	0.00566	0.00381	0.00659	0.01286	0.00069	0.00427	0.02104	0.00786	0.00802	0.0052	0.00916	3803343	1888	ID1562	44361959	315895942	0.1793	Basic
1563	0.01678	0.01834	0.02674	0.02725	0.01245	0.01738	0.01431	0.01212	0.01417	0.02004	0.01329	0.01571	0.01013	4206368	1375	ID1563	146077723	315711862	0.23915	Basic
1564	0.01011	0.02394	0.02939	0.01626	0.01081	0.00908	0.0139	0.01973	0.04185	0.0175	0.03147	0.01073	0.02371	984773	2173	ID1564	56118442	315348468	0.20276	Basic
1565	0.05201	0.04409	0.07693	0.07099	0.04351	0.03638	0.05362	0.06523	0.03821	0.05339	0.09183	0.05349	0.05851	24298221	4133	ID1565	16377557	318183544	0.32693	Basic
1566	0.00532	0.00844	0.00581	0.00566	0.01589	0.01156	0.00216	0.00348	0.01786	0.0083	0.0058	0.00594	0.00957	3973597	1158	ID1566	49381243	317308525	0.21782	Basic
1567	0.01552	0.0151	0.01689	0.01627	0.01322	0.01874	0.01678	0.01814	0.00064	0.01964	0.02159	0.01362	0.01064	4419641	2322	ID1567	2567781	317274449	0.18963	Basic
1568	0.0347	0.04062	0.0463	0.04518	0.03923	0.03598	0.01962	0.06244	0.08624	0.0308	0.06612	0.03231	0.07259	30145165	4801	ID1568	121120232	321270472	0.35885	Basic
1569	0.01753	0.01162	0.02735	0.02155	0.01069	0.01172	0.01514	0.01556	0.01388	0.02225	0.02129	0.01207	0.01773	736359	1248	ID1569	11347902	318240942	0.26599	Basic
1570	0.00602	0.00791	0.00763	0.00536	0.00626	0.01208	0.00318	0.00569	0.01454	0.0094	0.00986	0.00785	0.00613	2543787	1533	ID1570	42377903	318896239	0.16805	Basic
1571	0.01497	0.0139	0.02987	0.00923	0.01201	0.00938	0.01072	0.0044	0.01192	0.01299	0.0076	0.01675	0.00578	2399182	1656	ID1571	171844256	318692358	0.1735	Basic
1572	0.00516	0.00458	0.0098	0.00524	0.00654	0.00527	0.00772	0.0037	0.01061	0.01017	0.00881	0.00516	0.00848	3521578	948	ID1572	9101192	317932669	0.22298	Basic
1573	0.00501	0.01152	0.00836	0.00762	0.00701	0.00741	0.00434	0.00823	0.01556	0.00522	0.04283	0.0071	0.02253	9355492	1302	ID1573	118506148	319912395	0.34745	Basic
1575	0.02056	0.02523	0.05385	0.03392	0.02994	0.03999	0.02468	0.04262	0.04103	0.0294	0.06046	0.04457	0.05169	21465243	2395	ID1575	88329215	320365376	0.46073	Basic
1576	0.01962	0.02586	0.02868	0.03997	0.01359	0.03483	0.00518	0.00575	0.01626	0.01951	0.00725	0.02319	0.00622	2582306	1638	ID1576	188926846	319661462	0.15456	Basic
1577	0.01053	0.00737	0.01179	0.01389	0.00825	0.03982	0.00811	0.00725	0.0296	0.02325	0.01465	0.01896	0.01105	4590343	2398	ID1577	185510822	321146436	0.18369	Basic
1579	0.00646	0.01128	0.01694	0.01004	0.01559	0.00991	0.00596	0.01676	0.02002	0.00824	0.01016	0.05311	0.02038	8464277	1939	ID1579	126528579	321152695	0.27181	Basic
1580	0.00628	0.00865	0.01454	0.00811	0.01012	0.01921	0.00744	0.01432	0.01195	0.01304	0.0086	0.01286	0.00502	2084669	1797	ID1580	149533752	32178288	0.15261	Basic
1589	0.01054	0.00749	0.02329	0.0107	0.01031	0.0199	0.01551	0.01676	0.05243	0.0251	0.02397	0.02754	0.0194	8055567	3586	ID1589	180115341	324530494	0.18482	Basic
1595	0.23241	0.41214	0.52167	0.3196	0.22438	0.22702	0.42495	0.20188	0.25458	0.25355	0.28646	0.23382	0.23118	96000713	4780	ID1595	88478831	324790709	0.81143	Basic
1597	0.0039	0.00541	0.00729	0.00532	0.0063	0.0054	0.00295	0.00633	0.00412	0.00835	0.00408	0.00753	0.00434	1801912	972	ID1597	145636259	324802313	0.26805	Basic
1598	0.00567	0.00626	0.00891	0.00566	0.00432	0.00989	0.00346	0.00932	0.00641	0.00689	0.00455	0.01411	0.00287	1189876	1233	ID1598	192279662	323950665	0.17044	Basic
1600	0.00208	0.00522	0.00612	0.00771	0.00725	0.00647	0.0049	0.00456	0.00423	0.0053	0.00291	0.00758	0.00304	1264202	771	ID1600	143793776	324494478	0.13897	Basic
1605	0.00813	0.00427	0.00794	0.01531	0.00527	0.01128	0.01567	0.00827	0.03099	0.01678	0.0122	0.01424	0.00725	3011293	1890	ID1605	187343822	326538035	0.1564	Basic
1611	0.02022	0.01714	0.02814	0.02096	0.04149	0.02444	0.03636	0.0476	0.06294	0.04396	0.04787	0.06389	0.05919	24578274	3193	ID1611	13554846	329547371	0.41482	Basic
1612	0.00933	0.01331	0.0249	0.01148	0.0221	0.01117	0.00954	0.01831	0.03579	0.00966	0.01081	0.03007	0.02336	9700302	2302	ID1612	127340601	328771474	0.2641	Basic
1613	0.00736	0.02471	0.01665	0.01116	0.00968	0.00841	0.00965	0.01258	0.02723	0.00849	0.02449	0.01996	0.01406	5840218	1929	ID1613	214210045	328855949	0.21296	Basic
1614	0.01237	0.0507	0.0526	0.02398	0.01706	0.01687	0.02385	0.01524	0.03204	0.01496	0.0283	0.03359	0.02238	9294505	2875	ID1614	204145591	329053629	0.26117	Basic
1615	0.21982	0.2088	0.27312	0.20904	0.17904	0.21799	0.19954	0.16696	0.19683	0.17214	0.21177	0.22705	0.18867	78347674	3837	ID1615	109435197	33030507	0.80223	Basic
1616	0.00586	0.00474	0.00545	0.00336	0.00888	0.00711	0.0028	0.01236	0.01657	0.00548	0.02359	0.01392	0.01526	6337075	1371	ID1616	129783028	329384435	0.20048	Basic
1617	0.00699	0.00292	0.01069	0.00601	0.00519	0.0039	0.04402	0.00859	0.01557	0.00333	0.00874	0.00743	0.02993	12430704	1104	ID1617	216936935	331047205	0.46794	Basic
1618	0.03888	0.00862	0.012	0.02299	0.06415	0.03323	0.01368	0.08633	0.09883	0.05976	0.07746	0.08906	0.0951	3949191	2361	ID1618	220650369	330325454	0.67671	Basic
1622	0.00181	0.00486	0.00244	0.00768	0.00408	0.00273	0.00229	0.00514	0.02647	0.00341	0.0058	0.00587	0.01079	4479588	780	ID1622	203867145	330445987	0.23267	Basic
1625	0.01223	0.01305	0.02993	0.01386	0.0085	0.01217	0.00955	0.01262	0.01	0.00864	0.01794	0.0237	0.00858	3564247	2122	ID1625	165264847	332754524	0.17922	Basic
1629	0.01651	0.00788	0.00473	0.04276	0.01015	0.00868	0.01926	0.02174	0.02796	0.00774	0.02108	0.01484	0.01696	7042936	1510	ID1629	217623755	333400301	0.25165	Basic
1632	0.01009	0.01656	0.00541	0.00951	0.00843	0.00768	0.01434	0.00575	0.02223	0.01519	0.01237	0.00787	0.00665	2762327	1428	ID1632	85180071	334238291	0.15539	Basic
1635	0.00718	0.01589	0.00477	0.00855	0.00729	0.00875	0.00676	0.0049	0.01543	0.01201	0.01009	0.00758	0.00556	2308635	1327	ID1635	87325746	33441136	0.16687	Basic
1636	0.02239	0.02591	0.03768	0.01371	0.02366	0.01825	0.01016	0.02742	0.04365	0.02552	0.05512	0.06084	0.0374	15530687	3089	ID1636	109562578	334983409	0.30747	Basic
1637	0.02677	0.02644	0.03952	0.02983	0.02559	0.02025	0.02019	0.02755	0.02997	0.02768	0.02781	0.03515	0.02226	9242802	2334	ID1637	123919918	335780576	0.29022	Basic
1640	0.00523	0.00565	0.00327	0.0061	0.00502	0.00605	0.00469	0.00312	0.00054	0.00612	0.00348	0.00452	0.00469	1946473	834	ID1640	21024303	335474953	0.39138	Basic
1641	0.01177	0.01126	0.02498	0.0154	0.03632	0.01374	0.00468	0.0344	0.03552	0.01179	0.05771	0.01907	0.04044	16792218	2250	ID1641	162749005	336758354	0.39461	Basic
1643	0.00243	0.00399	0.00205	0.00293	0.00326	0.00329	0.00274	0.00203	0.00162	0.0035	0.00164	0.00297	0.00358	1488083	609	ID1643	2254268	33634058	0.25291	Basic
1646	0.0055	0.00407	0.00916	0.00604	0.00534	0.00554	0.00482	0.01257	0.01057	0.0048	0.01109	0.03822	0.0164	6811289	1260	ID1646	166254893	33700789	0.27823	Basic
1648	0.0078	0.02181	0.05647	0.01145	0.0337	0.00939	0.0075	0.02783	0.04599	0.02472	0.04204	0.01263	0.03202	13295727	2244	ID1648	195498341	338316031	0.36486	Basic
1649	0.00439	0.01103	0.00613	0.00841	0.0099	0.00645	0.00503	0.01214	0.01359	0.00514	0.01667	0.03923	0.01623	6739149	1462	ID1649	198341407	338258262	0.27486	Basic
1650	0.01311	0.02187	0.01711	0.02176	0.0188	0.00467	0.03087	0.04023	0.05399	0.01338	0.05868	0.03487	0.03554	14758128	2416	ID1650	217690412	338467521	0.37328	Basic
1651	0.30823	0.00918		0.0019	0.24344	0.11618	0.18155	0.0852	0.12878	0.17644	0.01925	0.13177	0.10864	45115758	3815	ID1651	232557334	340707527	0.55945	Basic
1653	0.00506	0.00945	0.0053	0.00379	0.00461	0.00302	0.00513	0.00576	0.00302	0.0059	0.00646	0.00825	0.00545	2261341	588	ID1653	124005316	337595546	0.17478	Basic
1654	0.0429	0.01292	0.01356	0.05412	0.0083	0.01498	0.03741	0.00916	0.02385	0.01	0.01198	0.01131	0.00596	2474389	1534	ID1654	184196364	339070619	0.17483	Basic
1657	0.00608	0.00728	0.00948	0.00663	0.00775	0.00739	0.00422	0.00512	0.01195	0.00682	0.00614	0.00687	0.00918	381228	1135	ID1657	21943895	339957549	0.23801	Basic
1659	0.00912	0.01499	0.01974	0.01154	0.009	0.01017	0.00816	0.00827	0.0115	0.01147	0.00765	0.01288	0.00562	2333155	1342	ID1659	139526973	340709361	0.18602	Basic
1660	0.0038	0.00295	0.00497	0.01094	0.00413	0.00302	0.00667	0.00466	0.01085	0.00456	0.00465	0.00484	0.00317	1315694	858	ID1660	183458408	33986944	0.16042	Basic
1662	0.1152	0.15656	0.20888	0.13182	0.12987	0.1082	0.14743	0.17879	0.17676	0.15318	0.22595	0.18871	0.18108	75196422	4312	ID1662	82600804	344093942	0.75275	Basic
1663	0.01049	0.0124	0.01157	0.01262	0.01034	0.01157	0.00971	0.01787	0.02469	0.01494	0.01814	0.02074	0.0208	8639362	2448	ID1663	149723448	342318434	0.2545	Basic
1664	0.00824	0.00623	0.02192	0.0166	0.01314	0.00444	0.01556	0.02701	0.04209	0.0254	0.04096	0.03417	0.01576	6544431	1806	ID1664	219927657	341816525	0.18561	Basic
1665	0.02129	0.00522	2e-05	0.00964	0.0163	0.01088	0.04373	0.02543	0.02663	0.05805	0.01842	0.02368	0.01013	4205591	1500	ID1665	227224237	342369621	0.17852	Basic
1673	0.01862	0.02007	0.03483	0.02873	0.02551	0.01315	0.01386	0.02352	0.03798	0.02161	0.03326	0.03463	0.02302	9557737	3093	ID1673	193157115	342540169	0.26198	Basic
1676	0.02215	0.05325	0.03851	0.03702	0.02664	0.01335	0.02477	0.03264	0.0462	0.01644	0.04064	0.04573	0.02726	11320922	3288	ID1676	20215351	343705093	0.26399	Basic
1678	0.03795	0.03363	0.04803	0.04152	0.03319	0.02113	0.02301	0.04398	0.04389	0.03209	0.0539	0.04297	0.04045	16796919	2343	ID1678	22175121	343878938	0.36991	Basic
1690	0.00677	0.00316	0.0028	0.00461	0.00635	0.00974	0.0045	0.00568	0.00711	0.0086	0.00725	0.01874	0.00503	209069	1486	ID1690	15021984	346791864	0.16275	Basic
1704	0.01121	0.01834	0.03198	0.01671	0.02286	0.02271	0.01598	0.03331	0.06161	0.03481	0.04732	0.0355	0.03844	15962605	2365	ID1704	60681376	352463819	0.30666	Basic
1711	0.00544	0.01128	0.01886	0.00941	0.00972	0.011	0.0085	0.00655	0.02941	0.01193	0.00891	0.00869	0.00922	3829805	1519	ID1711	57415002	352822995	0.16008	Basic
1712	0.00902	0.00826	0.00282	0.00647	0.00556	0.00574	0.00369	0.00307	0.01648	0.00944	0.00481	0.00642	0.00602	2500656	1387	ID1712	7321629	354300329	0.19006	Basic
1713	0.10731	0.1124	0.16665	0.10351	0.07775	0.07925	0.11278	0.09396	0.12345	0.09013	0.10822	0.10816	0.10064	41792486	2943	ID1713	147795482	356592535	0.63731	Basic
1730	0.47246	0.52515	0.59438	0.41193	0.36103	0.32292	0.45075	0.40551	0.33482	0.37183	0.42734	0.3741	0.40182	166860024	7979	ID1730	3609483	363968006	0.96039	Basic
1733	0.00953	0.01089	0.00276	0.00627	0.00693	0.00607	0.00479	0.00549	0.01535	0.00861	0.00711	0.00662	0.0054	2243233	1656	ID1733	71956115	358136996	0.18493	Basic
1735	0.02416	0.02645	0.04389	0.03422	0.03241	0.03803	0.0313	0.07849	0.07417	0.03266	0.10365	0.10725	0.07492	31109735	2527	ID1735	148067595	359593506	0.50722	Basic
1745	0.01058	0.01993	0.0083	0.01369	0.01385	0.01166	0.01475	0.0215	0.03669	0.01759	0.02974	0.01812	0.02216	9202882	2595	ID1745	71331293	363875313	0.28346	Basic
1771	0.00295	0.00801	0.01414	0.00301	0.00568	0.00382	0.0045	0.01254	0.01958	0.00464	0.01653	0.0248	0.0145	6022908	1266	ID1771	191996607	372052621	0.24223	Basic
1774	0.01579	0.01586	0.02837	0.0237	0.01374	0.01144	0.03263	0.03252	0.04662	0.01843	0.03667	0.04023	0.02825	11730266	2743	ID1774	190581896	372474532	0.3521	Basic
1780	0.06243	0.06787	0.09646	0.06817	0.05993	0.034	0.09138	0.05885	0.05468	0.07546	0.08729	0.04285	0.05558	23080177	3691	ID1780	48912566	375313903	0.37465	Basic
1979	0.02664	0.03978	0.03583	0.02005	0.01138	0.02498	0.03442	0.0806	0.02729	0.04932	0.08058	0.02736	0.05658	18998506	2292	ID1979	144703454	14748182	0.33293	Acid
1984	0.00831	0.13549	0.09559	0.08835	0.02211	0.05858	0.15892	0.02039	0.01272	0.0767	0.07017	0.00745	0.04237	14226387	2259	ID1984	160085729	15836921	0.32152	Acid
1999	0.01703	0.05134	0.05157	0.01258	0.03428	0.03284	0.02696	0.04108	0.01311	0.01379	0.02859	0.01385	0.00918	308163	578	ID1999	137797234	17363478	0.27737	Acid
2004	0.00537	0.02	0.04228	0.0457	0.01263	0.03416	0.03467	0.01583	0.02036	0.02133	0.02757	0.02613	0.01277	4286714	979	ID2004	156262319	18742258	0.24137	Acid
2005	0.01078	0.00333	0.01891	0.02143	0.00612	0.01298	0.01432	0.04454	0.02312	0.00378	0.02739	0.035	0.01882	6318177	1254	ID2005	147055364	19336902	0.22858	Acid
2006	0.00744	0.01777	0.01612	0.05265	0.01794	0.05433	0.03813	0.01747	0.01752	0.0218	0.01757	0.01798	0.02774	9313237	1031	ID2006	159461976	2031987	0.30687	Acid
2007	0.01633	0.02333	0.07505	0.04803	0.01509	0.09711	0.05741	0.00514	0.0257	0.02363	0.0281	0.01424	0.03256	10933773	1160	ID2007	162132545	2032451	0.33926	Acid
2008	0.04764	0.04497	0.02273	0.12096	0.02407	0.03012	0.09601	0.04028	0.03899	0.04142	0.00847	0.02155	0.05371	18033318	1244	ID2008	176052302	20316134	0.49166	Acid
2009	0.01896	0.07079	0.13987	0.12379	0.09564	0.01632	0.13252	0.03133	0.02773	0.06165	0.01668	0.03102	0.08891	29855584	1934	ID2009	211168967	20695458	0.56066	Acid
2010	0.03007	0.05704	0.05909	0.11201	0.04966	0.04635	0.09819	0.08474	0.05419	0.05055	0.0244	0.02986	0.0696	23370137	1154	ID2010	174761694	20910087	0.47783	Acid
2011	0.03971	0.08651	0.11833	0.10905	0.10194	0.02499	0.15118	0.04726	0.04029	0.08477	0.02049	0.03764	0.061	20483793	1883	ID2011	206660705	2096091	0.45657	Acid
2012	0.02997	0.08802	0.09618	0.08515	0.07011	0.02716	0.08704	0.05498	0.04991	0.06376	0.02226	0.03255	0.04485	15058581	1308	ID2012	21802553	21303065	0.42703	Acid
2013	0.04237	0.08767	0.09123	0.11921	0.12516	0.03641	0.12522	0.03053	0.0303	0.07247	0.01929	0.02964	0.02777	9325196	1292	ID2013	200507519	23302027	0.51573	Acid
2014	0.02053	0.09704	0.12164	0.0829	0.07929	0.0239	0.09374	0.04777	0.03509	0.06399	0.01442	0.02898	0.0606	20347562	1246	ID2014	214146434	21264897	0.55765	Acid
2017	0.02203	0.02286	0.03899	0.05455	0.01925	0.02944	0.02934	0.07242	0.02307	0.01517	0.02109	0.02994	0.02169	7282548	1892	ID2017	148684037	20935367	0.27291	Acid
2018	0.09212	0.12719	0.10892	0.0926	0.11447	0.10437	0.1065	0.05893	0.07109	0.09667	0.04981	0.05581	0.08626	28964024	1565	ID2018	1990164	24831669	0.46443	Acid
2019	0.0224	0.07303	0.11429	0.05412	0.07097	0.0351	0.06321	0.04347	0.04615	0.07488	0.02419	0.02759	0.02429	8154676	798	ID2019	221609559	21610623	0.26216	Acid
2021	0.54586	0.71989	0.6642	0.76824	0.53156	0.72619	0.56544	0.46258	0.44622	0.21815	0.53721	0.40488	0.52531	176388049	8728	ID2021	67147922	27842926	0.93157	Acid
2022	0.08095	0.21758	0.20649	0.1427	0.21154	0.05862	0.17378	0.02497	0.0731	0.19735	0.04667	0.0231	0.04529	15207301	1453	ID2022	183983845	22653495	0.40515	Acid
2023	0.13031	0.12845	0.1223	0.09702	0.11723	0.11733	0.11364	0.08158	0.08559	0.14744	0.05942	0.05994	0.06996	23492334	1654	ID2023	196472932	25248716	0.45728	Acid
2024	0.00773	0.05396	0.05586	0.04943	0.04817	0.00938	0.04061	0.02291	0.01707	0.04172	0.00588	0.0149	0.02025	6798727	481	ID2024	216515933	213953	0.39448	Acid
2026	0.07753	0.19571	0.15151	0.15288	0.12152	0.11971	0.19601	0.08949	0.06639	0.10486	0.09067	0.07469	0.08344	2801631	3092	ID2026	162236706	22131548	0.34378	Acid
2027	0.12277	0.22864	0.22844	0.27891	0.20962	0.11823	0.20894	0.20251	0.09982	0.09962	0.05842	0.07103	0.20323	68240116	2357	ID2027	17041565	23120993	0.74691	Acid
2028	0.10973	0.07708	0.10714	0.14274	0.09955	0.15565	0.11253	0.0462	0.0963	0.03229	0.0728	0.04385	0.06265	21035436	1395	ID2028	18167306	22859965	0.42702	Acid
2029	0.04249	0.12991	0.13388	0.0517	0.08476	0.05699	0.07881	0.04375	0.10368	0.07375	0.04609	0.04801	0.0418	1403543	1363	ID2029	224851292	22848543	0.26794	Acid
2030	0.02915	0.05723	0.08283	0.03988	0.08391	0.02177	0.05415	0.02216	0.02686	0.07094	0.01414	0.0177	0.02185	7337035	605	ID2030	203046488	23011479	0.35538	Acid
2031	0.10762	0.13224	0.12616	0.16147	0.14817	0.10804	0.16965	0.05837	0.08004	0.12718	0.0461	0.04426	0.05259	17659678	1196	ID2031	194113624	24491129	0.36168	Acid
2033	0.09079			0.00073	7e-05		0.00666	0.17529	0.24822	0.00565	0.13022	0.12182	0.18423	61861042	2850	ID2033	247522671	25609216	0.489	Acid
2034	1e-05			2e-05			1e-05	0.07694	0.09481		0.05628	0.03898	0.07384	24794185	1234	ID2034	251622026	25269243	0.50342	Acid
2035							0.00072	0.12581	0.12493		0.06158	0.06525	0.09907	33265992	1467	ID2035	252944183	26713197	0.55309	Acid
2036	0.0104	0.03417	0.01016	0.01464	0.03326	0.0129	0.01014	0.03403	0.00559	0.0073	0.01427	0.0154	0.00845	2838457	1007	ID2036	134096197	24589748	0.26177	Acid
2037	0.00755	0.02375	0.02367	0.01165	0.02458	0.00662	0.00484	0.00273	0.0046	0.01737	0.00393	0.00226	0.01624	5454162	260	ID2037	201241415	23598984	0.47614	Acid
2038	0.08887	0.11572	0.07949	0.01572	0.05209	0.09791	0.02963	0.06572	0.08548	0.0787	0.03262	0.07077	0.04109	13798109	1009	ID2038	21008174	24304982	0.42987	Acid
2039	0.08617	0.13771	0.09329	0.07281	0.08411	0.09835	0.08065	0.0561	0.04882	0.16605	0.02838	0.05828	0.09943	33386833	3690	ID2039	107710337	25446242	0.40212	Acid
2042	0.03683	0.00034		0.04163	0.09466	0.013	0.08365	0.0516	0.11619	0.09743	0.03347	0.04327	0.04159	13966448	1191	ID2042	237354379	25493522	0.30904	Acid
2043	0.01984	0.0005		0.02176	0.02613		0.05905	0.00946	0.03798	0.05325	0.01512	0.01209	0.03004	10087225	776	ID2043	240676247	25620728	0.4683	Acid
2045	0.04308	0.0517	0.03065	0.01007	0.01971	0.06196	0.00923	0.04972	0.05492	0.03039	0.04243	0.05283	0.04448	14936835	587	ID2045	202391302	25826139	0.62944	Acid
2046	0.07554	0.06057	0.04799	0.00775	0.02756	0.0682	0.02061	0.06741	0.08787	0.03024	0.04069	0.06772	0.0515	17291473	771	ID2046	213407259	24834357	0.43776	Acid
2047	0.07187	0.09933	0.06088	0.01618	0.02897	0.06797	0.03411	0.07341	0.10779	0.03416	0.04489	0.07212	0.05875	19725713	934	ID2047	217535325	24947152	0.48784	Acid
2048	0.05838	0.07513	0.05869	0.04612	0.07289	0.04674	0.05351	0.06003	0.02735	0.05073	0.03271	0.02274	0.02738	9195027	1547	ID2048	146391393	26530142	0.2535	Acid
2049	0.14233	0.10472	0.26371	0.15138	0.27069	0.3195	0.16298	0.26573	0.18222	0.2351	0.08224	0.16776	0.16008	53753039	2218	ID2049	172266276	25275574	0.74556	Acid
2050	0.18721	0.04157	0.05331	0.1338	0.08043	0.15343	0.07403	0.14476	0.14991	0.10816	0.19244	0.23162	0.17168	5764636	1714	ID2050	173243724	26277847	0.71297	Acid
2051	0.04763	0.08951	0.06151	0.02091	0.03735	0.05767	0.03545	0.05667	0.10439	0.04124	0.03994	0.061	0.04773	16027109	972	ID2051	221389558	2522964	0.37125	Acid
2052	0.03904	0.08726	0.06621	0.02106	0.04596	0.04919	0.03327	0.04443	0.11564	0.05351	0.03306	0.04857	0.04864	16330756	1179	ID2052	225738594	25656589	0.31941	Acid
2053	0.03419	0.05172	0.02892	0.02201	0.06268	0.03129	0.04092	0.0497	0.11179	0.0763	0.04042	0.04362	0.04272	14344442	1109	ID2053	229198505	26071504	0.26365	Acid
2055	0.0397	0.07021	0.03192	0.00532	0.01518	0.05662	0.01257	0.05111	0.05616	0.03425	0.0257	0.07007	0.03276	10999538	565	ID2055	205220207	25899261	0.54757	Acid
2056	0.01795			0.00012	2e-05		0.04247	0.0091	0.03805	0.03372	0.01577	0.0069	0.03247	10901711	562	ID2056	242286623	25652849	0.40522	Acid
2060	0.98097	0.64684	0.81811	119555	0.84694	0.94219	0.56753	100189	0.86762	0.87906	0.85849	0.99672	0.97384	326997131	10977	ID2060	169701393	32191571	0.72968	Acid
2061	0.35003	0.12659	0.16044	0.27533	0.21147	0.22041	0.25663	0.1527	0.18883	0.25991	0.09098	0.11328	0.09391	31531901	2047	ID2061	186602301	28299903	0.39191	Acid
2062							9e-05	0.07471	0.09118		0.0409	0.06666	0.05513	18512102	538	ID2062	255156654	26799278	0.47857	Acid
2064	0.11921	0.03789	0.04867	0.04354	0.08175	0.05688	0.03176	0.15731	0.11957	0.07627	0.20304	0.3091	0.16018	53784965	2678	ID2064	160405171	31134894	0.60533	Acid
2065	0.35449	0.24519	0.2901	0.33669	0.22054	0.27104	0.2502	0.16457	0.16791	0.29493	0.14953	0.15567	0.14507	48710745	2104	ID2065	190630021	30817737	0.56111	Acid
2066	0.02781	0.0012		0.02329	0.04929		0.0658	0.04002	0.0727	0.06502	0.01832	0.02999	0.03458	11611162	715	ID2066	239429603	27208526	0.26716	Acid
2068	0.23667	0.14537	0.14762	0.09597	0.20216	0.13907	0.16296	0.22028	0.30307	0.23195	0.09299	0.29147	0.28128	94447959	6000	ID2068	15025806	28891754	0.59949	Acid
2070	0.01299	0.02987	0.0307	0.02044	0.01643	0.02327	0.01321	0.00661	0.03891	0.01975	0.05045	0.02188	0.03262	1095187	1249	ID2070	10788108	27217305	0.43978	Acid
2071	0.25688	0.198	0.26167	0.33166	0.18437	0.25901	0.24685	0.15453	0.19584	0.21334	0.11416	0.18111	0.10455	35106429	1361	ID2071	177727836	292242	0.53242	Acid
2074	0.04478	0.03868	0.03587	0.01786	0.06349	0.03126	0.01519	0.02679	0.05611	0.02898	0.01499	0.06199	0.02898	9729729	1925	ID2074	138592006	29395322	0.23145	Acid
2075	0.06634	0.08697	0.04697	0.01543	0.03972	0.1309	0.0171	0.06091	0.10238	0.05016	0.00794	0.07874	0.08195	27515653	1802	ID2075	2130637	27858049	0.31805	Acid
2076	0.05108	0.05619	0.04325	0.01886	0.03393	0.08207	0.0111	0.05192	0.09437	0.0415	0.01655	0.05	0.05227	17551565	1107	ID2076	218062273	27864476	0.31406	Acid
2077	0.03719	0.04581	0.03535	0.01487	0.03112	0.04957	0.0103	0.06252	0.08119	0.04265	0.02187	0.04773	0.04029	13528032	658	ID2077	223543763	27869576	0.32918	Acid
2080	0.02899	0.03691	0.01787	0.00942	0.01337	0.04429	0.00856	0.02466	0.03432	0.0273	5e-05	0.03453	0.03287	11038061	677	ID2080	208642971	28187694	0.40425	Acid
2081	0.0498			0.0084	0.00307		0.10369	0.06138	0.06994	0.09131	0.03188	0.04216	0.03447	1157332	719	ID2081	241635061	27882767	0.25088	Acid
2082								0.18504	0.16698		0.04458	0.13412	0.13696	45987956	1433	ID2082	258988456	29326168	0.60216	Acid
2083	0.1483	0.05572	0.07973	0.05667	0.06779	0.0925	0.07489	0.07623	0.06212	0.11444	0.05564	0.051	0.04574	153576	829	ID2083	193165112	29063457	0.34302	Acid
2084	0.0507	0.01941	0.00567	0.01227	0.01972	0.03355	0.01445	0.04493	0.02932	0.05075	0.02863	0.04772	0.03256	1093198	604	ID2084	20021153	29176601	0.34807	Acid
2085	0.06904	0.03444	0.01595	0.01767	0.03173	0.0636	0.02119	0.06374	0.03984	0.06232	0.03939	0.07726	0.06519	2189069	1256	ID2085	202391183	28872527	0.41069	Acid
2086	0.01862	0.01156	0.00266	0.0019	0.00464	0.00925	0.00351	0.01557	0.01656	0.01987	0.00771	0.01339	0.02276	7643333	423	ID2086	205330907	28515045	0.44102	Acid
2087	0.08979	0.04141	0.03244	0.04619	0.10993	0.08867	0.05503	0.14496	0.20302	0.13371	0.08312	0.09365	0.13408	45020333	1800	ID2087	229464696	28893745	0.34802	Acid
2089	0.00587	0.02644	0.03004	0.01269	0.02569	0.02686	0.021	0.00883	0.01835	0.02678	0.00584	0.01163	0.00925	310432	623	ID2089	41223725	29160332	0.29912	Acid
2090	0.00353	0.03265	0.03168	0.00872	0.03164	0.03067	0.01343	0.00623	0.01384	0.04394	0.0061	0.00961	0.01151	3863841	592	ID2090	44404404	28847441	0.32333	Acid
2094	0.10299	0.10581	0.11855	0.13771	0.06837	0.11054	0.09153	0.04588	0.06364	0.08693	0.0462	0.06644	0.06311	21190277	590	ID2094	186497336	30784473	0.47539	Acid
2095	0.04666	0.02333	0.01524	0.00769	0.01536	0.03816	0.01009	0.03899	0.02915	0.03238	0.01285	0.05047	0.03752	12597305	849	ID2095	206474783	28513786	0.35395	Acid
2096	0.02523			7e-05			0.00058	0.406	0.18549		0.20821	0.24524	0.2014	67627451	3064	ID2096	251850711	30216935	0.37131	Acid
2098	0.02265	0.06495	0.0206	0.01545	0.10316	0.01353	0.02369	0.02102	0.03843	0.0106	0.03063	0.02689	0.02576	8648873	723	ID2098	69619492	29801132	0.30578	Acid
2099							0.00034	0.13705	0.07988		0.05454	0.08268	0.07812	26232023	879	ID2099	255286705	30179347	0.486	Acid
2102	0.26906	0.2515	0.29842	0.3074	0.22612	0.27033	0.18073	0.26658	0.2979	0.20472	0.24057	0.28906	0.20442	68641398	1388	ID2102	175239715	32396792	0.49941	Acid
2103	0.64747	0.6104	0.76	0.79827	0.59201	0.69004	0.51646	0.47531	0.60764	0.44125	0.48914	0.4528	0.34745	116667373	3274	ID2103	184543412	32582102	0.59536	Acid
2104	0.11104	0.07688	0.08797	0.09444	0.08148	0.08493	0.08324	0.04853	0.03974	0.11984	0.05243	0.08414	0.03693	12399886	568	ID2104	194403465	30724783	0.27828	Acid
2105	0.12176	0.03422	0.03152	0.02357	0.04035	0.06458	0.02334	0.07754	0.06261	0.04324	0.07109	0.09617	0.08162	27405859	1232	ID2105	217222265	30791739	0.47518	Acid
2106	0.23064	0.00453	0.00011	0.12527	0.14679	0.02159	0.17784	0.32357	0.28612	0.23778	0.1478	0.23139	0.18473	62027958	2655	ID2106	23704017	30972504	0.44319	Acid
2110	0.02166	0.0474	0.03964	0.02797	0.12503	0.04534	0.04139	0.08007	0.07361	0.01851	0.09027	0.07643	0.08777	29473129	1598	ID2110	61988429	3104812	0.48069	Acid
2111	0.06402	0.02519	0.02339	0.01225	0.03313	0.04713	0.00868	0.05686	0.04989	0.04367	0.03624	0.0515	0.03313	11125806	582	ID2111	221405237	30267783	0.29965	Acid
2112	0.0334	0.01827	0.01868	0.00952	0.02202	0.03616	0.00369	0.03482	0.04797	0.0289	0.03123	0.02472	0.02913	9782612	432	ID2112	22755357	30117097	0.33561	Acid
2113	0.01679	0.03887	0.04146	0.01519	0.09653	0.03858	0.02275	0.01724	0.07053	0.0186	0.05768	0.04336	0.06595	22143644	1988	ID2113	55742079	3200019	0.46605	Acid
2114	0.0773	0.05242	0.03283	0.05159	0.03667	0.06025	0.03741	0.0409	0.03086	0.08656	0.04962	0.07854	0.04463	14985016	622	ID2114	199326659	31914876	0.39762	Acid
2115	0.06007	0.02544	0.01832	0.01474	0.01532	0.05801	0.0193	0.04675	0.02722	0.04413	0.05044	0.09202	0.0528	17728078	928	ID2115	206036201	30816452	0.28389	Acid
2116	0.12224	0.03202	0.02607	0.02807	0.03684	0.12184	0.02557	0.0892	0.06152	0.06996	0.07268	0.16477	0.07077	23763993	1330	ID2116	212593879	31134586	0.34394	Acid
2119	0.0522	0.05483	0.05715	0.04579	0.03779	0.04331	0.02792	0.01958	0.03656	0.05922	0.04499	0.02136	0.04799	16114665	1609	ID2119	101356269	31552058	0.59797	Acid
2120	0.13921			4e-05	1e-05		0.04188	0.15188	0.04882	0.03804	0.0736	0.1153	0.04807	16142593	943	ID2120	24403983	31467031	0.3283	Acid
2122	0.17773	0.1896	0.19383	0.18148	0.13317	0.2154	0.11432	0.08844	0.09647	0.16063	0.10989	0.11099	0.11008	36961152	969	ID2122	194514884	32818418	0.61554	Acid
2123	0.048	0.01942	0.01384	0.01296	0.01239	0.02725	0.01353	0.03515	0.02149	0.0176	0.03216	0.03654	0.02079	6980581	332	ID2123	220378206	31463299	0.26026	Acid
2124	0.02472	0.05773	0.04579	0.02429	0.11446	0.07218	0.02965	0.02305	0.09212	0.11094	0.07589	0.06064	0.05889	19774697	4379	ID2124	49816094	34980584	0.38272	Acid
2125	0.03058	0.08863	0.03333	0.05041	0.1911	0.04368	0.02902	0.05212	0.07228	0.06509	0.07292	0.05177	0.04721	15852535	2324	ID2125	73773787	31324149	0.27897	Acid
2126	0.0234	0.03082	0.02607	0.02043	0.01625	0.0187	0.01604	0.01401	0.02622	0.04237	0.03321	0.01404	0.02525	8476983	996	ID2126	97927662	32773207	0.41549	Acid
2128	0.01998	0.00754	0.0048	0.00978	0.0136	0.00605	0.00606	0.0186	0.01442	0.01243	0.05921	0.03171	0.02382	7998599	415	ID2128	150050217	31795807	0.46867	Acid
2129	0.04109	0.01898	0.01656	0.01654	0.01464	0.04875	0.01499	0.0263	0.02025	0.03358	0.03412	0.04287	0.01988	6676817	345	ID2129	204459869	32065832	0.2555	Acid
2131	0.02044	0.02558	0.02193	0.01081	0.08161	0.03377	0.01136	0.01766	0.07146	0.01732	0.07887	0.03501	0.06195	20801135	1435	ID2131	60410283	32024761	0.39266	Acid
2132	0.01711	0.02201	0.02047	0.01455	0.00818	0.02521	0.00871	0.01115	0.02828	0.02115	0.02576	0.01603	0.01558	5231141	962	ID2132	115484354	32948862	0.25939	Acid
2133	0.07586	0.04731	0.03339	0.05665	0.0507	0.04432	0.04698	0.0613	0.05186	0.05598	0.15619	0.10391	0.09466	31783914	2003	ID2133	152105976	34720046	0.49977	Acid
2134	0.09107	0.05094	0.03317	0.05089	0.05104	0.04198	0.031	0.0972	0.06596	0.04382	0.20289	0.22902	0.12755	42827716	1850	ID2134	156249586	33472351	0.56374	Acid
2135	0.2036	0.19983	0.16001	0.1462	0.10267	0.3027	0.13491	0.13791	0.15598	0.20656	0.18559	0.19576	0.16759	56274359	2162	ID2135	199681576	33029913	0.6133	Acid
2136	0.07167	0.00228	0.00034	0.02947	0.03885	0.0191	0.02861	0.10215	0.05567	0.03766	0.03963	0.08228	0.05053	1696669	853	ID2136	235941516	32113492	0.54595	Acid
2137	0.02075	0.02309	0.02243	0.01921	0.00976	0.02914	0.0093	0.01014	0.01732	0.01782	0.01077	0.01183	0.01288	4323923	695	ID2137	118283082	33321727	0.29664	Acid
2138	0.01381	0.03638	0.03161	0.02054	0.04299	0.04129	0.02742	0.04761	0.05935	0.03043	0.06486	0.04411	0.05926	19898149	2074	ID2138	134281847	35384754	0.33113	Acid
2139	0.24622	0.30019	0.37949	0.29969	0.27389	0.30245	0.17242	0.18509	0.24662	0.1384	0.25007	0.16755	0.19317	64863532	2865	ID2139	188125042	32751801	0.73039	Acid
2140	0.10762	0.11524	0.12644	0.1188	0.09334	0.12554	0.05841	0.06964	0.07638	0.06472	0.07633	0.06941	0.07491	25154108	571	ID2140	191244252	3282295	0.6126	Acid
2141	0.06103	0.0007	0.00107	0.01619	0.02214	0.07023	0.02596	0.08612	0.04549	0.02922	0.03694	0.06952	0.03031	1017655	445	ID2141	233046913	32359756	0.30185	Acid
2142	0.01593	0.02608	0.02614	0.01582	0.0206	0.03641	0.01373	0.00906	0.01675	0.02271	0.01525	0.01482	0.0124	4164443	763	ID2142	121362272	33704134	0.29831	Acid
2143	0.13302	0.09415	0.08022	0.02136	0.03602	0.18992	0.07214	0.13291	0.09438	0.10743	0.12073	0.1554	0.07146	23995296	1092	ID2143	225642796	32853053	0.39119	Acid
2144	0.11171	0.03972	0.05102	0.02159	0.0368	0.18136	0.04563	0.14601	0.09693	0.06427	0.08567	0.13934	0.07232	24282359	1173	ID2144	229787552	32833566	0.38823	Acid
2148	0.32689	0.30227	0.30166	0.32915	0.3801	0.35955	0.18917	0.36889	0.29754	0.30273	0.40458	0.47233	0.37752	126762661	2587	ID2148	169102769	33982541	0.76635	Acid
2150	0.08669	0.0699	0.09103	0.04427	0.04302	0.20257	0.0717	0.07173	0.07327	0.03983	0.09224	0.12279	0.07776	26109917	1153	ID2150	215846089	33899748	0.53567	Acid
2151	0.11609	0.13705	0.12158	0.13729	0.09469	0.19793	0.09201	0.08837	0.09733	0.06679	0.10313	0.13085	0.08755	29398456	1371	ID2151	219277474	34560088	0.68962	Acid
2153	0.01214	0.04951	0.02174	0.01044	0.07959	0.06493	0.01346	0.02063	0.04115	0.09873	0.04583	0.02535	0.03069	10304746	2232	ID2153	44287065	34977743	0.26045	Acid
2154	0.04515	0.02957	0.02366	0.0363	0.02965	0.03521	0.0283	0.03302	0.02774	0.04022	0.07754	0.04244	0.04306	14458393	934	ID2154	148228415	34737533	0.44162	Acid
2155	2e-05			4e-05			0.00029	0.32206	0.17269		0.1551	0.12484	0.18235	61228852	4217	ID2155	253581604	36907468	0.40115	Acid
2158	0.00402	0.00795	0.00351	0.0051	0.01354	0.0123	0.01528	0.00661	0.0135	0.00894	0.0286	0.01361	0.01477	495893	680	ID2158	131745496	35200736	0.2769	Acid
2159	0.01062	0.0092	0.01189	0.00318	0.01251	0.01927	0.00988	0.01252	0.01263	0.00778	0.04316	0.01705	0.02006	6734389	681	ID2159	140083899	35092697	0.37941	Acid
2160	0.0279	0.02131	0.02114	0.00977	0.02473	0.03552	0.01945	0.02432	0.02162	0.02425	0.05489	0.03172	0.02902	9745078	1157	ID2160	143087851	35219177	0.36344	Acid
2161	0.0312	0.02336	0.02001	0.01346	0.02242	0.0345	0.02051	0.0258	0.0163	0.02336	0.05192	0.02873	0.03123	10485618	786	ID2161	14549061	34662974	0.41407	Acid
2162	0.05446	0.03412	0.03954	0.01911	0.01769	0.17687	0.03883	0.05751	0.05634	0.04458	0.08553	0.1019	0.0346	11617041	1117	ID2162	208539383	34053017	0.29616	Acid
2165	0.00597	0.02588	0.01565	0.01154	0.05005	0.03885	0.01428	0.01952	0.0496	0.07133	0.04156	0.02153	0.02161	7256773	1501	ID2165	40423539	35125473	0.25709	Acid
2166	0.00217	0.00161	0.00224	0.00363	0.00195	0.00536	0.00658	0.00095	0.00388	0.00849	0.02079	0.00281	0.01625	5456724	339	ID2166	122319381	35067859	0.55978	Acid
2167	0.00303	0.00567	0.00224	0.00385	0.01545	0.00874	0.00856	0.00258	0.00896	0.00425	0.03755	0.01235	0.01938	6506667	758	ID2167	128467833	35179755	0.32552	Acid
2168	0.00594	0.01255	0.00839	0.00418	0.0119	0.01813	0.00676	0.00835	0.01423	0.00639	0.03479	0.01218	0.01824	6123445	625	ID2168	136916488	35114459	0.35788	Acid
2169	0.07821	0.08865	0.11248	0.06477	0.08177	0.08282	0.03439	0.04146	0.06362	0.04248	0.05794	0.02452	0.02741	920531	608	ID2169	194368036	34258339	0.35504	Acid
2170	0.05381	0.0614	0.07042	0.0263	0.02185	0.06402	0.03181	0.03263	0.05203	0.04085	0.06646	0.02381	0.03255	10928409	667	ID2170	199455486	34589704	0.38378	Acid
2171	0.01564	0.00718	0.00629	0.01244	0.01843	0.01862	0.0081	0.01818	0.02562	0.01731	0.01008	0.01674	0.03029	10169233	681	ID2171	232035126	35456237	0.82726	Acid
2174	0.03964	0.00328	0.00013	0.03241	0.08052	0.01257	0.04249	0.08724	0.08522	0.07896	0.05116	0.06595	0.06883	23111589	1808	ID2174	234168672	37872356	0.58327	Acid
2175								0.02623	0.05654		0.00358	0.01638	0.02383	8002745	492	ID2175	259479878	37354125	0.42419	Acid
2176	0.00184	0.00436	0.00236	0.00383	0.00596	0.00305	0.00388	0.00445	0.01138	0.00295	0.00865	0.00978	0.00859	288428	457	ID2176	54076928	37379067	0.3708	Acid
2177	0.04531	0.0596	0.0667	0.01723	0.03394	0.07399	0.04057	0.03019	0.03636	0.04692	0.05424	0.03452	0.04173	14012665	1044	ID2177	198449999	37707933	0.62409	Acid
2178	0.02429	0.03669	0.03193	0.01193	0.04021	0.07195	0.02903	0.04575	0.03033	0.03036	0.07078	0.0249	0.03239	10876564	1795	ID2178	203127033	37650098	0.39997	Acid
2179	0.00696	0.00453	0.00963	0.00379	0.00464	0.01148	0.00369	0.00652	0.00267	0.00223	0.00693	0.00259	0.02585	867837	702	ID2179	220369697	37960781	0.72391	Acid
2180	0.1035	0.09689	0.07295	0.07674	0.07413	0.08405	0.07337	0.07858	0.07302	0.07349	0.07216	0.04386	0.06027	20236268	1675	ID2180	148640234	39264778	0.4461	Acid
2181	0.02671	0.03816	0.02135	0.02698	0.02293	0.03718	0.02229	0.03084	0.04377	0.01929	0.03584	0.01527	0.0337	11315235	1504	ID2181	151447353	38881703	0.40382	Acid
2182	0.08758	0.11105	0.09775	0.13346	0.04582	0.0938	0.13044	0.13069	0.08491	0.09009	0.11962	0.04383	0.06883	23111542	1226	ID2182	180915508	37951772	0.43271	Acid
2183	0.01185	0.00849	0.01242	0.00731	0.02631	0.01869	0.02286	0.02107	0.02134	0.01311	0.0195	0.00939	0.03622	12162452	631	ID2183	230646835	37982737	0.60234	Acid
2184	0.02265			7e-05			0.01971	0.13607	0.0996	1e-05	0.1052	0.05448	0.12225	41048122	1240	ID2184	247368861	39095637	0.60747	Acid
2186	0.10766	0.09405	0.07618	0.0803	0.11744	0.11662	0.095	0.08986	0.08134	0.1099	0.10515	0.05993	0.07895	2651032	2039	ID2186	123472068	39332684	0.55714	Acid
2188	0.054	0.0594	0.05538	0.05033	0.0893	0.06926	0.05008	0.0527	0.05617	0.04531	0.07216	0.03914	0.05278	17720929	859	ID2188	127595141	38671311	0.75112	Acid
2189	0.32463	0.42072	0.30752	0.27778	0.45552	0.35248	0.34828	0.41267	0.44492	0.42381	0.35718	0.34771	0.40069	134545595	4091	ID2189	133909079	39814129	0.93367	Acid
2190	0.02701	0.03125	0.02996	0.01555	0.03481	0.03885	0.02887	0.0137	0.01305	0.04328	0.03489	0.07015	0.03186	10699025	1954	ID2190	162537665	39655802	0.38408	Acid
2191	0.08471	0.11527	0.11289	0.078	0.07917	0.11384	0.10882	0.06185	0.06776	0.11328	0.11677	0.05077	0.06925	23253904	1976	ID2191	169053665	39515274	0.42359	Acid
2192	0.00838	0.0048	0.00582	0.00876	0.01315	0.02162	0.00609	0.00498	0.01012	0.01017	0.01041	0.01207	0.01202	4036492	953	ID2192	53738166	39040871	0.39594	Acid
2196	0.13454	0.15277	0.14942	0.1558	0.09889	0.10951	0.12786	0.0994	0.08377	0.12324	0.12489	0.03537	0.09765	32787407	1195	ID2196	172275265	39841233	0.61369	Acid
2197	0.01607	0.03393	0.05246	0.00948	0.01761	0.04444	0.01185	0.01505	0.02482	0.01524	0.03383	0.01506	0.01668	5599445	1027	ID2197	212630614	39701008	0.33833	Acid
2198	0.03151			0.01394	0.01322		0.04155	0.03245	0.04437	0.03326	0.02495	0.01155	0.02934	9850147	622	ID2198	242736753	38652653	0.5344	Acid
2199	0.28214	0.00581		0.11299	0.11106		0.30401	0.44484	0.61599	0.20907	0.41831	0.27934	0.4268	143309865	6545	ID2199	244787471	40605723	0.58523	Acid
2200							1e-05	0.04576	0.05316		0.02007	0.07383	0.04245	14252992	783	ID2200	256945099	38664975	0.33956	Acid
2207	0.01756	0.04154	0.05094	0.00997	0.02254	0.04789	0.01615	0.02242	0.03099	0.01333	0.04112	0.02185	0.02671	896874	923	ID2207	215536911	39761108	0.41323	Acid
2208				7e-05				0.08665	0.03355		0.07324	0.09629	0.07592	2549275	903	ID2208	252629064	39061825	0.5628	Acid
2209	0.29321	0.25281	0.22964	0.34368	0.26935	0.25905	0.19738	0.23557	0.18127	0.2815	0.19341	0.15422	0.20186	67780531	1950	ID2209	17550268	42904871	0.73708	Acid
2210	0.03015	0.06021	0.03012	0.0207	0.02895	0.04186	0.03463	0.05589	0.04832	0.01586	0.0632	0.02901	0.03978	13358421	680	ID2210	222287588	40281201	0.56109	Acid
2211	0.11524	0.15555	0.12854	0.12567	0.06334	0.10949	0.15231	0.12367	0.07809	0.09513	0.10937	0.04116	0.09667	32458746	1883	ID2211	179864043	40569884	0.58165	Acid
2212	0.04168	0.07055	0.07825	0.03077	0.0451	0.06601	0.04601	0.04816	0.05693	0.03111	0.07127	0.04247	0.05957	2000139	1273	ID2212	219194429	40303228	0.55682	Acid
2213	0.01972	0.02664	0.02745	0.00507	0.01544	0.02791	0.01922	0.01812	0.02251	0.02682	0.02803	0.01596	0.02214	7435525	529	ID2213	225727023	40268868	0.42532	Acid
2214	0.0219	0.01373	0.01912	0.00502	0.01579	0.01687	0.01407	0.00487	0.01299	0.01094	0.018	0.00459	0.01426	4789654	484	ID2214	227836171	39458792	0.39706	Acid
2215								0.06605	0.11508		0.04261	0.07671	0.05251	1763091	1232	ID2215	259061092	40802457	0.39198	Acid
2216	0.0499	0.07351	0.0493	0.02604	0.07557	0.07517	0.08214	0.05661	0.05719	0.04825	0.07059	0.05319	0.05056	16977546	1978	ID2216	152557886	40794246	0.30912	Acid
2217	0.03708	0.02901	0.02224	0.03701	0.07403	0.04072	0.04326	0.05221	0.07462	0.07874	0.06227	0.04829	0.03933	13206018	790	ID2217	230760231	41056179	0.43936	Acid
2218	0.0393	0.00073		0.02902	0.03894	0.02686	0.0381	0.04758	0.05596	0.06006	0.04745	0.04107	0.03253	10924508	671	ID2218	234577483	40944583	0.43394	Acid
2220	0.06581	0.10884	0.07339	0.04896	0.07575	0.09823	0.11195	0.0679	0.06481	0.08736	0.07651	0.03512	0.07019	2356744	1606	ID2220	146903642	41669361	0.61558	Acid
2221	0.01307	0.00508	0.00641	0.00821	0.01687	0.0101	0.0078	0.00608	0.00967	0.01471	0.01138	0.01381	0.01186	3981788	616	ID2221	53207587	41620579	0.54865	Acid
2223	0.11819	0.14344	0.1323	0.09328	0.09078	0.11606	0.12039	0.09541	0.11498	0.07775	0.12609	0.07131	0.09204	30904793	1817	ID2223	226629693	42278819	0.53203	Acid
2224	0.05698	0.05901	0.04256	0.02949	0.07143	0.05812	0.08459	0.05166	0.03867	0.07065	0.0555	0.0552	0.03779	12688296	1589	ID2224	142331733	41946577	0.38832	Acid
2225	0.05703	0.00496		0.04824	0.06877	0.00943	0.06163	0.05239	0.07063	0.06947	0.04439	0.04143	0.04438	14901199	1115	ID2225	235863477	41315972	0.48376	Acid
2226	0.04507	0.06747	0.0779	0.05771	0.03504	0.06086	0.06902	0.03316	0.0514	0.04247	0.0563	0.03698	0.05103	17134258	1169	ID2226	223252668	42624241	0.51566	Acid
2227	0.09962	0.10695	0.11459	0.08649	0.09254	0.1266	0.07774	0.08835	0.08755	0.07959	0.10038	0.07395	0.08876	29802771	968	ID2227	172463407	42834278	0.67178	Acid
2229	0.01944	0.01227	0.01957	0.03432	0.03091	0.02725	0.01164	0.02401	0.03673	0.02583	0.0415	0.00792	0.03394	11396732	1167	ID2229	207556926	44313341	0.51847	Acid
2230	0.02808	0.03742	0.02833	0.02017	0.00694	0.01899	0.02497	0.0022	0.01043	0.01456	0.01336	0.00166	0.00675	2267034	462	ID2230	205819399	43572299	0.43138	Acid
2232								0.13531	0.20032		0.05497	0.18775	0.14324	48097816	2376	ID2232	259799967	45888503	0.51923	Acid
2233	0.02135	0.01669	0.02513	0.02301	0.038	0.05176	0.02298	0.01029	0.0183	0.01901	0.01596	0.01996	0.01949	6544685	901	ID2233	55744146	45240203	0.2938	Acid
2234	0.06343	0.08376	0.02643	0.03989	0.10626	0.12268	0.12075	0.20125	0.36891	0.24258	0.19855	0.19523	0.25288	84913637	6194	ID2234	151546817	45647773	0.7728	Acid
2235	0.02259	0.04702	0.00489	0.02573	0.02063	0.03865	0.04977	0.09842	0.21803	0.06282	0.08548	0.10778	0.17501	58763951	1805	ID2235	154484285	45986861	0.75705	Acid
2236	0.10305	0.11114	0.18829	0.1373	0.1063	0.14411	0.15354	0.10463	0.24026	0.2191	0.28697	0.12941	0.24108	80949853	5205	ID2236	212981736	50262852	0.62216	Acid
2238	0.01697	0.011	0.00492	0.01122	0.02308	0.03728	0.0102	0.01591	0.01571	0.04505	0.01547	0.02621	0.02298	7716504	1290	ID2238	47397799	45135081	0.27805	Acid
2239	0.00818	0.00288	0.00592	0.0103	0.01126	0.02987	0.0114	0.0056	0.0118	0.01811	0.00813	0.01383	0.01891	6351292	688	ID2239	52301019	45285895	0.35931	Acid
2240	0.00797	0.00645	0.00784	0.00768	0.00356	0.01199	0.01521	0.00172	0.006	0.00811	0.01211	0.00344	0.00854	2869021	606	ID2240	194576994	4489016	0.44541	Acid
2242	0.00585	0.00196	0.0031	0.00603	0.00566	0.01552	0.00484	0.00544	0.00891	0.00763	0.00492	0.01408	0.01364	4579153	476	ID2242	50961644	46004953	0.43936	Acid
2243	0.03004	0.03408	0.02577	0.02745	0.04073	0.07252	0.01987	0.01907	0.02725	0.04615	0.02207	0.02597	0.0248	832762	1788	ID2243	62930448	45571494	0.31073	Acid
2247	0.04307	0.0255	0.0344	0.0237	0.03671	0.05445	0.02569	0.03254	0.02915	0.02542	0.02885	0.03506	0.02225	7470707	928	ID2247	171243815	445099	0.41171	Acid
2248	0.04564	0.03435	0.02797	0.0294	0.04623	0.05672	0.03217	0.04123	0.03083	0.02812	0.04163	0.02345	0.03485	11700497	750	ID2248	175612651	45063633	0.51919	Acid
2249	0.06983	0.02457	0.01881	0.02119	0.05624	0.0453	0.02839	0.05236	0.05221	0.03034	0.04597	0.0169	0.04086	13718839	1157	ID2249	179412522	44920989	0.54766	Acid
2250	0.08643	0.01365	0.02102	0.01346	0.03015	0.0567	0.03541	0.00872	0.03408	0.03197	0.04929	0.02542	0.02832	9509532	2198	ID2250	185577162	4737055	0.28141	Acid
2251	0.01322	0.01653	0.01214	0.01208	0.01993	0.03153	0.01196	0.00524	0.0061	0.00652	0.00643	0.00642	0.01084	3639768	487	ID2251	60023558	45438827	0.30438	Acid
2257	0.01709	0.01521	0.01413	0.01866	0.05374	0.03661	0.02256	0.04599	0.04521	0.02903	0.02062	0.02843	0.02571	8633175	1432	ID2257	125667191	45884322	0.33159	Acid
2258	0.03716	0.01787	0.02338	0.01344	0.02677	0.04509	0.04446	0.02802	0.0485	0.04319	0.05812	0.02505	0.04018	13490309	2162	ID2258	191011532	4692476	0.29957	Acid
2259	0.03812			0.00032			0.03712	0.14848	0.16541	0.0001	0.11386	0.05781	0.10492	35229665	1772	ID2259	249455601	4577826	0.56401	Acid
2262	0.0207	0.0207	0.0197	0.01464	0.01836	0.02979	0.04004	0.02868	0.03352	0.02876	0.0348	0.01965	0.02928	983102	1000	ID2262	195671302	46919211	0.44853	Acid
2266	0.07758	0.09028	0.06617	0.07848	0.06967	0.07348	0.09441	0.06076	0.09527	0.11668	0.12651	0.06997	0.11296	3793071	2316	ID2266	202927095	5026282	0.54217	Acid
2267	0.06877	0.13993	0.13282	0.05172	0.0941	0.12778	0.23126	0.12405	0.16202	0.19618	0.20338	0.09682	0.14077	47269398	2894	ID2267	227296877	50140262	0.58799	Acid
2272	0.02918	0.02571	0.01577	0.01821	0.03837	0.0294	0.01915	0.02071	0.03507	0.01451	0.02859	0.0249	0.02025	6800409	1062	ID2272	55982645	48159138	0.24883	Acid
2273	0.01237	0.02802	0.00197	0.01071	0.02034	0.01558	0.05422	0.06048	0.08061	0.07896	0.06522	0.0926	0.05642	18943473	562	ID2273	151756064	47402188	0.61907	Acid
2274	0.00015	0.00072	2e-05	0.00064	0.00377	0.00759	0.00059	0.00115	0.00373	0.03255	0.00363	0.01229	0.02598	8723845	1116	ID2274	165054759	49811041	0.40101	Acid
2276	0.0937	0.00145	5e-05	0.0829	0.12865	0.07292	0.15302	0.12747	0.13256	0.15462	0.12861	0.054	0.09107	30580174	1647	ID2276	234718049	49722102	0.56118	Acid
2277	0.00018			0.00011				0.21754	0.21588		0.14345	0.11942	0.18506	62138811	1802	ID2277	25352543	48271148	0.54466	Acid
2279	0.00618	0.00613	0.00134	0.00457	0.00733	0.00957	0.0063	0.01634	0.02608	0.01057	0.0268	0.01805	0.01204	404448	577	ID2279	53651158	48469262	0.24799	Acid
2280	0.03408	0.03115	0.04064	0.04688	0.07872	0.06782	0.12004	0.08543	0.10477	0.11801	0.1062	0.05396	0.08756	29401112	1225	ID2280	231829439	49841359	0.59761	Acid
2281	0.11145	0.00117		0.09202	0.15768	0.01546	0.18232	0.15523	0.14948	0.17803	0.12418	0.07691	0.1265	42475256	1400	ID2281	238564302	4935867	0.70949	Acid
2282	0.11032	0.00403		0.07588	0.08508		0.18911	0.12187	0.11283	0.19411	0.10005	0.08164	0.08417	28261401	1613	ID2282	242080247	49344011	0.50209	Acid
2283	0.06136			0.00044	0.00011		0.14224	0.13615	0.11654	0.06253	0.10204	0.06963	0.0853	28641198	1340	ID2283	244604745	49136393	0.5176	Acid
2288	0.0008	0.01487	0.00303	0.00103	0.00637	0.00763	0.01353	0.00214	0.0049	0.0119	0.00439	0.01645	0.0212	7118935	1100	ID2288	161827207	49807137	0.37042	Acid
2289	0.00043	0.00058	0.00336	0.00341	0.00284	0.00589	0.00011	0.0018	0.00662	0.00497	0.00684	0.01337	0.02086	7004732	921	ID2289	167088012	50072297	0.39788	Acid
2291	0.03585			0.00258			0.01816	0.12899	0.11145	1e-05	0.1079	0.07406	0.0743	24947344	1118	ID2291	248412771	49096806	0.43355	Acid
2292	0.01856	0.00683	0.00332	0.00971	0.01373	0.02352	0.0096	0.04665	0.07105	0.02496	0.04709	0.05418	0.03274	10991839	1847	ID2292	50693907	48981095	0.26761	Acid
2293	0.01046	0.02248	0.01548	0.0195	0.03658	0.0356	0.02379	0.02068	0.03305	0.0403	0.03674	0.02171	0.02361	792807	1359	ID2293	116986048	48945437	0.34797	Acid
2294	0.01089	0.01202	0.01145	0.00943	0.02047	0.01631	0.01571	0.01943	0.02169	0.02504	0.01982	0.01274	0.01496	5023536	893	ID2294	119947518	49039722	0.26178	Acid
2295	0.02526	0.02101	0.02757	0.03095	0.03989	0.03756	0.03204	0.01366	0.02157	0.04095	0.02972	0.02793	0.03812	12799185	1507	ID2295	17189218	50284865	0.3975	Acid
2299	0.06969	0.08173	0.04121	0.05352	0.11514	0.09468	0.0496	0.06463	0.06803	0.06154	0.0654	0.0557	0.04501	15112656	3345	ID2299	60886901	5142469	0.3362	Acid
2300	0.01288	0.01183	0.00879	0.01148	0.02039	0.01051	0.01526	0.01525	0.02396	0.02455	0.02306	0.01585	0.01367	4591104	718	ID2300	123321407	49272583	0.27035	Acid
2301	0.0157	0.01173	0.00719	0.01014	0.0186	0.02048	0.00975	0.02137	0.02654	0.00506	0.0263	0.01706	0.01291	4333803	747	ID2301	56908342	50206255	0.28404	Acid
2302	0.00723	0.00816	0.00777	0.00966	0.02176	0.01747	0.0162	0.02576	0.01958	0.01414	0.02394	0.01689	0.01958	6576124	774	ID2302	127065815	49720972	0.38351	Acid
2303	0.01388	0.03885	0.00839	0.01203	0.02184	0.02098	0.06044	0.07954	0.07531	0.08365	0.0748	0.08869	0.06505	2184211	977	ID2303	15444286	49069487	0.57548	Acid
2304								0.20188	0.21899		0.0961	0.09168	0.17872	60010777	2506	ID2304	258817239	50462779	0.79867	Acid
2306	0.01389	0.01787	0.03885	0.02691	0.02181	0.02956	0.02328	0.01157	0.01381	0.01316	0.00955	0.01606	0.01073	3603986	785	ID2306	133878041	51002448	0.25719	Acid
2307	0.02526	0.03354	0.02209	0.03068	0.02922	0.04116	0.0337	0.04012	0.03334	0.02849	0.04817	0.03098	0.04662	1565463	740	ID2307	175200928	50550996	0.62048	Acid
2308	0.0534	0.03954	0.03742	0.0453	0.05808	0.05735	0.04672	0.02198	0.02866	0.04405	0.03194	0.02333	0.03451	11586699	970	ID2308	178046819	5047277	0.42959	Acid
2309	0.14944	0.01609	0.01071	0.01753	0.03027	0.04864	0.02724	0.03063	0.04679	0.02958	0.05772	0.03901	0.06097	20472163	1885	ID2309	181967025	51102943	0.41627	Acid
2310	0.06762	0.01832	0.01089	0.01477	0.02582	0.0476	0.03527	0.04381	0.06048	0.04117	0.06515	0.06709	0.07996	26848591	1553	ID2310	186951327	5059049	0.56837	Acid
2312	0.00146	0.00482	0.00331	0.00218	0.01129	0.0068	0.00555	0.0089	0.00914	0.01134	0.00619	0.0094	0.00991	3327092	740	ID2312	136218327	5089072	0.2813	Acid
2313	0.00155	0.00247	0.00309	0.00219	0.01021	0.0061	0.00583	0.01002	0.00906	0.00805	0.00583	0.01089	0.00962	3230872	769	ID2313	138530107	50758693	0.30786	Acid
2314	0.00104	0.0044	0.00226	0.00207	0.01023	0.00698	0.00682	0.01191	0.01059	0.00801	0.00945	0.01482	0.011	3693248	778	ID2314	14101063	50508257	0.28681	Acid
2317	0.00074			8e-05				0.11591	0.10748		0.08266	0.02229	0.08054	27044755	1088	ID2317	251872553	50342581	0.53093	Acid
2318	0.01093	0.01384	0.01361	0.01346	0.01003	0.01418	0.02178	0.01916	0.03557	0.04651	0.05592	0.03658	0.04665	15663491	405	ID2318	204516138	50726898	0.631	Acid
2319	0.04078	0.0228	0.01773	0.02197	0.01582	0.03321	0.02391	0.0307	0.02224	0.02139	0.02802	0.01872	0.0331	11115425	505	ID2319	180886368	51747988	0.48277	Acid
2320	0.03987	0.04057	0.04441	0.04927	0.09235	0.06568	0.05215	0.06302	0.05323	0.07468	0.05397	0.05849	0.06407	21513754	1772	ID2320	12911442	521174	0.58857	Acid
2322	0.02386	0.02144	0.00497	0.01228	0.04178	0.02921	0.0113	0.03804	0.04468	0.01471	0.04505	0.03141	0.02125	7135541	1936	ID2322	56900336	52012614	0.29275	Acid
2323	0.04212	0.0546	0.05401	0.06435	0.0957	0.10002	0.08736	0.06612	0.05145	0.1102	0.07897	0.0506	0.06506	21846476	2351	ID2323	121127745	52024539	0.4037	Acid
2324	0.43466	0.46302	0.41959	0.39382	0.54926	0.51113	0.39659	0.59657	0.48341	0.48313	0.49632	0.47715	0.59716	200513724	8834	ID2324	152837298	56719236	0.91663	Acid
2325	0.02251	0.05558	0.02749	0.03597	0.0127	0.02582	0.01112	0.01162	0.00483	0.00112	0.00776	0.00684	0.01084	3640821	918	ID2325	134080033	5340496	0.35314	Acid
2326	0.01516	0.02092	0.01387	0.01849	0.02421	0.03971	0.02038	0.05999	0.03407	0.05573	0.07053	0.06526	0.06064	20361758	2216	ID2326	167653613	54677804	0.42795	Acid
2327	0.00821	0.01857	0.01929	0.01623	0.02375	0.03185	0.02193	0.06207	0.03978	0.01139	0.06844	0.03676	0.07337	24635856	1159	ID2327	170541056	54640571	0.61256	Acid
2329	0.48943	0.36583	0.40974	0.47824	0.611	0.5139	0.60967	0.49475	0.6622	0.55803	0.63858	0.38928	0.59752	200636402	8557	ID2329	234549838	57345127	0.70926	Acid
2330	0.0281	0.06081	0.07829	0.04373	0.0649	0.08092	0.06336	0.08309	0.08823	0.03695	0.06574	0.07814	0.08794	29529105	1887	ID2330	172263518	56347486	0.51599	Acid
2331	0.05241	0.10561	0.09319	0.07482	0.04214	0.07223	0.1004	0.02268	0.03584	0.04253	0.03122	0.01064	0.02429	8156074	985	ID2331	176703477	53730136	0.45452	Acid
2332	0.09011	0.00228		0.07799	0.10548		0.11655	0.07187	0.07679	0.14228	0.07871	0.03181	0.06431	21593747	1409	ID2332	241772305	55359407	0.62684	Acid
2334	0.00442	0.00715	0.00244	0.00545	0.00238	0.00486	0.00845	0.00476	0.00094	0.0052	0.00382	0.00524	0.00834	2799788	719	ID2334	97657867	53901714	0.28532	Acid
2335	0.02192	0.02537	0.02451	0.02161	0.01513	0.03924	0.02024	0.0104	0.00732	0.01834	0.0138	0.00843	0.00961	3226105	1047	ID2335	111236396	54747372	0.37139	Acid
2336	0.40993	0.48672	0.44377	0.54338	0.48896	0.45462	0.3677	0.41364	0.40444	0.38213	0.38528	0.43066	0.4539	152411142	3669	ID2336	202541693	60559036	0.86281	Acid
2338	0.04226	0.04643	0.05087	0.04219	0.04047	0.05661	0.04263	0.02658	0.02317	0.04788	0.02465	0.02188	0.02939	9867526	1203	ID2338	11745038	55125152	0.61976	Acid
2339	0.23301	0.1489	0.11472	0.13363	0.14182	0.19602	0.13637	0.11194	0.15937	0.10888	0.14202	0.083	0.09539	32029392	2894	ID2339	183626197	56989773	0.29756	Acid
2340	0.0384	0.04999	0.06062	0.04567	0.04694	0.10514	0.0546	0.05511	0.08336	0.05444	0.04743	0.04567	0.05078	17051383	934	ID2340	176243265	55788615	0.43976	Acid
2341	0.03096			0.00125			0.01199	0.08383	0.10051	1e-05	0.08503	0.07726	0.04681	15716498	1080	ID2341	249181507	56065175	0.41253	Acid
2342	1e-05							0.17221	0.20591		0.10065	0.15011	0.17779	59699403	2659	ID2342	257681932	58035731	0.59744	Acid
2343	0.04462	0.06763	0.05173	0.02886	0.0437	0.04913	0.03954	0.0422	0.01946	0.02668	0.02716	0.01464	0.02366	794536	1535	ID2343	139495985	57092974	0.28366	Acid
2344	0.06445	0.0944	0.08661	0.09036	0.07054	0.07396	0.10086	0.05941	0.06552	0.05755	0.07584	0.0534	0.07928	26622089	1748	ID2344	208178139	57387772	0.6722	Acid
2345	0.1832	0.77896	0.81254	0.7789	0.90266	0.83744	0.72677	0.85074	0.78697	0.7908	0.79678	0.75114	0.82984	278644617	12464	ID2345	78205058	6044457	0.88875	Acid
2346	0.00223	0.00237	0.00112	0.00406	0.00182	0.01154	0.00524	0.00156	0.00031	0.00346	0.00105	0.00251	0.02683	900966	1018	ID2346	97245966	57567818	0.35691	Acid
2347	0.05236	0.00042		0.06953	0.09028		0.07059	0.04508	0.06668	0.06658	0.05105	0.04348	0.04942	16593809	500	ID2347	241146323	56667246	0.489	Acid
2348				0.00066				0.15955	0.1675	1e-05	0.13596	0.11531	0.13685	45951875	1901	ID2348	253418055	58151304	0.66032	Acid
2349	0.06978			0.03233	0.01248		0.13143	0.12878	0.15506	0.06641	0.12504	0.12859	0.09993	33555773	1237	ID2349	244263647	58127419	0.60627	Acid
2350	0.03801	0.05195	0.02519	0.03234	0.06541	0.0564	0.042	0.08441	0.09577	0.06758	0.09229	0.11827	0.08629	28974362	4526	ID2350	46947044	61926485	0.29652	Acid
2352	0.07902	0.13979	0.12993	0.08014	0.17958	0.12771	0.13389	0.09624	0.07638	0.14109	0.13625	0.11933	0.10322	34657893	6785	ID2352	61644051	62702142	0.30682	Acid
2353	0.08686	0.16892	0.12717	0.08807	0.10308	0.0971	0.08252	0.06492	0.08058	0.06935	0.06059	0.0707	0.08841	2968798	4319	ID2353	99093037	60008356	0.36016	Acid
2355	0.04776	0.04537	0.04405	0.04985	0.04024	0.04121	0.07578	0.04751	0.05125	0.04883	0.078	0.04604	0.07896	26513855	3382	ID2355	52820855	62279833	0.34289	Basic
2356	0.15418	0.16814	0.14529	0.16746	0.11798	0.18904	0.12531	0.1477	0.15399	0.13456	0.14421	0.15592	0.14728	49453179	1324	ID2356	193684273	59439173	0.82335	Acid
2357	0.24236	0.28158	0.26029	0.27774	0.29434	0.29595	0.21072	0.25102	0.26016	0.23593	0.198	0.27132	0.24728	83031815	1760	ID2357	197309986	60496927	0.9115	Acid
2358	0.06388	0.05956	0.06539	0.06323	0.05979	0.07131	0.04827	0.05641	0.05817	0.05363	0.04741	0.04416	0.05501	18470455	884	ID2358	104851121	5998703	0.82676	Acid
2359	0.00381	0.00793	0.01511	0.01089	0.01974	0.0103	0.02819	0.01666	0.01026	0.01751	0.01984	0.02164	0.01267	42555	764	ID2359	66518145	60503952	0.26638	Acid
2360	0.00847	0.01441	0.02109	0.01599	0.02802	0.01151	0.02403	0.02384	0.01544	0.01004	0.03062	0.02452	0.02083	6995657	659	ID2360	68825357	60616227	0.3451	Acid
2361	0.03266	0.0563	0.06606	0.03613	0.02944	0.03189	0.03276	0.02727	0.04125	0.01874	0.02104	0.01898	0.02238	7515697	707	ID2361	95283913	60423519	0.37475	Acid
2362	161032	158744	154425	165218	151291	160488	123288	122017	119516	127877	103875	121948	114277	383720549	9063	ID2362	182070372	63769328	0.92159	Acid
2369	0.07385	0.09031	0.17521	0.03311	0.04529	0.04496	0.03742	0.01936	0.02484	0.04032	0.02169	0.03072	0.01722	5781698	1202	ID2369	134697649	60795144	0.28751	Acid
2370	0.2134	0.26084	0.25501	0.22347	0.26022	0.20617	0.1984	0.24692	0.30876	0.19637	0.23226	0.31672	0.29986	100688965	3055	ID2370	207918928	60456464	0.87548	Acid
2371	0.0444	0.05729	0.05203	0.03154	0.07201	0.09807	0.08185	0.05991	0.11038	0.06181	0.08182	0.06727	0.08124	27279304	1459	ID2371	220698279	60442525	0.36392	Acid
2372	0.03771	0.07738	0.07446	0.01839	0.06149	0.10396	0.06402	0.04974	0.08876	0.05229	0.08819	0.05866	0.06145	20633831	983	ID2372	225661134	60072883	0.30114	Acid
2373	0.13034	0.00045		0.0754	0.08208	0.0048	0.13119	0.15977	0.18828	0.10375	0.21371	0.19692	0.20394	68478724	2102	ID2373	241722014	60353191	0.71203	Acid
2374	0.00889	0.01125	0.01339	0.01401	0.01243	0.018	0.01434	0.00957	0.01652	0.00944	0.00687	0.0086	0.01531	5140026	376	ID2374	97065562	60422802	0.31085	Acid
2376	0.2833	0.1805	0.25145	0.03575	0.06057	0.05552	0.05857	0.06755	0.05486	0.02671	0.07026	0.04752	0.06892	23141559	2370	ID2376	140333239	61480553	0.45906	Acid
2377	0.03773	0.06967	0.06328	0.04614	0.08224	0.10375	0.07131	0.0942	0.11282	0.06887	0.13629	0.07973	0.08528	28635567	814	ID2377	23080524	60475532	0.49251	Acid
2378				2e-05				0.01295	0.02509		0.01924	0.00805	0.01382	4640626	413	ID2378	254475787	60175506	0.29823	Acid
2379	0.07604		0.00051	0.0834	0.08229	0.08209	0.07185	0.09719	0.10931	0.06536	0.12611	0.09546	0.08574	28790378	744	ID2379	236087046	60508829	0.53252	Acid
2381	0.13474	0.21552	0.24716	0.1092	0.20996	0.26119	0.22377	0.32608	0.36482	0.18952	0.36044	0.23721	0.38648	129774134	2790	ID2381	231422283	62757728	0.52142	Acid
2382	0.02236			0.00045	0.0001			0.04216	0.1181		0.08655	0.06407	0.05295	17779701	1739	ID2382	25256149	61811822	0.30974	Acid
2383								0.08027	0.0988		0.04139	0.06204	0.07485	25134311	2152	ID2383	259749429	61821194	0.49782	Acid
2385	0.06874	0.09861	0.06988	0.07958	0.06823	0.07259	0.04234	0.04739	0.04263	0.04827	0.04748	0.04373	0.0474	15917696	1207	ID2385	103901712	61616543	0.68462	Acid
2386	0.13562	0.00108		0.12432	0.11463	0.05717	0.16344	0.25639	0.32458	0.14944	0.29724	0.22677	0.28152	94528954	3755	ID2386	24094212	62599287	0.53212	Acid
2388	0.0709	0.02396	0.01515	0.02477	0.04388	0.02044	0.01402	0.02423	0.01988	0.02905	0.02236	0.02755	0.02536	8513771	1146	ID2388	153743123	62803869	0.37114	Acid
2389	0.17606	0.0743	0.04997	0.08462	0.12109	0.06992	0.07014	0.08205	0.08631	0.11092	0.06587	0.1014	0.09735	3268978	2317	ID2389	163259761	63049347	0.49062	Acid
2390	0.10919	0.09624	0.0672	0.08096	0.09778	0.0421	0.07085	0.07432	0.09209	0.08153	0.06382	0.08161	0.08064	27076706	925	ID2390	167985813	6332674	0.64792	Acid
2391	0.16419	0.18934	0.1554	0.17356	0.14813	0.15159	0.12422	0.17246	0.1731	0.13081	0.16665	0.16833	0.14837	49820081	1254	ID2391	191338932	63272024	0.59923	Acid
2392	0.06172	0.19297	0.21463	0.04752	0.09981	0.14786	0.17311	0.13049	0.19167	0.09035	0.18945	0.16674	0.20679	69434557	2112	ID2392	224035874	62866492	0.53765	Acid
2393	0.20949	0.21627	0.17908	0.17894	0.27051	0.1827	0.16675	0.19072	0.18786	0.18475	0.17374	0.21407	0.16781	56348594	1373	ID2393	173022322	6350008	0.82238	Acid
2394	0.09922	0.12748	0.11477	0.06942	0.11895	0.08925	0.08455	0.10462	0.09944	0.10014	0.08796	0.11211	0.09007	30244811	1370	ID2394	209089095	6299832	0.55925	Acid
2395	0.09517	0.13876	0.14168	0.09106	0.10881	0.12412	0.11626	0.08648	0.11723	0.11096	0.09266	0.11382	0.11678	39211662	1508	ID2395	215997488	62872079	0.68408	Acid
2396	0.13594	0.13818	0.11949	0.10484	0.12768	0.13435	0.11695	0.13515	0.14854	0.1253	0.12259	0.12567	0.11842	39764262	1209	ID2396	202741288	632476	0.53831	Acid
2397	0.1031	0.17987	0.23649	0.13255	0.26529	0.21454	0.26373	0.13876	0.12808	0.20116	0.17022	0.14143	0.13296	44646685	3672	ID2397	71431247	63515976	0.48371	Acid
2398	0.05744	0.07149	0.0517	0.04954	0.06377	0.05481	0.029	0.02648	0.02891	0.03372	0.02552	0.03511	0.02323	7801675	1304	ID2398	120778263	63315399	0.37124	Acid
2399	0.15006	0.1838	0.1576	0.13833	0.15996	0.14728	0.12842	0.12229	0.16765	0.15204	0.12339	0.14926	0.14884	49976997	1514	ID2399	195349379	64074438	0.70794	Acid
2401	0.01822	0.02444	0.03469	0.01521	0.0425	0.03011	0.02135	0.01816	0.02325	0.0077	0.03544	0.03113	0.03332	11189509	1197	ID2401	54260236	63793539	0.33742	Acid
2402	0.00984	0.00868	0.01178	0.00557	0.01141	0.01614	0.00562	0.01806	0.02911	0.00758	0.02463	0.0361	0.01454	4882872	852	ID2402	49662994	65134264	0.24878	Acid
2404	0.22293	0.00183		0.06506	0.06677	0.0283	0.11009	0.1733	0.07282	0.06734	0.11363	0.08934	0.13439	45124787	3566	ID2404	243320798	65294712	0.56252	Acid
2409	0.03891	0.02631	0.02062	0.03778	0.03259	0.03616	0.02902	0.03263	0.01379	0.02683	0.0421	0.02283	0.02518	8454395	583	ID2409	161107229	6477445	0.44409	Acid
2410	0.23525	0.21767	0.24126	0.26198	0.29685	0.36599	0.20652	0.23109	0.17367	0.34656	0.23165	0.25903	0.21119	70912682	2456	ID2410	168519502	65400587	0.72022	Acid
2411	0.11632	0.17283	0.1721	0.13045	0.11367	0.16053	0.15315	0.12582	0.13001	0.12253	0.13438	0.10896	0.1338	44927941	2135	ID2411	210251933	6571178	0.65697	Acid
2413	0.0068	0.00732	0.00985	0.00658	0.00897	0.01688	0.00693	0.01487	0.01851	0.00164	0.01491	0.02235	0.02084	6996376	671	ID2413	52143865	65601602	0.39674	Acid
2414	0.00579	0.0139	0.00336	0.00728	0.01189	0.00498	0.00552	0.00255	0.00282	0.0068	0.00104	0.00533	0.01643	5515711	523	ID2414	97337095	66530698	0.51747	Acid
2416	0.19146	0.15785	0.15624	0.13406	0.13244	0.11737	0.11734	0.1523	0.1155	0.1064	0.13356	0.1167	0.14218	47739722	3940	ID2416	147684371	66879054	0.65342	Acid
2417	0.04196	0.0319	0.02739	0.04511	0.05763	0.07229	0.04018	0.05126	0.02533	0.05038	0.04811	0.05878	0.03769	12655195	811	ID2417	163484394	65073847	0.35008	Acid
2418	0.04244	0.1125	0.11758	0.05751	0.07583	0.10273	0.10124	0.12032	0.07827	0.07743	0.09277	0.10581	0.09426	3165043	2211	ID2418	219666811	6517418	0.40712	Acid
2421	0.00334	0.0041	0.00326	0.00245	0.00079	0.00211	0.00593	0.0022	0.00095	0.00214	0.00212	0.00372	0.00959	3220215	371	ID2421	98641408	65867625	0.33041	Acid
2422	0.01813	0.04652	0.06552	0.02889	0.01956	0.04088	0.04337	0.04875	0.035	0.03418	0.05544	0.05094	0.03582	12027755	1051	ID2422	215131701	65979579	0.30405	Acid
2424	0.02438	0.02166	0.01928	0.02812	0.0222	0.02846	0.03725	0.02162	0.01348	0.01555	0.02373	0.03273	0.01953	6559321	1660	ID2424	124564922	6652644	0.39554	Acid
2425	0.18691	0.14794	0.12458	0.12369	0.14476	0.17338	0.11754	0.11677	0.12236	0.14611	0.11745	0.09617	0.10242	3439193	889	ID2425	190446303	65741311	0.66797	Acid
2426	0.04114	0.06125	0.02175	0.01733	0.04074	0.06216	0.04703	0.08501	0.06835	0.03098	0.05596	0.09682	0.06192	20792068	764	ID2426	193711731	66272966	0.58986	Acid
2427	0.26438	0.31143	0.2543	0.22108	0.29035	0.35357	0.26033	0.27642	0.2354	0.24498	0.21219	0.23789	0.24321	81663656	3295	ID2427	199703743	66423994	0.73252	Acid
2428	0.00282	0.01148	0.00858	0.00349	0.00472	0.00994	0.00784	0.03259	0.01068	0.00918	0.00778	0.00816	0.01895	6361579	454	ID2428	70191962	66116097	0.52558	Acid
2429	0.05871	0.0666	0.05847	0.02551	0.07231	0.11003	0.02558	0.07949	0.03114	0.06143	0.03931	0.04248	0.0938	31495268	1523	ID2429	229604704	66646415	0.35061	Acid
2430	0.38571	0.38335	0.46565	0.38712	0.48838	0.48477	0.39747	0.32285	0.28749	0.40912	0.32228	0.31492	0.26294	88289737	2819	ID2430	1759698	66393374	0.88111	Acid
2431	0.15882	0.05958	0.07293	0.08344	0.17972	0.25329	0.04781	0.14245	0.07328	0.15867	0.0957	0.08939	0.1922	64538676	3269	ID2431	232922092	66602583	0.39522	Acid
2432	0.06232	0.09243	0.06311	0.02379	0.03343	0.07182	0.0275	0.0795	0.02564	0.04256	0.0274	0.04437	0.09427	31654504	1810	ID2432	226469093	66729428	0.34996	Acid
2433	6e-05			2e-05				0.06171	0.08892		0.09002	0.05474	0.05713	19182281	3463	ID2433	25831007	67569285	0.41438	Acid
2438	0.04947	0.0413	0.03971	0.02334	0.04129	0.04338	0.04527	0.03436	0.02902	0.03057	0.04411	0.03373	0.04521	15181018	1683	ID2438	140524102	70349166	0.32373	Acid
2439	0.0633	0.09533	0.06103	0.0655	0.07079	0.06702	0.06235	0.05607	0.03516	0.06472	0.06026	0.03794	0.0463	15548083	3082	ID2439	158953891	68989996	0.33918	Acid
2443	0.04559	0.06701	0.10872	0.06842	0.07804	0.11772	0.05908	0.07358	0.07904	0.08544	0.09036	0.05202	0.07152	24015077	1405	ID2443	77306572	68396998	0.54539	Acid
2444	0.00625	0.0191	0.02099	0.00848	0.01638	0.00782	0.01027	0.00597	0.01375	0.0135	0.00628	0.01265	0.02983	10015384	1391	ID2444	97340944	6870058	0.38102	Acid
2446	0.01229	0.03212	0.08591	0.022	0.03	0.05699	0.04237	0.02365	0.01458	0.04616	0.0329	0.01937	0.02722	9139701	1230	ID2446	139008627	69469696	0.33451	Acid
2451	0.14824	0.14101	0.13647	0.09337	0.11768	0.11543	0.0879	0.07017	0.10137	0.11187	0.087	0.10754	0.07398	24839876	3197	ID2451	117616854	71967125	0.47516	Acid
2452	0.07097	0.08237	0.06091	0.04772	0.04874	0.03923	0.07193	0.05492	0.04355	0.04612	0.05387	0.05615	0.04714	15827564	1510	ID2452	144823946	70373741	0.30448	Acid
2453	0.03462	0.04851	0.04553	0.0275	0.03292	0.05175	0.07343	0.04903	0.0302	0.03576	0.03113	0.02173	0.02657	8920652	896	ID2453	183148404	69192245	0.4956	Acid
2456	0.0356	0.0475	0.05595	0.03318	0.03311	0.05342	0.04532	0.02308	0.01714	0.037	0.01929	0.01613	0.02041	685259	616	ID2456	181962072	70122684	0.56202	Acid
2458	0.19417	0.19639	0.17939	0.17216	0.16785	0.14883	0.13148	0.12975	0.13159	0.13825	0.14233	0.14559	0.12398	41629552	2281	ID2458	12603487	71899485	0.78631	Acid
2463	0.22833	0.0888	0.23273	0.20432	0.33151	0.19811	0.1856	0.2161	0.22128	0.22402	0.20223	0.20239	0.21499	72189644	2207	ID2463	233615924	72341707	0.80319	Acid
2464	0.28561	0.00091		0.27964	0.20853	0.06104	0.17849	0.11835	0.13115	0.15585	0.13936	0.1577	0.12592	42282423	2327	ID2464	240647668	72146725	0.62827	Acid
2467	0.03128	0.07099	0.07649	0.04225	0.03978	0.03853	0.04132	0.02449	0.03741	0.07529	0.05101	0.03166	0.02638	8858795	1214	ID2467	82687541	72152807	0.31681	Acid
2469	0.04708	0.08686	0.12058	0.05841	0.05637	0.06734	0.0586	0.05799	0.08997	0.0545	0.07873	0.05342	0.05675	19055439	1301	ID2469	7936286	71978183	0.43591	Acid
2470	0.04665			0.00106			1e-05	0.04726	0.05332		0.06653	0.03769	0.04365	14655576	1162	ID2470	252050632	72038587	0.59828	Acid
2471	0.02977	0.10908	0.09618	0.04521	0.07403	0.04827	0.05718	0.04548	0.05053	0.06883	0.06712	0.04437	0.04278	14363301	2024	ID2471	8657378	72914404	0.3339	Acid
2472	0.03873	0.04378	0.04109	0.03074	0.03525	0.0422	0.02676	0.02255	0.02653	0.04131	0.0262	0.01976	0.01789	6008731	1016	ID2472	218483758	72637456	0.37488	Acid
2473	0.16141	0.19897	0.18236	0.11835	0.20084	0.17843	0.12607	0.11616	0.13416	0.18448	0.11732	0.10444	0.10282	34524858	1918	ID2473	226809997	72566306	0.63618	Acid
2475	0.01466	0.05773	0.05557	0.02364	0.03516	0.01923	0.03481	0.02348	0.03054	0.03625	0.03583	0.02863	0.0212	7118941	1262	ID2475	90614475	73200153	0.30282	Acid
2476	0.15606	0.19625	0.14174	0.14378	0.0994	0.13647	0.17829	0.14995	0.10969	0.15118	0.13149	0.09799	0.1119	37573785	2444	ID2476	184773649	73974965	0.67628	Acid
2477	0.35995	0.1692	0.12252	0.13545	0.14099	0.1326	0.15591	0.13502	0.1041	0.09647	0.14367	0.09866	0.10668	35821646	2293	ID2477	189654403	73533465	0.65734	Acid
2478	0.07501	0.09168	0.06156	0.06261	0.07469	0.08817	0.07514	0.05289	0.06114	0.07428	0.05484	0.05694	0.06159	20681784	1281	ID2478	196612742	74520083	0.70744	Acid
2479	0.22106	0.26727	0.19562	0.20453	0.19389	0.24397	0.207	0.18813	0.21078	0.21745	0.22698	0.17768	0.20027	67245226	3366	ID2479	205600114	74831259	0.82505	Acid
2480	0.01465	0.0184	0.02735	0.0095	0.01604	0.01952	0.00884	0.01696	0.02927	0.01848	0.02239	0.01883	0.01688	56671	695	ID2480	216005459	73202699	0.37256	Acid
2481	0.0097	0.0394	0.01707	0.01804	0.03847	0.02792	0.02247	0.06935	0.02711	0.0332	0.04814	0.05481	0.05541	18605911	1016	ID2481	153583632	73925536	0.63993	Acid
2482	0.39103	0.58462	0.42651	0.49082	0.24114	0.28783	0.47726	0.34311	0.32817	0.40912	0.25027	0.09334	0.26051	87473396	2240	ID2482	16628711	75999698	0.82662	Acid
2483	0.51962	0.00337	0.0001	0.3386	0.1627	0.09265	0.45016	0.44437	0.47196	0.28403	0.37769	0.44689	0.44356	148939324	3442	ID2483	242472685	74574094	0.84136	Acid
2484	0.00938	0.0471	0.0338	0.02201	0.02395	0.01894	0.01737	0.0179	0.01944	0.01676	0.03337	0.01775	0.01969	6612682	1006	ID2484	93113371	73401188	0.28218	Acid
2485	0.04711	0.07383	0.08856	0.0441	0.07534	0.0663	0.05312	0.07899	0.03853	0.04958	0.066	0.05212	0.05374	1804472	1806	ID2485	138997426	73571917	0.43583	Acid
2486	0.06887	0.08621	0.06924	0.06285	0.08195	0.07049	0.06074	0.12666	0.07303	0.06281	0.0933	0.08482	0.08375	28120877	1388	ID2486	146399068	74102851	0.5348	Acid
2487	0.3961	0.84175	0.51099	0.48852	0.42672	0.45796	0.55155	0.76707	0.68211	0.67179	0.75376	102524	0.85722	287837685	8050	ID2487	159771718	78701975	0.86344	Acid
2488	0.00062			0.00068				0.04196	0.05247		0.05762	0.13417	0.07982	268004	1129	ID2488	25616844	74311749	0.59519	Acid
2489	0.00619	0.0231	0.01646	0.01396	0.01392	0.01119	0.00656	0.01004	0.01154	0.00788	0.01535	0.00778	0.01385	4652016	542	ID2489	9699762	73634148	0.26249	Acid
2490	0.03166	0.05701	0.0642	0.04898	0.04896	0.05198	0.0483	0.02975	0.04145	0.04929	0.06145	0.03294	0.04054	13612564	2455	ID2490	101767655	74963396	0.25544	Acid
2491	117696	152736	104441	111209	113155	106993	103425	13056	124362	136565	12017	156105	130463	43806963	10588	ID2491	148656342	78356779	0.89833	Acid
2492	0.02492	0.04498	0.01702	0.02137	0.01815	0.04368	0.02976	0.03732	0.04245	0.03895	0.04231	0.06022	0.03584	12032847	771	ID2492	200014727	74571909	0.54278	Acid
2493	0.23655			0.00232			0.11695	0.29741	0.36942		0.35262	0.28268	0.33018	11086914	2782	ID2493	252240509	75321547	0.78415	Acid
2494	0.03096	0.0423	0.0625	0.01972	0.02212	0.0399	0.0288	0.01552	0.01767	0.0264	0.02508	0.01276	0.01173	3939251	1325	ID2494	107632986	74859543	0.25793	Acid
2495	0.03568	0.0373	0.03216	0.02485	0.03191	0.03497	0.02974	0.02458	0.02684	0.02583	0.03438	0.0227	0.01814	609228	757	ID2495	21308817	74431746	0.34559	Acid
2496	0.26676	0.1167	0.23625	0.31015	0.25562	0.29157	0.27538	0.33461	0.39062	0.2837	0.28507	0.35228	0.34333	11528349	2022	ID2496	235245137	74846326	0.57009	Acid
2498	0.03163	0.07501	0.06493	0.06597	0.09049	0.09841	0.08092	0.06174	0.06053	0.10922	0.08125	0.05455	0.05455	18317195	1895	ID2498	79296363	74616185	0.36521	Acid
2499	0.33564	0.37884	0.349	0.37248	0.32777	0.32389	0.25268	0.30346	0.35716	0.31226	0.27014	0.38174	0.31132	104536286	2715	ID2499	228867959	7590549	0.83636	Acid
2502	0.01329	0.04406	0.01787	0.03025	0.03018	0.02638	0.01991	0.0187	0.0158	0.01674	0.0307	0.01814	0.03422	11489331	1354	ID2502	97242862	75501562	0.27738	Acid
2503	0.10093	0.09748	0.10748	0.08576	0.08785	0.09	0.07187	0.07056	0.06907	0.06741	0.06354	0.07266	0.05757	19331939	1516	ID2503	118794678	76152499	0.61842	Acid
2504	0.12902	0.19177	0.1797	0.13522	0.1721	0.16742	0.12739	0.12376	0.1463	0.14606	0.13191	0.21402	0.1236	41502498	2518	ID2504	222096683	76003072	0.6123	Acid
2505	0.06474	0.06211	0.06153	0.05895	0.06106	0.06256	0.04788	0.04227	0.04526	0.04872	0.05038	0.05436	0.04018	13491292	888	ID2505	123000117	76046186	0.58537	Acid
2506	0.13491	0.15198	0.1341	0.15099	0.08124	0.14079	0.09758	0.09177	0.08995	0.10345	0.10186	0.07579	0.07825	26275869	1837	ID2506	212140114	7642365	0.61726	Acid
2508	0.02259	0.029	0.02368	0.02207	0.0331	0.0227	0.02204	0.02936	0.02836	0.01809	0.02842	0.03748	0.02028	6810163	683	ID2508	126177734	7587338	0.35275	Acid
2509	0.02455	0.03337	0.02144	0.01479	0.03709	0.01736	0.02241	0.02395	0.02545	0.02026	0.02691	0.04208	0.02306	7743764	804	ID2509	12792082	76979873	0.41367	Acid
2510				3e-05				0.07911	0.09153		0.07334	0.05111	0.10214	34295691	1070	ID2510	255671981	76051101	0.52216	Acid
2512	0.62976	0.52344	0.51227	0.64078	0.60422	0.50402	0.46025	0.43547	0.43183	0.4329	0.45429	0.45645	0.49035	164650089	3314	ID2512	191584532	79669531	0.95381	Acid
2514	0.00902	0.03846	0.02259	0.0287	0.02795	0.02116	0.01983	0.01976	0.01636	0.02188	0.0374	0.02834	0.0189	634788	1057	ID2514	94926196	77331744	0.26522	Acid
2515	0.30811	0.34905	0.42962	0.47681	0.24225	0.35483	0.34734	0.24808	0.2595	0.28601	0.2404	0.19987	0.22481	75488248	1808	ID2515	170442928	79642744	0.85935	Acid
2516	0.61989	0.64031	0.66506	0.62313	0.78372	0.78572	0.64928	0.68332	0.66289	0.77371	0.64961	0.77888	0.66338	22275156	6474	ID2516	185283389	79996307	0.87466	Acid
2517	0.02865	0.03213	0.021	0.01982	0.0358	0.03446	0.01368	0.01092	0.00655	0.03709	0.02709	0.06103	0.01772	5949194	2042	ID2517	61481199	78880135	0.23862	Acid
2521	0.33346	0.36328	0.32839	0.35655	0.37959	0.30435	0.29098	0.30372	0.34179	0.29901	0.32059	0.42901	0.33251	111649902	2956	ID2521	196960504	80003651	0.8775	Acid
2522	0.09139	0.03963	0.06586	0.07233	0.06292	0.07699	0.06432	0.06473	0.06589	0.08937	0.07258	0.06519	0.07548	2534325	951	ID2522	235581434	77235075	0.49726	Acid
2523	1e-05			2e-05				0.03438	0.04885		0.04861	0.0408	0.03451	11588856	560	ID2523	255385464	77613572	0.44719	Acid
2525	0.00612	0.02973	0.02647	0.01679	0.01881	0.01421	0.01804	0.01097	0.01711	0.02323	0.03109	0.01877	0.0106	355846	535	ID2525	82329579	78015753	0.26107	Acid
2526	0.23945	0.2957	0.2793	0.27377	0.3371	0.27708	0.23674	0.27857	0.29216	0.297	0.28047	0.35476	0.30781	103356159	3113	ID2526	132338911	81313441	0.91928	Acid
2529	0.02095	0.04611	0.02672	0.02417	0.04465	0.0387	0.02869	0.01985	0.01949	0.02457	0.0265	0.02134	0.01815	6093329	895	ID2529	103056531	78807915	0.2719	Acid
2530	0.04877	0.07901	0.05899	0.04622	0.05986	0.07292	0.05515	0.01951	0.02673	0.0506	0.02852	0.02791	0.01701	5712517	1236	ID2530	107862455	78773888	0.27062	Acid
2531	0.02311	0.0677	0.07385	0.04637	0.08912	0.09688	0.08341	0.04273	0.04466	0.11549	0.07252	0.05847	0.03969	13328283	2512	ID2531	78980094	80274972	0.25978	Acid
2532	0.01287	0.0284	0.02292	0.02433	0.03241	0.02411	0.02125	0.01727	0.01546	0.01858	0.02676	0.02814	0.01438	4827608	760	ID2532	101126225	79281785	0.24715	Acid
2533	0.37388	0.4063	0.39355	0.5065	0.31024	0.3829	0.28368	0.49024	0.4216	0.4162	0.45958	0.3109	0.42036	141147369	2780	ID2533	166201347	78975988	0.7661	Acid
2534	0.09662	0.11585	0.14517	0.12155	0.08677	0.10727	0.13137	0.08627	0.08933	0.08311	0.09534	0.091	0.05868	19701958	763	ID2534	17448273	79744071	0.5762	Acid
2535	0.13051	0.1485	0.14613	0.13049	0.08971	0.11433	0.10534	0.12723	0.13158	0.10576	0.15107	0.10528	0.11537	38739687	1864	ID2535	214365888	8028418	0.73625	Acid
2536	0.07484			0.00048			0.02411	0.08417	0.08039		0.10275	0.0635	0.0706	23706764	1158	ID2536	25146156	78536496	0.52406	Acid
2539	0.05531	0.07664	0.07319	0.05902	0.13218	0.08598	0.06419	0.08249	0.09364	0.08229	0.09132	0.22473	0.13635	45784994	2742	ID2539	12520053	8132219	0.63952	Acid
2540	0.01162	0.03887	0.03993	0.01834	0.02738	0.01716	0.02636	0.01611	0.02098	0.02612	0.02825	0.02718	0.01442	4843055	928	ID2540	91731881	79749334	0.24386	Acid
2541	0.06399	0.07063	0.05289	0.05547	0.06309	0.05383	0.04272	0.04311	0.03829	0.03986	0.05097	0.03948	0.0474	15914459	1327	ID2541	95014993	81181144	0.51223	Acid
2542	0.12514	0.13864	0.11529	0.12245	0.09045	0.13748	0.10945	0.09074	0.10521	0.12325	0.08513	0.09588	0.07672	25760943	949	ID2542	212036676	79912046	0.80259	Acid
2543	0.61471	0.04343	0.09274	0.30355	0.24303	0.13857	0.50058	0.38357	0.40895	0.28446	0.42741	0.33821	0.3552	119270948	5606	ID2543	241986189	80118778	0.65242	Acid
2544	0.00798	0.02573	0.01622	0.01666	0.02646	0.02006	0.01528	0.01124	0.01071	0.01048	0.01891	0.02185	0.01476	4956483	669	ID2544	97314693	79527992	0.23153	Acid
2545	0.16856	0.18059	0.14643	0.16802	0.16223	0.1301	0.15247	0.11751	0.12806	0.19046	0.14274	0.10665	0.09863	33117379	2191	ID2545	228851308	80865513	0.53371	Acid
2546								0.02982	0.02756		0.04259	0.05155	0.02873	9645571	1094	ID2546	26070205	80743796	0.37608	Acid
2547	0.01895	0.04432	0.02699	0.01845	0.03921	0.06356	0.01951	0.02229	0.02941	0.02198	0.04954	0.03131	0.0246	8261729	1224	ID2547	111078594	80209459	0.31944	Acid
2548	0.02454	0.08349	0.07189	0.03591	0.06097	0.05176	0.05555	0.03015	0.03634	0.04241	0.0477	0.04072	0.02635	8849148	1352	ID2548	88750255	81051499	0.2724	Acid
2549	0.16908	0.18325	0.1456	0.14102	0.14527	0.12558	0.12987	0.15951	0.16034	0.14437	0.12368	0.13995	0.14792	49668598	1460	ID2549	135692615	81669507	0.9236	Acid
2550	0.01018	0.0138	0.01489	0.0179	0.03191	0.03535	0.02928	0.03009	0.01318	0.04454	0.01948	0.01109	0.01301	4369425	1072	ID2550	7064383	82268619	0.27776	Acid
2551	0.09965	0.14905	0.10413	0.10797	0.10183	0.08623	0.09997	0.11441	0.10996	0.17167	0.12825	0.16839	0.13303	44667303	1209	ID2551	154091361	81266908	0.56991	Acid
2552	0.01368	0.00861	0.01778	0.02339	0.02234	0.02206	0.02699	0.01392	0.01377	0.04195	0.0148	0.00666	0.01334	4479211	618	ID2552	7235566	82282925	0.35492	Acid
2553	0.03384	0.04563	0.02783	0.03546	0.05651	0.03796	0.0281	0.02369	0.02229	0.03275	0.02695	0.02821	0.02083	6994104	1609	ID2553	103987909	82341118	0.30395	Acid
2554				0.00033				0.08962	0.10661		0.10504	0.07424	0.0746	25047889	1623	ID2554	257265565	82508858	0.49617	Acid
2555	0.23741	0.23084	0.23523	0.22366	0.25859	0.23327	0.18521	0.20149	0.19611	0.21172	0.19485	0.19843	0.19289	64767944	2056	ID2555	120047927	84997766	0.95508	Acid
2556	0.06421	0.09429	0.06116	0.05987	0.06184	0.07792	0.06653	0.09602	0.11196	0.07134	0.12961	0.07559	0.07802	26198912	746	ID2556	205689192	82146361	0.73003	Acid
2557	0.02466	0.02937	0.03339	0.03316	0.03104	0.02711	0.04607	0.01267	0.01558	0.04208	0.01689	0.00836	0.01054	3539062	683	ID2557	7441985	82581618	0.28217	Acid
2558	0.01358	0.04313	0.02346	0.01779	0.0218	0.01976	0.02821	0.00969	0.01231	0.0321	0.01113	0.00825	0.01149	3859728	735	ID2558	77673792	82961757	0.28385	Acid
2559	0.02686	0.08904	0.0789	0.05985	0.0692	0.06681	0.08422	0.03047	0.03617	0.10286	0.064	0.03435	0.03391	11386816	1530	ID2559	82272701	82165865	0.36259	Acid
2560	0.01399	0.04374	0.02341	0.01639	0.02227	0.02329	0.02972	0.01072	0.0114	0.03561	0.00998	0.00592	0.00554	1860616	553	ID2560	7638177	82654284	0.23476	Acid
2561	0.18364	0.17021	0.20043	0.18835	0.16072	0.19056	0.13686	0.10609	0.13245	0.16302	0.16012	0.14168	0.13586	45620752	2816	ID2561	115258383	84942712	0.60704	Acid
2562	0.12474	0.11721	0.16087	0.11071	0.09313	0.16671	0.11638	0.09211	0.06072	0.11731	0.09953	0.06265	0.05854	19656106	3376	ID2562	17808874	84228292	0.53098	Acid
2563	0.09553	0.12588	0.10302	0.09823	0.04665	0.09408	0.10528	0.06157	0.08297	0.10968	0.074	0.06034	0.0743	24947605	1415	ID2563	204403509	83639403	0.6566	Acid
2564	0.03182	0.06419	0.04155	0.04527	0.02855	0.03504	0.04788	0.05531	0.04952	0.03529	0.08042	0.04046	0.0498	16722295	1173	ID2564	208050475	83504177	0.4927	Acid
2565	0.21954	0.00037		0.19162	0.07983	0.02444	0.1852	0.12652	0.13099	0.13801	0.13663	0.18228	0.15815	53103069	1664	ID2565	243096704	83171859	0.80667	Acid
2566	0.01422	0.05237	0.03671	0.0344	0.04418	0.0298	0.04412	0.02619	0.02687	0.04668	0.02292	0.0195	0.01434	481489	792	ID2566	85220666	83241805	0.25541	Acid
2567	0.04166	0.03216	0.03608	0.02964	0.04034	0.05744	0.03279	0.08616	0.06556	0.05558	0.06941	0.06955	0.07002	23510643	701	ID2567	217692193	83553364	0.7985	Acid
2568	0.18983	0.23684	0.21785	0.20071	0.20661	0.22355	0.18494	0.21533	0.21583	0.20757	0.20331	0.20749	0.194	65142127	1784	ID2568	221507957	84420815	0.91751	Acid
2569	0.10817	3e-05	0.03113	0.09051	0.16266	0.08493	0.13692	0.11023	0.12231	0.13404	0.09662	0.07481	0.11817	39678419	995	ID2569	239711121	83111284	0.87491	Acid
2570	0.04518	0.0524	0.05554	0.04461	0.06143	0.05713	0.05784	0.06767	0.04839	0.04117	0.07046	0.04938	0.05576	18723801	780	ID2570	182626126	83944853	0.65355	Acid
2571	0.11091	0.1288	0.12641	0.08646	0.08562	0.13023	0.06903	0.09834	0.10755	0.10408	0.10534	0.11048	0.09682	32511383	1262	ID2571	214771874	84296717	0.7747	Acid
2572	0.26613	0.31802	0.29182	0.30521	0.29633	0.32981	0.2862	0.2215	0.26874	0.32878	0.22069	0.24207	0.21505	72209822	2556	ID2572	229586514	84446934	0.82025	Acid
2573	0.01856	0.04998	0.03823	0.02745	0.04328	0.02535	0.03424	0.02266	0.02578	0.03845	0.02235	0.02155	0.02167	7274943	1544	ID2573	87598266	83538593	0.28947	Acid
2574	0.0273	0.04594	0.03137	0.02463	0.04031	0.02858	0.02995	0.02589	0.02302	0.04909	0.0221	0.02091	0.01878	6305249	1592	ID2574	94129239	83773365	0.30139	Acid
2575	0.022	0.04109	0.02616	0.03005	0.04026	0.03202	0.0228	0.019	0.01604	0.02077	0.02196	0.01596	0.01899	6377905	1179	ID2575	99182561	84069881	0.3369	Acid
2577	0.2933	0.31023	0.2808	0.32023	0.30394	0.25276	0.24533	0.34131	0.34058	0.35017	0.31322	0.40118	0.39394	132276501	3047	ID2577	156356571	87983337	0.88574	Acid
2578	0.17224	0.14549	0.19912	0.17832	0.11768	0.18244	0.13358	0.09782	0.06881	0.0894	0.07296	0.0669	0.08065	27081715	2282	ID2578	182362503	85635021	0.60184	Acid
2580	0.06445	0.10266	0.09359	0.06642	0.12482	0.08393	0.08318	0.08763	0.07212	0.09846	0.07038	0.06956	0.06677	22418608	1144	ID2580	123356019	8496875	0.72996	Acid
2581	0.06295	0.01773	0.0125	0.05888	0.0357	0.01349	0.01592	0.02286	0.01659	0.1038	0.01327	0.01522	0.02782	9342715	653	ID2581	150988759	84305077	0.6425	Acid
2583	0.0102	0.00882	0.03346	0.01355	0.01839	0.01819	0.00436	0.01694	0.01652	0.01465	0.01521	0.01364	0.01466	4923963	1256	ID2583	67024488	84880433	0.39655	Acid
2585	0.12206	0.0704	0.11771	0.128	0.09432	0.15835	0.11665	0.06248	0.07475	0.109	0.09246	0.03681	0.05811	19511029	1022	ID2585	237744725	84751689	0.42473	Acid
2588	0.06568	0.02744	0.02714	0.03568	0.13416	0.14068	0.02558	0.11377	0.10521	0.09302	0.0916	0.09323	0.1177	39519767	1728	ID2588	192242725	86470878	0.75653	Acid
2589	0.07749			0.00141			0.06344	0.10293	0.09182		0.15101	0.07408	0.10338	34712204	1674	ID2589	25248358	85375934	0.62801	Acid
2591	0.01982	0.00666	0.04023	0.01816	0.01385	0.01197	0.01425	0.00743	0.00638	0.01002	0.00302	0.01395	0.02248	7548469	1742	ID2591	52438263	86140482	0.3761	Acid
2592	0.00734	0.02402	0.02302	0.02331	0.0259	0.0218	0.01715	0.03375	0.02233	0.026	0.01039	0.00797	0.02152	7225414	2042	ID2592	71760834	85991176	0.39126	Acid
2593	0.01111	0.01407	0.0153	0.01363	0.01406	0.0127	0.00842	0.00828	0.0049	0.01843	0.00163	0.00771	0.01435	4817038	1192	ID2593	97599553	85663334	0.27784	Acid
2594	0.0368	0.04717	0.0481	0.03809	0.03925	0.05764	0.03588	0.02032	0.01855	0.03954	0.02573	0.02529	0.02658	8926432	1749	ID2594	10880229	86706244	0.41881	Acid
2595	0.00805	0.00269	0.00612	0.00631	0.0035	0.00441	0.00463	0.00304	0.0017	0.00622	0.00051	0.00658	0.00482	1617411	665	ID2595	48851387	86141652	0.30992	Acid
2596	0.00294	0.00679	0.00621	0.00611	0.0084	0.00888	0.00687		0.00398	0.01217	0.00474	0.00173	0.00655	2201004	556	ID2596	71774506	85318109	0.29701	Acid
2597	0.19287	0.24095	0.18816	0.1855	0.18625	0.17522	0.20659	0.25995	0.19238	0.18929	0.20309	0.18882	0.22999	77227715	2736	ID2597	161467852	8795018	0.75592	Acid
2599	0.00914	0.01014	0.01794	0.01244	0.01931	0.01681	0.00837	0.00668	0.00696	0.01203	0.00456	0.00834	0.01221	4101213	1247	ID2599	104115376	86926016	0.31517	Acid
2600	0.16044	0.15553	0.12827	0.15249	0.14704	0.14068	0.12944	0.15479	0.13146	0.17695	0.13985	0.12778	0.14227	47770845	1324	ID2600	143456178	89644756	0.92987	Acid
2601	0.00425	0.00067	0.0041	0.00382	0.01042	0.01633	0.00314	0.04359	0.02192	0.01101	0.03689	0.02103	0.03859	12957174	846	ID2601	195839682	86430428	0.63667	Acid
2602	0.04773	0.04837	0.0572	0.06	0.06399	0.07056	0.0525	0.05836	0.06962	0.06209	0.06276	0.08357	0.06438	21617253	1077	ID2602	21920201	86329799	0.57954	Acid
2603	0.09614	0.00073		0.08401	0.08974	0.02763	0.1354	0.08735	0.08076	0.11097	0.08308	0.08085	0.09607	32259852	1138	ID2603	241836896	86439158	0.75972	Acid
2605	0.042	0.05714	0.04275	0.05205	0.04509	0.05459	0.07267	0.05384	0.08691	0.06564	0.04657	0.1046	0.05827	19567372	2358	ID2605	210939571	87072509	0.41201	Acid
2606	0.13901	0.11984	0.09856	0.09723	0.1306	0.09688	0.09274	0.11298	0.09225	0.17592	0.09291	0.08092	0.08203	27545695	1726	ID2606	146903607	88747045	0.5234	Acid
2607	0.23357	0.31054	0.22802	0.25926	0.16975	0.22634	0.21006	0.3165	0.26294	0.27648	0.26773	0.19938	0.27022	90734314	2609	ID2607	168837223	8936388	0.90756	Acid
2608	0.03174	0.03717	0.03204	0.0232	0.05416	0.04271	0.04608	0.04562	0.07241	0.0651	0.05215	0.04997	0.04304	14451583	1165	ID2608	229543975	86893182	0.35452	Acid
2609	0.182	0.14445	0.13409	0.15209	0.21228	0.14529	0.11871	0.18638	0.15344	0.25822	0.15782	0.16899	0.20295	68147491	1985	ID2609	151397194	88235351	0.82395	Acid
2610	0.29955	0.05841	0.08593	0.19433	0.12508	0.08355	0.43413	0.51636	0.52835	0.20875	0.40721	0.31119	0.45957	154316139	7048	ID2610	242165269	8846005	0.5363	Acid
2611	0.09056	0.10326	0.07851	0.07645	0.13051	0.08707	0.09945	0.09376	0.09398	0.13174	0.103	0.07666	0.07954	26708302	2309	ID2611	140296203	88939796	0.51245	Acid
2612	0.10784	0.14094	0.10232	0.1038	0.08585	0.06858	0.1137	0.14592	0.20009	0.11054	0.1103	0.15788	0.14255	47867144	3221	ID2612	224688815	88475512	0.57422	Acid
2613	0.05717			0.00052			0.08085	0.28989	0.24804		0.33936	0.21611	0.31402	105442805	2811	ID2613	2535.59	88069529	0.75165	Acid
2614								0.14363	0.14135		0.18255	0.14186	0.17147	57574896	1853	ID2614	258298925	89147183	0.5966	Acid
2615	0.00649	0.00149	0.0063	0.00573	0.00641	0.00524	0.00923	0.00555	0.00333	0.00587	0.00242	0.01071	0.00434	1455636	803	ID2615	50447125	88191793	0.21975	Acid
2616	0.02188	0.03181	0.04211	0.02178	0.03013	0.029	0.03899	0.01959	0.02646	0.04046	0.04723	0.02259	0.02922	9811856	1121	ID2616	83030661	88358778	0.4096	Acid
2617	0.28441	0.33497	0.31567	0.35276	0.29565	0.31513	0.23987	0.27253	0.24742	0.26863	0.23984	0.25611	0.21593	72506058	1933	ID2617	176862719	90529355	0.88752	Acid
2618	0.031	0.09903	0.06553	0.03231	0.05204	0.04703	0.04731	0.05339	0.05956	0.0225	0.06078	0.05376	0.05817	19531951	2014	ID2618	87832197	91575664	0.49265	Acid
2619	0.0326	0.02975	0.02799	0.03344	0.03995	0.06456	0.05037	0.03363	0.05419	0.06996	0.0901	0.04973	0.05003	16800659	2794	ID2619	119749197	91811862	0.29514	Acid
2620	0.16898	0.14085	0.19185	0.17167	0.19172	0.17467	0.14376	0.11182	0.0938	0.13952	0.09534	0.09574	0.06099	20479522	1025	ID2620	171346599	90501976	0.51321	Acid
2621	0.66318	0.63931	0.7157	0.73208	0.69947	0.71163	0.52744	0.54953	0.53645	0.55796	0.55109	0.53707	0.42365	142254902	3789	ID2621	18145526	91518176	0.91822	Acid
2622	0.02766	0.04743	0.05211	0.0335	0.0302	0.03275	0.03092	0.02506	0.04976	0.04062	0.03578	0.04669	0.02836	952143	913	ID2622	21572971	88698177	0.38257	Acid
2625	0.13116	0.20408	0.19922	0.17014	0.14615	0.16017	0.15772	0.12481	0.08147	0.13623	0.0996	0.1051	0.08207	27557852	1113	ID2625	18704705	90078083	0.68967	Acid
2626	0.04129	0.0347	0.05255	0.06369	0.05344	0.06026	0.03267	0.06749	0.039	0.0311	0.05543	0.05228	0.05462	18340775	1142	ID2626	193285317	89529088	0.63956	Acid
2627	0.00568	0.01236	0.01507	0.00829	0.00515	0.00269	0.00872	0.02686	0.03927	0.01245	0.02381	0.03021	0.03112	10450257	784	ID2627	217886927	89265581	0.4195	Acid
2628	0.14192	0.19876	0.19655	0.17219	0.12119	0.1733	0.16697	0.10094	0.07648	0.11757	0.08699	0.07282	0.06857	23025505	1080	ID2628	189184027	91268654	0.43904	Acid
2629	0.01211	0.00333	0.00802	0.00164	0.01987	0.029	0.01072	0.0044	0.0047	0.02149	0.02837	0.01349	0.01644	5520597	658	ID2629	197228928	8982594	0.53089	Acid
2630	0.0137	0.00744	0.01822	0.01438	0.03214	0.0121	0.0301	0.01585	0.00908	0.01345	0.0202	0.01888	0.01973	6625742	1085	ID2630	5310658	90664543	0.42957	Acid
2631	0.0101	0.00684	0.00647	0.01402	0.0092	0.01038	0.0146	0.00959	0.01282	0.01407	0.01139	0.01925	0.00764	2564228	1146	ID2631	47946902	9070257	0.25066	Acid
2632	0.05813	0.06465	0.09202	0.05714	0.06694	0.0663	0.09743	0.05916	0.07176	0.05772	0.08008	0.07504	0.06655	22346818	1993	ID2632	7955983	92670499	0.58663	Acid
2633	0.02046	0.03929	0.02835	0.01896	0.01959	0.02365	0.014	0.02678	0.02358	0.02545	0.02519	0.02947	0.02398	8052134	2215	ID2633	91930205	9276629	0.33862	Acid
2634	0.03377	0.00012		0.0093	0.00367		0.03606	0.04721	0.03668	0.0158	0.03669	0.0186	0.03906	13115241	485	ID2634	243458752	89887161	0.56449	Acid
2635	0.00894	0.00796	0.01603	0.01273	0.01379	0.01189	0.01477	0.02935	0.01297	0.01314	0.02233	0.01846	0.01149	3858143	1057	ID2635	70504324	9050352	0.27563	Acid
2636	0.02688	0.01886	0.04769	0.0307	0.04977	0.04255	0.06016	0.03171	0.03031	0.04494	0.04429	0.03096	0.03477	11674507	1661	ID2636	75713984	91717745	0.47221	Acid
2637	0.0048	0.0021	0.00364	0.00805	0.0005	0.02872	0.00453	0.00285	0.00504	0.01848	0.03014	0.00862	0.01824	6124613	1130	ID2637	113401722	91530334	0.28521	Acid
2638	0.00251	0.00282	0.00235	0.00626	0.001	0.01401	0.00348	0.00324	0.00271	0.02226	0.03684	0.00621	0.02426	8146912	1096	ID2638	116254826	91844979	0.3088	Acid
2640	0.04278	0.09193	0.12105	0.06186	0.05133	0.05831	0.09009	0.05249	0.06407	0.05772	0.06973	0.08107	0.06637	22285991	1305	ID2640	85303937	91604412	0.57037	Acid
2641	0.00866	0.01214	0.01763	0.01685	0.0074	0.01051	0.01288	0.00927	0.00071	0.01936	0.00722	0.01786	0.01547	5194865	1913	ID2641	97665497	92747187	0.26747	Acid
2642	0.02418	0.0277	0.04035	0.05509	0.07519	0.06122	0.07316	0.06027	0.07998	0.08168	0.10871	0.08538	0.06167	2070603	2062	ID2642	124969332	92409388	0.38557	Acid
2643	0.09223	0.08633	0.05567	0.06472	0.05306	0.09927	0.07795	0.08977	0.08375	0.09134	0.08278	0.09518	0.08804	29563302	1059	ID2643	213036538	92119158	0.94722	Acid
2644	0.03757	0.06209	0.05062	0.02306	0.02462	0.04493	0.04905	0.08203	0.09464	0.05453	0.06983	0.04875	0.082	27534466	1107	ID2644	224159376	91625121	0.8519	Acid
2645	0.16896	0.13693	0.13014	0.14296	0.12668	0.1182	0.10405	0.16481	0.09745	0.10685	0.12885	0.16597	0.12143	40773785	2769	ID2645	160997833	91940724	0.50227	Acid
2646	0.03894	0.04658	0.04024	0.03234	0.02992	0.03446	0.0328	0.02495	0.02535	0.04257	0.04334	0.0147	0.03177	1066634	1552	ID2646	204384952	92917521	0.5698	Acid
2647	0.0676	0.05541	0.05448	0.06136	0.05361	0.05158	0.0557	0.06926	0.03602	0.04658	0.04175	0.04086	0.03747	12580209	1297	ID2647	153916017	92175009	0.40455	Acid
2648	0.0399	0.04187	0.02973	0.01809	0.01447	0.03644	0.02715	0.03163	0.03642	0.04015	0.03746	0.02781	0.0349	11719409	741	ID2648	220846847	92161888	0.60537	Acid
2649	0.04367	0.00027		0.01613	0.01707		0.04611	0.04153	0.02307	0.02699	0.04793	0.00704	0.03562	11961898	819	ID2649	242928998	92342599	0.63147	Acid
2650	0.00425	0.01094	0.01391	0.01117	0.00936	0.00514	0.00328	0.00751	0.0155	0.00641	0.00635	0.00924	0.01293	4340005	1103	ID2650	51795402	92431863	0.34953	Acid
2651	0.00991	0.02393	0.00519	0.02461	0.03434	0.03026	0.03245	0.0402	0.02965	0.03591	0.03868	0.0258	0.0244	8194524	1024	ID2651	136408849	92511251	0.30863	Acid
2652	0.07852	0.05977	0.06769	0.05529	0.0677	0.06543	0.05328	0.06765	0.03937	0.08479	0.0491	0.04587	0.05054	16971423	1781	ID2652	147447609	92684212	0.35273	Acid
2653	0.03914	0.024	0.02387	0.0305	0.02522	0.02441	0.02576	0.04376	0.02329	0.02261	0.0186	0.02696	0.02509	8423647	765	ID2653	156348587	92055047	0.29713	Acid
2654	0.0544	0.04186	0.0363	0.03722	0.03614	0.02753	0.01989	0.04585	0.02403	0.02551	0.02865	0.05734	0.02701	9070898	710	ID2654	16527833	92048062	0.30648	Acid
2655	0.04344	0.07506	0.07769	0.06527	0.03055	0.02916	0.03854	0.04638	0.05252	0.0516	0.05052	0.02478	0.0531	17829963	1462	ID2655	214971292	92579115	0.45124	Acid
2658	0.01073	0.01322	0.02442	0.0156	0.02178	0.02098	0.01901	0.01127	0.01487	0.01536	0.0186	0.01007	0.01181	3964108	453	ID2658	77667711	92765175	0.27004	Acid
2659	0.00104	0.01586	0.00643	0.01609	0.02257	0.02039	0.02703	0.0271	0.02587	0.01784	0.02999	0.0439	0.02341	7860047	822	ID2659	133393223	9265206	0.30634	Acid
2660	0.09512	0.06147	0.11751	0.10425	0.06647	0.07149	0.06588	0.05838	0.05933	0.03813	0.12406	0.04959	0.07997	26851308	879	ID2660	192290821	92787843	0.74598	Acid
2661	0.09235			0.03724	0.00894		0.10401	0.03469	0.03562	0.01384	0.05415	0.02157	0.04175	14018868	901	ID2661	244551458	93296764	0.64703	Acid
2663	0.00427	0.0027	0.00674	0.01115	0.00246	0.00613	0.00673	0.00279	0.00213	0.00944	0.00853	0.00527	0.01095	3677815	1070	ID2663	108808815	93068773	0.38793	Acid
2664	0.04841	0.04157	0.0181	0.03543	0.04741	0.0433	0.04141	0.05202	0.03144	0.06036	0.04571	0.03878	0.033	11081015	936	ID2664	143583487	92552909	0.36443	Acid
2665	0.07273			0.00263	6e-05		0.12247	0.04685	0.04251	0.0002	0.04258	0.02996	0.03854	12941874	892	ID2665	246898159	94457412	0.43317	Acid
2666	0.03481			0.00193			0.11776	0.09381	0.1122		0.05494	0.0838	0.08386	2815969	1257	ID2666	249872121	94061255	0.52997	Acid
2668	0.12621	0.10394	0.09073	0.11091	0.11568	0.11804	0.15411	0.0596	0.07761	0.13096	0.06179	0.02486	0.06819	22895662	1037	ID2668	189690141	93289878	0.55787	Acid
2671	0.00101	0.00177	0.00127	0.00157	0.00032	0.00243	0.0006	0.00141	6e-05	0.0031	5e-05	0.0006	0.00217	729116	354	ID2671	97302005	93450121	0.19294	Acid
2672	0.11646	0.11142	0.10238	0.13563	0.09947	0.11085	0.08975	0.10056	0.08398	0.10681	0.08751	0.1036	0.09783	32850124	1031	ID2672	165544718	9446832	0.96942	Acid
2673	0.02476	0.03735	0.03831	0.02586	0.01954	0.02896	0.03685	0.06209	0.05481	0.04158	0.05946	0.05154	0.0652	21894545	1010	ID2673	221756494	94492855	0.81006	Acid
2674	0.53243	0.4134	0.5017	0.59352	0.52502	0.5018	0.45669	0.4501	0.49297	0.5072	0.35903	0.37052	0.42434	142483888	4062	ID2674	232432905	97649245	0.91582	Acid
2675	0.00015						0.00021	0.38951	0.45744		0.26504	0.48874	0.38563	12948567	3158	ID2675	259836815	97216189	0.87063	Acid
2676	0.00801	0.01851	0.01451	0.01219	0.01343	0.02952	0.01403	0.01489	0.01974	0.0095	0.02883	0.01922	0.02102	7057517	1275	ID2676	110767162	9535144	0.40732	Acid
2677	0.09949	0.10503	0.05494	0.09353	0.12596	0.10859	0.09678	0.10618	0.08508	0.12302	0.09072	0.08954	0.11873	39866777	1464	ID2677	170382997	94867088	0.84962	Acid
2679	0.00626	0.00861	0.01081	0.01213	0.00398	0.00572	0.00449	0.00856	0.0077	0.01069	0.00559	0.01469	0.01022	3431246	1049	ID2679	50472009	95835955	0.33232	Acid
2680	0.02241	0.09366	0.04904	0.02856	0.03013	0.03024	0.03746	0.013	0.01762	0.03417	0.03089	0.02422	0.01376	4621862	1542	ID2680	83409275	95694289	0.26239	Acid
2682	0.03572	0.04072	0.04352	0.02994	0.03299	0.0368	0.03038	0.02319	0.02626	0.02541	0.02855	0.0307	0.02119	7116475	1309	ID2682	120100974	96757994	0.41882	Acid
2683	0.01563	0.02345	0.02043	0.01556	0.01022	0.02116	0.02318	0.01212	0.01436	0.02328	0.01324	0.01067	0.01441	4837101	1008	ID2683	137817592	95540208	0.41158	Acid
2684	0.25108	0.27286	0.27223	0.2969	0.24399	0.25825	0.25841	0.14311	0.12139	0.2069	0.14242	0.17294	0.1472	49426586	2211	ID2684	194220749	97749842	0.87624	Acid
2685	0.09483	0.09012	0.10931	0.08952	0.06251	0.04098	0.07319	0.04584	0.05056	0.05339	0.05699	0.06983	0.04971	16691691	2725	ID2685	135495537	97971992	0.43526	Acid
2686	0.14399	0.18797	0.1775	0.17279	0.17199	0.20037	0.16287	0.13642	0.11279	0.13376	0.12177	0.10288	0.11625	39035634	1538	ID2686	187263846	97764416	0.85099	Acid
2688	0.03239	0.04386	0.04281	0.03542	0.02913	0.05955	0.04016	0.02746	0.04233	0.03339	0.04145	0.03831	0.02959	9935125	2381	ID2688	115299139	9767726	0.3401	Acid
2689	0.03997	0.05205	0.05816	0.04389	0.06724	0.07974	0.06112	0.0656	0.05249	0.05942	0.06165	0.07827	0.06822	22907916	1974	ID2689	144839673	99155786	0.6884	Acid
2690	0.08391	0.1081	0.11816	0.11661	0.08203	0.09822	0.07059	0.03014	0.02912	0.06978	0.03383	0.04908	0.02676	898616	1421	ID2690	148087035	98000239	0.34672	Acid
2691	0.20926	0.25917	0.2183	0.24373	0.17924	0.23604	0.2801	0.20944	0.1489	0.22467	0.18055	0.12386	0.14888	49992157	2816	ID2691	180590752	9784243	0.62446	Acid
2692	0.34932	0.00114	0.02498	0.23066	0.11233	0.05302	0.51632	0.79252	0.80575	0.14267	0.37283	0.72425	0.60331	202580447	4363	ID2692	244508724	97523617	0.85899	Acid
2693	0.03858	0.03622	0.05095	0.04513	0.02994	0.03085	0.02144	0.02703	0.02786	0.02061	0.03408	0.03095	0.01933	6491725	2080	ID2693	125891317	97015382	0.30346	Acid
2694	0.08107	0.09596	0.06859	0.08875	0.08276	0.09805	0.09195	0.12032	0.17457	0.09417	0.07965	0.20764	0.13202	4433059	1824	ID2694	222507359	96778389	0.64384	Acid
2697	0.00921	0.01669	0.02444	0.00885	0.007	0.00844	0.01685	0.00541	0.00689	0.01283	0.01036	0.00808	0.01024	3437504	672	ID2697	108808855	96415833	0.3359	Acid
2700	0.02558	0.05626	0.06798	0.03453	0.0424	0.03212	0.02596	0.02368	0.02045	0.03004	0.02715	0.0321	0.02278	7649133	1069	ID2700	151445273	98209027	0.42034	Acid
2701	0.13961	0.11588	0.13036	0.14668	0.11663	0.14262	0.11519	0.108	0.0757	0.10934	0.10386	0.07599	0.08163	27408518	1013	ID2701	172016833	97668706	0.80981	Acid
2702	0.16336	0.177	0.16054	0.17823	0.18875	0.15995	0.17332	0.18226	0.15648	0.14596	0.16871	0.24113	0.1894	63597354	2997	ID2702	199458625	99636632	0.84632	Acid
2704	0.08162	0.08269	0.05975	0.06417	0.07123	0.05841	0.04699	0.05131	0.05699	0.05569	0.0876	0.07308	0.0391	13127716	2219	ID2704	161741489	101614679	0.3125	Acid
2705	0.1342	0.09661	0.09449	0.10785	0.1703	0.1579	0.1639	0.13856	0.10072	0.17098	0.15601	0.11785	0.10816	36317537	1920	ID2705	188002825	99566357	0.40786	Acid
2706	0.22476			0.10612	0.09449	1e-05	0.21775	0.18151	0.17603	0.0968	0.18857	0.12057	0.18529	62215834	2478	ID2706	245020662	99712416	0.73916	Acid
2708	0.04936			8e-05			0.08308	0.19016	0.1606		0.15586	0.1466	0.16527	55494926	1550	ID2708	250527563	100186831	0.79646	Acid
2712	0.11001	0.09722	0.09995	0.08138	0.18524	0.10378	0.06325	0.08637	0.08837	0.12963	0.09663	0.15165	0.08117	27256373	2129	ID2712	156275903	102779017	0.52942	Acid
2713	0.06146	0.05341	0.05443	0.03464	0.05486	0.04605	0.05496	0.03659	0.02751	0.05891	0.03847	0.0349	0.0289	9704701	1382	ID2713	167786066	101357955	0.41518	Acid
2714	0.05266	0.04959	0.07715	0.07247	0.06274	0.04217	0.04861	0.02586	0.04452	0.04324	0.05138	0.03188	0.05433	18244019	1473	ID2714	106824884	103658036	0.5865	Acid
2715	0.02659	0.01829	0.02446	0.01303	0.01674	0.01581	0.01626	0.01491	0.00795	0.01047	0.01279	0.01864	0.00986	3311337	598	ID2715	159027997	10141001	0.33918	Acid
2716	0.05246	0.04948	0.04968	0.04071	0.03547	0.04445	0.05282	0.05798	0.03725	0.04415	0.05373	0.04309	0.0403	1353201	879	ID2716	171367508	100649151	0.50523	Acid
2717	0.07168	0.07578	0.07639	0.08401	0.04578	0.06054	0.09478	0.05684	0.04624	0.05718	0.06985	0.04553	0.04178	14027826	771	ID2717	176900774	101277709	0.50166	Acid
2718	0.33727	0.39539	0.36079	0.45151	0.32137	0.39866	0.38162	0.40271	0.33675	0.40701	0.37253	0.35008	0.39504	13264533	2826	ID2718	182104598	104027924	0.93882	Acid
2719	0.09528	0.12704	0.13361	0.10638	0.09714	0.17477	0.13084	0.12694	0.10553	0.17356	0.11344	0.10978	0.12866	43200023	1570	ID2719	217193588	103226736	0.86956	Acid
2720	0.12122	0.11355	0.10291	0.12681	0.10121	0.10835	0.09429	0.06164	0.06317	0.11011	0.06345	0.10417	0.07934	26639216	1949	ID2720	222066858	10139998	0.65704	Acid
2721	0.01195	0.0278	0.0318	0.01047	0.02723	0.03747	0.02321	0.02876	0.03238	0.01486	0.03455	0.02748	0.03296	11067219	877	ID2721	110979971	101678457	0.66884	Acid
2722	0.2783	0.23126	0.24402	0.26599	0.3327	0.26516	0.19214	0.22298	0.23706	0.28635	0.20865	0.28593	0.2399	80552245	2679	ID2722	128934648	103304452	0.90322	Acid
2723	0.0382	0.02246	0.02935	0.02723	0.02931	0.02271	0.01869	0.01473	0.0203	0.03441	0.02112	0.01705	0.02045	6867288	779	ID2723	138027014	101606267	0.55095	Acid
2724	0.0289	0.02048	0.03318	0.01902	0.02772	0.03227	0.0151	0.0176	0.0227	0.01805	0.0176	0.02084	0.01551	5209508	980	ID2724	141866585	101888932	0.41449	Acid
2725	0.08074	0.03759	0.04054	0.04415	0.1081	0.09382	0.05103	0.02993	0.0293	0.13178	0.04108	0.03917	0.02412	8100479	950	ID2725	234095731	100957946	0.31641	Acid
2727	0.01571	0.01704	0.03977	0.02627	0.00815	0.00673	0.02632	0.00494	0.00977	0.01242	0.01321	0.00662	0.00744	2499115	439	ID2727	108799323	101434303	0.26249	Acid
2728	0.03081	0.02911	0.03475	0.0222	0.03259	0.03127	0.01663	0.01345	0.01476	0.02431	0.01411	0.01611	0.01223	4107694	758	ID2728	146057575	101904616	0.40567	Acid
2731	0.36307	0.36052	0.31693	0.47227	0.28833	0.34029	0.33395	0.32156	0.2992	0.3524	0.34269	0.36034	0.31223	10483955	2549	ID2731	194510418	104828207	0.90494	Acid
2732	0.09672			0.00114			0.10364	0.06845	0.05153		0.10891	0.04163	0.08019	26925673	934	ID2732	249649764	101734675	0.60529	Acid
2734	0.02312	0.05561	0.06443	0.02633	0.04007	0.03238	0.05442	0.02022	0.02434	0.04749	0.03627	0.03353	0.0272	9132683	1429	ID2734	92048692	103412585	0.36076	Acid
2735	0.14826	0.12488	0.12029	0.08915	0.25384	0.16007	0.12633	0.12416	0.14347	0.18146	0.13068	0.22581	0.13489	45293646	3175	ID2735	12376646	103921306	0.57558	Acid
2740	0.04561	0.03054	0.03684	0.03125	0.04799	0.0261	0.02863	0.02936	0.02789	0.03934	0.02947	0.02977	0.02465	8278312	819	ID2740	136386619	103234626	0.36313	Acid
2741	0.52049	0.56741	0.57689	0.65034	0.53393	0.55991	0.48931	0.51409	0.49004	0.54536	0.5373	0.60791	0.48488	162812662	2764	ID2741	189238475	104871705	0.9514	Acid
2742	0.04716	0.04918	0.04001	0.04521	0.04052	0.06076	0.05985	0.05538	0.05686	0.08097	0.06152	0.0364	0.03994	1341135	962	ID2742	209317518	102835852	0.44532	Acid
2747	0.03345	0.0615	0.07174	0.03035	0.09566	0.05162	0.04234	0.0246	0.04702	0.0817	0.04687	0.11363	0.06279	21083911	1901	ID2747	101127654	105379407	0.43416	Acid
2748	0.21297	0.22033	0.20372	0.22557	0.22113	0.23249	0.18016	0.26391	0.27689	0.25947	0.19826	0.28666	0.26474	88895758	1648	ID2748	179465523	105179302	0.91522	Acid
2749	0.32175	0.35424	0.28978	0.38083	0.207	0.31076	0.37036	0.29983	0.33652	0.37932	0.31933	0.4139	0.33206	111499194	3913	ID2749	199624273	104467887	0.8291	Acid
2751	0.03868	0.09582	0.08458	0.03757	0.07568	0.04603	0.05892	0.03171	0.05606	0.08689	0.04799	0.11632	0.0517	17358944	1362	ID2751	87344803	105299452	0.40282	Acid
2752	0.03164	0.03344	0.03003	0.0143	0.08719	0.05696	0.02668	0.02546	0.04497	0.04414	0.03318	0.08442	0.04628	15541146	1286	ID2752	118446046	105061194	0.44724	Acid
2753	0.06889	0.05741	0.0438	0.06257	0.07763	0.04829	0.04472	0.04642	0.05045	0.04755	0.04744	0.07844	0.03871	12998366	654	ID2753	132541478	103737012	0.43028	Acid
2754	0.63462	0.58844	0.52226	0.66321	0.83816	0.66352	0.47745	0.70872	0.72155	0.72038	0.6028	0.94748	0.77799	261234618	7664	ID2754	173593422	105083011	0.90071	Acid
2755	0.06192	0.05847	0.06737	0.0604	0.06205	0.05527	0.05545	0.04723	0.04248	0.06744	0.0542	0.0308	0.03553	11929425	733	ID2755	220881504	10326919	0.34835	Acid
2757	0.01994	0.0411	0.0374	0.01506	0.05408	0.02545	0.01997	0.01219	0.03089	0.06851	0.0231	0.08281	0.04212	14141509	1092	ID2757	97839915	105276177	0.42702	Acid
2758	0.05379	0.08842	0.06421	0.03278	0.07727	0.0657	0.05663	0.04001	0.06801	0.05996	0.03799	0.11133	0.06421	21559351	1688	ID2758	108889091	105383685	0.40355	Acid
2759	0.03596	0.04155	0.03802	0.01594	0.09923	0.0622	0.03385	0.02268	0.05348	0.05811	0.03682	0.10792	0.05269	17690971	1545	ID2759	115434633	105111754	0.43421	Acid
2760	0.1746	0.04139	0.07686	0.15788	0.1592	0.16831	0.14493	0.13166	0.14228	0.1883	0.15602	0.1355	0.14924	50111781	3286	ID2760	235330571	107022218	0.59742	Acid
2764	0.29126	0.33244	0.34805	0.38923	0.32993	0.33346	0.25819	0.34323	0.32111	0.30666	0.29036	0.35126	0.31555	105955552	1452	ID2764	184157508	105385287	0.73377	Acid
2765	0.06892	0.06753	0.04786	0.05566	0.05717	0.05158	0.08579	0.06712	0.07739	0.09474	0.06136	0.07779	0.06471	21728775	2034	ID2765	230439221	106505103	0.444	Acid
2766	0.31063	0.00202	0.00014	0.23232	0.13326	0.06779	0.28836	0.20355	0.23361	0.18606	0.26527	0.27118	0.26015	87351872	5575	ID2766	242289206	106595666	0.53767	Acid
2768	0.03088	0.08928	0.06026	0.02518	0.07929	0.03831	0.04304	0.02703	0.04758	0.10347	0.03813	0.11624	0.06606	22183301	1306	ID2768	92584679	105344176	0.36284	Acid
2769	0.02076	0.0382	0.03348	0.01326	0.0425	0.02653	0.02297	0.01508	0.03319	0.03539	0.01912	0.06719	0.03112	10450893	695	ID2769	105386196	105415685	0.40198	Acid
2770	0.07172	0.04392	0.04484	0.04082	0.12241	0.06593	0.03261	0.04138	0.05757	0.05121	0.04529	0.12819	0.04839	16248403	1151	ID2770	145964717	105156979	0.48615	Acid
2771	5e-05							0.12254	0.08815		0.19783	0.09303	0.15417	51766513	2249	ID2771	254784572	106885204	0.74654	Acid
2773	0.0617	0.05095	0.04125	0.03529	0.13109	0.05204	0.03614	0.0378	0.05758	0.05708	0.04462	0.12612	0.04837	16240551	1040	ID2773	13735906	105084622	0.42453	Acid
2774	0.22245	0.20234	0.16966	0.21991	0.15232	0.23436	0.29424	0.24545	0.20858	0.32072	0.26852	0.20641	0.22026	73960011	5937	ID2774	211590506	106463584	0.48993	Acid
2777	0.04188	0.04079	0.03303	0.02609	0.07348	0.0431	0.02839	0.03504	0.04593	0.03789	0.0318	0.0859	0.04823	16194112	1066	ID2777	133349841	105029062	0.39197	Acid
2778	0.05632	0.04676	0.04249	0.0462	0.05513	0.04249	0.09383	0.0364	0.05291	0.10189	0.06252	0.04981	0.04259	14301395	726	ID2778	216340591	105083597	0.31316	Acid
2779								0.25063	0.22246		0.25918	0.22428	0.26889	90288495	3566	ID2779	259000603	10757679	0.76324	Acid
2783	0.07163	0.05989	0.05548	0.08642	0.04901	0.06373	0.07597	0.0662	0.06143	0.06938	0.07453	0.05863	0.0615	20651949	953	ID2783	219260698	106797603	0.57434	Acid
2784	0.20746	0.19055	0.17378	0.20523	0.15022	0.19079	0.17244	0.15395	0.13322	0.19765	0.17566	0.15729	0.15929	53487782	1629	ID2784	206973087	107366716	0.86734	Acid
2785	0.03841	0.03321	0.0178	0.03427	0.02836	0.02346	0.0444	0.0432	0.05569	0.04373	0.04431	0.05951	0.03355	11266969	1077	ID2785	225111952	106768766	0.30147	Acid
2787	0.06115	0.05653	0.05138	0.05154	0.0277	0.04599	0.05137	0.0367	0.03564	0.04205	0.04909	0.03365	0.03215	10794017	830	ID2787	21691627	107447502	0.37032	Acid
2788	0.02085	0.08399	0.09056	0.03685	0.03904	0.03859	0.07199	0.02928	0.05509	0.04295	0.03857	0.05943	0.03711	12461125	2323	ID2788	91858635	108131728	0.31606	Acid
2789	0.01997	0.02331	0.02786	0.01329	0.01216	0.04372	0.01334	0.02092	0.01985	0.01051	0.01858	0.01784	0.01149	3857308	992	ID2789	139080768	108478558	0.27216	Acid
2790	0.01722	0.03698	0.04179	0.02427	0.0334	0.02815	0.03734	0.01886	0.02952	0.02524	0.02499	0.04256	0.0155	5203655	1597	ID2790	84986211	108774977	0.25054	Acid
2791	0.02371	0.01689	0.03492	0.01619	0.01294	0.05206	0.01663	0.019	0.01839	0.00575	0.01501	0.01341	0.00831	2788847	739	ID2791	143243186	108784925	0.26757	Acid
2792	0.10978	0.08939	0.11993	0.11915	0.07222	0.17542	0.10694	0.07608	0.05197	0.09672	0.07116	0.05068	0.05101	17128978	3473	ID2792	150217876	110242633	0.3645	Acid
2793	0.00678	0.03668	0.03427	0.01616	0.03883	0.05587	0.04023	0.03406	0.03802	0.033	0.0403	0.04093	0.04289	1440127	1219	ID2793	163842787	109118702	0.50308	Acid
2795	0.0701	0.13513	0.14508	0.08979	0.13229	0.10034	0.08938	0.13588	0.16783	0.08066	0.13591	0.16164	0.16449	55231736	2757	ID2795	17257214	110577416	0.81335	Acid
2796	0.14213	0.09658	0.09338	0.15918	0.05047	0.07557	0.1136	0.10957	0.08705	0.17126	0.08894	0.10429	0.08847	29707916	1460	ID2796	18742866	10841731	0.69812	Acid
2797	0.09947	0.10046	0.09055	0.09741	0.07234	0.1081	0.08604	0.07678	0.05843	0.08599	0.08937	0.04263	0.07669	25751792	1382	ID2797	219820146	109246732	0.66618	Acid
2798	0.09502	0.06969	0.04986	0.08482	0.02896	0.04945	0.11656	0.07993	0.06548	0.13026	0.05673	0.09221	0.07075	23755476	1569	ID2798	18379386	109888016	0.64959	Acid
2799	0.01133	0.06102	0.04379	0.03955	0.07229	0.06053	0.07107	0.05741	0.0656	0.04835	0.06041	0.07288	0.06923	23244996	1167	ID2799	167217274	110738028	0.53859	Acid
2800	0.07632	0.07475	0.07549	0.06866	0.033	0.06097	0.06132	0.0323	0.03264	0.05099	0.0369	0.01247	0.02996	10059066	701	ID2800	222515109	110967319	0.47448	Acid
2802	0.01747	0.03151	0.04035	0.03096	0.01684	0.02456	0.03353	0.01862	0.03575	0.02469	0.0269	0.02582	0.02151	722135	1781	ID2802	94285579	111320093	0.28817	Acid
2803								0.01526	0.01355		0.03453	0.01141	0.02283	7665138	559	ID2803	258702516	110386844	0.54684	Acid
2805	0.11133	0.00087	0.00058	0.11882	0.08012	0.01465	0.07479	0.03383	0.02182	0.10085	0.04674	0.02092	0.03821	12829438	1883	ID2805	242219812	111280738	0.44871	Acid
2806	0.01775			6e-05			0.01241	0.03819	0.03013		0.04754	0.02452	0.03465	11636422	1650	ID2806	255161132	111097716	0.32887	Acid
2807	0.03803	0.07103	0.06369	0.05114	0.09093	0.14073	0.107	0.07856	0.0496	0.10894	0.08242	0.08441	0.07647	25677897	2924	ID2807	157141552	112342697	0.42178	Acid
2808	0.04241	0.04028	0.03481	0.0258	0.03761	0.04335	0.04437	0.04717	0.03663	0.04682	0.05562	0.0329	0.05096	17110069	1028	ID2808	206941528	111701064	0.7664	Acid
2809	0.04798	0.0096	0.02134	0.03734	0.03169	0.03321	0.03798	0.01534	0.00765	0.04297	0.02117	0.00743	0.01167	391978	1117	ID2809	235524449	111747495	0.33802	Acid
2810								0.0532	0.03645		0.08465	0.06462	0.06185	2076916	2210	ID2810	257674995	112124187	0.40132	Acid
2813	0.10996	0.08107	0.0912	0.10948	0.08995	0.09948	0.07378	0.06905	0.07286	0.07081	0.07185	0.07689	0.05955	19995431	1137	ID2813	196994475	113232016	0.75041	Acid
2815	0.02623	0.07115	0.04684	0.04854	0.06718	0.06475	0.05716	0.06212	0.06499	0.06271	0.06507	0.06388	0.06782	22772154	986	ID2815	162579965	112257987	0.67639	Acid
2816	0.10507	0.07598	0.06772	0.08571	0.0639	0.08423	0.09345	0.05685	0.06533	0.0952	0.06692	0.08002	0.05134	17240165	1750	ID2816	188115494	113197608	0.40512	Acid
2817	0.04536	0.04505	0.03575	0.03787	0.02168	0.04375	0.03288	0.03806	0.02347	0.03021	0.04677	0.01322	0.03592	12060519	870	ID2817	222626044	112632845	0.61838	Acid
2818	0.04024	0.04853	0.0191	0.03188	0.02908	0.03178	0.03809	0.05978	0.0572	0.04628	0.05038	0.08002	0.05587	18758564	882	ID2818	184183295	113473689	0.61067	Acid
2819				0.00011				0.03536	0.02248		0.04783	0.01741	0.03905	13112308	1209	ID2819	253545625	113437505	0.58788	Acid
2820	0.21356	0.30787	0.31349	0.21692	0.33898	0.27498	0.28247	0.30664	0.3178	0.24406	0.31212	0.35204	0.32834	110249154	4143	ID2820	171350497	114773703	0.82351	Acid
2821	0.03083	0.02243	0.02249	0.01985	0.02026	0.03301	0.01668	0.01459	0.01521	0.02117	0.01676	0.01255	0.02269	7617919	1208	ID2821	115587665	114589746	0.48284	Acid
2822	0.10337	0.1458	0.15032	0.09363	0.13463	0.13187	0.11795	0.12969	0.15146	0.12603	0.12046	0.14948	0.13396	44982564	1574	ID2822	181292295	115629062	0.79659	Acid
2826	0.01779	0.05862	0.06012	0.04001	0.09709	0.13475	0.12867	0.05787	0.03089	0.1356	0.05866	0.05697	0.05549	1863164	1266	ID2826	160940302	114499333	0.42497	Acid
2827	0.06726	0.16561	0.1493	0.11221	0.21185	0.18344	0.18265	0.16191	0.11446	0.19219	0.14401	0.15861	0.15876	53309221	1754	ID2827	166415109	114781074	0.73377	Acid
2828	0.15191	0.1067	0.10359	0.08614	0.11958	0.15688	0.13227	0.12367	0.11278	0.13755	0.14764	0.09245	0.10932	3670741	3393	ID2828	205209823	117621627	0.53214	Acid
2829	0.18937	0.13818	0.12752	0.14139	0.11786	0.14356	0.13265	0.1145	0.10717	0.15819	0.12879	0.0824	0.11666	39172187	2063	ID2829	217217574	117525844	0.7765	Acid
2830	0.02707	0.04481	0.05691	0.04081	0.0272	0.0318	0.0552	0.01988	0.0398	0.03496	0.03082	0.031	0.02776	9321791	1515	ID2830	94610116	115408547	0.36835	Acid
2831	0.01819	0.02238	0.04	0.02964	0.02391	0.03573	0.03809	0.01754	0.02073	0.02689	0.02934	0.02171	0.01256	4216216	1820	ID2831	87249595	116014349	0.25348	Acid
2832	0.03064	0.01954	0.02406	0.02314	0.01373	0.02775	0.02578	0.03315	0.03954	0.01499	0.06392	0.00788	0.04002	13438785	998	ID2832	19607759	115655522	0.57564	Acid
2833	0.14265	0.12059	0.11002	0.14863	0.11345	0.13254	0.09856	0.0927	0.08666	0.10577	0.09479	0.07468	0.07967	26751319	1193	ID2833	214261756	117941503	0.77512	Acid
2834	0.08856	0.08354	0.0761	0.08498	0.02864	0.05354	0.0871	0.07298	0.08127	0.06314	0.06426	0.05427	0.05822	19550535	924	ID2834	18481059	115545311	0.48491	Acid
2836	0.17742	0.17376	0.17961	0.18437	0.17943	0.17508	0.16131	0.12454	0.10992	0.19067	0.10666	0.09858	0.11804	39635422	1046	ID2836	20867271	117230305	0.91654	Acid
2840	0.06955	0.15572	0.18007	0.08625	0.08054	0.0907	0.13632	0.07622	0.11513	0.07908	0.10399	0.0853	0.1013	34014455	2310	ID2840	102306887	118813715	0.66524	Acid
2841	0.11957	0.08852	0.07611	0.10034	0.0689	0.0956	0.10456	0.03578	0.04243	0.08632	0.04636	0.04594	0.03734	12536883	1210	ID2841	199620033	117415143	0.46998	Acid
2842	0.03844	0.00011	0.01052	0.04672	0.04285	0.0172	0.03299	0.01147	0.00379	0.05001	0.02691	0.00587	0.00726	2439446	1754	ID2842	238309416	118306045	0.28674	Acid
2844	0.24234	0.21591	0.22461	0.21373	0.19234	0.20898	0.20495	0.2146	0.22645	0.19089	0.21733	0.20212	0.22615	75936161	3891	ID2844	222062337	121173249	0.91559	Acid
2845	4e-05						9e-05	0.08926	0.07551		0.10707	0.07338	0.08085	27146804	1613	ID2845	253557277	118481523	0.68976	Acid
2846	0.01664	0.05214	0.05704	0.02081	0.03613	0.0269	0.04974	0.03426	0.04093	0.03296	0.05118	0.03469	0.04252	1427648	1409	ID2846	98282496	118901601	0.48522	Acid
2847	0.01017	0.0054	0.01265	0.01835	0.01399	0.00704	0.01139	0.00956	0.0194	0.01154	0.04161	0.02378	0.03101	10413567	1260	ID2847	128495647	120134381	0.46372	Acid
2848	0.02153	0.06677	0.0864	0.03098	0.04308	0.03997	0.06496	0.03576	0.05796	0.05597	0.06724	0.05594	0.04836	16239127	2129	ID2848	93379958	119756765	0.35415	Acid
2849	0.1205	0.26643	0.28347	0.16139	0.26891	0.32858	0.29453	0.20108	0.15792	0.28186	0.20715	0.22698	0.23012	77269595	5309	ID2849	174563917	119765666	0.62308	Acid
2850	0.12857	0.17699	0.19127	0.15151	0.20432	0.14649	0.10472	0.18227	0.213	0.12692	0.18229	0.17926	0.2031	68196008	2285	ID2850	180063936	11966829	0.88311	Acid
2851	0.09267			0.00048			0.03776	0.12162	0.09936		0.13731	0.10456	0.12812	43019364	1592	ID2851	249499126	120184931	0.94501	Acid
2854	0.27674	0.21292	0.20928	0.22177	0.16368	0.18964	0.16607	0.13282	0.13363	0.17118	0.12661	0.10582	0.10453	35099467	2836	ID2854	186202699	121133176	0.57429	Acid
2855	0.01185	0.02266	0.02378	0.01989	0.02337	0.02483	0.02131	0.01289	0.01002	0.03163	0.03226	0.00675	0.015	5037781	1496	ID2855	234881426	120374148	0.27104	Acid
2857	0.21404	0.20365	0.18063	0.24221	0.16218	0.19819	0.18167	0.14796	0.1294	0.19919	0.14142	0.08186	0.12845	43132612	1942	ID2857	21019023	119905901	0.83726	Acid
2858	0.00168	0.01069	0.00285	0.00245	0.00466	0.00528	0.00376	0.00524	0.00419	0.00591	0.01347	0.00382	0.00766	2571673	744	ID2858	231619712	120437871	0.31601	Acid
2859	0.27276	0.40156	0.27913	0.42557	0.4738	0.60046	0.41832	0.38813	0.60766	0.54784	0.55432	0.65266	0.5934	199251562	4928	ID2859	159234763	124285185	0.75443	Acid
2861	0.08317	0.10822	0.10583	0.11236	0.13405	0.15575	0.12035	0.14421	0.17738	0.1947	0.21897	0.1938	0.20686	69458761	1729	ID2861	147085517	124380437	0.63565	Acid
2862	0.1263	0.14375	0.16333	0.14435	0.1395	0.14627	0.13396	0.10966	0.13329	0.12636	0.16288	0.15144	0.19396	6512932	3054	ID2862	132070538	122766109	0.69411	Acid
2863	0.137	0.20396	0.15931	0.28558	0.29113	0.27776	0.21974	0.26166	0.34067	0.3135	0.34015	0.45263	0.40321	135391421	4302	ID2863	151876761	124937831	0.74049	Acid
2865	0.11038	0.16281	0.17902	0.12889	0.14869	0.20013	0.14682	0.10399	0.14436	0.18552	0.18634	0.18423	0.24522	82340705	2751	ID2865	136775121	123635613	0.66297	Acid
2866	0.14933	0.19793	0.20827	0.18136	0.19755	0.27833	0.20306	0.12607	0.18479	0.2676	0.23116	0.25059	0.2668	89587977	2518	ID2866	141408919	124153855	0.71107	Acid
2867	0.06468	0.07735	0.10171	0.06088	0.08335	0.08138	0.08132	0.05712	0.06479	0.07895	0.06983	0.06916	0.07086	23794983	2146	ID2867	126684851	12287256	0.42211	Acid
2869	0.08023	0.02891	0.02692	0.02835	0.02407	0.02818	0.02099	0.01547	0.01259	0.02354	0.02867	0.00706	0.01486	4989137	942	ID2869	231022358	122894877	0.3804	Acid
2871	0.26328	0.34839	0.38204	0.39217	0.40807	0.39867	0.24887	0.3173	0.33058	0.30302	0.25031	0.34512	0.29576	99309676	2136	ID2871	182120474	1244303	0.82798	Acid
2872	0.0005			0.00012			0.00013	0.0509	0.03733		0.12477	0.01805	0.07665	2573781	1993	ID2872	252895021	12425615	0.56276	Acid
2873	1e-05							0.08581	0.07203		0.1084	0.04762	0.07841	26329837	2027	ID2873	257475676	124561376	0.52428	Acid
2875	0.19083	0.13333	0.15346	0.15748	0.23976	0.18515	0.09033	0.10272	0.08403	0.18092	0.12992	0.08167	0.09327	31318071	2304	ID2875	80039851	125210987	0.68755	Acid
2876	0.13989	0.16007	0.15471	0.09431	0.2204	0.1693	0.12495	0.14503	0.11986	0.17818	0.16617	0.11193	0.13181	44258157	2364	ID2876	86145303	125581975	0.8113	Acid
2877	0.07086	0.11803	0.08428	0.03955	0.14461	0.1052	0.09948	0.11187	0.10496	0.1057	0.12459	0.10651	0.11205	37624204	1565	ID2877	92561605	125738703	0.88775	Acid
2878								0.03355	0.02689		0.0264	0.061	0.03239	10877447	2067	ID2878	262093544	125042569	0.29329	Acid
2879	0.126	0.03344	0.07088	0.1288	0.12404	0.09069	0.02855	0.02706	0.03223	0.09362	0.04482	0.03372	0.03033	10185296	2058	ID2879	66459055	124599157	0.38951	Acid
2880	0.2122	0.11517	0.11742	0.2356	0.23254	0.15383	0.05962	0.06065	0.05862	0.22121	0.08594	0.05493	0.05593	18781164	2307	ID2880	73675855	124894685	0.49459	Acid
2881	0.15878	0.00042	0.00023	0.10284	0.05493	0.01207	0.07464	0.02416	0.0269	0.04771	0.08238	0.01501	0.04471	15012676	1533	ID2881	241046503	125497155	0.47695	Acid
2882	0.08676			0.00269	0.00058		0.04779	0.05328	0.03983	8e-05	0.06365	0.02754	0.04018	13492024	1736	ID2882	246163918	125397471	0.37317	Acid
2883	0.0144	0.03595	0.02225	0.01219	0.01895	0.02899	0.00849	0.01166	0.01323	0.02197	0.02116	0.01768	0.0124	4164279	1560	ID2883	57766185	124449691	0.27964	Acid
2884	0.01571	0.05646	0.02874	0.01464	0.04652	0.03475	0.05695	0.04405	0.05129	0.03875	0.06441	0.05219	0.05796	19463088	1208	ID2884	100373807	125567532	0.69725	Acid
2885	0.0696	0.25497	0.2548	0.25119	0.31915	0.3396	0.14579	0.27113	0.27417	0.22077	0.21918	0.27247	0.20128	67585632	1503	ID2885	176754479	125508488	0.65927	Acid
2887	0.72526	0.45842	0.571	0.57115	0.35774	0.32444	0.18678	0.18737	0.23289	0.17266	0.13306	0.17697	0.16494	55383673	2860	ID2887	209244851	124863486	0.70217	Acid
2888	0.09244	0.00053		0.01867	0.01196		0.05669	0.03122	0.03001	0.01501	0.06305	0.01409	0.03172	10651156	1061	ID2888	243906012	126736652	0.29822	Acid
2889	0.27097	0.07014	0.09499	0.1155	0.05461	0.04879	0.05806	0.03229	0.04297	0.04678	0.04819	0.03121	0.02586	8684663	1301	ID2889	224405356	125681878	0.30694	Acid
2892	0.01059	0.03474	0.03966	0.01811	0.02698	0.01806	0.04372	0.02359	0.02389	0.02068	0.0374	0.02523	0.03022	10146484	1215	ID2892	107281111	127788872	0.54096	Acid
2894	0.07408	0.06526	0.06803	0.05448	0.10371	0.06617	0.05048	0.04046	0.04166	0.09463	0.05758	0.04112	0.03026	10161903	1061	ID2894	82208379	127039314	0.32099	Acid
2895	0.01637	0.00808	0.01459	0.01524	0.01232	0.01223	0.0155	0.01298	0.01257	0.0148	0.02731	0.027	0.02321	779283	1286	ID2895	120454301	127533573	0.29318	Acid
2896	0.23594	0.1057	0.13353	0.1306	0.07749	0.07807	0.04471	0.04784	0.08118	0.04896	0.04596	0.06229	0.06412	21529543	1555	ID2896	218171097	128141426	0.34814	Acid
2897	0.0758	0.09966	0.1217	0.05248	0.11761	0.09238	0.08158	0.05941	0.06127	0.11123	0.08951	0.05381	0.04615	15495718	1575	ID2897	88351903	127487239	0.36243	Acid
2898	0.05356	0.04836	0.03786	0.05281	0.05522	0.06187	0.05555	0.02584	0.05628	0.07802	0.08962	0.10125	0.13296	44646026	3099	ID2898	127668721	129865333	0.4813	Acid
2901	0.17187	0.14263	0.17618	0.11737	0.05878	0.06145	0.03555	0.03343	0.05841	0.05588	0.0379	0.05342	0.04507	15132219	1024	ID2901	215195065	128317204	0.33214	Acid
2902	2e-05						2e-05	0.24139	0.27992		0.23345	0.2253	0.26048	87464196	3825	ID2902	256763712	1298399	0.83032	Acid
2903	0.05598	0.1188	0.18463	0.03519	0.10942	0.0948	0.11549	0.08127	0.08493	0.10944	0.11443	0.06742	0.07629	25615729	1922	ID2903	92825958	127840955	0.54867	Acid
2904	0.01737	0.11076	0.07063	0.0874	0.09856	0.17338	0.15139	0.09958	0.13492	0.21483	0.15229	0.18206	0.13757	46193846	915	ID2904	176902208	127539879	0.5656	Acid
2905	0.02079	0.18437	0.1702	0.12318	0.18823	0.22203	0.15311	0.14568	0.17344	0.22569	0.17117	0.23093	0.14372	4825707	894	ID2905	182063405	127534726	0.38242	Acid
2906	0.04646	0.15267	0.14976	0.09941	0.13238	0.12672	0.0929	0.13452	0.13851	0.12018	0.11871	0.15834	0.12632	42417539	804	ID2906	191918771	12717403	0.5983	Acid
2908	0.13403	0.1492	0.1315	0.17169	0.17882	0.17195	0.11657	0.13815	0.1335	0.15408	0.12936	0.16373	0.16003	5373624	1408	ID2908	148061288	12804176	0.84014	Acid
2909	0.1183	0.15123	0.13248	0.09795	0.06409	0.05311	0.03378	0.03533	0.04239	0.05457	0.02991	0.03794	0.02498	8387823	550	ID2909	212171576	128356785	0.26577	Acid
2911	0.02826	0.08759	0.12612	0.02751	0.06564	0.05604	0.08973	0.06383	0.07818	0.05491	0.09255	0.05026	0.06974	23418303	1524	ID2911	100542347	127993964	0.67263	Acid
2912	0.00444	0.00357	0.00407	0.0079	0.0088	0.01565	0.00963	0.00529	0.01126	0.0128	0.02911	0.03039	0.02214	7434652	529	ID2912	129880373	128840945	0.41267	Acid
2913	0.0656	0.07	0.06193	0.06845	0.09093	0.09276	0.06026	0.05312	0.05445	0.07622	0.05786	0.07344	0.05814	19522411	799	ID2913	141703469	128174916	0.60516	Acid
2914	0.09628	0.11526	0.08461	0.10953	0.11455	0.10278	0.12281	0.0942	0.10036	0.18476	0.11342	0.15741	0.10438	35047491	1098	ID2914	156586297	12838476	0.69242	Acid
2915	0.02747	0.07887	0.08468	0.03978	0.05011	0.0276	0.02876	0.02663	0.0292	0.04295	0.03275	0.02143	0.01678	5635775	788	ID2915	23478703	129768225	0.26201	Acid
2916	0.08658	0.00806	0.0571	0.06953	0.06805	0.04971	0.04034	0.03791	0.04119	0.04447	0.03653	0.03182	0.03667	12313741	957	ID2916	237344941	129490733	0.50508	Acid
2920	0.28569	0.38203	0.31305	0.29129	0.40656	0.43289	0.5418	0.48299	0.50754	0.54701	0.4727	0.53581	0.28775	96619577	5328	ID2920	223354351	131360869	0.82792	Acid
2921	0.39039	0.00328	0.00047	0.12863	0.21944	0.04249	0.30588	0.24076	0.25584	0.29121	0.24006	0.23686	0.30868	103648554	4044	ID2921	242833898	131202148	0.8233	Acid
2922	0.01688	0.018	0.01225	0.02536	0.02884	0.04308	0.03056	0.01483	0.05245	0.07038	0.08513	0.09526	0.10847	36420937	1246	ID2922	134032618	131026896	0.52058	Acid
2923	0.08697	0.08686	0.08927	0.12765	0.11163	0.08075	0.13596	0.11688	0.12465	0.11332	0.12307	0.13488	0.16538	55531728	2124	ID2923	139654891	130492498	0.68487	Acid
2924	0.51008	0.66569	0.58057	0.34867	0.51294	0.32859	0.34653	0.29286	0.28103	0.3018	0.19439	0.28996	0.25293	84930674	4054	ID2924	206420567	129548584	0.60547	Acid
2926	0.08206	0.14777	0.18818	0.10823	0.10302	0.10402	0.10653	0.12912	0.12844	0.09848	0.10244	0.12856	0.12973	435607	1299	ID2926	181857848	129908344	0.70079	Acid
2927	0.29038	0.35271	0.3783	0.23242	0.23907	0.19638	0.14696	0.15568	0.14956	0.14995	0.1467	0.14883	0.16712	56116542	2505	ID2927	185325192	129925456	0.65242	Acid
2929	0.002	0.00139	0.00029	0.00318	0.00533	0.00724	0.00414	0.00134	0.01329	0.0181	0.02685	0.02574	0.06394	21468408	765	ID2929	130002407	130720826	0.56502	Acid
2930	0.02987	0.18766	0.19316	0.14329	0.21916	0.13152	0.10702	0.12188	0.13349	0.07085	0.08741	0.10527	0.08642	29017708	2242	ID2930	172261834	130969551	0.34743	Acid
2931	0.00015						0.00013	0.26644	0.24435		0.25328	0.23973	0.28439	95492459	2426	ID2931	254479116	132301612	0.93648	Acid
2932	0.03776	0.03268	0.02139	0.03293	0.03193	0.0309	0.02695	0.03148	0.03371	0.04049	0.03177	0.03696	0.03135	10527031	1729	ID2932	117943087	132672327	0.37123	Acid
2933	0.04627	0.14452	0.20058	0.11522	0.12698	0.12044	0.09877	0.10677	0.10797	0.07628	0.0931	0.10407	0.0871	2924728	1917	ID2933	177081859	131056289	0.3666	Acid
2934	0.26789	0.22792	0.2081	0.13313	0.09611	0.11048	0.11687	0.06517	0.06394	0.08255	0.09949	0.02859	0.06784	22779382	1540	ID2934	196729349	131170991	0.5175	Acid
2935	0.09656	0.08207	0.0645	0.07628	0.08035	0.06396	0.07436	0.06722	0.09691	0.08281	0.0789	0.08658	0.08131	27301079	1515	ID2935	122978192	13258191	0.68716	Acid
[truncated: 540 more rows]
